# Supplementary material for: GhMPK9‐GhRAF39_1‐GhWRKY40a Regulates the GhERF1b‐ and GhABF2‐Mediated Pathways to Increase Cotton Disease Resistance
Source: Adv Sci (Weinh). 2024 Jun 6;11(29):2404400. doi: 10.1002/advs.202404400 (PMC11304259; doi:10.1002/advs.202404400)
Supplement: Supplementary file 2 — Supplemental Data 1 [file ADVS-11-2404400-s007.xlsx]

## Sheet: CK_OE2 vs WT.edgeR.0.05.lfc1
Data S1. Differential expression analysis between wild-type (WT) and GhMPK9 overexpression transgenic line OE2 under normal condition
id	CK_WT-1	CK_WT-2	CK_WT-3	CK_OE2-1	CK_OE2-2	CK_OE2-3	CK_WT-1_CPM	CK_WT-2_CPM	CK_WT-3_CPM	CK_OE2-1_CPM	CK_OE2-2_CPM	CK_OE2-3_CPM	CK_WT_mean	CK_OE2_mean	log2(fc)	PValue	FDR
Ghir_A03G015430	0	0	0	392	501	392	0	0	0	37.03	42.21	35.69	0.001	38.31	15.2254	8.51834e-103	1.20273e-98
Ghir_D11G030780	0	0	0	423	451	210	0	0	0	39.96	37.99	19.12	0.001	32.3567	14.9818	1.03836e-66	6.51592e-63
Ghir_A04G002270	0	0	0	114	217	280	0	0	0	10.77	18.28	25.49	0.001	18.18	14.1501	4.89826e-44	1.31733e-40
Ghir_A09G001830	0	0	0	241	173	97	0	0	0	22.77	14.57	8.83	0.001	15.39	13.9097	2.02725e-42	5.20424e-39
Ghir_A01G005490	0	0	0	117	168	138	0	0	0	11.05	14.15	12.56	0.001	12.5867	13.6196	1.69189e-51	7.35024e-48
Ghir_A13G024540	0	0	0	138	121	149	0	0	0	13.04	10.19	13.57	0.001	12.2667	13.5825	2.31136e-51	9.32419e-48
Ghir_D01G012470	0	0	0	76	105	87	0	0	0	7.18	8.85	7.92	0.001	7.98333	12.9628	1.97626e-38	3.98618e-35
Ghir_A04G000880	0	0	0	85	111	59	0	0	0	8.03	9.35	5.37	0.001	7.58333	12.8886	3.15745e-33	5.2448e-30
Ghir_D01G005770	0	0	0	34	66	62	0	0	0	3.21	5.56	5.64	0.001	4.80333	12.2298	6.08606e-23	4.58297e-20
Ghir_A06G013320	0	0	0	32	24	38	0	0	0	3.02	2.02	3.46	0.001	2.83333	11.4683	2.31276e-17	1.01254e-14
Ghir_D01G005760	0	0	0	16	45	29	0	0	0	1.51	3.79	2.64	0.001	2.64667	11.37	2.75866e-14	8.51372e-12
Ghir_D09G007320	0	0	0	23	34	30	0	0	0	2.17	2.86	2.73	0.001	2.58667	11.3369	2.53419e-17	1.10095e-14
Ghir_D11G005080	0	0	0	26	30	30	0	0	0	2.46	2.53	2.73	0.001	2.57333	11.3294	6.86992e-18	3.15441e-15
Ghir_D12G015040	0	0	0	36	26	21	0	0	0	3.4	2.19	1.91	0.001	2.5	11.2877	4.25223e-16	1.61177e-13
Ghir_A05G042580	0	0	0	12	49	24	0	0	0	1.13	4.13	2.19	0.001	2.48333	11.2781	6.96419e-12	1.44602e-09
Ghir_A05G036200	0	0	0	23	25	28	0	0	0	2.17	2.11	2.55	0.001	2.27667	11.1527	3.76417e-16	1.45609e-13
Ghir_D10G016760	0	0	0	46	20	4	0	0	0	4.35	1.68	0.36	0.001	2.13	11.0566	3.31913e-08	3.16646e-06
Ghir_A09G000180	0	0	0	22	27	21	0	0	0	2.08	2.27	1.91	0.001	2.08667	11.027	2.05794e-15	7.3561e-13
Ghir_A03G022520	0	0	0	23	20	24	0	0	0	2.17	1.68	2.19	0.001	2.01333	10.9754	9.38509e-15	3.11789e-12
Ghir_D12G017650	0	0	0	18	23	13	0	0	0	1.7	1.94	1.18	0.001	1.60667	10.6499	4.48805e-12	9.56497e-10
Ghir_D05G035290	0	0	0	19	20	14	0	0	0	1.79	1.68	1.27	0.001	1.58	10.6257	2.36684e-12	5.30445e-10
Ghir_A04G003820	0	0	0	15	19	18	0	0	0	1.42	1.6	1.64	0.001	1.55333	10.6012	3.09673e-12	6.80521e-10
Ghir_A12G016860	0	0	0	18	16	16	0	0	0	1.7	1.35	1.46	0.001	1.50333	10.5539	5.39639e-12	1.13721e-09
Ghir_A11G004440	0	0	0	13	8	19	0	0	0	1.23	0.67	1.73	0.001	1.21	10.2408	1.07107e-08	1.15908e-06
Ghir_D10G011620	0	0	0	19	19	1	0	0	0	1.79	1.6	0.09	0.001	1.16	10.1799	7.72553e-06	0.000377762
Ghir_A03G002580	0	0	0	14	9	15	0	0	0	1.32	0.76	1.37	0.001	1.15	10.1674	4.25009e-09	5.07467e-07
Ghir_A08G021480	0	0	0	20	9	8	0	0	0	1.89	0.76	0.73	0.001	1.12667	10.1378	5.12745e-08	4.62998e-06
Ghir_D03G008560	0	0	0	8	16	12	0	0	0	0.76	1.35	1.09	0.001	1.06667	10.0589	1.18429e-08	1.26437e-06
Ghir_D03G011980	0	0	0	14	13	5	0	0	0	1.32	1.1	0.46	0.001	0.96	9.90689	1.87679e-07	1.50349e-05
Ghir_D11G011900	0	0	0	16	10	5	0	0	0	1.51	0.84	0.46	0.001	0.936667	9.87139	4.43765e-07	3.22971e-05
Ghir_D08G002890	0	0	0	12	11	6	0	0	0	1.13	0.93	0.55	0.001	0.87	9.76487	2.1325e-07	1.69391e-05
Ghir_D11G031000	0	0	0	7	14	7	0	0	0	0.66	1.18	0.64	0.001	0.826667	9.69116	5.02704e-07	3.59382e-05
Ghir_A05G015630	0	0	0	9	6	12	0	0	0	0.85	0.51	1.09	0.001	0.816667	9.6736	7.33688e-07	5.0287e-05
Ghir_A09G016760	0	0	0	3	21	4	0	0	0	0.28	1.77	0.36	0.001	0.803333	9.64985	5.83131e-05	0.002133
Ghir_A06G006110	0	0	0	11	9	6	0	0	0	1.04	0.76	0.55	0.001	0.783333	9.61348	6.67322e-07	4.60738e-05
Ghir_D10G010360	0	0	0	8	15	2	0	0	0	0.76	1.26	0.18	0.001	0.733333	9.51833	2.50144e-05	0.00104634
Ghir_A10G007420	0	0	0	5	18	2	0	0	0	0.47	1.52	0.18	0.001	0.723333	9.49852	7.5862e-05	0.00266465
Ghir_A05G023490	0	0	0	7	17	0	0	0	0	0.66	1.43	0	0.001	0.696667	9.44432	0.000598751	0.0147409
Ghir_D05G031160	0	0	0	9	6	8	0	0	0	0.85	0.51	0.73	0.001	0.696667	9.44432	2.53156e-06	0.000146791
Ghir_D07G005440	0	0	0	6	12	5	0	0	0	0.57	1.01	0.46	0.001	0.68	9.40939	5.85639e-06	0.000298782
Ghir_A05G019700	0	0	0	8	14	1	0	0	0	0.76	1.18	0.09	0.001	0.676667	9.4023	0.000100218	0.00335308
Ghir_A09G016770	0	0	0	6	15	2	0	0	0	0.57	1.26	0.18	0.001	0.67	9.38802	6.01696e-05	0.00218674
Ghir_D09G016230	0	0	0	8	10	4	0	0	0	0.76	0.84	0.36	0.001	0.653333	9.35168	7.11654e-06	0.000351637
Ghir_A12G009610	0	0	0	6	8	7	0	0	0	0.57	0.67	0.64	0.001	0.626667	9.29155	5.97605e-06	0.000303516
Ghir_D11G031350	0	0	0	9	4	6	0	0	0	0.85	0.34	0.55	0.001	0.58	9.17991	3.03275e-05	0.00123046
Ghir_D12G004220	0	0	0	13	2	3	0	0	0	1.23	0.17	0.27	0.001	0.556667	9.12067	0.000490068	0.0125012
Ghir_A12G013590	0	0	0	5	14	0	0	0	0	0.47	1.18	0	0.001	0.55	9.10329	0.00134763	0.0279168
Ghir_D06G017830	0	0	0	6	3	9	0	0	0	0.57	0.25	0.82	0.001	0.546667	9.09452	7.95946e-05	0.00278517
Ghir_D09G001690	0	0	0	12	6	0	0	0	0	1.13	0.51	0	0.001	0.546667	9.09452	0.0012951	0.0271606
Ghir_A04G000440	0	0	0	6	8	4	0	0	0	0.57	0.67	0.36	0.001	0.533333	9.05889	3.79098e-05	0.00149201
Ghir_D06G016210	0	0	0	5	9	4	0	0	0	0.47	0.76	0.36	0.001	0.53	9.04985	4.82167e-05	0.00181785
Ghir_A04G009950	0	0	0	5	11	2	0	0	0	0.47	0.93	0.18	0.001	0.526667	9.04075	0.00017259	0.005266
Ghir_A05G019750	0	0	0	8	6	3	0	0	0	0.76	0.51	0.27	0.001	0.513333	9.00375	8.7055e-05	0.002987
Ghir_D05G037660	0	0	0	6	3	7	0	0	0	0.57	0.25	0.64	0.001	0.486667	8.92679	0.000146724	0.00460876
Ghir_D06G018690	0	0	0	7	4	5	0	0	0	0.66	0.34	0.46	0.001	0.486667	8.92679	0.000110734	0.0036381
Ghir_A10G008910	0	0	0	8	6	2	0	0	0	0.76	0.51	0.18	0.001	0.483333	8.91687	0.000215615	0.00631816
Ghir_D05G019870	0	0	0	4	6	6	0	0	0	0.38	0.51	0.55	0.001	0.48	8.90689	0.000101801	0.00339197
Ghir_A12G016530	0	0	0	4	8	4	0	0	0	0.38	0.67	0.36	0.001	0.47	8.87652	0.000131529	0.00419681
Ghir_A10G020770	0	0	0	8	3	4	0	0	0	0.76	0.25	0.36	0.001	0.456667	8.835	0.000293578	0.00814362
Ghir_D04G003120	0	0	0	3	2	10	0	0	0	0.28	0.17	0.91	0.001	0.453333	8.82443	0.000908988	0.0206837
Ghir_D07G020970	0	0	0	7	4	4	0	0	0	0.66	0.34	0.36	0.001	0.453333	8.82443	0.000201687	0.00597622
Ghir_D09G009220	0	0	0	4	5	6	0	0	0	0.38	0.42	0.55	0.001	0.45	8.81378	0.000177176	0.00537977
Ghir_A05G015240	0	0	0	5	10	0	0	0	0	0.47	0.84	0	0.001	0.436667	8.77039	0.00240793	0.0436573
Ghir_D12G005790	0	0	0	2	9	4	0	0	0	0.19	0.76	0.36	0.001	0.436667	8.77039	0.000484694	0.0123977
Ghir_A08G001910	0	0	0	6	1	6	0	0	0	0.57	0.08	0.55	0.001	0.4	8.64386	0.00133121	0.027717
Ghir_A05G034310	0	0	0	4	4	5	0	0	0	0.38	0.34	0.46	0.001	0.393333	8.61961	0.000536661	0.0134587
Ghir_D07G020320	0	0	0	3	2	8	0	0	0	0.28	0.17	0.73	0.001	0.393333	8.61961	0.00136768	0.0282113
Ghir_A07G002120	0	0	0	2	4	7	0	0	0	0.19	0.34	0.64	0.001	0.39	8.60733	0.000960883	0.021612
Ghir_D11G031020	0	0	0	5	4	4	0	0	0	0.47	0.34	0.36	0.001	0.39	8.60733	0.000526947	0.0132622
Ghir_A05G003120	0	0	0	2	7	4	0	0	0	0.19	0.59	0.36	0.001	0.38	8.56986	0.000863547	0.0198254
Ghir_D08G025130	0	0	0	8	3	1	0	0	0	0.76	0.25	0.09	0.001	0.366667	8.51833	0.00283762	0.0489753
Ghir_A08G012250	0	0	0	7	4	1	0	0	0	0.66	0.34	0.09	0.001	0.363333	8.50515	0.00210077	0.0391777
Ghir_D04G017700	0	0	0	3	3	6	0	0	0	0.28	0.25	0.55	0.001	0.36	8.49185	0.00124019	0.0262369
Ghir_D10G013770	0	0	0	6	5	1	0	0	0	0.57	0.42	0.09	0.001	0.36	8.49185	0.00178136	0.0345013
Ghir_A09G024060	0	0	0	1	8	3	0	0	0	0.09	0.67	0.27	0.001	0.343333	8.42347	0.00276072	0.0481078
Ghir_D01G005750	0	0	1	91	139	146	0	0	0.1	8.6	11.71	13.29	0.0333333	11.2	8.39232	2.06652e-41	5.07439e-38
Ghir_A05G006980	0	0	0	3	2	6	0	0	0	0.28	0.17	0.55	0.001	0.333333	8.38082	0.00252228	0.0452513
Ghir_D12G009210	0	0	0	2	3	6	0	0	0	0.19	0.25	0.55	0.001	0.33	8.36632	0.00250416	0.0449832
Ghir_D13G019660	0	0	0	4	3	4	0	0	0	0.38	0.25	0.36	0.001	0.33	8.36632	0.00176116	0.0341804
Ghir_A04G009200	0	0	0	4	5	2	0	0	0	0.38	0.42	0.18	0.001	0.326667	8.35168	0.00197234	0.03723
Ghir_A11G015660	0	0	0	5	5	1	0	0	0	0.47	0.42	0.09	0.001	0.326667	8.35168	0.00268557	0.0473682
Ghir_D01G004180	1	1	3	316	364	314	0.09	0.09	0.29	29.85	30.66	28.59	0.156667	29.7	7.56662	2.1855e-87	2.05717e-83
Ghir_D02G002290	0	0	2	62	129	61	0	0	0.19	5.86	10.87	5.55	0.0633333	7.42667	6.87361	1.50133e-25	1.36759e-22
Ghir_D11G004940	0	0	1	49	53	26	0	0	0.1	4.63	4.46	2.37	0.0333333	3.82	6.84046	1.00917e-18	5.08884e-16
Ghir_A04G003810	0	2	1	111	140	91	0	0.18	0.1	10.49	11.79	8.29	0.0933333	10.19	6.77055	4.81601e-40	1.08798e-36
Ghir_D10G018260	0	1	0	18	36	31	0	0.09	0	1.7	3.03	2.82	0.03	2.51667	6.39041	4.2187e-14	1.28789e-11
Ghir_D04G001580	1	1	0	71	91	4	0.09	0.09	0	6.71	7.67	0.36	0.06	4.91333	6.3556	3.76626e-09	4.51966e-07
Ghir_A12G000540	0	0	1	29	50	11	0	0	0.1	2.74	4.21	1	0.0333333	2.65	6.31288	4.23405e-11	7.68896e-09
Ghir_D12G000520	1	1	0	61	78	13	0.09	0.09	0	5.76	6.57	1.18	0.06	4.50333	6.22989	1.24683e-12	2.93404e-10
Ghir_A11G019140	1	0	0	19	36	8	0.09	0	0	1.79	3.03	0.73	0.03	1.85	5.94642	7.07072e-09	7.95484e-07
Ghir_A10G016820	1	3	3	72	171	164	0.09	0.27	0.29	6.8	14.41	14.93	0.216667	12.0467	5.79701	8.9875e-29	9.95269e-26
Ghir_D12G011530	0	0	1	30	29	1	0	0	0.1	2.83	2.44	0.09	0.0333333	1.78667	5.74416	6.75369e-06	0.000336953
Ghir_A04G001760	0	0	1	24	30	6	0	0	0.1	2.27	2.53	0.55	0.0333333	1.78333	5.74147	2.12987e-08	2.12453e-06
Ghir_A12G010530	1	0	0	32	14	1	0.09	0	0	3.02	1.18	0.09	0.03	1.43	5.57491	4.4265e-05	0.00169259
Ghir_D01G003780	0	0	1	11	20	22	0	0	0.1	1.04	1.68	2	0.0333333	1.57333	5.56071	6.33641e-10	8.81432e-08
Ghir_D04G017600	2	0	0	22	39	34	0.18	0	0	2.08	3.29	3.1	0.06	2.82333	5.55629	9.5979e-15	3.16994e-12
Ghir_D11G030720	7	3	3	127	255	183	0.63	0.27	0.29	12	21.48	16.66	0.396667	16.7133	5.39693	1.65119e-38	3.45386e-35
Ghir_D02G002240	8	1	4	175	218	161	0.72	0.09	0.38	16.53	18.36	14.66	0.396667	16.5167	5.37985	2.67407e-48	1.00682e-44
Ghir_A12G025410	3	4	7	149	214	225	0.27	0.36	0.67	14.07	18.03	20.48	0.433333	17.5267	5.33793	7.388e-45	2.08626e-41
Ghir_D09G001800	0	1	0	9	19	11	0	0.09	0	0.85	1.6	1	0.03	1.15	5.26053	7.50937e-08	6.5753e-06
Ghir_A01G010790	1	1	2	90	61	5	0.09	0.09	0.19	8.5	5.14	0.46	0.123333	4.7	5.25203	1.9088e-08	1.9285e-06
Ghir_A05G041380	3	1	3	109	148	21	0.27	0.09	0.29	10.3	12.47	1.91	0.216667	8.22667	5.24676	1.03703e-13	2.98817e-11
Ghir_D12G021980	0	1	1	24	30	26	0	0.09	0.1	2.27	2.53	2.37	0.0633333	2.39	5.2379	1.60148e-14	5.08128e-12
Ghir_D11G009260	2	1	4	129	136	5	0.18	0.09	0.38	12.19	11.46	0.46	0.216667	8.03667	5.21305	1.63975e-08	1.68993e-06
Ghir_A06G004330	1	1	5	78	98	97	0.09	0.09	0.48	7.37	8.26	8.83	0.22	8.15333	5.21181	2.03642e-30	2.67467e-27
Ghir_A08G005410	2	0	3	48	56	86	0.18	0	0.29	4.53	4.72	7.83	0.156667	5.69333	5.1835	4.39692e-20	2.48325e-17
Ghir_D01G020940	2	2	2	129	76	15	0.18	0.18	0.19	12.19	6.4	1.37	0.183333	6.65333	5.18154	1.11147e-11	2.2499e-09
Ghir_A04G002210	0	0	1	10	15	14	0	0	0.1	0.94	1.26	1.27	0.0333333	1.15667	5.11686	2.09068e-08	2.08983e-06
Ghir_D02G020840	1	1	0	39	26	4	0.09	0.09	0	3.68	2.19	0.36	0.06	2.07667	5.11316	4.75848e-07	3.43225e-05
Ghir_D13G022020	3	1	0	36	82	19	0.27	0.09	0	3.4	6.91	1.73	0.12	4.01333	5.06369	1.49843e-11	2.95897e-09
Ghir_D11G015670	0	0	1	13	11	13	0	0	0.1	1.23	0.93	1.18	0.0333333	1.11333	5.06178	3.28744e-08	3.14154e-06
Ghir_A02G007550	1	0	0	13	20	1	0.09	0	0	1.23	1.68	0.09	0.03	1	5.05889	0.000116483	0.00379828
Ghir_A09G014640	1	2	2	86	66	11	0.09	0.18	0.19	8.12	5.56	1	0.153333	4.89333	4.99607	2.24919e-10	3.45184e-08
Ghir_A02G008720	9	8	8	364	378	19	0.81	0.73	0.76	34.38	31.84	1.73	0.766667	22.65	4.88477	1.23412e-10	2.01443e-08
Ghir_D08G023680	2	0	3	55	78	22	0.18	0	0.29	5.2	6.57	2	0.156667	4.59	4.87272	1.43292e-13	4.10797e-11
Ghir_A11G004450	16	17	9	223	282	732	1.44	1.54	0.86	21.06	23.76	66.64	1.28	37.1533	4.85928	6.65071e-25	5.77988e-22
Ghir_D01G011810	9	5	5	301	238	17	0.81	0.45	0.48	28.43	20.05	1.55	0.58	16.6767	4.84563	1.57027e-10	2.5123e-08
Ghir_A12G023030	2	2	2	137	27	6	0.18	0.18	0.19	12.94	2.27	0.55	0.183333	5.25333	4.84069	5.99914e-07	4.20887e-05
Ghir_D13G021710	1	0	0	15	12	1	0.09	0	0	1.42	1.01	0.09	0.03	0.84	4.80735	0.000210864	0.0062253
Ghir_A11G032800	1	3	3	105	90	7	0.09	0.27	0.29	9.92	7.58	0.64	0.216667	6.04667	4.80259	1.0674e-08	1.15908e-06
Ghir_A13G000530	2	1	1	42	67	5	0.18	0.09	0.1	3.97	5.64	0.46	0.123333	3.35667	4.76639	1.07546e-07	9.13367e-06
Ghir_D03G014630	59	89	148	1785	2612	3854	5.3	8.07	14.11	168.61	220.04	350.88	9.16	246.51	4.75015	6.8974e-32	9.73862e-29
Ghir_D08G002900	1	17	10	291	312	142	0.09	1.54	0.95	27.49	26.28	12.93	0.86	22.2333	4.69224	1.54546e-26	1.58697e-23
Ghir_D05G029520	9	1	2	119	140	56	0.81	0.09	0.19	11.24	11.79	5.1	0.363333	9.37667	4.68971	2.98469e-20	1.72007e-17
Ghir_A03G004270	62	41	76	1133	1573	2009	5.57	3.72	7.25	107.02	132.51	182.91	5.51333	140.813	4.67472	1.16232e-47	3.86144e-44
Ghir_A09G009840	12	1	3	122	212	85	1.08	0.09	0.29	11.52	17.86	7.74	0.486667	12.3733	4.66816	3.357e-22	2.31212e-19
Ghir_A09G018820	8	0	1	90	69	69	0.72	0	0.1	8.5	5.81	6.28	0.273333	6.86333	4.65018	3.06738e-22	2.16546e-19
Ghir_D01G008150	0	3	1	36	34	32	0	0.27	0.1	3.4	2.86	2.91	0.123333	3.05667	4.63132	7.5662e-16	2.75688e-13
Ghir_D08G004980	1	1	1	25	28	23	0.09	0.09	0.1	2.36	2.36	2.09	0.0933333	2.27	4.60416	2.91598e-13	7.76821e-11
Ghir_D09G013870	2	4	11	240	156	29	0.18	0.36	1.05	22.67	13.14	2.64	0.53	12.8167	4.59588	3.8813e-11	7.14678e-09
Ghir_D02G008290	1	16	13	337	256	151	0.09	1.45	1.24	31.83	21.57	13.75	0.926667	22.3833	4.59423	3.94516e-26	3.77645e-23
Ghir_D12G025890	0	2	0	19	15	12	0	0.18	0	1.79	1.26	1.09	0.06	1.38	4.52356	1.2278e-08	1.30528e-06
Ghir_D05G024430	0	0	2	19	26	4	0	0	0.19	1.79	2.19	0.36	0.0633333	1.44667	4.51362	4.19335e-06	0.000223002
Ghir_D05G015460	7	4	2	57	158	89	0.63	0.36	0.19	5.38	13.31	8.1	0.393333	8.93	4.50484	2.39969e-19	1.26661e-16
Ghir_D08G009630	1	0	0	1	11	11	0.09	0	0	0.09	0.93	1	0.03	0.673333	4.48829	0.000580782	0.0143737
Ghir_A13G024380	0	0	1	8	11	6	0	0	0.1	0.76	0.93	0.55	0.0333333	0.746667	4.48543	1.12195e-05	0.000521159
Ghir_A12G026790	3	11	5	181	233	22	0.27	1	0.48	17.1	19.63	2	0.583333	12.91	4.46802	1.48646e-10	2.39859e-08
Ghir_D10G026660	10	12	7	171	297	192	0.9	1.09	0.67	16.15	25.02	17.48	0.886667	19.55	4.46263	1.7432e-39	3.78656e-36
Ghir_A05G000640	4	5	5	254	43	7	0.36	0.45	0.48	23.99	3.62	0.64	0.43	9.41667	4.45281	1.61374e-06	0.000100056
Ghir_D02G001930	0	0	1	2	16	7	0	0	0.1	0.19	1.35	0.64	0.0333333	0.726667	4.44626	0.000265337	0.00750022
Ghir_A04G012560	2	4	0	77	20	28	0.18	0.36	0	7.27	1.68	2.55	0.18	3.83333	4.41253	2.06841e-09	2.64892e-07
Ghir_D04G005120	4	3	3	126	75	15	0.36	0.27	0.29	11.9	6.32	1.37	0.306667	6.53	4.41234	3.05313e-10	4.56169e-08
Ghir_D05G000780	2	9	1	206	42	3	0.18	0.82	0.1	19.46	3.54	0.27	0.366667	7.75667	4.4029	3.83626e-05	0.00150598
Ghir_A09G017320	3	3	5	113	112	14	0.27	0.27	0.48	10.67	9.44	1.27	0.34	7.12667	4.38962	3.34219e-10	4.94128e-08
Ghir_D05G000990	3	13	17	256	293	160	0.27	1.18	1.62	24.18	24.68	14.57	1.02333	21.1433	4.36885	5.46833e-32	7.91884e-29
Ghir_A11G005050	9	5	4	142	164	73	0.81	0.45	0.38	13.41	13.82	6.65	0.546667	11.2933	4.36867	7.45039e-25	6.37539e-22
Ghir_A02G003460	2	6	5	116	133	18	0.18	0.54	0.48	10.96	11.2	1.64	0.4	7.93333	4.30986	1.13722e-10	1.88348e-08
Ghir_D03G001690	0	6	2	57	55	47	0	0.54	0.19	5.38	4.63	4.28	0.243333	4.76333	4.29097	1.27854e-18	6.33403e-16
Ghir_A07G010750	7	9	12	298	204	56	0.63	0.82	1.14	28.15	17.19	5.1	0.863333	16.8133	4.28354	6.31274e-16	2.32341e-13
Ghir_A09G001460	0	1	1	21	18	2	0	0.09	0.1	1.98	1.52	0.18	0.0633333	1.22667	4.27563	4.51523e-05	0.00171722
Ghir_D01G003250	0	2	1	27	19	14	0	0.18	0.1	2.55	1.6	1.27	0.0933333	1.80667	4.27479	1.51015e-09	1.98809e-07
Ghir_A05G039870	3	4	3	96	58	40	0.27	0.36	0.29	9.07	4.89	3.64	0.306667	5.86667	4.2578	2.13429e-16	8.60988e-14
Ghir_A05G037950	2	5	11	205	134	16	0.18	0.45	1.05	19.36	11.29	1.46	0.56	10.7033	4.25649	2.0859e-08	2.08875e-06
Ghir_D13G000830	3	2	3	71	81	5	0.27	0.18	0.29	6.71	6.82	0.46	0.246667	4.66333	4.24073	2.53565e-07	1.95904e-05
Ghir_A13G012100	0	1	0	8	9	2	0	0.09	0	0.76	0.76	0.18	0.03	0.566667	4.23947	0.000505929	0.0128132
Ghir_A04G008660	8	6	7	152	172	75	0.72	0.54	0.67	14.36	14.49	6.83	0.643333	11.8933	4.20844	8.07439e-25	6.80623e-22
Ghir_A04G003850	0	0	1	5	12	4	0	0	0.1	0.47	1.01	0.36	0.0333333	0.613333	4.20163	0.000200418	0.00594173
Ghir_A06G021750	1	2	1	39	26	10	0.09	0.18	0.1	3.68	2.19	0.91	0.123333	2.26	4.19569	2.0235e-08	2.0371e-06
Ghir_A10G017940	0	1	1	15	19	5	0	0.09	0.1	1.42	1.6	0.46	0.0633333	1.16	4.19502	2.88837e-06	0.000162964
Ghir_D04G003130	6	3	2	61	82	60	0.54	0.27	0.19	5.76	6.91	5.46	0.333333	6.04333	4.18031	1.34357e-21	8.62284e-19
Ghir_A12G017440	0	1	0	7	6	5	0	0.09	0	0.66	0.51	0.46	0.03	0.543333	4.1788	0.000262392	0.00743932
Ghir_D09G021830	1	0	0	9	6	3	0.09	0	0	0.85	0.51	0.27	0.03	0.543333	4.1788	0.000487324	0.0124368
Ghir_A13G022680	0	0	1	7	6	7	0	0	0.1	0.66	0.51	0.64	0.0333333	0.603333	4.17792	9.62371e-05	0.00323908
Ghir_D05G020460	27	16	17	523	551	36	2.43	1.45	1.62	49.4	46.42	3.28	1.83333	33.0333	4.17138	7.25814e-10	1.0047e-07
Ghir_A05G001160	1	1	0	14	13	9	0.09	0.09	0	1.32	1.1	0.82	0.06	1.08	4.16993	4.43353e-07	3.22971e-05
Ghir_A03G009070	0	3	2	36	36	20	0	0.27	0.19	3.4	3.03	1.82	0.153333	2.75	4.16469	5.48936e-12	1.1525e-09
Ghir_A12G011290	1	0	0	8	9	1	0.09	0	0	0.76	0.76	0.09	0.03	0.536667	4.16099	0.00145878	0.0295069
Ghir_D02G022810	0	1	0	6	10	2	0	0.09	0	0.57	0.84	0.18	0.03	0.53	4.14296	0.000853741	0.0196562
Ghir_A01G021410	0	1	2	22	23	10	0	0.09	0.19	2.08	1.94	0.91	0.0933333	1.64333	4.13809	2.07252e-08	2.07903e-06
Ghir_D11G004960	2	1	3	48	53	9	0.18	0.09	0.29	4.53	4.46	0.82	0.186667	3.27	4.13075	2.51279e-08	2.45528e-06
Ghir_D13G003170	2	0	0	18	14	3	0.18	0	0	1.7	1.18	0.27	0.06	1.05	4.12928	4.81696e-05	0.00181728
Ghir_A07G021890	0	2	2	37	28	5	0	0.18	0.19	3.5	2.36	0.46	0.123333	2.10667	4.09433	2.02215e-06	0.000121548
Ghir_A07G013890	3	0	0	12	38	3	0.27	0	0	1.13	3.2	0.27	0.09	1.53333	4.0906	0.000120959	0.00391036
Ghir_D09G001910	2	5	2	72	61	20	0.18	0.45	0.19	6.8	5.14	1.82	0.273333	4.58667	4.06871	2.4415e-11	4.7222e-09
Ghir_A11G021020	0	1	1	10	21	5	0	0.09	0.1	0.94	1.77	0.46	0.0633333	1.05667	4.06041	1.29244e-05	0.000588655
Ghir_D02G002790	1	7	2	57	73	40	0.09	0.63	0.19	5.38	6.15	3.64	0.303333	5.05667	4.05921	3.99275e-16	1.52364e-13
Ghir_A09G012910	1	0	0	2	8	7	0.09	0	0	0.19	0.67	0.64	0.03	0.5	4.05889	0.00106885	0.0235618
Ghir_A04G011460	0	1	0	5	11	1	0	0.09	0	0.47	0.93	0.09	0.03	0.496667	4.04924	0.00287831	0.049502
Ghir_A07G016470	1	0	0	4	11	2	0.09	0	0	0.38	0.93	0.18	0.03	0.496667	4.04924	0.00191832	0.0365378
Ghir_D06G017990	0	1	0	4	11	2	0	0.09	0	0.38	0.93	0.18	0.03	0.496667	4.04924	0.00192552	0.036603
Ghir_D04G015880	0	3	4	51	52	16	0	0.27	0.38	4.82	4.38	1.46	0.216667	3.55333	4.03562	5.88573e-10	8.27924e-08
Ghir_D01G018750	7	11	9	199	212	44	0.63	1	0.86	18.8	17.86	4.01	0.83	13.5567	4.02975	1.53263e-14	4.8903e-12
Ghir_A01G015530	0	1	0	8	4	4	0	0.09	0	0.76	0.34	0.36	0.03	0.486667	4.0199	0.00103522	0.0230182
Ghir_A08G018670	0	0	1	10	7	1	0	0	0.1	0.94	0.59	0.09	0.0333333	0.54	4.01792	0.00165934	0.0326961
Ghir_D11G031260	3	1	3	42	51	24	0.27	0.09	0.29	3.97	4.3	2.19	0.216667	3.48667	4.0083	5.10175e-13	1.29207e-10
Ghir_A07G024000	7	4	4	84	92	66	0.63	0.36	0.38	7.93	7.75	6.01	0.456667	7.23	3.98478	6.48045e-24	5.30429e-21
Ghir_D08G002720	0	1	0	7	8	1	0	0.09	0	0.66	0.67	0.09	0.03	0.473333	3.97982	0.00256084	0.0457976
Ghir_D09G016240	1	0	0	4	9	3	0.09	0	0	0.38	0.76	0.27	0.03	0.47	3.96963	0.00139067	0.0284879
Ghir_D01G001820	11	2	6	97	135	70	0.99	0.18	0.57	9.16	11.37	6.37	0.58	8.96667	3.95045	7.08194e-21	4.39524e-18
Ghir_D04G020060	0	0	1	9	7	1	0	0	0.1	0.85	0.59	0.09	0.0333333	0.51	3.93546	0.00204611	0.0382942
Ghir_A01G017190	0	1	0	6	3	6	0	0.09	0	0.57	0.25	0.55	0.03	0.456667	3.92811	0.00157707	0.0314617
Ghir_D10G014200	1	0	0	5	4	6	0.09	0	0	0.47	0.34	0.55	0.03	0.453333	3.91754	0.00133145	0.027717
Ghir_A03G019420	5	6	6	122	120	20	0.45	0.54	0.57	11.52	10.11	1.82	0.52	7.81667	3.90997	1.40384e-10	2.27176e-08
Ghir_D04G016730	0	2	6	55	60	11	0	0.18	0.57	5.2	5.05	1	0.25	3.75	3.90689	1.29663e-07	1.08084e-05
Ghir_D02G002710	0	6	5	40	88	45	0	0.54	0.48	3.78	7.41	4.1	0.34	5.09667	3.90595	3.19263e-13	8.34769e-11
Ghir_D10G010920	2	2	1	33	23	20	0.18	0.18	0.1	3.12	1.94	1.82	0.153333	2.29333	3.9027	8.50291e-11	1.45963e-08
Ghir_A07G022470	0	0	1	5	11	1	0	0	0.1	0.47	0.93	0.09	0.0333333	0.496667	3.89724	0.00289368	0.0497038
Ghir_D08G021710	7	9	8	209	127	27	0.63	0.82	0.76	19.74	10.7	2.46	0.736667	10.9667	3.89597	7.2577e-11	1.2535e-08
Ghir_A11G031940	13	11	8	177	186	118	1.17	1	0.76	16.72	15.67	10.74	0.976667	14.3767	3.87972	3.13741e-32	4.92199e-29
Ghir_A06G007380	3	8	0	69	42	45	0.27	0.73	0	6.52	3.54	4.1	0.333333	4.72	3.82375	2.71733e-13	7.34291e-11
Ghir_A13G019050	6	1	0	31	33	35	0.54	0.09	0	2.93	2.78	3.19	0.21	2.96667	3.82038	3.51767e-12	7.64106e-10
Ghir_A08G002040	3	0	0	18	12	12	0.27	0	0	1.7	1.01	1.09	0.09	1.26667	3.81497	5.15817e-07	3.67362e-05
Ghir_A12G011280	1	0	1	14	16	0	0.09	0	0.1	1.32	1.35	0	0.0633333	0.89	3.81277	0.00204296	0.0382688
Ghir_D07G024050	104	52	34	1169	868	607	9.35	4.72	3.24	110.43	73.12	55.26	5.77	79.6033	3.78619	4.77521e-28	5.08848e-25
Ghir_D12G000640	17	14	5	221	205	73	1.53	1.27	0.48	20.88	17.27	6.65	1.09333	14.9333	3.77173	1.63061e-17	7.30887e-15
Ghir_A05G014280	6	7	5	60	101	91	0.54	0.63	0.48	5.67	8.51	8.29	0.55	7.49	3.76746	1.2089e-20	7.112e-18
Ghir_D11G013770	0	0	1	7	4	4	0	0	0.1	0.66	0.34	0.36	0.0333333	0.453333	3.76553	0.00147382	0.0297382
Ghir_D13G025110	1	1	0	13	12	2	0.09	0.09	0	1.23	1.01	0.18	0.06	0.806667	3.74894	0.000299539	0.0082724
Ghir_A06G008330	3	0	0	29	8	2	0.27	0	0	2.74	0.67	0.18	0.09	1.19667	3.73295	0.00115753	0.0249043
Ghir_D02G002670	2	1	2	23	37	9	0.18	0.09	0.19	2.17	3.12	0.82	0.153333	2.03667	3.73147	2.21693e-07	1.74139e-05
Ghir_A01G005790	2	1	3	20	41	23	0.18	0.09	0.29	1.89	3.45	2.09	0.186667	2.47667	3.72986	4.93265e-10	7.05269e-08
Ghir_A10G007350	1	1	3	24	33	13	0.09	0.09	0.29	2.27	2.78	1.18	0.156667	2.07667	3.7285	1.05737e-08	1.15284e-06
Ghir_D08G016580	55	119	107	1555	1575	672	4.94	10.79	10.2	146.89	132.68	61.18	8.64333	113.583	3.71602	3.83974e-24	3.18907e-21
Ghir_D10G020930	0	1	1	6	13	9	0	0.09	0.1	0.57	1.1	0.82	0.0633333	0.83	3.71207	2.48922e-05	0.00104213
Ghir_D02G008000	1	2	0	14	22	4	0.09	0.18	0	1.32	1.85	0.36	0.09	1.17667	3.70864	4.17353e-05	0.00161555
Ghir_A07G006850	1	0	3	28	12	14	0.09	0	0.29	2.64	1.01	1.27	0.126667	1.64	3.69459	4.51251e-07	3.27154e-05
Ghir_A09G000170	5	0	1	33	30	16	0.45	0	0.1	3.12	2.53	1.46	0.183333	2.37	3.69235	4.62388e-09	5.44136e-07
Ghir_D03G013520	0	4	6	60	66	6	0	0.36	0.57	5.67	5.56	0.55	0.31	3.92667	3.66297	7.82508e-06	0.00038098
Ghir_D12G028630	1	0	1	3	13	11	0.09	0	0.1	0.28	1.1	1	0.0633333	0.793333	3.64689	0.000166849	0.00512683
Ghir_A02G005180	9	5	0	45	68	63	0.81	0.45	0	4.25	5.73	5.74	0.42	5.24	3.64111	7.60822e-15	2.55768e-12
Ghir_A08G009000	4	2	0	46	25	3	0.36	0.18	0	4.35	2.11	0.27	0.18	2.24333	3.63958	8.63182e-05	0.00297068
Ghir_D10G001520	2	1	0	23	12	2	0.18	0.09	0	2.17	1.01	0.18	0.09	1.12	3.63743	0.000344988	0.00937156
Ghir_A02G012080	0	2	0	9	12	4	0	0.18	0	0.85	1.01	0.36	0.06	0.74	3.62449	0.000155875	0.00485837
Ghir_D04G014620	56	44	49	901	827	138	5.03	3.99	4.67	85.11	69.67	12.56	4.56333	55.78	3.61159	4.67572e-13	1.18951e-10
Ghir_D05G022080	0	2	0	16	5	3	0	0.18	0	1.51	0.42	0.27	0.06	0.733333	3.61143	0.00131165	0.0274159
Ghir_D10G025790	3	2	4	39	34	39	0.27	0.18	0.38	3.68	2.86	3.55	0.276667	3.36333	3.60367	8.87092e-14	2.58249e-11
Ghir_D11G016590	7	4	7	91	120	15	0.63	0.36	0.67	8.6	10.11	1.37	0.553333	6.69333	3.5965	1.51927e-08	1.5831e-06
Ghir_D04G008970	1	3	2	31	18	24	0.09	0.27	0.19	2.93	1.52	2.19	0.183333	2.21333	3.59368	1.56124e-09	2.04107e-07
Ghir_A05G041860	2	0	0	9	8	7	0.18	0	0	0.85	0.67	0.64	0.06	0.72	3.58496	8.01095e-05	0.00279609
Ghir_A07G009290	4	20	8	180	141	68	0.36	1.81	0.76	17	11.88	6.19	0.976667	11.69	3.58126	1.76933e-14	5.58247e-12
Ghir_A01G021750	5	2	13	107	127	17	0.45	0.18	1.24	10.11	10.7	1.55	0.623333	7.45333	3.57981	2.01892e-07	1.61049e-05
Ghir_A06G015830	0	2	0	7	11	6	0	0.18	0	0.66	0.93	0.55	0.06	0.713333	3.57154	0.000116405	0.00379793
Ghir_A06G019790	1	1	0	1	7	16	0.09	0.09	0	0.09	0.59	1.46	0.06	0.713333	3.57154	0.00269146	0.0474277
Ghir_A02G015280	0	2	0	9	12	3	0	0.18	0	0.85	1.01	0.27	0.06	0.71	3.56478	0.000373129	0.0100158
Ghir_D07G009380	3	18	15	137	250	58	0.27	1.63	1.43	12.94	21.06	5.28	1.11	13.0933	3.5602	4.6072e-11	8.33978e-09
Ghir_D08G025390	0	0	2	9	11	5	0	0	0.19	0.85	0.93	0.46	0.0633333	0.746667	3.55943	9.2086e-05	0.00312544
Ghir_A05G022030	3	2	1	35	18	18	0.27	0.18	0.1	3.31	1.52	1.64	0.183333	2.15667	3.55626	1.38707e-08	1.45609e-06
Ghir_A07G002170	0	0	2	11	12	2	0	0	0.19	1.04	1.01	0.18	0.0633333	0.743333	3.55297	0.000603442	0.0148306
Ghir_D10G001530	0	2	5	37	46	4	0	0.18	0.48	3.5	3.88	0.36	0.22	2.58	3.5518	3.78077e-05	0.00148903
Ghir_D07G024070	9	2	2	68	50	35	0.81	0.18	0.19	6.42	4.21	3.19	0.393333	4.60667	3.5499	1.77624e-12	4.01267e-10
Ghir_A03G015340	2	1	1	19	16	13	0.18	0.09	0.1	1.79	1.35	1.18	0.123333	1.44	3.54543	7.17144e-08	6.31859e-06
Ghir_A01G019460	2	7	4	72	62	20	0.18	0.63	0.38	6.8	5.22	1.82	0.396667	4.61333	3.53981	9.69085e-10	1.32521e-07
Ghir_A12G015300	0	0	3	14	20	4	0	0	0.29	1.32	1.68	0.36	0.0966667	1.12	3.53434	9.52052e-05	0.00321201
Ghir_A01G005770	0	1	4	27	20	13	0	0.09	0.38	2.55	1.68	1.18	0.156667	1.80333	3.5249	9.17754e-08	7.94969e-06
Ghir_D09G004350	5	3	4	49	64	28	0.45	0.27	0.38	4.63	5.39	2.55	0.366667	4.19	3.51441	1.47693e-12	3.4046e-10
Ghir_A09G014270	11	3	8	111	133	15	0.99	0.27	0.76	10.49	11.2	1.37	0.673333	7.68667	3.51297	9.36343e-08	8.09829e-06
Ghir_D07G006370	7	3	1	55	29	41	0.63	0.27	0.1	5.2	2.44	3.73	0.333333	3.79	3.50716	2.99698e-11	5.71825e-09
Ghir_D05G032550	1	0	5	27	19	25	0.09	0	0.48	2.55	1.6	2.28	0.19	2.14333	3.49578	6.63187e-09	7.50598e-07
Ghir_A09G010820	2	0	2	7	19	21	0.18	0	0.19	0.66	1.6	1.91	0.123333	1.39	3.49445	4.48777e-06	0.000236653
Ghir_D11G002100	0	1	3	20	12	15	0	0.09	0.29	1.89	1.01	1.37	0.126667	1.42333	3.49016	3.92669e-07	2.90652e-05
Ghir_A05G039540	0	2	0	3	13	7	0	0.18	0	0.28	1.1	0.64	0.06	0.673333	3.48829	0.00073299	0.0173791
Ghir_A09G010250	5	10	16	111	178	74	0.45	0.91	1.53	10.49	15	6.74	0.963333	10.7433	3.47926	1.82453e-16	7.46694e-14
Ghir_A08G017440	1	0	1	7	6	10	0.09	0	0.1	0.66	0.51	0.91	0.0633333	0.693333	3.45251	0.000160646	0.00497139
Ghir_D03G005180	1	6	4	73	39	9	0.09	0.54	0.38	6.9	3.29	0.82	0.336667	3.67	3.44639	3.25445e-06	0.000181264
Ghir_A02G015550	0	4	0	33	5	4	0	0.36	0	3.12	0.42	0.36	0.12	1.3	3.43741	0.00241214	0.0437056
Ghir_D07G009390	8	22	13	210	186	79	0.72	1.99	1.24	19.84	15.67	7.19	1.31667	14.2333	3.43431	1.54398e-16	6.41173e-14
Ghir_D08G011790	5	9	12	162	107	19	0.45	0.82	1.14	15.3	9.01	1.73	0.803333	8.68	3.43362	6.26299e-08	5.56155e-06
Ghir_D12G002490	1	2	2	17	27	12	0.09	0.18	0.19	1.61	2.27	1.09	0.153333	1.65667	3.43354	1.29753e-07	1.08084e-05
Ghir_A13G021460	1	0	1	8	11	4	0.09	0	0.1	0.76	0.93	0.36	0.0633333	0.683333	3.43155	0.000230824	0.00667158
Ghir_A07G009710	1	2	3	29	36	3	0.09	0.18	0.29	2.74	3.03	0.27	0.186667	2.01333	3.43105	4.6137e-05	0.0017476
Ghir_D11G004830	3	1	2	30	26	10	0.27	0.09	0.19	2.83	2.19	0.91	0.183333	1.97667	3.43053	2.50804e-07	1.94036e-05
Ghir_A04G000160	2	0	0	10	5	6	0.18	0	0	0.94	0.42	0.55	0.06	0.636667	3.4075	0.000511308	0.0129231
Ghir_D01G015990	2	1	2	23	21	10	0.18	0.09	0.19	2.17	1.77	0.91	0.153333	1.61667	3.39828	2.65763e-07	2.04489e-05
Ghir_D13G003420	0	6	8	27	103	27	0	0.54	0.76	2.55	8.68	2.46	0.433333	4.56333	3.39654	1.0467e-06	6.8183e-05
Ghir_D02G007760	5	14	13	141	149	58	0.45	1.27	1.24	13.32	12.55	5.28	0.986667	10.3833	3.39556	8.91295e-15	2.97856e-12
Ghir_D01G003710	61	8	26	217	415	395	5.48	0.73	2.48	20.5	34.96	35.96	2.89667	30.4733	3.39508	4.81923e-14	1.46331e-11
Ghir_D07G019930	0	2	7	22	50	29	0	0.18	0.67	2.08	4.21	2.64	0.283333	2.97667	3.39313	1.74953e-08	1.78033e-06
Ghir_D04G014290	3	2	1	16	32	17	0.27	0.18	0.1	1.51	2.7	1.55	0.183333	1.92	3.38857	4.0707e-08	3.77506e-06
Ghir_A03G006350	0	3	4	15	52	11	0	0.27	0.38	1.42	4.38	1	0.216667	2.26667	3.38702	9.80167e-06	0.00046636
Ghir_A07G004950	6	2	4	34	46	48	0.54	0.18	0.38	3.21	3.88	4.37	0.366667	3.82	3.38103	3.7957e-13	9.78858e-11
Ghir_A05G041180	3	3	9	60	93	11	0.27	0.27	0.86	5.67	7.83	1	0.466667	4.83333	3.37255	9.85033e-07	6.46129e-05
Ghir_D06G023510	2	9	1	31	54	43	0.18	0.82	0.1	2.93	4.55	3.91	0.366667	3.79667	3.37219	1.15708e-10	1.90521e-08
Ghir_D01G003360	0	1	2	12	12	8	0	0.09	0.19	1.13	1.01	0.73	0.0933333	0.956667	3.35755	1.18025e-05	0.000544076
Ghir_A07G023990	97	71	39	780	812	560	8.72	6.44	3.72	73.68	68.41	50.98	6.29333	64.3567	3.35419	1.92281e-33	3.29074e-30
Ghir_D11G013780	1	14	6	65	96	60	0.09	1.27	0.57	6.14	8.09	5.46	0.643333	6.56333	3.35079	2.67475e-13	7.2626e-11
Ghir_A05G021180	0	0	2	5	13	4	0	0	0.19	0.47	1.1	0.36	0.0633333	0.643333	3.34453	0.000872915	0.0199998
Ghir_D10G020830	21	12	9	181	219	37	1.89	1.09	0.86	17.1	18.45	3.37	1.28	12.9733	3.34133	2.43297e-10	3.7137e-08
Ghir_D08G007460	2	2	17	75	128	24	0.18	0.18	1.62	7.08	10.78	2.19	0.66	6.68333	3.34003	2.15174e-06	0.00012819
Ghir_A11G005930	2	6	7	73	70	14	0.18	0.54	0.67	6.9	5.9	1.27	0.463333	4.69	3.33947	1.09265e-07	9.25179e-06
Ghir_A10G021670	12	23	13	170	171	155	1.08	2.09	1.24	16.06	14.41	14.11	1.47	14.86	3.33755	4.20003e-30	5.39103e-27
Ghir_A10G011210	1	0	1	14	5	2	0.09	0	0.1	1.32	0.42	0.18	0.0633333	0.64	3.33703	0.00261415	0.0464714
Ghir_A06G008090	2	0	1	15	11	5	0.18	0	0.1	1.42	0.93	0.46	0.0933333	0.936667	3.32707	6.94306e-05	0.00246619
Ghir_A01G004480	10	4	7	87	76	51	0.9	0.36	0.67	8.22	6.4	4.64	0.643333	6.42	3.31893	2.02551e-16	8.22985e-14
Ghir_A01G016680	2	0	1	9	9	13	0.18	0	0.1	0.85	0.76	1.18	0.0933333	0.93	3.31677	2.28139e-05	0.000963694
Ghir_A07G021130	2	2	2	23	22	16	0.18	0.18	0.19	2.17	1.85	1.46	0.183333	1.82667	3.31667	8.92346e-09	9.86243e-07
Ghir_A04G000720	0	6	6	37	67	21	0	0.54	0.57	3.5	5.64	1.91	0.37	3.68333	3.31541	3.45083e-08	3.27736e-06
Ghir_A07G004940	201	85	100	1176	1997	787	18.06	7.71	9.53	111.09	168.23	71.65	11.7667	116.99	3.31361	7.55916e-21	4.64042e-18
Ghir_A08G007400	0	4	3	23	30	19	0	0.36	0.29	2.17	2.53	1.73	0.216667	2.14333	3.30631	4.69531e-09	5.50159e-07
Ghir_D04G003060	0	3	1	24	10	6	0	0.27	0.1	2.27	0.84	0.55	0.123333	1.22	3.30625	9.96143e-05	0.00333684
Ghir_D10G026690	1	5	4	32	43	27	0.09	0.45	0.38	3.02	3.62	2.46	0.306667	3.03333	3.30616	4.88974e-11	8.76692e-09
Ghir_D07G008960	13	5	14	141	140	41	1.17	0.45	1.33	13.32	11.79	3.73	0.983333	9.61333	3.28928	1.32644e-11	2.6378e-09
Ghir_A02G008130	7	16	13	258	71	23	0.63	1.45	1.24	24.37	5.98	2.09	1.10667	10.8133	3.28852	1.36183e-06	8.62242e-05
Ghir_A01G011670	0	1	1	6	12	3	0	0.09	0.1	0.57	1.01	0.27	0.0633333	0.616667	3.28345	0.00096537	0.0216957
Ghir_D11G016500	11	1	0	16	35	66	0.99	0.09	0	1.51	2.95	6.01	0.36	3.49	3.27716	1.29396e-05	0.00058887
Ghir_D11G006760	1	2	2	11	24	15	0.09	0.18	0.19	1.04	2.02	1.37	0.153333	1.47667	3.2676	7.93222e-07	5.38447e-05
Ghir_A12G024290	5	3	1	41	39	8	0.45	0.27	0.1	3.87	3.29	0.73	0.273333	2.63	3.26633	2.76932e-06	0.000157031
Ghir_D01G023770	7	6	3	43	94	22	0.63	0.54	0.29	4.06	7.92	2	0.486667	4.66	3.25932	1.16204e-08	1.24769e-06
Ghir_D04G017590	2	3	0	13	17	18	0.18	0.27	0	1.23	1.43	1.64	0.15	1.43333	3.25634	4.79882e-07	3.45059e-05
Ghir_D07G019570	1	5	3	48	25	14	0.09	0.45	0.29	4.53	2.11	1.27	0.276667	2.63667	3.25249	4.32897e-07	3.17104e-05
Ghir_D04G019870	2	4	8	41	53	44	0.18	0.36	0.76	3.87	4.46	4.01	0.433333	4.11333	3.24676	2.96355e-13	7.85786e-11
Ghir_D02G003830	6	6	10	94	111	11	0.54	0.54	0.95	8.88	9.35	1	0.676667	6.41	3.24381	8.43634e-07	5.67052e-05
Ghir_A05G023480	1	0	1	9	9	2	0.09	0	0.1	0.85	0.76	0.18	0.0633333	0.596667	3.23589	0.0014409	0.0293148
Ghir_D01G002530	29	9	16	30	502	16	2.61	0.82	1.53	2.83	42.29	1.46	1.65333	15.5267	3.2313	0.000309399	0.00851555
Ghir_D03G004420	221	173	115	1722	2049	1109	19.86	15.69	10.96	162.66	172.61	100.97	15.5033	145.413	3.22951	2.25789e-31	3.11022e-28
Ghir_D09G001940	10	16	10	152	136	55	0.9	1.45	0.95	14.36	11.46	5.01	1.1	10.2767	3.2238	1.48352e-14	4.7605e-12
Ghir_A02G011310	2	0	0	4	10	5	0.18	0	0	0.38	0.84	0.46	0.06	0.56	3.22239	0.00145139	0.0294221
Ghir_A07G010020	1	2	0	12	10	6	0.09	0.18	0	1.13	0.84	0.55	0.09	0.84	3.22239	8.78543e-05	0.0030053
Ghir_A12G014650	5	4	18	128	123	12	0.45	0.36	1.72	12.09	10.36	1.09	0.843333	7.84667	3.21791	1.12129e-05	0.000521159
Ghir_A10G002950	75	70	78	325	1352	505	6.74	6.35	7.44	30.7	113.9	45.98	6.84333	63.5267	3.21459	5.24997e-15	1.80794e-12
Ghir_D01G015490	1	3	2	3	34	21	0.09	0.27	0.19	0.28	2.86	1.91	0.183333	1.68333	3.19878	0.000146348	0.00460274
Ghir_D09G016750	14	12	11	150	170	28	1.26	1.09	1.05	14.17	14.32	2.55	1.13333	10.3467	3.19052	1.92072e-09	2.47099e-07
Ghir_D02G009450	2	6	4	42	49	21	0.18	0.54	0.38	3.97	4.13	1.91	0.366667	3.33667	3.18587	1.28895e-09	1.72503e-07
Ghir_D07G014970	4	0	8	46	60	8	0.36	0	0.76	4.35	5.05	0.73	0.373333	3.37667	3.17706	3.06183e-05	0.00123782
Ghir_D11G032110	3	4	3	22	36	35	0.27	0.36	0.29	2.08	3.03	3.19	0.306667	2.76667	3.17341	4.09165e-10	5.97116e-08
Ghir_D02G005390	0	1	3	13	12	13	0	0.09	0.29	1.23	1.01	1.18	0.126667	1.14	3.16993	3.99119e-06	0.000214473
Ghir_D07G024080	0	0	2	5	5	9	0	0	0.19	0.47	0.42	0.82	0.0633333	0.57	3.16993	0.0012662	0.0266815
Ghir_A11G013740	0	20	5	78	90	61	0	1.81	0.48	7.37	7.58	5.55	0.763333	6.83333	3.1622	9.7205e-09	1.06392e-06
Ghir_A12G025090	2	0	0	7	7	4	0.18	0	0	0.66	0.59	0.36	0.06	0.536667	3.16099	0.00144561	0.0293434
Ghir_A01G017230	11	8	13	147	110	35	0.99	0.73	1.24	13.89	9.27	3.19	0.986667	8.78333	3.15413	1.18209e-10	1.94072e-08
Ghir_A05G009190	1	3	1	12	9	24	0.09	0.27	0.1	1.13	0.76	2.19	0.153333	1.36	3.14886	2.14706e-05	0.000915167
Ghir_A13G002920	0	0	4	14	20	4	0	0	0.38	1.32	1.68	0.36	0.126667	1.12	3.14439	0.000413541	0.0108935
Ghir_A03G016380	1	1	1	6	16	6	0.09	0.09	0.1	0.57	1.35	0.55	0.0933333	0.823333	3.14101	0.000227848	0.00659906
Ghir_A07G024040	1	4	1	12	29	14	0.09	0.36	0.1	1.13	2.44	1.27	0.183333	1.61333	3.1375	2.51443e-06	0.000146249
Ghir_D10G022330	4	8	12	103	75	38	0.36	0.73	1.14	9.73	6.32	3.46	0.743333	6.50333	3.1291	5.86273e-11	1.02829e-08
Ghir_A03G004590	0	1	2	12	9	6	0	0.09	0.19	1.13	0.76	0.55	0.0933333	0.813333	3.12338	0.000132177	0.0042065
Ghir_A05G003040	0	2	1	14	11	2	0	0.18	0.1	1.32	0.93	0.18	0.0933333	0.81	3.11746	0.00108023	0.0237385
Ghir_A03G023150	8	4	2	34	57	33	0.72	0.36	0.19	3.21	4.8	3	0.423333	3.67	3.11591	1.20793e-10	1.9774e-08
Ghir_D12G014060	2	3	3	34	24	13	0.18	0.27	0.29	3.21	2.02	1.18	0.246667	2.13667	3.11473	1.71819e-07	1.38231e-05
Ghir_Scaffold1130G000020	1	2	0	6	11	9	0.09	0.18	0	0.57	0.93	0.82	0.09	0.773333	3.10309	0.000178556	0.00541875
Ghir_D11G010270	26	33	44	444	404	64	2.34	2.99	4.2	41.94	34.03	5.83	3.17667	27.2667	3.10155	2.57491e-09	3.25588e-07
Ghir_A10G003600	1	0	1	8	6	4	0.09	0	0.1	0.76	0.51	0.36	0.0633333	0.543333	3.1008	0.00138991	0.0284825
Ghir_D05G018940	7	10	8	58	75	87	0.63	0.91	0.76	5.48	6.32	7.92	0.766667	6.57333	3.09995	2.94379e-16	1.16263e-13
Ghir_A11G019260	65	13	26	359	185	350	5.84	1.18	2.48	33.91	15.58	31.87	3.16667	27.12	3.09832	1.68937e-13	4.79449e-11
Ghir_D09G013540	0	1	1	9	7	2	0	0.09	0.1	0.85	0.59	0.18	0.0633333	0.54	3.09192	0.00269063	0.0474277
Ghir_D05G036130	0	0	6	26	13	14	0	0	0.57	2.46	1.1	1.27	0.19	1.61	3.08299	2.6516e-05	0.0010971
Ghir_D12G002530	14	18	12	155	200	29	1.26	1.63	1.14	14.64	16.85	2.64	1.34333	11.3767	3.08219	9.05523e-09	9.96905e-07
Ghir_A02G019320	0	1	1	5	9	4	0	0.09	0.1	0.47	0.76	0.36	0.0633333	0.53	3.06496	0.00159527	0.0317463
Ghir_D11G015290	8	7	7	46	97	47	0.72	0.63	0.67	4.35	8.17	4.28	0.673333	5.6	3.05603	4.23744e-12	9.06508e-10
Ghir_D11G004920	0	2	2	13	12	9	0	0.18	0.19	1.23	1.01	0.82	0.123333	1.02	3.04793	1.82527e-05	0.000795414
Ghir_A04G010400	51	46	32	495	509	86	4.58	4.17	3.05	46.76	42.88	7.83	3.93333	32.49	3.04617	1.91538e-10	2.99653e-08
Ghir_A01G021120	0	3	1	10	11	13	0	0.27	0.1	0.94	0.93	1.18	0.123333	1.01667	3.04321	2.2287e-05	0.000945702
Ghir_D12G022690	0	5	2	23	30	6	0	0.45	0.19	2.17	2.53	0.55	0.213333	1.75	3.03617	7.01009e-05	0.00248686
Ghir_A02G006800	26	33	35	354	323	115	2.34	2.99	3.34	33.44	27.21	10.47	2.89	23.7067	3.03615	3.70662e-16	1.44372e-13
Ghir_A08G012400	8	13	12	76	135	70	0.72	1.18	1.14	7.18	11.37	6.37	1.01333	8.30667	3.03516	1.64949e-15	5.93364e-13
Ghir_D10G007930	11	3	1	75	30	16	0.99	0.27	0.1	7.08	2.53	1.46	0.453333	3.69	3.02498	8.39014e-06	0.000404654
Ghir_A08G017450	6	12	2	75	72	18	0.54	1.09	0.19	7.08	6.07	1.64	0.606667	4.93	3.02261	3.95719e-07	2.92144e-05
Ghir_D07G002200	1	3	0	12	18	3	0.09	0.27	0	1.13	1.52	0.27	0.12	0.973333	3.0199	0.00081795	0.018948
Ghir_A01G002600	12	6	3	27	147	5	1.08	0.54	0.29	2.55	12.38	0.46	0.636667	5.13	3.01035	0.000355271	0.00959112
Ghir_D13G017150	0	2	3	18	16	8	0	0.18	0.29	1.7	1.35	0.73	0.156667	1.26	3.00765	1.27138e-05	0.000580468
Ghir_D03G000900	6	0	0	13	25	11	0.54	0	0	1.23	2.11	1	0.18	1.44667	3.00666	5.26098e-05	0.00195863
Ghir_A08G010430	24	55	34	302	277	347	2.16	4.99	3.24	28.53	23.34	31.59	3.46333	27.82	3.00589	5.58381e-26	5.25595e-23
Ghir_D10G026410	27	23	11	179	211	109	2.43	2.09	1.05	16.91	17.78	9.92	1.85667	14.87	3.00162	9.04258e-20	4.95823e-17
Ghir_D07G020660	1	1	1	12	11	2	0.09	0.09	0.1	1.13	0.93	0.18	0.0933333	0.746667	3	0.00116467	0.0249818
Ghir_D09G018210	8	0	0	20	24	20	0.72	0	0	1.89	2.02	1.82	0.24	1.91	2.99247	3.72669e-06	0.000202963
Ghir_D13G004600	21	9	9	157	136	23	1.89	0.82	0.86	14.83	11.46	2.09	1.19	9.46	2.99088	1.39374e-07	1.1453e-05
Ghir_D07G021980	0	1	3	13	17	4	0	0.09	0.29	1.23	1.43	0.36	0.126667	1.00667	2.99048	0.00025593	0.00730377
Ghir_A02G007870	45	426	306	2082	2343	1940	4.04	38.63	29.18	196.67	197.38	176.63	23.95	190.227	2.98962	2.93568e-08	2.83902e-06
Ghir_D05G033160	10	16	12	150	139	19	0.9	1.45	1.14	14.17	11.71	1.73	1.16333	9.20333	2.98389	3.14469e-07	2.39035e-05
Ghir_A03G013700	22	9	12	96	132	120	1.98	0.82	1.14	9.07	11.12	10.93	1.31333	10.3733	2.98157	1.38977e-19	7.47524e-17
Ghir_A09G010580	27	32	38	341	347	101	2.43	2.9	3.62	32.21	29.23	9.2	2.98333	23.5467	2.98053	5.5837e-14	1.66852e-11
Ghir_A06G007750	38	15	23	349	204	52	3.42	1.36	2.19	32.97	17.19	4.73	2.32333	18.2967	2.97731	1.2441e-08	1.31579e-06
Ghir_A02G002860	0	5	2	24	20	12	0	0.45	0.19	2.27	1.68	1.09	0.213333	1.68	2.97728	2.16088e-06	0.000128463
Ghir_A07G005430	5	38	28	124	330	134	0.45	3.45	2.67	11.71	27.8	12.2	2.19	17.2367	2.97648	6.2371e-09	7.14508e-07
Ghir_D09G001410	7	13	24	164	178	19	0.63	1.18	2.29	15.49	15	1.73	1.36667	10.74	2.97426	3.84048e-06	0.000207601
Ghir_A13G004420	11	13	13	163	109	24	0.99	1.18	1.24	15.4	9.18	2.19	1.13667	8.92333	2.97277	5.42393e-08	4.85463e-06
Ghir_A03G007060	50	40	48	519	473	116	4.49	3.63	4.58	49.03	39.85	10.56	4.23333	33.1467	2.969	1.37543e-12	3.19671e-10
Ghir_D13G000890	1	1	1	12	7	5	0.09	0.09	0.1	1.13	0.59	0.46	0.0933333	0.726667	2.96083	0.00050092	0.012732
Ghir_D07G018200	22	8	19	139	239	20	1.98	0.73	1.81	13.13	20.13	1.82	1.50667	11.6933	2.95625	2.48361e-06	0.000144605
Ghir_A07G017950	5	3	5	46	53	5	0.45	0.27	0.48	4.35	4.46	0.46	0.4	3.09	2.94953	4.29837e-05	0.00165706
Ghir_A12G015290	0	3	0	6	6	11	0	0.27	0	0.57	0.51	1	0.09	0.693333	2.94555	0.00111959	0.0243477
Ghir_A03G013490	9	7	26	79	184	79	0.81	0.63	2.48	7.46	15.5	7.19	1.30667	10.05	2.94323	4.72346e-10	6.80528e-08
Ghir_A05G031310	7	6	6	54	48	46	0.63	0.54	0.57	5.1	4.04	4.19	0.58	4.44333	2.93752	8.71889e-14	2.55138e-11
Ghir_D03G018040	17	21	22	232	204	35	1.53	1.9	2.1	21.92	17.19	3.19	1.84333	14.1	2.93531	1.64442e-08	1.69165e-06
Ghir_D09G005560	3	3	6	45	24	24	0.27	0.27	0.57	4.25	2.02	2.19	0.37	2.82	2.9301	2.9279e-08	2.83635e-06
Ghir_A08G007820	12	9	9	122	82	28	1.08	0.82	0.86	11.52	6.91	2.55	0.92	6.99333	2.92627	4.77239e-09	5.58034e-07
Ghir_D11G000960	1	3	7	25	54	10	0.09	0.27	0.67	2.36	4.55	0.91	0.343333	2.60667	2.92452	2.6149e-05	0.0010851
Ghir_A04G001210	1	4	0	10	13	15	0.09	0.36	0	0.94	1.1	1.37	0.15	1.13667	2.92177	2.84985e-05	0.00116294
Ghir_A10G003950	3	2	2	20	23	11	0.27	0.18	0.19	1.89	1.94	1	0.213333	1.61	2.91588	1.13621e-06	7.32528e-05
Ghir_A09G013570	2	2	2	21	16	9	0.18	0.18	0.19	1.98	1.35	0.82	0.183333	1.38333	2.91561	6.89657e-06	0.000342265
Ghir_D12G017180	4	3	3	31	28	18	0.36	0.27	0.29	2.93	2.36	1.64	0.306667	2.31	2.91315	1.43404e-08	1.50261e-06
Ghir_D06G021220	13	43	39	265	310	165	1.17	3.9	3.72	25.03	26.12	15.02	2.93	22.0567	2.91224	4.29737e-16	1.61802e-13
Ghir_A09G025170	46	39	68	595	520	64	4.13	3.54	6.48	56.2	43.81	5.83	4.71667	35.28	2.90301	1.90931e-07	1.52737e-05
Ghir_A13G011780	0	4	0	14	13	3	0	0.36	0	1.32	1.1	0.27	0.12	0.896667	2.90154	0.0017349	0.0337985
Ghir_D05G024180	20	10	13	121	154	56	1.8	0.91	1.24	11.43	12.97	5.1	1.31667	9.83333	2.90079	5.27937e-13	1.32178e-10
Ghir_A12G017050	3	11	9	76	66	34	0.27	1	0.86	7.18	5.56	3.1	0.71	5.28	2.89465	3.5614e-10	5.23794e-08
Ghir_A09G022240	5	3	8	36	60	28	0.45	0.27	0.76	3.4	5.05	2.55	0.493333	3.66667	2.89383	2.34509e-09	2.98297e-07
Ghir_D05G014050	17	9	8	75	110	74	1.53	0.82	0.76	7.08	9.27	6.74	1.03667	7.69667	2.89228	4.53307e-16	1.69546e-13
Ghir_D09G011960	1	1	1	12	8	3	0.09	0.09	0.1	1.13	0.67	0.27	0.0933333	0.69	2.88613	0.00124969	0.0263846
Ghir_D08G020510	7	15	3	44	99	47	0.63	1.36	0.29	4.16	8.34	4.28	0.76	5.59333	2.87964	3.72414e-09	4.49261e-07
Ghir_D03G010540	0	6	4	47	10	16	0	0.54	0.38	4.44	0.84	1.46	0.306667	2.24667	2.87304	0.00017027	0.0052093
Ghir_A08G011570	23	25	21	250	216	50	2.07	2.27	2	23.62	18.2	4.55	2.11333	15.4567	2.87064	5.18979e-10	7.36441e-08
Ghir_A05G018670	1	5	4	22	40	14	0.09	0.45	0.38	2.08	3.37	1.27	0.306667	2.24	2.86876	1.64394e-06	0.000101581
Ghir_D11G034060	7	5	3	25	59	29	0.63	0.45	0.29	2.36	4.97	2.64	0.456667	3.32333	2.86342	2.44468e-08	2.40119e-06
Ghir_A09G004700	1	3	3	13	23	17	0.09	0.27	0.29	1.23	1.94	1.55	0.216667	1.57333	2.86028	1.21788e-06	7.78963e-05
Ghir_D01G011860	1	1	1	6	13	4	0.09	0.09	0.1	0.57	1.1	0.36	0.0933333	0.676667	2.85798	0.00114696	0.0247806
Ghir_D12G006890	1	2	3	21	16	8	0.09	0.18	0.29	1.98	1.35	0.73	0.186667	1.35333	2.85798	1.74066e-05	0.000763254
Ghir_D13G015660	31	32	33	353	292	67	2.79	2.9	3.15	33.34	24.6	6.1	2.94667	21.3467	2.85686	2.538e-10	3.83259e-08
Ghir_A05G016730	12	9	8	62	102	52	1.08	0.82	0.76	5.86	8.59	4.73	0.886667	6.39333	2.8501	3.04536e-13	7.99966e-11
Ghir_D06G019170	0	1	5	11	31	5	0	0.09	0.48	1.04	2.61	0.46	0.19	1.37	2.8501	0.000936616	0.0212268
Ghir_D02G020310	7	5	7	44	59	38	0.63	0.45	0.67	4.16	4.97	3.46	0.583333	4.19667	2.84685	4.8619e-12	1.03228e-09
Ghir_D11G016840	0	7	8	41	58	13	0	0.63	0.76	3.87	4.89	1.18	0.463333	3.31333	2.83816	2.85335e-05	0.00116353
Ghir_D12G000650	6	14	9	69	99	46	0.54	1.27	0.86	6.52	8.34	4.19	0.89	6.35	2.83488	6.15061e-12	1.2818e-09
Ghir_A07G010060	21	98	49	355	624	263	1.89	8.89	4.67	33.53	52.57	23.94	5.15	36.68	2.83235	6.17744e-11	1.08013e-08
Ghir_A05G024360	14	18	16	91	178	85	1.26	1.63	1.53	8.6	15	7.74	1.47333	10.4467	2.82589	4.35214e-15	1.52668e-12
Ghir_D02G002770	2	38	12	103	186	89	0.18	3.45	1.14	9.73	15.67	8.1	1.59	11.1667	2.8121	1.06391e-06	6.91444e-05
Ghir_A09G016150	16	29	23	177	170	141	1.44	2.63	2.19	16.72	14.32	12.84	2.08667	14.6267	2.80933	3.50973e-23	2.71533e-20
Ghir_D01G021240	0	1	3	7	14	9	0	0.09	0.29	0.66	1.18	0.82	0.126667	0.886667	2.80735	0.000182228	0.00550357
Ghir_D04G012740	24	21	19	154	216	89	2.16	1.9	1.81	14.55	18.2	8.1	1.95667	13.6167	2.7989	1.69005e-16	6.96708e-14
Ghir_D10G001980	3	4	1	23	19	14	0.27	0.36	0.1	2.17	1.6	1.27	0.243333	1.68	2.78746	9.59924e-07	6.33337e-05
Ghir_A08G015750	131	256	297	1669	2115	1102	11.77	23.21	28.32	157.66	178.17	100.33	21.1	145.387	2.78458	2.97377e-17	1.28206e-14
Ghir_D12G026890	7	22	43	237	235	43	0.63	1.99	4.1	22.39	19.8	3.91	2.24	15.3667	2.77823	4.60731e-06	0.000242053
Ghir_A08G013470	15	8	11	67	93	80	1.35	0.73	1.05	6.33	7.83	7.28	1.04333	7.14667	2.77607	6.3354e-16	2.32341e-13
Ghir_A07G024010	6	0	2	16	24	16	0.54	0	0.19	1.51	2.02	1.46	0.243333	1.66333	2.77307	3.27958e-06	0.000182484
Ghir_D05G017330	5	1	3	25	22	16	0.45	0.09	0.29	2.36	1.85	1.46	0.276667	1.89	2.77217	3.29224e-07	2.483e-05
Ghir_D07G004980	232	130	138	1090	1678	751	20.85	11.79	13.16	102.96	141.36	68.37	15.2667	104.23	2.77131	1.04766e-20	6.29456e-18
Ghir_D02G002700	1	3	4	13	28	16	0.09	0.27	0.38	1.23	2.36	1.46	0.246667	1.68333	2.77069	3.70154e-06	0.000201788
Ghir_A05G037990	5	3	12	60	66	16	0.45	0.27	1.14	5.67	5.56	1.46	0.62	4.23	2.77032	2.44838e-06	0.000143203
Ghir_D06G013490	14	6	8	49	81	65	1.26	0.54	0.76	4.63	6.82	5.92	0.853333	5.79	2.76238	1.19834e-12	2.83175e-10
Ghir_D09G013740	21	1	11	112	102	15	1.89	0.09	1.05	10.58	8.59	1.37	1.01	6.84667	2.76105	8.80207e-05	0.00300917
Ghir_D12G002020	1	5	7	44	23	23	0.09	0.45	0.67	4.16	1.94	2.09	0.403333	2.73	2.75886	4.84577e-07	3.47744e-05
Ghir_D04G014170	28	23	27	161	188	189	2.52	2.09	2.57	15.21	15.84	17.21	2.39333	16.0867	2.74877	3.37142e-26	3.28289e-23
Ghir_A01G011020	25	52	48	209	438	230	2.25	4.72	4.58	19.74	36.9	20.94	3.85	25.86	2.74779	2.73224e-16	1.08668e-13
Ghir_A10G004880	56	1	2	164	156	77	5.03	0.09	0.19	15.49	13.14	7.01	1.77	11.88	2.74671	0.000882886	0.0201842
Ghir_D10G001970	3	1	0	6	11	10	0.27	0.09	0	0.57	0.93	0.91	0.12	0.803333	2.74296	0.000453318	0.0117744
Ghir_A08G026540	1	1	1	6	10	5	0.09	0.09	0.1	0.57	0.84	0.46	0.0933333	0.623333	2.73954	0.00126536	0.0266755
Ghir_D01G006680	11	19	24	166	155	48	0.99	1.72	2.29	15.68	13.06	4.37	1.66667	11.0367	2.72727	1.42912e-09	1.89022e-07
Ghir_A05G028330	51	48	55	451	514	86	4.58	4.35	5.24	42.6	43.3	7.83	4.72333	31.2433	2.72567	3.43087e-09	4.20315e-07
Ghir_A01G005670	36	67	133	467	600	558	3.24	6.08	12.68	44.11	50.55	50.8	7.33333	48.4867	2.72505	3.00017e-13	7.91779e-11
Ghir_A09G017610	52	10	20	167	228	159	4.67	0.91	1.91	15.78	19.21	14.48	2.49667	16.49	2.72352	7.21051e-13	1.77829e-10
Ghir_A05G000060	8	10	13	79	102	31	0.72	0.91	1.24	7.46	8.59	2.82	0.956667	6.29	2.71697	3.34592e-09	4.11694e-07
Ghir_A11G029240	5	5	8	14	79	32	0.45	0.45	0.76	1.32	6.66	2.91	0.553333	3.63	2.71375	9.04689e-06	0.000434844
Ghir_A12G015590	4	7	2	16	29	41	0.36	0.63	0.19	1.51	2.44	3.73	0.393333	2.56	2.70232	1.60331e-06	9.96151e-05
Ghir_A09G024700	5	2	0	29	4	11	0.45	0.18	0	2.74	0.34	1	0.21	1.36	2.69515	0.00259317	0.0462002
Ghir_A03G001170	13	14	12	139	103	15	1.17	1.27	1.14	13.13	8.68	1.37	1.19333	7.72667	2.69485	4.89803e-06	0.00025472
Ghir_D01G016700	24	16	21	125	145	134	2.16	1.45	2	11.81	12.22	12.2	1.87	12.0767	2.69111	5.08132e-22	3.45756e-19
Ghir_D05G029580	8	23	30	138	194	79	0.72	2.09	2.86	13.04	16.34	7.19	1.89	12.19	2.68924	1.52403e-10	2.44524e-08
Ghir_D08G001160	76	75	69	683	614	153	6.83	6.8	6.58	64.52	51.72	13.93	6.73667	43.39	2.68726	3.11552e-11	5.92442e-09
Ghir_A09G014390	2	3	5	27	32	8	0.18	0.27	0.48	2.55	2.7	0.73	0.31	1.99333	2.68484	2.5978e-05	0.00107879
Ghir_A05G020500	44	50	42	388	395	113	3.95	4.53	4	36.65	33.28	10.29	4.16	26.74	2.68434	1.14133e-12	2.71979e-10
Ghir_D12G024800	27	10	20	131	182	66	2.43	0.91	1.91	12.37	15.33	6.01	1.75	11.2367	2.68279	1.48817e-11	2.94904e-09
Ghir_D09G019990	66	50	67	339	503	369	5.93	4.53	6.39	32.02	42.37	33.6	5.61667	35.9967	2.68008	7.2852e-29	8.22893e-26
Ghir_A04G007680	2	0	1	4	7	9	0.18	0	0.1	0.38	0.59	0.82	0.0933333	0.596667	2.67646	0.0024609	0.0444607
Ghir_A01G006200	15	19	25	183	161	42	1.35	1.72	2.38	17.29	13.56	3.82	1.81667	11.5567	2.66936	1.09668e-08	1.18426e-06
Ghir_D06G013500	5	2	8	34	35	29	0.45	0.18	0.76	3.21	2.95	2.64	0.463333	2.93333	2.66242	4.62463e-09	5.44136e-07
Ghir_D05G012500	439	528	728	2817	5155	3194	39.45	47.88	69.41	266.1	434.27	290.79	52.2467	330.387	2.66074	5.95439e-20	3.32956e-17
Ghir_A07G000040	11	24	32	56	151	233	0.99	2.18	3.05	5.29	12.72	21.21	2.07333	13.0733	2.6566	5.28575e-08	4.75355e-06
Ghir_D02G019700	23	14	31	194	177	71	2.07	1.27	2.96	18.33	14.91	6.46	2.1	13.2333	2.65572	1.91344e-11	3.76535e-09
Ghir_D09G019180	1	13	2	18	38	47	0.09	1.18	0.19	1.7	3.2	4.28	0.486667	3.06	2.65253	4.48756e-05	0.00171015
Ghir_A05G024270	84	42	40	368	472	229	7.55	3.81	3.81	34.76	39.76	20.85	5.05667	31.79	2.65231	1.44636e-18	7.0419e-16
Ghir_D07G004970	160	52	66	364	827	606	14.38	4.72	6.29	34.38	69.67	55.17	8.46333	53.0733	2.64869	5.14866e-13	1.29813e-10
Ghir_A07G002930	9	18	19	88	143	69	0.81	1.63	1.81	8.31	12.05	6.28	1.41667	8.88	2.64806	2.39374e-12	5.34353e-10
Ghir_D01G023780	15	20	12	132	122	46	1.35	1.81	1.14	12.47	10.28	4.19	1.43333	8.98	2.64734	1.30015e-10	2.11002e-08
Ghir_D09G010340	48	50	31	338	374	115	4.31	4.53	2.96	31.93	31.51	10.47	3.93333	24.6367	2.64698	4.66187e-13	1.18951e-10
Ghir_D02G007510	57	146	68	469	750	527	5.12	13.24	6.48	44.3	63.18	47.98	8.28	51.82	2.64581	3.45559e-16	1.35529e-13
Ghir_D05G016570	0	4	2	13	22	4	0	0.36	0.19	1.23	1.85	0.36	0.183333	1.14667	2.64491	0.00113765	0.0246456
Ghir_A10G007620	19	10	6	47	107	68	1.71	0.91	0.57	4.44	9.01	6.19	1.06333	6.54667	2.62217	3.87194e-10	5.66517e-08
Ghir_D06G021320	20	34	23	126	184	176	1.8	3.08	2.19	11.9	15.5	16.02	2.35667	14.4733	2.61858	5.21214e-19	2.70061e-16
Ghir_A05G026650	9	6	1	40	37	22	0.81	0.54	0.1	3.78	3.12	2	0.483333	2.96667	2.61775	2.15603e-07	1.70302e-05
Ghir_D06G016090	12	5	24	76	146	42	1.08	0.45	2.29	7.18	12.3	3.82	1.27333	7.76667	2.60869	3.93701e-07	2.91035e-05
Ghir_A01G004170	15	6	10	73	62	57	1.35	0.54	0.95	6.9	5.22	5.19	0.946667	5.77	2.60764	8.65529e-13	2.107e-10
Ghir_A05G015200	1	4	6	20	35	15	0.09	0.36	0.57	1.89	2.95	1.37	0.34	2.07	2.60602	5.75879e-06	0.000294334
Ghir_A11G004930	0	7	3	21	32	10	0	0.63	0.29	1.98	2.7	0.91	0.306667	1.86333	2.60314	9.20296e-05	0.00312541
Ghir_A05G039480	52	35	52	330	395	144	4.67	3.17	4.96	31.17	33.28	13.11	4.26667	25.8533	2.59917	4.68327e-15	1.6327e-12
Ghir_D02G017910	121	38	103	643	658	330	10.87	3.45	9.82	60.74	55.43	30.04	8.04667	48.7367	2.59854	3.97628e-13	1.02077e-10
Ghir_D11G028120	8	11	6	41	71	44	0.72	1	0.57	3.87	5.98	4.01	0.763333	4.62	2.59751	2.18843e-10	3.36774e-08
Ghir_A05G006970	4	5	2	18	31	19	0.36	0.45	0.19	1.7	2.61	1.73	0.333333	2.01333	2.59455	7.9161e-07	5.38e-05
Ghir_A05G014520	5	3	1	21	33	2	0.45	0.27	0.1	1.98	2.78	0.18	0.273333	1.64667	2.59082	0.00195431	0.0370085
Ghir_D03G018630	0	6	3	6	18	32	0	0.54	0.29	0.57	1.52	2.91	0.276667	1.66667	2.59074	0.000723338	0.0171791
Ghir_D10G004700	6	9	7	47	51	38	0.54	0.82	0.67	4.44	4.3	3.46	0.676667	4.06667	2.58733	4.20677e-11	7.66406e-09
Ghir_A12G022760	6	7	5	45	53	13	0.54	0.63	0.48	4.25	4.46	1.18	0.55	3.29667	2.5835	3.14189e-06	0.000175514
Ghir_D03G000350	1	3	2	9	15	13	0.09	0.27	0.19	0.85	1.26	1.18	0.183333	1.09667	2.58058	6.46025e-05	0.00231507
Ghir_D09G020190	2	1	1	5	13	7	0.18	0.09	0.1	0.47	1.1	0.64	0.123333	0.736667	2.57845	0.00115184	0.0248291
Ghir_A11G015210	14	12	7	32	81	90	1.26	1.09	0.67	3.02	6.82	8.19	1.00667	6.01	2.57778	1.16662e-08	1.25005e-06
Ghir_A03G020130	44	30	36	347	277	44	3.95	2.72	3.43	32.78	23.34	4.01	3.36667	20.0433	2.57373	5.37071e-07	3.80579e-05
Ghir_D04G000050	1	8	11	39	49	36	0.09	0.73	1.05	3.68	4.13	3.28	0.623333	3.69667	2.56815	5.08888e-08	4.61324e-06
Ghir_A06G022480	4	17	8	52	79	46	0.36	1.54	0.76	4.91	6.66	4.19	0.886667	5.25333	2.56677	3.72744e-09	4.49261e-07
Ghir_A06G000280	24	15	18	122	131	93	2.16	1.36	1.72	11.52	11.04	8.47	1.74667	10.3433	2.56602	5.12028e-18	2.3899e-15
Ghir_D05G006480	2	10	7	27	65	26	0.18	0.91	0.67	2.55	5.48	2.37	0.586667	3.46667	2.56294	1.85723e-06	0.000112786
Ghir_D04G000040	1	12	8	28	55	46	0.09	1.09	0.76	2.64	4.63	4.19	0.646667	3.82	2.56248	4.50183e-07	3.26799e-05
Ghir_D03G016690	1	1	6	18	17	14	0.09	0.09	0.57	1.7	1.43	1.27	0.25	1.46667	2.55254	1.58306e-05	0.000701779
Ghir_D07G004990	49	23	33	120	314	206	4.4	2.09	3.15	11.34	26.45	18.76	3.21333	18.85	2.55242	2.13163e-13	5.90138e-11
Ghir_D13G003280	2	3	3	19	27	3	0.18	0.27	0.29	1.79	2.27	0.27	0.246667	1.44333	2.54877	0.000883463	0.0201842
Ghir_D05G038330	23	0	2	66	63	18	2.07	0	0.19	6.23	5.31	1.64	0.753333	4.39333	2.54396	0.00146893	0.02965
Ghir_A07G008880	13	12	7	78	100	14	1.17	1.09	0.67	7.37	8.42	1.27	0.976667	5.68667	2.54165	9.89875e-06	0.000469856
Ghir_D02G002750	3	7	0	16	28	15	0.27	0.63	0	1.51	2.36	1.37	0.3	1.74667	2.54157	3.14545e-05	0.00126799
Ghir_A06G008810	4	24	14	78	87	86	0.36	2.18	1.33	7.37	7.33	7.83	1.29	7.51	2.54144	4.20334e-10	6.10262e-08
Ghir_A13G016050	3	1	3	9	24	10	0.27	0.09	0.29	0.85	2.02	0.91	0.216667	1.26	2.53987	0.00014637	0.00460274
Ghir_D04G018600	68	119	68	340	672	517	6.11	10.79	6.48	32.12	56.61	47.07	7.79333	45.2667	2.53814	1.66043e-17	7.38396e-15
Ghir_A10G015160	3	3	5	29	27	10	0.27	0.27	0.48	2.74	2.27	0.91	0.34	1.97333	2.53703	1.43711e-05	0.000645693
Ghir_A04G001220	3	2	1	13	10	12	0.27	0.18	0.1	1.23	0.84	1.09	0.183333	1.05333	2.52242	9.22051e-05	0.00312761
Ghir_D07G002450	0	8	5	21	33	24	0	0.73	0.48	1.98	2.78	2.19	0.403333	2.31667	2.52201	2.34085e-06	0.000137712
Ghir_A10G021950	14	136	14	341	411	205	1.26	12.33	1.33	32.21	34.62	18.66	4.97333	28.4967	2.51851	8.76637e-05	0.00300241
Ghir_D01G015470	3	13	7	81	49	4	0.27	1.18	0.67	7.65	4.13	0.36	0.706667	4.04667	2.51763	0.00124516	0.0263185
Ghir_A12G006130	7	3	1	19	25	20	0.63	0.27	0.1	1.79	2.11	1.82	0.333333	1.90667	2.51602	1.72693e-06	0.000105554
Ghir_D06G000120	4	9	10	31	59	47	0.36	0.82	0.95	2.93	4.97	4.28	0.71	4.06	2.51559	9.62292e-09	1.05529e-06
Ghir_A05G012800	3	0	3	21	9	5	0.27	0	0.29	1.98	0.76	0.46	0.186667	1.06667	2.51457	0.0016311	0.0323113
Ghir_D12G014800	6	3	4	37	37	2	0.54	0.27	0.38	3.5	3.12	0.18	0.396667	2.26667	2.51457	0.00152055	0.0305827
Ghir_A02G002850	0	2	3	11	14	5	0	0.18	0.29	1.04	1.18	0.46	0.156667	0.893333	2.5115	0.000721764	0.0171562
Ghir_A05G016720	0	4	1	11	9	9	0	0.36	0.1	1.04	0.76	0.82	0.153333	0.873333	2.50986	0.000493765	0.0125784
Ghir_D05G037970	5	7	6	31	41	33	0.45	0.63	0.57	2.93	3.45	3	0.55	3.12667	2.50712	2.74375e-09	3.42829e-07
Ghir_D04G013980	11	19	11	58	98	83	0.99	1.72	1.05	5.48	8.26	7.56	1.25333	7.1	2.50205	2.97062e-12	6.55359e-10
Ghir_A11G019340	4	9	2	24	37	26	0.36	0.82	0.19	2.27	3.12	2.37	0.456667	2.58667	2.50188	3.22616e-07	2.44569e-05
Ghir_A05G002760	2	3	4	18	17	17	0.18	0.27	0.38	1.7	1.43	1.55	0.276667	1.56	2.49533	3.35407e-06	0.000185714
Ghir_D09G021510	3	3	6	18	29	23	0.27	0.27	0.57	1.7	2.44	2.09	0.37	2.07667	2.48867	7.666e-07	5.22889e-05
Ghir_A02G009770	8	2	6	36	39	17	0.72	0.18	0.57	3.4	3.29	1.55	0.49	2.74667	2.48683	1.43948e-06	9.07336e-05
Ghir_A07G011560	17	13	9	68	91	65	1.53	1.18	0.86	6.42	7.67	5.92	1.19	6.67	2.48673	1.96519e-13	5.52179e-11
Ghir_D09G002360	2	5	5	33	30	6	0.18	0.45	0.48	3.12	2.53	0.55	0.37	2.06667	2.48171	0.000215688	0.00631816
Ghir_A01G006390	14	49	28	180	209	133	1.26	4.44	2.67	17	17.61	12.11	2.79	15.5733	2.48074	1.18305e-12	2.80737e-10
Ghir_A13G012880	54	71	62	260	475	341	4.85	6.44	5.91	24.56	40.02	31.05	5.73333	31.8767	2.47505	2.63798e-21	1.65539e-18
Ghir_D01G006500	11	10	20	127	90	17	0.99	0.91	1.91	12	7.58	1.55	1.27	7.04333	2.47143	2.30629e-05	0.000972031
Ghir_A05G016820	6	14	5	32	63	48	0.54	1.27	0.48	3.02	5.31	4.37	0.763333	4.23333	2.47141	3.26872e-08	3.1329e-06
Ghir_D05G011650	36	142	92	404	882	280	3.24	12.88	8.77	38.16	74.3	25.49	8.29667	45.9833	2.47051	4.32971e-08	3.96578e-06
Ghir_A04G001440	37	62	58	304	339	250	3.33	5.62	5.53	28.72	28.56	22.76	4.82667	26.68	2.46666	9.97104e-23	7.40966e-20
Ghir_D11G015680	3	5	13	40	64	18	0.27	0.45	1.24	3.78	5.39	1.64	0.653333	3.60333	2.46344	2.07608e-05	0.000888937
Ghir_A09G020660	5	2	4	13	31	19	0.45	0.18	0.38	1.23	2.61	1.73	0.336667	1.85667	2.46332	1.05601e-05	0.000495762
Ghir_A07G015870	2	0	4	18	12	4	0.18	0	0.38	1.7	1.01	0.36	0.186667	1.02333	2.45474	0.00189686	0.0362413
Ghir_D01G000730	3	0	2	11	12	5	0.27	0	0.19	1.04	1.01	0.46	0.153333	0.836667	2.44798	0.00106818	0.0235563
Ghir_A05G033720	19	18	19	150	140	23	1.71	1.63	1.81	14.17	11.79	2.09	1.71667	9.35	2.44536	2.57641e-06	0.000148477
Ghir_D02G003090	3	3	7	20	32	22	0.27	0.27	0.67	1.89	2.7	2	0.403333	2.19667	2.44527	8.56853e-07	5.72692e-05
Ghir_A11G024130	4	2	0	8	14	11	0.36	0.18	0	0.76	1.18	1	0.18	0.98	2.44478	0.000373378	0.0100177
Ghir_D02G002220	23	5	17	72	89	90	2.07	0.45	1.62	6.8	7.5	8.19	1.38	7.49667	2.44158	8.04503e-11	1.38524e-08
Ghir_A02G014710	0	1	3	6	9	8	0	0.09	0.29	0.57	0.76	0.73	0.126667	0.686667	2.43857	0.00169658	0.0332816
Ghir_D09G022780	15	17	37	202	164	20	1.35	1.54	3.53	19.08	13.82	1.82	2.14	11.5733	2.43512	8.13849e-05	0.00283552
Ghir_A12G024820	20	14	18	145	96	45	1.8	1.27	1.72	13.7	8.09	4.1	1.59667	8.63	2.4343	4.3191e-09	5.13536e-07
Ghir_D02G019640	22	97	23	251	250	278	1.98	8.8	2.19	23.71	21.06	25.31	4.32333	23.36	2.43382	1.58851e-08	1.64312e-06
Ghir_D01G002800	8	6	4	40	43	16	0.72	0.54	0.38	3.78	3.62	1.46	0.546667	2.95333	2.43361	1.68659e-06	0.000103762
Ghir_A02G004530	97	148	125	756	782	507	8.72	13.42	11.92	71.41	65.88	46.16	11.3533	61.15	2.42924	3.19309e-22	2.22637e-19
Ghir_D13G015260	2	10	4	51	28	8	0.18	0.91	0.38	4.82	2.36	0.73	0.49	2.63667	2.42786	0.000473799	0.0121686
Ghir_A11G011580	4	1	0	10	11	6	0.36	0.09	0	0.94	0.93	0.55	0.15	0.806667	2.42701	0.00129462	0.0271605
Ghir_D04G000230	1	4	2	15	12	11	0.09	0.36	0.19	1.42	1.01	1	0.213333	1.14333	2.42206	9.72891e-05	0.00327059
Ghir_D07G010100	3	2	0	9	12	6	0.27	0.18	0	0.85	1.01	0.55	0.15	0.803333	2.42104	0.00112263	0.0243951
Ghir_A05G035830	4	9	4	15	40	39	0.36	0.82	0.38	1.42	3.37	3.55	0.52	2.78	2.4185	6.40071e-06	0.000322473
Ghir_A12G000660	50	61	35	317	326	153	4.49	5.53	3.34	29.94	27.46	13.93	4.45333	23.7767	2.41659	1.06833e-15	3.86768e-13
Ghir_D05G022890	52	74	52	501	284	175	4.67	6.71	4.96	47.33	23.92	15.93	5.44667	29.06	2.41559	9.73563e-13	2.33974e-10
Ghir_D05G016580	15	14	11	77	90	52	1.35	1.27	1.05	7.27	7.58	4.73	1.22333	6.52667	2.41553	3.17235e-12	6.94437e-10
Ghir_A05G009660	8	6	12	82	47	12	0.72	0.54	1.14	7.75	3.96	1.09	0.8	4.26667	2.41504	6.42313e-05	0.00230469
Ghir_D10G018650	3	1	3	14	20	5	0.27	0.09	0.29	1.32	1.68	0.46	0.216667	1.15333	2.41226	0.000532143	0.0133691
Ghir_D06G006220	4	17	7	64	52	35	0.36	1.54	0.67	6.05	4.38	3.19	0.856667	4.54	2.40589	1.47721e-07	1.2091e-05
Ghir_D07G022520	12	20	13	44	141	64	1.08	1.81	1.24	4.16	11.88	5.83	1.37667	7.29	2.40474	5.49787e-08	4.90526e-06
Ghir_D08G013290	6	73	46	159	322	207	0.54	6.62	4.39	15.02	27.13	18.85	3.85	20.3333	2.40092	6.79591e-06	0.000338459
Ghir_D09G002380	267	187	219	1641	1471	517	24	16.96	20.88	155.01	123.92	47.07	20.6133	108.667	2.39826	1.84048e-12	4.14123e-10
Ghir_A05G021190	5	5	3	11	21	38	0.45	0.45	0.29	1.04	1.77	3.46	0.396667	2.09	2.3975	5.6734e-05	0.00208604
Ghir_A12G016440	25	8	63	108	330	102	2.25	0.73	6.01	10.2	27.8	9.29	2.99667	15.7633	2.39514	2.74995e-05	0.00112952
Ghir_D05G017340	92	67	44	305	388	392	8.27	6.08	4.2	28.81	32.69	35.69	6.18333	32.3967	2.38939	6.39956e-22	4.25209e-19
Ghir_D10G015580	12	14	13	48	106	58	1.08	1.27	1.24	4.53	8.93	5.28	1.19667	6.24667	2.38407	9.72569e-10	1.32676e-07
Ghir_A08G000250	187	152	188	910	1026	888	16.81	13.78	17.93	85.96	86.43	80.85	16.1733	84.4133	2.38385	4.35995e-29	5.23908e-26
Ghir_A12G018040	0	8	18	33	79	33	0	0.73	1.72	3.12	6.66	3	0.816667	4.26	2.38303	0.00022114	0.00643732
Ghir_A01G007220	11	11	5	65	53	25	0.99	1	0.48	6.14	4.46	2.28	0.823333	4.29333	2.38255	2.22065e-07	1.74189e-05
Ghir_A06G018130	6	11	3	35	37	34	0.54	1	0.29	3.31	3.12	3.1	0.61	3.17667	2.38063	3.52034e-08	3.32456e-06
Ghir_D02G003710	6	4	1	26	14	17	0.54	0.36	0.1	2.46	1.18	1.55	0.333333	1.73	2.37573	3.13202e-05	0.00126348
Ghir_A13G001400	356	254	240	2106	1783	592	31.99	23.03	22.88	198.94	150.2	53.9	25.9667	134.347	2.37123	3.2058e-11	6.07564e-09
Ghir_D05G015030	3	3	8	27	39	9	0.27	0.27	0.76	2.55	3.29	0.82	0.433333	2.22	2.35701	0.000139199	0.00439928
Ghir_D08G011120	10	26	12	72	89	90	0.9	2.36	1.14	6.8	7.5	8.19	1.46667	7.49667	2.35371	3.82808e-11	7.08847e-09
Ghir_A05G014260	34	90	54	253	404	281	3.06	8.16	5.15	23.9	34.03	25.58	5.45667	27.8367	2.35089	5.36442e-14	1.61152e-11
Ghir_D08G000680	32	84	44	222	464	164	2.88	7.62	4.2	20.97	39.09	14.93	4.9	24.9967	2.35088	1.53861e-09	2.01616e-07
Ghir_D02G007240	32	23	24	201	152	57	2.88	2.09	2.29	18.99	12.8	5.19	2.42	12.3267	2.3487	3.4239e-09	4.20315e-07
Ghir_D13G008640	1	1	3	7	14	6	0.09	0.09	0.29	0.66	1.18	0.55	0.156667	0.796667	2.34628	0.00154474	0.0309151
Ghir_A11G027540	19	16	14	92	135	30	1.71	1.45	1.33	8.69	11.37	2.73	1.49667	7.59667	2.34361	3.53802e-07	2.65361e-05
Ghir_A05G042810	13	52	53	134	271	220	1.17	4.72	5.05	12.66	22.83	20.03	3.64667	18.5067	2.34339	1.16867e-08	1.25005e-06
Ghir_D10G002640	5	15	10	42	57	57	0.45	1.36	0.95	3.97	4.8	5.19	0.92	4.65333	2.33856	4.9592e-09	5.77487e-07
Ghir_A01G022230	6	3	5	34	25	13	0.54	0.27	0.48	3.21	2.11	1.18	0.43	2.16667	2.33307	1.5683e-05	0.000697422
Ghir_D11G029390	5	6	4	22	41	15	0.45	0.54	0.38	2.08	3.45	1.37	0.456667	2.3	2.33242	1.16177e-05	0.000536933
Ghir_D01G020000	122	364	484	1099	2069	1929	10.96	33.01	46.15	103.81	174.3	175.62	30.04	151.243	2.33191	2.34554e-08	2.31185e-06
Ghir_D11G027680	31	41	15	177	168	100	2.79	3.72	1.43	16.72	14.15	9.1	2.64667	13.3233	2.33171	1.34628e-12	3.14189e-10
Ghir_D01G023260	13	15	16	105	100	23	1.17	1.36	1.53	9.92	8.42	2.09	1.35333	6.81	2.33114	1.8023e-06	0.000109804
Ghir_D05G005640	7	7	11	45	45	39	0.63	0.63	1.05	4.25	3.79	3.55	0.77	3.86333	2.32692	1.29711e-09	1.72776e-07
Ghir_D06G023080	5	7	2	16	38	18	0.45	0.63	0.19	1.51	3.2	1.64	0.423333	2.11667	2.32193	3.04189e-05	0.00123306
Ghir_D10G010230	8	16	6	56	51	45	0.72	1.45	0.57	5.29	4.3	4.1	0.913333	4.56333	2.32087	2.21109e-09	2.82525e-07
Ghir_D05G006030	103	157	87	492	723	564	9.26	14.24	8.3	46.48	60.91	51.35	10.6	52.9133	2.31957	9.91131e-20	5.38232e-17
Ghir_D13G001690	350	314	322	2307	1969	737	31.46	28.47	30.7	217.92	165.87	67.1	30.21	150.297	2.31471	1.7652e-12	4.00374e-10
Ghir_D05G029950	6	2	5	10	37	21	0.54	0.18	0.48	0.94	3.12	1.91	0.4	1.99	2.3147	0.000104207	0.00345584
Ghir_D12G028840	2	56	10	91	221	40	0.18	5.08	0.95	8.6	18.62	3.64	2.07	10.2867	2.31307	0.00275425	0.048084
Ghir_A08G020380	2	6	5	28	34	5	0.18	0.54	0.48	2.64	2.86	0.46	0.4	1.98667	2.31228	0.000755333	0.0177968
Ghir_D12G002070	29	49	41	302	238	64	2.61	4.44	3.91	28.53	20.05	5.83	3.65333	18.1367	2.31162	1.42907e-07	1.1714e-05
Ghir_D12G004280	15	15	6	100	40	38	1.35	1.36	0.57	9.45	3.37	3.46	1.09333	5.42667	2.31133	1.72226e-06	0.000105383
Ghir_D09G010010	3	33	24	101	132	75	0.27	2.99	2.29	9.54	11.12	6.83	1.85	9.16333	2.30835	2.00994e-06	0.000121018
Ghir_A11G020400	4	3	3	15	23	13	0.36	0.27	0.29	1.42	1.94	1.18	0.306667	1.51333	2.30299	2.26401e-05	0.000959224
Ghir_D02G024940	14	60	33	176	200	165	1.26	5.44	3.15	16.63	16.85	15.02	3.28333	16.1667	2.29979	2.07534e-10	3.22003e-08
Ghir_D09G000600	3	2	3	10	18	13	0.27	0.18	0.29	0.94	1.52	1.18	0.246667	1.21333	2.29834	0.000100163	0.00335308
Ghir_D08G024850	0	70	29	152	255	99	0	6.35	2.77	14.36	21.48	9.01	3.04	14.95	2.298	0.00232698	0.0425035
Ghir_A04G015280	10	1	8	43	42	11	0.9	0.09	0.76	4.06	3.54	1	0.583333	2.86667	2.29698	0.000219033	0.00639624
Ghir_A01G022550	9	1	23	70	48	49	0.81	0.09	2.19	6.61	4.04	4.46	1.03	5.03667	2.28982	4.41683e-05	0.0016924
Ghir_D09G024310	102	66	108	664	598	124	9.17	5.98	10.3	62.72	50.38	11.29	8.48333	41.4633	2.28913	2.72495e-07	2.09099e-05
Ghir_D12G015910	10	5	7	33	52	26	0.9	0.45	0.67	3.12	4.38	2.37	0.673333	3.29	2.28869	2.70375e-07	2.07755e-05
Ghir_A12G022770	6	4	11	56	35	14	0.54	0.36	1.05	5.29	2.95	1.27	0.65	3.17	2.28597	5.39393e-05	0.00199682
Ghir_A09G000110	3	2	2	6	14	15	0.27	0.18	0.19	0.57	1.18	1.37	0.213333	1.04	2.2854	0.00063411	0.0154565
Ghir_A03G021500	6	9	5	33	39	28	0.54	0.82	0.48	3.12	3.29	2.55	0.613333	2.98667	2.28379	4.84921e-08	4.40304e-06
Ghir_D06G011210	73	68	68	470	437	133	6.56	6.17	6.48	44.4	36.81	12.11	6.40333	31.1067	2.28033	2.17688e-10	3.36774e-08
Ghir_D12G021450	5	6	7	45	29	15	0.45	0.54	0.67	4.25	2.44	1.37	0.553333	2.68667	2.2796	1.32495e-05	0.000600072
Ghir_A03G013280	1	7	6	23	27	20	0.09	0.63	0.57	2.17	2.27	1.82	0.43	2.08667	2.27879	4.64905e-06	0.000243792
Ghir_A06G001560	3	3	1	9	17	9	0.27	0.27	0.1	0.85	1.43	0.82	0.213333	1.03333	2.27612	0.000435243	0.0113855
Ghir_D05G003940	20	10	18	77	94	68	1.8	0.91	1.72	7.27	7.92	6.19	1.47667	7.12667	2.27088	3.80234e-12	8.22777e-10
Ghir_A08G012800	3	1	4	12	15	13	0.27	0.09	0.38	1.13	1.26	1.18	0.246667	1.19	2.27033	0.000102246	0.00340422
Ghir_D06G018710	5	9	5	44	30	19	0.45	0.82	0.48	4.16	2.53	1.73	0.583333	2.80667	2.26647	3.84127e-06	0.000207601
Ghir_D08G025620	23	27	25	77	189	108	2.07	2.45	2.38	7.27	15.92	9.83	2.3	11.0067	2.25867	7.15736e-11	1.23996e-08
Ghir_D05G037230	17	12	8	35	130	21	1.53	1.09	0.76	3.31	10.95	1.91	1.12667	5.39	2.25822	0.000100395	0.00335702
Ghir_D01G003840	5	0	4	13	12	19	0.45	0	0.38	1.23	1.01	1.73	0.276667	1.32333	2.25796	0.000243575	0.00698295
Ghir_D01G003260	4	4	6	35	20	13	0.36	0.36	0.57	3.31	1.68	1.18	0.43	2.05667	2.2579	4.20663e-05	0.00162502
Ghir_A03G019060	5	4	7	38	24	16	0.45	0.36	0.67	3.59	2.02	1.46	0.493333	2.35667	2.25611	1.06421e-05	0.000498371
Ghir_D12G016660	110	75	155	461	823	407	9.89	6.8	14.78	43.55	69.33	37.05	10.49	49.9767	2.25224	6.11106e-13	1.52042e-10
Ghir_A12G025020	11	13	7	48	56	47	0.99	1.18	0.67	4.53	4.72	4.28	0.946667	4.51	2.2522	4.22089e-10	6.11239e-08
Ghir_D08G024180	9	20	17	76	70	78	0.81	1.81	1.62	7.18	5.9	7.1	1.41333	6.72667	2.25079	4.86619e-11	8.75247e-09
Ghir_A09G021780	5	9	6	23	51	25	0.45	0.82	0.57	2.17	4.3	2.28	0.613333	2.91667	2.24958	3.53585e-06	0.000194255
Ghir_D05G022880	21	83	71	506	249	90	1.89	7.53	6.77	47.8	20.98	8.19	5.39667	25.6567	2.24919	3.18885e-05	0.00128274
Ghir_A02G015170	14	13	11	79	62	43	1.26	1.18	1.05	7.46	5.22	3.91	1.16333	5.53	2.24901	8.90005e-10	1.22299e-07
Ghir_A13G014970	75	73	67	438	447	162	6.74	6.62	6.39	41.37	37.66	14.75	6.58333	31.26	2.24743	1.69729e-12	3.86524e-10
Ghir_D09G001860	4	5	5	25	22	21	0.36	0.45	0.48	2.36	1.85	1.91	0.43	2.04	2.24616	1.52315e-06	9.51582e-05
Ghir_D02G007790	10	12	6	52	68	16	0.9	1.09	0.57	4.91	5.73	1.46	0.853333	4.03333	2.24079	1.59389e-05	0.000705982
Ghir_D04G020970	5	5	5	29	33	11	0.45	0.45	0.48	2.74	2.78	1	0.46	2.17333	2.2402	3.36699e-05	0.00134387
Ghir_D12G022750	50	41	44	311	285	56	4.49	3.72	4.2	29.38	24.01	5.1	4.13667	19.4967	2.23669	6.55211e-07	4.52929e-05
Ghir_D01G000180	5	15	14	81	48	34	0.45	1.36	1.33	7.65	4.04	3.1	1.04667	4.93	2.23579	1.75804e-06	0.000107339
Ghir_D02G004130	55	90	135	416	689	274	4.94	8.16	12.87	39.3	58.04	24.95	8.65667	40.7633	2.23539	4.17797e-10	6.08142e-08
Ghir_A11G032380	15	7	4	34	44	46	1.35	0.63	0.38	3.21	3.71	4.19	0.786667	3.70333	2.235	1.02497e-07	8.7575e-06
Ghir_D03G010890	45	43	31	176	226	169	4.04	3.9	2.96	16.63	19.04	15.39	3.63333	17.02	2.22787	7.04677e-20	3.90177e-17
Ghir_D05G001780	124	124	130	459	851	518	11.14	11.24	12.4	43.36	71.69	47.16	11.5933	54.07	2.22153	1.66525e-18	7.9702e-16
Ghir_A10G024130	2	9	5	16	51	12	0.18	0.82	0.48	1.51	4.3	1.09	0.493333	2.3	2.221	0.000593776	0.0146504
Ghir_A12G028050	5	5	3	19	24	19	0.45	0.45	0.29	1.79	2.02	1.73	0.396667	1.84667	2.21892	4.3381e-06	0.000229403
Ghir_D09G020130	3	2	1	15	7	6	0.27	0.18	0.1	1.42	0.59	0.55	0.183333	0.853333	2.21864	0.00278702	0.0484315
Ghir_D02G024170	0	8	5	18	24	21	0	0.73	0.48	1.7	2.02	1.91	0.403333	1.87667	2.21813	4.11214e-05	0.0015953
Ghir_D03G013570	45	61	43	224	292	196	4.04	5.53	4.1	21.16	24.6	17.84	4.55667	21.2	2.21801	1.58469e-19	8.44325e-17
Ghir_D12G017290	18	32	29	175	119	80	1.62	2.9	2.77	16.53	10.02	7.28	2.43	11.2767	2.21431	2.07523e-10	3.22003e-08
Ghir_D01G001850	102	76	64	392	485	273	9.17	6.89	6.1	37.03	40.86	24.86	7.38667	34.25	2.21311	2.42448e-19	1.26785e-16
Ghir_D02G002230	128	7	153	383	542	461	11.5	0.63	14.59	36.18	45.66	41.97	8.90667	41.27	2.21214	0.000263218	0.00745316
Ghir_A05G037310	3	8	5	25	37	15	0.27	0.73	0.48	2.36	3.12	1.37	0.493333	2.28333	2.21051	2.02355e-05	0.000869079
Ghir_A03G002320	23	19	15	88	82	98	2.07	1.72	1.43	8.31	6.91	8.92	1.74	8.04667	2.2093	3.47831e-13	9.01123e-11
Ghir_A05G000860	1	9	6	37	18	20	0.09	0.82	0.57	3.5	1.52	1.82	0.493333	2.28	2.2084	9.19039e-05	0.00312302
Ghir_D08G012560	138	103	119	869	601	220	12.4	9.34	11.35	82.09	50.63	20.03	11.03	50.9167	2.20671	1.86677e-09	2.40747e-07
Ghir_A05G029510	46	34	28	217	205	86	4.13	3.08	2.67	20.5	17.27	7.83	3.29333	15.2	2.20645	5.69261e-11	1.00469e-08
Ghir_D12G022730	4	4	4	25	29	3	0.36	0.36	0.38	2.36	2.44	0.27	0.366667	1.69	2.20448	0.00220804	0.0407927
Ghir_A08G018110	20	65	42	234	216	149	1.8	5.89	4	22.1	18.2	13.57	3.89667	17.9567	2.20421	1.05484e-10	1.75218e-08
Ghir_A06G002290	2	18	14	80	52	27	0.18	1.63	1.33	7.56	4.38	2.46	1.04667	4.8	2.19723	8.77654e-05	0.00300408
Ghir_D01G015460	5	8	6	32	28	29	0.45	0.73	0.57	3.02	2.36	2.64	0.583333	2.67333	2.19625	2.20628e-07	1.73599e-05
Ghir_A05G001590	231	340	312	1385	1917	882	20.76	30.83	29.75	130.83	161.49	80.3	27.1133	124.207	2.19567	6.67422e-15	2.27072e-12
Ghir_A09G023620	17	22	32	151	138	46	1.53	1.99	3.05	14.26	11.63	4.19	2.19	10.0267	2.19484	2.18175e-07	1.72093e-05
Ghir_D07G009880	6	19	7	64	43	41	0.54	1.72	0.67	6.05	3.62	3.73	0.976667	4.46667	2.19326	5.60834e-07	3.95928e-05
Ghir_A12G005890	11	4	5	38	34	21	0.99	0.36	0.48	3.59	2.86	1.91	0.61	2.78667	2.19166	2.6926e-06	0.00015369
Ghir_A05G006370	4	6	6	20	27	28	0.36	0.54	0.57	1.89	2.27	2.55	0.49	2.23667	2.1905	2.05889e-06	0.000123439
Ghir_D05G026660	10	8	4	53	33	15	0.9	0.73	0.38	5.01	2.78	1.37	0.67	3.05333	2.18815	4.50201e-05	0.00171334
Ghir_A10G024040	4	3	6	25	26	10	0.36	0.27	0.57	2.36	2.19	0.91	0.4	1.82	2.18587	9.62154e-05	0.00323908
Ghir_D13G008190	2	6	5	15	35	12	0.18	0.54	0.48	1.42	2.95	1.09	0.4	1.82	2.18587	0.000231481	0.00668372
Ghir_A02G003600	83	151	81	323	528	614	7.46	13.69	7.72	30.51	44.48	55.9	9.62333	43.63	2.18071	7.89636e-13	1.93057e-10
Ghir_D07G014270	12	15	15	79	72	44	1.08	1.36	1.43	7.46	6.07	4.01	1.29	5.84667	2.18024	1.21298e-09	1.63889e-07
Ghir_D12G006480	60	202	33	319	694	362	5.39	18.32	3.15	30.13	58.46	32.96	8.95333	40.5167	2.17802	7.24553e-06	0.000357697
Ghir_A11G014330	40	95	53	329	336	205	3.59	8.61	5.05	31.08	28.31	18.66	5.75	26.0167	2.1778	8.98085e-13	2.17687e-10
Ghir_A05G015470	7	6	8	20	40	38	0.63	0.54	0.76	1.89	3.37	3.46	0.643333	2.90667	2.17573	1.98229e-06	0.000119737
Ghir_A03G005250	24	21	15	141	111	23	2.16	1.9	1.43	13.32	9.35	2.09	1.83	8.25333	2.17313	1.77548e-05	0.000776712
Ghir_D05G021570	15	19	9	52	74	72	1.35	1.72	0.86	4.91	6.23	6.56	1.31	5.9	2.17115	6.92537e-10	9.60992e-08
Ghir_A03G002500	47	25	17	121	146	140	4.22	2.27	1.62	11.43	12.3	12.75	2.70333	12.16	2.16933	6.50701e-13	1.61183e-10
Ghir_A10G015950	9	13	7	48	45	40	0.81	1.18	0.67	4.53	3.79	3.64	0.886667	3.98667	2.16872	6.60351e-09	7.48889e-07
Ghir_D01G002650	6	1	2	14	14	13	0.54	0.09	0.19	1.32	1.18	1.18	0.273333	1.22667	2.16601	0.000215656	0.00631816
Ghir_A05G025580	6	11	23	82	75	29	0.54	1	2.19	7.75	6.32	2.64	1.24333	5.57	2.16346	1.39779e-05	0.000630535
Ghir_A13G003140	0	19	12	21	93	33	0	1.72	1.14	1.98	7.83	3	0.953333	4.27	2.16318	0.00263131	0.0466882
Ghir_A05G012730	206	238	396	870	2108	972	18.51	21.58	37.76	82.18	177.58	88.49	25.95	116.083	2.16135	5.1196e-10	7.28311e-08
Ghir_A07G010080	69	152	26	205	415	506	6.2	13.78	2.48	19.36	34.96	46.07	7.48667	33.4633	2.16019	2.5592e-06	0.000147637
Ghir_A12G010020	1	2	5	18	13	6	0.09	0.18	0.48	1.7	1.1	0.55	0.25	1.11667	2.1592	0.0014475	0.0293645
Ghir_D05G025600	19	35	33	180	158	61	1.71	3.17	3.15	17	13.31	5.55	2.67667	11.9533	2.1589	3.80849e-08	3.56113e-06
Ghir_D08G013530	10	11	6	56	55	12	0.9	1	0.57	5.29	4.63	1.09	0.823333	3.67	2.15623	9.05836e-05	0.00308558
Ghir_D05G039090	2	3	2	13	15	4	0.18	0.27	0.19	1.23	1.26	0.36	0.213333	0.95	2.15482	0.00223076	0.0411317
Ghir_A08G000680	20	47	24	120	202	96	1.8	4.26	2.29	11.34	17.02	8.74	2.78333	12.3667	2.15157	1.51626e-09	1.99149e-07
Ghir_D05G015230	16	12	15	60	101	37	1.44	1.09	1.43	5.67	8.51	3.37	1.32	5.85	2.1479	1.10144e-07	9.31227e-06
Ghir_D05G021970	4	15	6	45	45	23	0.36	1.36	0.57	4.25	3.79	2.09	0.763333	3.37667	2.14521	9.71883e-06	0.00046359
Ghir_D10G005640	4	7	15	63	30	24	0.36	0.63	1.43	5.95	2.53	2.19	0.806667	3.55667	2.14048	9.03242e-05	0.00307877
Ghir_D04G002160	9	6	8	45	42	16	0.81	0.54	0.76	4.25	3.54	1.46	0.703333	3.08333	2.13221	1.28992e-05	0.00058798
Ghir_A02G002890	19	15	9	60	71	61	1.71	1.36	0.86	5.67	5.98	5.55	1.31	5.73333	2.12981	1.76911e-10	2.78312e-08
Ghir_D05G039070	27	16	16	82	136	49	2.43	1.45	1.53	7.75	11.46	4.46	1.80333	7.89	2.12936	2.82739e-08	2.75315e-06
Ghir_D13G000290	4	1	2	13	11	7	0.36	0.09	0.19	1.23	0.93	0.64	0.213333	0.933333	2.12928	0.00128036	0.0269415
Ghir_A06G015030	7	4	13	39	45	25	0.63	0.36	1.24	3.68	3.79	2.28	0.743333	3.25	2.12836	2.69272e-06	0.00015369
Ghir_D05G021110	5	6	10	29	26	39	0.45	0.54	0.95	2.74	2.19	3.55	0.646667	2.82667	2.12801	2.21133e-06	0.000130365
Ghir_A08G026170	5	3	1	15	18	7	0.45	0.27	0.1	1.42	1.52	0.64	0.273333	1.19333	2.12626	0.000735046	0.0174206
Ghir_A03G008410	27	36	20	133	143	94	2.43	3.26	1.91	12.56	12.05	8.56	2.53333	11.0567	2.12581	3.47202e-13	9.01123e-11
Ghir_A09G007650	8	12	14	51	87	17	0.72	1.09	1.33	4.82	7.33	1.55	1.04667	4.56667	2.12534	5.17273e-05	0.00193215
Ghir_A07G011900	100	100	108	411	471	491	8.99	9.07	10.3	38.82	39.68	44.7	9.45333	41.0667	2.11907	1.06047e-22	7.77818e-20
Ghir_D02G006980	25	34	28	105	128	154	2.25	3.08	2.67	9.92	10.78	14.02	2.66667	11.5733	2.1177	1.98982e-13	5.56332e-11
Ghir_D06G007990	71	44	68	393	275	140	6.38	3.99	6.48	37.12	23.17	12.75	5.61667	24.3467	2.11594	1.78281e-10	2.79689e-08
Ghir_A01G001850	28	18	26	88	133	100	2.52	1.63	2.48	8.31	11.2	9.1	2.21	9.53667	2.10944	1.38417e-12	3.20384e-10
Ghir_A03G023430	91	168	80	579	523	386	8.18	15.23	7.63	54.69	44.06	35.14	10.3467	44.63	2.10885	5.26603e-14	1.59043e-11
Ghir_A02G016400	9	8	10	38	48	34	0.81	0.73	0.95	3.59	4.04	3.1	0.83	3.57667	2.10743	3.13249e-08	3.01386e-06
Ghir_D11G003310	7	3	5	20	34	13	0.63	0.27	0.48	1.89	2.86	1.18	0.46	1.97667	2.10336	8.64553e-05	0.00297184
Ghir_A01G019570	64	26	69	279	294	131	5.75	2.36	6.58	26.35	24.77	11.93	4.89667	21.0167	2.10166	2.80108e-09	3.49219e-07
Ghir_A06G021920	4	12	7	28	44	30	0.36	1.09	0.67	2.64	3.71	2.73	0.706667	3.02667	2.09863	1.96937e-06	0.000119083
Ghir_D01G005650	7	5	6	7	37	36	0.63	0.45	0.57	0.66	3.12	3.28	0.55	2.35333	2.0972	0.000565023	0.0140458
Ghir_D02G009780	17	9	19	61	70	67	1.53	0.82	1.81	5.76	5.9	6.1	1.38667	5.92	2.09398	5.05406e-10	7.20803e-08
Ghir_A01G019410	2	9	10	44	33	15	0.18	0.82	0.95	4.16	2.78	1.37	0.65	2.77	2.09137	0.000216086	0.00632653
Ghir_D07G000890	28	42	47	167	236	114	2.52	3.81	4.48	15.78	19.88	10.38	3.60333	15.3467	2.09052	1.284e-11	2.56987e-09
Ghir_D05G018640	9	19	17	73	79	45	0.81	1.72	1.62	6.9	6.66	4.1	1.38333	5.88667	2.0893	2.45194e-08	2.40414e-06
Ghir_D06G015710	19	29	40	168	168	51	1.71	2.63	3.81	15.87	14.15	4.64	2.71667	11.5533	2.0884	8.67445e-07	5.78402e-05
Ghir_D01G003820	10	5	11	42	36	35	0.9	0.45	1.05	3.97	3.03	3.19	0.8	3.39667	2.08605	1.56753e-07	1.27933e-05
Ghir_D09G007410	19	21	14	82	115	38	1.71	1.9	1.33	7.75	9.69	3.46	1.64667	6.96667	2.08092	2.22614e-07	1.74377e-05
Ghir_D11G031170	7	10	10	37	52	29	0.63	0.91	0.95	3.5	4.38	2.64	0.83	3.50667	2.07892	3.3373e-07	2.50973e-05
Ghir_A09G019660	10	24	5	25	69	75	0.9	2.18	0.48	2.36	5.81	6.83	1.18667	5	2.07501	7.13609e-05	0.00252522
Ghir_D07G021390	47	35	40	113	219	198	4.22	3.17	3.81	10.67	18.45	18.03	3.73333	15.7167	2.07376	1.01118e-12	2.41986e-10
Ghir_A12G024560	16	8	21	61	91	45	1.44	0.73	2	5.76	7.67	4.1	1.39	5.84333	2.07171	1.36183e-07	1.1228e-05
Ghir_D04G003110	22	77	36	168	229	184	1.98	6.98	3.43	15.87	19.29	16.75	4.13	17.3033	2.06684	3.66457e-09	4.4684e-07
Ghir_D05G020120	19	11	13	61	75	49	1.71	1	1.24	5.76	6.32	4.46	1.31667	5.51333	2.06603	1.66816e-09	2.1658e-07
Ghir_A05G031210	32	16	20	91	149	54	2.88	1.45	1.91	8.6	12.55	4.92	2.08	8.69	2.06277	5.39977e-08	4.84068e-06
Ghir_D02G005300	11	6	6	33	19	44	0.99	0.54	0.57	3.12	1.6	4.01	0.7	2.91	2.05559	2.27312e-05	0.000960922
Ghir_D09G024160	687	394	319	1123	2225	2614	61.74	35.73	30.42	106.08	187.44	237.99	42.63	177.17	2.05519	1.69856e-10	2.67959e-08
Ghir_A06G019720	138	166	134	455	900	527	12.4	15.05	12.78	42.98	75.82	47.98	13.41	55.5933	2.0516	5.23305e-15	1.80794e-12
Ghir_D10G008030	5	4	3	21	23	7	0.45	0.36	0.29	1.98	1.94	0.64	0.366667	1.52	2.05153	0.000628818	0.0153739
Ghir_A05G022980	239	260	291	1389	1106	840	21.48	23.58	27.75	131.21	93.17	76.48	24.27	100.287	2.04688	8.96868e-18	4.08487e-15
Ghir_A12G011670	3	8	8	38	35	8	0.27	0.73	0.76	3.59	2.95	0.73	0.586667	2.42333	2.04638	0.000742217	0.0175758
Ghir_D05G000210	16	22	23	113	111	34	1.44	1.99	2.19	10.67	9.35	3.1	1.87333	7.70667	2.0405	2.08249e-06	0.000124327
Ghir_D07G006210	3	8	3	22	22	15	0.27	0.73	0.29	2.08	1.85	1.37	0.43	1.76667	2.03862	5.64619e-05	0.00207875
Ghir_D12G006380	4	4	0	10	13	10	0.36	0.36	0	0.94	1.1	0.91	0.24	0.983333	2.03465	0.0014278	0.0291166
Ghir_D07G022350	360	118	150	491	1329	839	32.35	10.7	14.3	46.38	111.96	76.39	19.1167	78.2433	2.03314	7.53694e-08	6.58922e-06
Ghir_A04G002360	4	5	4	12	28	15	0.36	0.45	0.38	1.13	2.36	1.37	0.396667	1.62	2.02999	0.000184961	0.00557123
Ghir_A08G015050	10	26	22	87	118	41	0.9	2.36	2.1	8.22	9.94	3.73	1.78667	7.29667	2.02997	2.17153e-06	0.000128815
Ghir_A03G018320	76	68	65	302	378	197	6.83	6.17	6.2	28.53	31.84	17.94	6.4	26.1033	2.02809	5.54873e-16	2.06168e-13
Ghir_A06G021760	20	27	8	87	93	47	1.8	2.45	0.76	8.22	7.83	4.28	1.67	6.77667	2.02073	2.46026e-07	1.90863e-05
Ghir_A06G010870	358	355	342	1748	1927	725	32.17	32.19	32.61	165.12	162.34	66.01	32.3233	131.157	2.02064	1.04739e-11	2.14324e-09
Ghir_D05G016640	3	8	4	21	18	23	0.27	0.73	0.38	1.98	1.52	2.09	0.46	1.86333	2.01818	4.11365e-05	0.0015953
Ghir_A10G007760	3	5	5	14	27	14	0.27	0.45	0.48	1.32	2.27	1.27	0.4	1.62	2.01792	0.000139121	0.00439928
Ghir_D10G022540	53	51	45	229	199	184	4.76	4.62	4.29	21.63	16.76	16.75	4.55667	18.38	2.01209	9.76449e-19	4.96819e-16
Ghir_A09G018500	2	12	6	38	26	18	0.18	1.09	0.57	3.59	2.19	1.64	0.613333	2.47333	2.01171	0.00014444	0.00455473
Ghir_A11G024080	13	13	15	45	71	55	1.17	1.18	1.43	4.25	5.98	5.01	1.26	5.08	2.0114	9.38524e-09	1.03123e-06
Ghir_A04G000670	46	16	15	123	124	68	4.13	1.45	1.43	11.62	10.45	6.19	2.33667	9.42	2.01128	1.30518e-07	1.08401e-05
Ghir_D13G022250	18	41	30	134	163	73	1.62	3.72	2.86	12.66	13.73	6.65	2.73333	11.0133	2.01052	1.7037e-08	1.73996e-06
Ghir_D08G016010	15	33	38	169	136	51	1.35	2.99	3.62	15.96	11.46	4.64	2.65333	10.6867	2.00993	4.15289e-06	0.000221685
Ghir_D01G023820	5	6	9	23	40	21	0.45	0.54	0.86	2.17	3.37	1.91	0.616667	2.48333	2.00972	1.69501e-05	0.000744973
Ghir_A01G002020	6	3	5	32	18	7	0.54	0.27	0.48	3.02	1.52	0.64	0.43	1.72667	2.00558	0.00153101	0.0306946
Ghir_A07G008950	78	45	104	382	411	148	7.01	4.08	9.92	36.08	34.62	13.47	7.00333	28.0567	2.00223	3.34647e-08	3.18716e-06
Ghir_D01G003860	10	18	20	60	94	46	0.9	1.63	1.91	5.67	7.92	4.19	1.48	5.92667	2.00162	2.10721e-07	1.67618e-05
Ghir_A05G012370	2	21	3	35	42	29	0.18	1.9	0.29	3.31	3.54	2.64	0.79	3.16333	2.00152	0.000972859	0.0218553
Ghir_D07G021590	8	9	11	35	63	19	0.72	0.82	1.05	3.31	5.31	1.73	0.863333	3.45	1.99861	3.35999e-05	0.00134248
Ghir_Scaffold949G000020	163	8	185	426	562	487	14.65	0.73	17.64	40.24	47.34	44.34	11.0067	43.9733	1.99825	0.0011867	0.0253197
Ghir_A01G008520	11	29	18	84	92	62	0.99	2.63	1.72	7.93	7.75	5.64	1.78	7.10667	1.9973	1.6655e-08	1.70872e-06
Ghir_D09G018660	3	5	3	9	27	10	0.27	0.45	0.29	0.85	2.27	0.91	0.336667	1.34333	1.99642	0.00164562	0.0324943
Ghir_A08G001150	117	77	89	442	527	191	10.51	6.98	8.49	41.75	44.4	17.39	8.66	34.5133	1.99471	1.01011e-10	1.70293e-08
Ghir_D02G017130	7	6	10	31	35	28	0.63	0.54	0.95	2.93	2.95	2.55	0.706667	2.81	1.99147	9.83619e-07	6.45952e-05
Ghir_D04G005720	10	13	13	41	74	34	0.9	1.18	1.24	3.87	6.23	3.1	1.10667	4.4	1.99128	8.54044e-07	5.72169e-05
Ghir_A03G000080	7	8	7	24	32	34	0.63	0.73	0.67	2.27	2.7	3.1	0.676667	2.69	1.99109	2.00129e-06	0.000120755
Ghir_D06G000090	176	220	199	697	1172	582	15.82	19.95	18.97	65.84	98.73	52.99	18.2467	72.52	1.99075	2.97877e-14	9.14303e-12
Ghir_A03G013710	17	18	15	62	74	67	1.53	1.63	1.43	5.86	6.23	6.1	1.53	6.06333	1.98658	1.63384e-10	2.59878e-08
Ghir_D04G017410	8	31	25	95	103	63	0.72	2.81	2.38	8.97	8.68	5.74	1.97	7.79667	1.98466	4.74504e-07	3.42693e-05
Ghir_A06G022340	15	25	31	164	98	25	1.35	2.27	2.96	15.49	8.26	2.28	2.19333	8.67667	1.98402	0.000174102	0.00530012
Ghir_A05G001050	2	3	11	15	33	19	0.18	0.27	1.05	1.42	2.78	1.73	0.5	1.97667	1.98307	0.000857991	0.0197219
Ghir_A04G015390	22	9	38	71	162	55	1.98	0.82	3.62	6.71	13.65	5.01	2.14	8.45667	1.98248	2.84221e-05	0.00116066
Ghir_D10G009240	7	14	8	46	46	25	0.63	1.27	0.76	4.35	3.88	2.28	0.886667	3.50333	1.98226	3.45129e-06	0.000189979
Ghir_A05G002030	138	164	129	769	669	299	12.4	14.87	12.3	72.64	56.36	27.22	13.19	52.0733	1.9811	2.85456e-11	5.46497e-09
Ghir_D11G004390	24	25	33	90	150	96	2.16	2.27	3.15	8.5	12.64	8.74	2.52667	9.96	1.97891	1.02511e-10	1.71796e-08
Ghir_A08G010510	314	256	365	1716	1478	576	28.22	23.21	34.8	162.1	124.51	52.44	28.7433	113.017	1.97524	1.86708e-09	2.40747e-07
Ghir_A08G002820	82	200	199	834	722	387	7.37	18.14	18.97	78.78	60.82	35.23	14.8267	58.2767	1.97472	1.88805e-08	1.91096e-06
Ghir_A05G042180	7	3	4	22	20	14	0.63	0.27	0.38	2.08	1.68	1.27	0.426667	1.67667	1.97441	8.23499e-05	0.00286032
Ghir_A09G016370	372	330	289	1271	1330	1373	33.43	29.92	27.56	120.06	112.04	125	30.3033	119.033	1.97382	1.49941e-22	1.08567e-19
Ghir_A08G010450	2	5	5	11	21	17	0.18	0.45	0.48	1.04	1.77	1.55	0.37	1.45333	1.97377	0.000277501	0.00778561
Ghir_A13G024190	88	65	54	275	260	291	7.91	5.89	5.15	25.98	21.9	26.49	6.31667	24.79	1.97252	1.36703e-18	6.71354e-16
Ghir_A05G006390	1	7	5	8	24	21	0.09	0.63	0.48	0.76	2.02	1.91	0.4	1.56333	1.96655	0.00144546	0.0293434
Ghir_A07G005420	25	135	105	214	582	291	2.25	12.24	10.01	20.21	49.03	26.49	8.16667	31.91	1.96619	3.23527e-05	0.00130049
Ghir_D11G023570	18	10	16	59	53	64	1.62	0.91	1.53	5.57	4.46	5.83	1.35333	5.28667	1.96584	8.75592e-09	9.69624e-07
Ghir_D12G020060	283	292	267	1100	1420	863	25.43	26.48	25.46	103.91	119.62	78.57	25.79	100.7	1.96518	9.09821e-19	4.67127e-16
Ghir_D11G014150	52	47	65	216	311	137	4.67	4.26	6.2	20.4	26.2	12.47	5.04333	19.69	1.96501	2.00647e-11	3.93471e-09
Ghir_A05G020110	37	60	69	193	312	169	3.33	5.44	6.58	18.23	26.28	15.39	5.11667	19.9667	1.96432	3.77786e-11	7.02771e-09
Ghir_A01G018470	29	51	57	188	222	142	2.61	4.62	5.43	17.76	18.7	12.93	4.22	16.4633	1.96394	8.4394e-12	1.73953e-09
Ghir_D10G002000	165	201	171	667	806	676	14.83	18.23	16.3	63.01	67.9	61.55	16.4533	64.1533	1.96314	1.31928e-20	7.68135e-18
Ghir_D05G026370	17	37	32	145	129	70	1.53	3.36	3.05	13.7	10.87	6.37	2.64667	10.3133	1.96226	2.927e-08	2.83635e-06
Ghir_D07G021150	6	13	18	33	56	61	0.54	1.18	1.72	3.12	4.72	5.55	1.14667	4.46333	1.96068	6.48073e-06	0.000325924
Ghir_D04G000210	5	4	5	19	21	16	0.45	0.36	0.48	1.79	1.77	1.46	0.43	1.67333	1.96032	4.25789e-05	0.00164257
Ghir_A05G003220	20	20	16	55	91	78	1.8	1.81	1.53	5.2	7.67	7.1	1.71333	6.65667	1.95799	1.83408e-09	2.37576e-07
Ghir_D06G013760	5	3	1	10	19	7	0.45	0.27	0.1	0.94	1.6	0.64	0.273333	1.06	1.95533	0.00261507	0.0464731
Ghir_A05G020250	58	23	23	121	259	39	5.21	2.09	2.19	11.43	21.82	3.55	3.16333	12.2667	1.95523	0.000123318	0.00397201
Ghir_A03G005540	9	2	9	20	27	33	0.81	0.18	0.86	1.89	2.27	3	0.616667	2.38667	1.95243	5.7602e-05	0.00211246
Ghir_D11G036430	3	6	8	21	28	19	0.27	0.54	0.76	1.98	2.36	1.73	0.523333	2.02333	1.95093	3.26747e-05	0.00131063
Ghir_D01G020330	6	19	2	16	51	40	0.54	1.72	0.19	1.51	4.3	3.64	0.816667	3.15	1.94753	0.00141499	0.0289126
Ghir_D04G020400	7	9	16	36	55	38	0.63	0.82	1.53	3.4	4.63	3.46	0.993333	3.83	1.94699	2.17365e-06	0.000128815
Ghir_A09G009820	5	4	3	20	15	12	0.45	0.36	0.29	1.89	1.26	1.09	0.366667	1.41333	1.94656	0.000248257	0.00710635
Ghir_A09G019910	20	11	19	52	78	69	1.8	1	1.81	4.91	6.57	6.28	1.53667	5.92	1.94579	9.85226e-09	1.07626e-06
Ghir_A07G011040	23	53	56	112	241	177	2.07	4.81	5.34	10.58	20.3	16.11	4.07333	15.6633	1.94311	3.45279e-08	3.27736e-06
Ghir_A03G013720	15	15	28	69	88	74	1.35	1.36	2.67	6.52	7.41	6.74	1.79333	6.89	1.94186	7.11421e-09	7.98786e-07
Ghir_D12G012170	10	13	6	31	35	47	0.9	1.18	0.57	2.93	2.95	4.28	0.883333	3.38667	1.93884	2.76607e-06	0.000157004
Ghir_D11G014660	105	194	132	574	610	502	9.44	17.59	12.59	54.22	51.39	45.7	13.2067	50.4367	1.93321	6.89092e-15	2.33041e-12
Ghir_A07G009310	4	11	4	30	29	15	0.36	1	0.38	2.83	2.44	1.37	0.58	2.21333	1.9321	0.000156131	0.00486365
Ghir_A09G018490	6	7	10	27	41	23	0.54	0.63	0.95	2.55	3.45	2.09	0.706667	2.69667	1.93208	1.05433e-05	0.000495387
Ghir_A07G006080	5	4	8	14	23	30	0.45	0.36	0.76	1.32	1.94	2.73	0.523333	1.99667	1.93179	0.0001565	0.00487247
Ghir_D07G011910	56	40	54	200	266	125	5.03	3.63	5.15	18.89	22.41	11.38	4.60333	17.56	1.93154	1.14096e-11	2.30136e-09
Ghir_D08G026680	22	8	13	74	75	19	1.98	0.73	1.24	6.99	6.32	1.73	1.31667	5.01333	1.92888	0.000130156	0.0041695
Ghir_D12G009270	7	36	29	109	106	67	0.63	3.26	2.77	10.3	8.93	6.1	2.22	8.44333	1.92725	6.60019e-06	0.000331047
Ghir_A05G034790	29	10	23	97	83	61	2.61	0.91	2.19	9.16	6.99	5.55	1.90333	7.23333	1.92613	5.13195e-08	4.62998e-06
Ghir_D07G011060	14	30	24	74	101	90	1.26	2.72	2.29	6.99	8.51	8.19	2.09	7.89667	1.91774	3.16857e-09	3.90723e-07
Ghir_D12G014350	60	56	56	197	252	215	5.39	5.08	5.34	18.61	21.23	19.57	5.27	19.8033	1.90987	6.41068e-18	2.96767e-15
Ghir_A11G000910	20	16	48	93	195	46	1.8	1.45	4.58	8.78	16.43	4.19	2.61	9.8	1.90873	0.00011235	0.00368264
Ghir_D10G023440	5	5	1	9	17	16	0.45	0.45	0.1	0.85	1.43	1.46	0.333333	1.24667	1.90304	0.00114085	0.0246886
Ghir_D09G009560	3	4	3	9	21	9	0.27	0.36	0.29	0.85	1.77	0.82	0.306667	1.14667	1.9027	0.0017464	0.0339874
Ghir_D02G021530	48	29	29	191	180	34	4.31	2.63	2.77	18.04	15.16	3.1	3.23667	12.1	1.90243	5.40145e-05	0.00199682
Ghir_D07G008980	6	2	1	13	13	8	0.54	0.18	0.1	1.23	1.1	0.73	0.273333	1.02	1.89984	0.00246079	0.0444607
Ghir_A10G002680	39	62	92	216	305	227	3.5	5.62	8.77	20.4	25.69	20.67	5.96333	22.2533	1.89983	1.59549e-10	2.54544e-08
Ghir_A12G020100	17	6	9	33	45	44	1.53	0.54	0.86	3.12	3.79	4.01	0.976667	3.64	1.898	2.45808e-06	0.000143266
Ghir_A07G014790	5	6	6	19	24	22	0.45	0.54	0.57	1.79	2.02	2	0.52	1.93667	1.89699	2.7637e-05	0.0011327
Ghir_D06G016450	7	9	10	28	44	28	0.63	0.82	0.95	2.64	3.71	2.55	0.8	2.96667	1.89077	4.74813e-06	0.000248067
Ghir_A10G024220	3	5	1	9	13	12	0.27	0.45	0.1	0.85	1.1	1.09	0.273333	1.01333	1.89038	0.00190086	0.0362785
Ghir_D08G008410	25	53	69	228	236	100	2.25	4.81	6.58	21.54	19.88	9.1	4.54667	16.84	1.88901	6.42775e-07	4.4601e-05
Ghir_A07G024570	17	42	40	123	141	114	1.53	3.81	3.81	11.62	11.88	10.38	3.05	11.2933	1.88859	2.31439e-09	2.95056e-07
Ghir_A01G007240	60	90	160	352	507	336	5.39	8.16	15.26	33.25	42.71	30.59	9.60333	35.5167	1.88689	4.79352e-09	5.59346e-07
Ghir_D07G024310	28	19	12	38	84	101	2.52	1.72	1.14	3.59	7.08	9.2	1.79333	6.62333	1.88491	3.80715e-06	0.000206548
Ghir_D07G019660	7	19	9	37	61	35	0.63	1.72	0.86	3.5	5.14	3.19	1.07	3.94333	1.8818	9.93135e-06	0.000470153
Ghir_D05G014030	33	170	75	281	433	341	2.97	15.42	7.15	26.54	36.48	31.05	8.51333	31.3567	1.88098	5.42104e-06	0.000278584
Ghir_A09G023540	6	4	7	33	25	6	0.54	0.36	0.67	3.12	2.11	0.55	0.523333	1.92667	1.8803	0.00247434	0.0446178
Ghir_D08G008270	44	103	82	335	405	131	3.95	9.34	7.82	31.64	34.12	11.93	7.03667	25.8967	1.8798	6.4497e-07	4.46944e-05
Ghir_A03G004280	41	43	36	136	165	151	3.68	3.9	3.43	12.85	13.9	13.75	3.67	13.5	1.87911	1.05464e-14	3.44294e-12
Ghir_A11G014110	122	126	148	499	672	335	10.96	11.43	14.11	47.14	56.61	30.5	12.1667	44.75	1.87895	2.88574e-13	7.72407e-11
Ghir_A04G012310	8	7	26	53	89	17	0.72	0.63	2.48	5.01	7.5	1.55	1.27667	4.68667	1.87618	0.00161687	0.0321084
Ghir_A02G009850	70	72	60	269	250	232	6.29	6.53	5.72	25.41	21.06	21.12	6.18	22.53	1.86617	1.65364e-18	7.9702e-16
Ghir_D04G018590	30	18	12	36	86	102	2.7	1.63	1.14	3.4	7.24	9.29	1.82333	6.64333	1.86533	9.37107e-06	0.000448897
Ghir_A05G006120	282	182	313	1035	1396	494	25.34	16.5	29.84	97.77	117.6	44.98	23.8933	86.7833	1.86081	8.15711e-09	9.06868e-07
Ghir_D10G020440	9	14	9	30	52	38	0.81	1.27	0.86	2.83	4.38	3.46	0.98	3.55667	1.85967	2.45445e-06	0.000143203
Ghir_A01G000170	17	30	17	102	99	36	1.53	2.72	1.62	9.64	8.34	3.28	1.95667	7.08667	1.85671	6.9297e-06	0.000343607
Ghir_A09G020780	46	56	20	121	201	130	4.13	5.08	1.91	11.43	16.93	11.84	3.70667	13.4	1.85404	7.05372e-09	7.95155e-07
Ghir_A11G013830	13	12	12	41	61	36	1.17	1.09	1.14	3.87	5.14	3.28	1.13333	4.09667	1.85388	5.06217e-07	3.61436e-05
Ghir_A05G015430	15	0	9	38	25	25	1.35	0	0.86	3.59	2.11	2.28	0.736667	2.66	1.85234	0.00136153	0.0281358
Ghir_D05G020430	43	35	32	121	185	103	3.86	3.17	3.05	11.43	15.58	9.38	3.36	12.13	1.85205	5.65569e-11	1.00131e-08
Ghir_D12G018210	9	2	6	27	15	20	0.81	0.18	0.57	2.55	1.26	1.82	0.52	1.87667	1.85159	0.000378135	0.0101187
Ghir_D08G019000	13	104	77	259	296	168	1.17	9.43	7.34	24.47	24.94	15.3	5.98	21.57	1.85081	0.000123065	0.00396709
Ghir_A05G005980	38	26	14	57	113	118	3.42	2.36	1.33	5.38	9.52	10.74	2.37	8.54667	1.85047	5.02393e-07	3.59382e-05
Ghir_D11G031910	6	5	2	12	23	13	0.54	0.45	0.19	1.13	1.94	1.18	0.393333	1.41667	1.84868	0.000706787	0.0168677
Ghir_D06G006460	164	215	187	485	883	739	14.74	19.5	17.83	45.81	74.39	67.28	17.3567	62.4933	1.84821	2.21461e-13	6.10119e-11
Ghir_A11G016510	8	8	11	42	50	9	0.72	0.73	1.05	3.97	4.21	0.82	0.833333	3	1.848	0.00102736	0.0228794
Ghir_A06G017500	312	255	217	1233	1297	356	28.04	23.12	20.69	116.47	109.26	32.41	23.95	86.0467	1.84509	2.1418e-07	1.69653e-05
Ghir_D06G002220	12	22	23	32	103	79	1.08	1.99	2.19	3.02	8.68	7.19	1.75333	6.29667	1.84449	2.59147e-05	0.00107696
Ghir_A13G013250	6	3	3	19	19	6	0.54	0.27	0.29	1.79	1.6	0.55	0.366667	1.31333	1.84069	0.00238819	0.0433691
Ghir_D06G006280	10	7	8	42	34	15	0.9	0.63	0.76	3.97	2.86	1.37	0.763333	2.73333	1.84028	0.000129281	0.00414618
Ghir_D11G002600	88	20	26	53	191	248	7.91	1.81	2.48	5.01	16.09	22.58	4.06667	14.56	1.84009	0.000359334	0.00968834
Ghir_A10G003000	26	38	41	112	132	143	2.34	3.45	3.91	10.58	11.12	13.02	3.23333	11.5733	1.83971	5.09579e-11	9.10744e-09
Ghir_D01G005430	32	33	36	172	149	49	2.88	2.99	3.43	16.25	12.55	4.46	3.1	11.0867	1.83849	2.20909e-06	0.000130365
Ghir_D13G015580	9	11	6	30	49	17	0.81	1	0.57	2.83	4.13	1.55	0.793333	2.83667	1.8382	0.000119524	0.00387288
Ghir_A13G001050	118	204	58	341	453	585	10.6	18.5	5.53	32.21	38.16	53.26	11.5433	41.21	1.83593	1.3529e-07	1.11707e-05
Ghir_A02G012190	43	37	70	234	245	75	3.86	3.36	6.67	22.1	20.64	6.83	4.63	16.5233	1.83542	2.93778e-06	0.000165309
Ghir_D09G023990	38	59	58	204	243	124	3.42	5.35	5.53	19.27	20.47	11.29	4.76667	17.01	1.83533	2.67324e-10	4.01533e-08
Ghir_D02G008510	20	37	20	156	79	42	1.8	3.36	1.91	14.74	6.66	3.82	2.35667	8.40667	1.83479	3.57184e-05	0.00141662
Ghir_A06G002420	7	9	19	35	36	58	0.63	0.82	1.81	3.31	3.03	5.28	1.08667	3.87333	1.83367	4.60019e-05	0.00174366
Ghir_D04G010070	4	3	9	22	21	16	0.36	0.27	0.86	2.08	1.77	1.46	0.496667	1.77	1.8334	0.000202983	0.00600831
Ghir_A09G019360	7	15	9	37	55	22	0.63	1.36	0.86	3.5	4.63	2	0.95	3.37667	1.8296	4.89081e-05	0.001839
Ghir_D10G006170	194	247	141	631	1036	466	17.44	22.4	13.44	59.61	87.28	42.43	17.76	63.1067	1.82916	1.02966e-10	1.72047e-08
Ghir_D08G004440	5	16	12	45	54	22	0.45	1.45	1.14	4.25	4.55	2	1.01333	3.6	1.82889	8.59983e-05	0.00296516
Ghir_D10G026560	789	732	750	3469	3695	1128	70.91	66.38	71.51	327.69	311.28	102.7	69.6	247.223	1.82866	4.23059e-08	3.88506e-06
Ghir_D13G005850	8	4	5	20	26	16	0.72	0.36	0.48	1.89	2.19	1.46	0.52	1.84667	1.82834	0.000103682	0.00344044
Ghir_D04G003270	13	14	15	65	62	26	1.17	1.27	1.43	6.14	5.22	2.37	1.29	4.57667	1.82693	9.54312e-06	0.000455979
Ghir_D08G008380	20	22	19	69	87	66	1.8	1.99	1.81	6.52	7.33	6.01	1.86667	6.62	1.82637	1.29584e-09	1.72776e-07
Ghir_A05G016800	19	213	161	511	494	429	1.71	19.31	15.35	48.27	41.62	39.06	12.1233	42.9833	1.82599	0.000630316	0.0154039
Ghir_A05G015410	5	5	6	22	23	13	0.45	0.45	0.57	2.08	1.94	1.18	0.49	1.73333	1.8227	0.00017296	0.00527159
Ghir_D04G018790	29	23	25	106	132	43	2.61	2.09	2.38	10.01	11.12	3.91	2.36	8.34667	1.82241	1.35495e-06	8.59358e-05
Ghir_D05G029700	12	10	7	26	51	29	1.08	0.91	0.67	2.46	4.3	2.64	0.886667	3.13333	1.82123	1.88328e-05	0.000816914
Ghir_D05G038820	2	33	13	36	87	53	0.18	2.99	1.24	3.4	7.33	4.83	1.47	5.18667	1.81899	0.00225739	0.0414873
Ghir_A11G015010	7	9	4	19	38	16	0.63	0.82	0.38	1.79	3.2	1.46	0.61	2.15	1.81746	0.000319583	0.00876169
Ghir_D03G014300	143	30	45	205	291	286	12.85	2.72	4.29	19.36	24.51	26.04	6.62	23.3033	1.81563	3.74349e-06	0.000203597
Ghir_D09G015600	30	33	15	76	77	125	2.7	2.99	1.43	7.18	6.49	11.38	2.37333	8.35	1.81486	1.34886e-07	1.11537e-05
Ghir_A12G007530	5	3	4	9	24	11	0.45	0.27	0.38	0.85	2.02	1	0.366667	1.29	1.81483	0.00193774	0.0367612
Ghir_A07G001830	5	9	7	26	18	31	0.45	0.82	0.67	2.46	1.52	2.82	0.646667	2.26667	1.80948	9.95974e-05	0.00333684
Ghir_A12G019820	91	162	129	410	585	387	8.18	14.69	12.3	38.73	49.28	35.23	11.7233	41.08	1.80905	2.64618e-12	5.8838e-10
Ghir_D09G006620	7	13	11	32	57	24	0.63	1.18	1.05	3.02	4.8	2.19	0.953333	3.33667	1.80735	4.47734e-05	0.00170741
Ghir_D09G002080	5	4	5	6	22	23	0.45	0.36	0.48	0.57	1.85	2.09	0.43	1.50333	1.80576	0.00260773	0.0464156
Ghir_D08G024170	10	26	13	64	65	46	0.9	2.36	1.24	6.05	5.48	4.19	1.5	5.24	1.8046	1.47902e-06	9.27085e-05
Ghir_A04G007700	51	72	59	212	289	154	4.58	6.53	5.63	20.03	24.35	14.02	5.58	19.4667	1.80267	9.86433e-12	2.02585e-09
Ghir_A10G024140	748	687	634	2955	3172	1276	67.22	62.3	60.45	279.13	267.22	116.17	63.3233	220.84	1.80219	2.49682e-10	3.79068e-08
Ghir_A12G022120	11	18	6	37	58	30	0.99	1.63	0.57	3.5	4.89	2.73	1.06333	3.70667	1.80153	2.69508e-05	0.00111346
Ghir_A07G002090	17	31	25	110	107	44	1.53	2.81	2.38	10.39	9.01	4.01	2.24	7.80333	1.80059	3.05943e-06	0.000171586
Ghir_A07G003890	5	4	2	12	16	11	0.45	0.36	0.19	1.13	1.35	1	0.333333	1.16	1.79909	0.00117475	0.0251407
Ghir_A06G021640	12	9	7	27	49	24	1.08	0.82	0.67	2.55	4.13	2.19	0.856667	2.95667	1.78717	3.9533e-05	0.00154619
Ghir_D05G021370	232	151	192	668	921	455	20.85	13.69	18.31	63.1	77.59	41.43	17.6167	60.7067	1.78491	4.20875e-12	9.03794e-10
Ghir_A05G010990	11	17	23	66	93	24	0.99	1.54	2.19	6.23	7.83	2.19	1.57333	5.41667	1.78358	0.000155018	0.00483698
Ghir_D07G000060	7	15	11	19	38	60	0.63	1.36	1.05	1.79	3.2	5.46	1.01333	3.48333	1.78136	0.000274907	0.0077205
Ghir_D08G026770	12	50	20	91	143	57	1.08	4.53	1.91	8.6	12.05	5.19	2.50667	8.61333	1.7808	8.27949e-05	0.00287048
Ghir_D10G008180	66	56	37	168	265	129	5.93	5.08	3.53	15.87	22.32	11.74	4.84667	16.6433	1.77988	5.41698e-10	7.64837e-08
Ghir_D12G024260	9	12	8	39	44	19	0.81	1.09	0.76	3.68	3.71	1.73	0.886667	3.04	1.77761	5.29092e-05	0.00196848
Ghir_D02G001940	7	19	4	18	53	35	0.63	1.72	0.38	1.7	4.46	3.19	0.91	3.11667	1.77607	0.00109979	0.024056
Ghir_A08G008340	17	29	32	106	124	46	1.53	2.63	3.05	10.01	10.45	4.19	2.40333	8.21667	1.77352	4.73218e-06	0.000247462
Ghir_A01G009660	7	11	19	50	64	18	0.63	1	1.81	4.72	5.39	1.64	1.14667	3.91667	1.77218	0.000505708	0.0128132
Ghir_D05G018830	11	6	11	21	56	23	0.99	0.54	1.05	1.98	4.72	2.09	0.86	2.93	1.76849	0.000277113	0.00777858
Ghir_A07G021370	13	18	13	43	76	36	1.17	1.63	1.24	4.06	6.4	3.28	1.34667	4.58	1.76595	5.00171e-06	0.000258683
Ghir_D05G020000	4	13	8	28	43	17	0.36	1.18	0.76	2.64	3.62	1.55	0.766667	2.60333	1.76369	0.000376938	0.0101036
Ghir_D12G026010	32	17	21	46	127	74	2.88	1.54	2	4.35	10.7	6.74	2.14	7.26333	1.76302	5.10549e-06	0.000263568
Ghir_A07G002280	101	70	74	362	377	113	9.08	6.35	7.06	34.2	31.76	10.29	7.49667	25.4167	1.76145	4.42728e-07	3.22971e-05
Ghir_A11G017500	10	15	18	56	53	41	0.9	1.36	1.72	5.29	4.46	3.73	1.32667	4.49333	1.75998	1.09995e-06	7.11591e-05
Ghir_A05G010250	9	4	6	26	33	7	0.81	0.36	0.57	2.46	2.78	0.64	0.58	1.96	1.75673	0.0028517	0.0491622
Ghir_A01G016520	64	106	86	290	289	304	5.75	9.61	8.2	27.39	24.35	27.68	7.85333	26.4733	1.75316	8.04204e-14	2.37796e-11
Ghir_A02G013770	162	55	69	372	378	228	14.56	4.99	6.58	35.14	31.84	20.76	8.71	29.2467	1.74753	4.15255e-08	3.8327e-06
Ghir_D05G016650	20	39	11	65	108	68	1.8	3.54	1.05	6.14	9.1	6.19	2.13	7.14333	1.74574	6.68916e-06	0.000335212
Ghir_D05G036340	28	51	74	162	238	134	2.52	4.62	7.06	15.3	20.05	12.2	4.73333	15.85	1.74355	1.69601e-07	1.37032e-05
Ghir_D05G037630	4	6	6	11	31	14	0.36	0.54	0.57	1.04	2.61	1.27	0.49	1.64	1.74284	0.00175001	0.0340341
Ghir_A08G001280	5	7	2	11	23	14	0.45	0.63	0.19	1.04	1.94	1.27	0.423333	1.41667	1.74263	0.00152636	0.0306354
Ghir_D10G023570	103	283	288	576	1075	697	9.26	25.66	27.46	54.41	90.56	63.46	20.7933	69.4767	1.74041	9.18832e-07	6.09071e-05
Ghir_A06G001340	4	14	18	39	49	37	0.36	1.27	1.72	3.68	4.13	3.37	1.11667	3.72667	1.73869	6.31958e-05	0.00227767
Ghir_D08G011570	26	56	39	66	125	224	2.34	5.08	3.72	6.23	10.53	20.39	3.71333	12.3833	1.73761	2.79307e-05	0.0011439
Ghir_D02G008190	21	104	60	148	437	66	1.89	9.43	5.72	13.98	36.81	6.01	5.68	18.9333	1.73697	0.00236158	0.0429687
Ghir_A09G010830	36	48	43	89	211	140	3.24	4.35	4.1	8.41	17.78	12.75	3.89667	12.98	1.73598	4.17784e-08	3.84287e-06
Ghir_A07G019630	4	15	25	41	76	37	0.36	1.36	2.38	3.87	6.4	3.37	1.36667	4.54667	1.73415	0.000499172	0.0126933
Ghir_A12G005780	11	5	13	27	56	18	0.99	0.45	1.24	2.55	4.72	1.64	0.893333	2.97	1.73319	0.000537435	0.0134662
Ghir_D03G007820	5	9	12	27	53	11	0.45	0.82	1.14	2.55	4.46	1	0.803333	2.67	1.73277	0.00217308	0.04022
Ghir_D05G007160	459	382	366	1230	1355	1502	41.25	34.64	34.9	116.19	114.15	136.75	36.93	122.363	1.72831	5.46168e-17	2.30193e-14
Ghir_D09G005210	5	17	17	26	62	47	0.45	1.54	1.62	2.46	5.22	4.28	1.20333	3.98667	1.72815	0.000235378	0.00678584
Ghir_D01G018080	39	56	77	175	218	196	3.5	5.08	7.34	16.53	18.36	17.84	5.30667	17.5767	1.72778	2.18729e-10	3.36774e-08
Ghir_A05G041250	14	13	5	27	52	30	1.26	1.18	0.48	2.55	4.38	2.73	0.973333	3.22	1.72605	7.91467e-05	0.00277465
Ghir_A02G007070	161	107	84	326	503	363	14.47	9.7	8.01	30.79	42.37	33.05	10.7267	35.4033	1.72268	1.65354e-12	3.78086e-10
Ghir_D03G006560	28	17	25	93	121	25	2.52	1.54	2.38	8.78	10.19	2.28	2.14667	7.08333	1.72233	0.000182856	0.00551369
Ghir_D05G039240	14	20	27	45	72	91	1.26	1.81	2.57	4.25	6.07	8.29	1.88	6.20333	1.72231	5.97222e-06	0.000303516
Ghir_D01G005600	7	4	3	19	18	10	0.63	0.36	0.29	1.79	1.52	0.91	0.426667	1.40667	1.7211	0.00117254	0.025103
Ghir_A07G008780	7	19	26	57	84	38	0.63	1.72	2.48	5.38	7.08	3.46	1.61	5.30667	1.72075	9.25004e-05	0.00313386
Ghir_D12G024500	7	4	13	27	44	12	0.63	0.36	1.24	2.55	3.71	1.09	0.743333	2.45	1.7207	0.00171137	0.0334787
Ghir_A08G021750	10	15	15	37	56	43	0.9	1.36	1.43	3.5	4.72	3.91	1.23	4.04333	1.71689	2.11784e-06	0.000126303
Ghir_D09G015760	19	46	32	94	137	98	1.71	4.17	3.05	8.88	11.54	8.92	2.97667	9.78	1.71614	9.48882e-08	8.19419e-06
Ghir_A01G001870	76	68	54	242	238	183	6.83	6.17	5.15	22.86	20.05	16.66	6.05	19.8567	1.71462	1.29579e-14	4.20589e-12
Ghir_D05G003360	21	22	12	49	82	54	1.89	1.99	1.14	4.63	6.91	4.92	1.67333	5.48667	1.71321	8.25716e-07	5.57156e-05
Ghir_D08G018760	109	162	135	328	674	380	9.8	14.69	12.87	30.98	56.78	34.6	12.4533	40.7867	1.71157	7.70696e-10	1.06422e-07
Ghir_D13G004970	14	27	20	79	80	46	1.26	2.45	1.91	7.46	6.74	4.19	1.87333	6.13	1.71028	1.04084e-06	6.7958e-05
Ghir_D11G020780	21	27	27	69	99	85	1.89	2.45	2.57	6.52	8.34	7.74	2.30333	7.53333	1.70957	1.15013e-08	1.23726e-06
Ghir_A01G022350	88	63	40	162	298	180	7.91	5.71	3.81	15.3	25.1	16.39	5.81	18.93	1.70406	2.71321e-09	3.39765e-07
Ghir_D06G008710	4	3	7	20	18	9	0.36	0.27	0.67	1.89	1.52	0.82	0.433333	1.41	1.70215	0.00181793	0.0350056
Ghir_A06G017270	36	9	17	82	82	42	3.24	0.82	1.62	7.75	6.91	3.82	1.89333	6.16	1.702	4.42026e-05	0.0016924
Ghir_A07G019760	12	8	5	24	28	31	1.08	0.73	0.48	2.27	2.36	2.82	0.763333	2.48333	1.70189	5.32434e-05	0.00197701
Ghir_D13G021040	34	4	12	64	60	41	3.06	0.36	1.14	6.05	5.05	3.73	1.52	4.94333	1.70141	0.000487229	0.0124368
Ghir_A05G024510	6	20	13	31	55	45	0.54	1.81	1.24	2.93	4.63	4.1	1.19667	3.88667	1.69951	6.23298e-05	0.00225509
Ghir_D02G004000	289	418	360	720	1308	1545	25.97	37.9	34.32	68.01	110.19	140.66	32.73	106.287	1.69928	2.96031e-09	3.66643e-07
Ghir_D12G009950	6	7	4	23	20	13	0.54	0.63	0.38	2.17	1.68	1.18	0.516667	1.67667	1.69829	0.000480387	0.0123154
Ghir_D11G031270	7	10	10	29	46	16	0.63	0.91	0.95	2.74	3.88	1.46	0.83	2.69333	1.69821	0.000319395	0.00876079
Ghir_D05G019970	33	34	40	134	143	80	2.97	3.08	3.81	12.66	12.05	7.28	3.28667	10.6633	1.69796	6.30061e-09	7.20323e-07
Ghir_D05G036360	126	421	360	934	1379	740	11.32	38.18	34.32	88.23	116.17	67.37	27.94	90.59	1.69702	4.75258e-06	0.00024807
Ghir_D11G011390	5	8	12	22	43	20	0.45	0.73	1.14	2.08	3.62	1.82	0.773333	2.50667	1.69661	0.00037783	0.0101179
Ghir_A05G010290	45	34	34	103	201	76	4.04	3.08	3.24	9.73	16.93	6.92	3.45333	11.1933	1.69658	5.30346e-07	3.76286e-05
Ghir_A04G013400	574	2843	816	3178	6731	4256	51.59	257.8	77.8	300.2	567.04	387.48	129.063	418.24	1.69625	0.000272505	0.00765684
Ghir_A03G004220	78	78	167	365	533	193	7.01	7.07	15.92	34.48	44.9	17.57	10	32.3167	1.69228	3.35176e-06	0.000185714
Ghir_A04G009750	8	7	10	23	29	31	0.72	0.63	0.95	2.17	2.44	2.82	0.766667	2.47667	1.69173	4.10946e-05	0.0015953
Ghir_D13G014530	24	36	32	150	82	69	2.16	3.26	3.05	14.17	6.91	6.28	2.82333	9.12	1.69163	1.43639e-06	9.06399e-05
Ghir_D11G005050	45	25	37	112	149	95	4.04	2.27	3.53	10.58	12.55	8.65	3.28	10.5933	1.69139	2.70786e-09	3.39765e-07
Ghir_D12G022510	213	54	34	230	424	335	19.14	4.9	3.24	21.73	35.72	30.5	9.09333	29.3167	1.68884	0.000177073	0.00537952
Ghir_A04G006040	84	53	92	193	319	250	7.55	4.81	8.77	18.23	26.87	22.76	7.04333	22.62	1.68327	1.51466e-10	2.43714e-08
Ghir_A01G018110	489	1029	921	2131	3018	2914	43.95	93.31	87.81	201.3	254.24	265.3	75.0233	240.28	1.67931	7.74416e-09	8.64362e-07
Ghir_D07G002300	90	63	70	301	352	82	8.09	5.71	6.67	28.43	29.65	7.47	6.82333	21.85	1.67908	1.18108e-05	0.000544076
Ghir_A11G025530	43	35	39	114	129	140	3.86	3.17	3.72	10.77	10.87	12.75	3.58333	11.4633	1.67765	4.18584e-11	7.65061e-09
Ghir_D05G036330	15	28	26	85	88	54	1.35	2.54	2.48	8.03	7.41	4.92	2.12333	6.78667	1.67637	7.2638e-07	4.99211e-05
Ghir_A10G023900	77	56	41	204	225	138	6.92	5.08	3.91	19.27	18.95	12.56	5.30333	16.9267	1.67433	1.05097e-10	1.75091e-08
Ghir_D04G015440	47	9	6	92	66	40	4.22	0.82	0.57	8.69	5.56	3.64	1.87	5.96333	1.67308	0.00238975	0.0433743
Ghir_D09G001520	17	125	41	150	306	148	1.53	11.34	3.91	14.17	25.78	13.47	5.59333	17.8067	1.67064	0.000954712	0.0215246
Ghir_D08G016200	112	147	108	335	505	363	10.07	13.33	10.3	31.64	42.54	33.05	11.2333	35.7433	1.66989	2.76137e-13	7.42638e-11
Ghir_A03G012220	26	42	15	95	105	69	2.34	3.81	1.43	8.97	8.85	6.28	2.52667	8.03333	1.66876	8.00188e-07	5.42523e-05
Ghir_A01G019790	2	4	8	18	18	10	0.18	0.36	0.76	1.7	1.52	0.91	0.433333	1.37667	1.66763	0.00248274	0.0447203
Ghir_D05G022870	16	17	20	75	57	40	1.44	1.54	1.91	7.08	4.8	3.64	1.63	5.17333	1.66622	2.44287e-06	0.000143118
Ghir_D10G025370	42	27	24	110	101	89	3.77	2.45	2.29	10.39	8.51	8.1	2.83667	9	1.66573	1.96158e-09	2.51783e-07
Ghir_A01G015930	67	38	26	213	130	75	6.02	3.45	2.48	20.12	10.95	6.83	3.98333	12.6333	1.66519	9.94478e-06	0.000470395
Ghir_D07G020740	8	11	5	19	42	18	0.72	1	0.48	1.79	3.54	1.64	0.733333	2.32333	1.66366	0.000711283	0.0169498
Ghir_A12G027420	166	126	570	811	1564	512	14.92	11.43	54.35	76.61	131.76	46.61	26.9	84.9933	1.65974	0.000872665	0.0199998
Ghir_D07G011150	6	5	5	14	20	18	0.54	0.45	0.48	1.32	1.68	1.64	0.49	1.54667	1.65831	0.000505185	0.0128058
Ghir_D02G005500	23	30	28	72	95	96	2.07	2.72	2.67	6.8	8	8.74	2.48667	7.84667	1.65787	1.32666e-08	1.39786e-06
Ghir_D08G004260	17	78	22	118	184	78	1.53	7.07	2.1	11.15	15.5	7.1	3.56667	11.25	1.65728	0.000432753	0.0113283
Ghir_D04G001320	95	140	123	272	505	392	8.54	12.7	11.73	25.69	42.54	35.69	10.99	34.64	1.65625	1.63813e-10	2.59878e-08
Ghir_D02G010280	40	61	78	231	244	107	3.59	5.53	7.44	21.82	20.56	9.74	5.52	17.3733	1.65413	6.16393e-07	4.30309e-05
Ghir_D06G022970	149	199	162	551	602	491	13.39	18.05	15.45	52.05	50.71	44.7	15.63	49.1533	1.65297	9.85462e-15	3.23581e-12
Ghir_D04G002680	10	10	8	34	33	23	0.9	0.91	0.76	3.21	2.78	2.09	0.856667	2.69333	1.65259	3.08443e-05	0.00124606
Ghir_D11G024660	79	103	49	222	320	200	7.1	9.34	4.67	20.97	26.96	18.21	7.03667	22.0467	1.6476	6.25438e-10	8.74329e-08
Ghir_D09G005110	188	189	132	618	695	319	16.9	17.14	12.59	58.38	58.55	29.04	15.5433	48.6567	1.64634	7.86723e-10	1.0837e-07
Ghir_A05G041550	3	10	5	22	24	12	0.27	0.91	0.48	2.08	2.02	1.09	0.553333	1.73	1.64455	0.00138711	0.0284666
Ghir_A01G003770	16	24	17	75	53	53	1.44	2.18	1.62	7.08	4.46	4.83	1.74667	5.45667	1.64342	9.29868e-07	6.14943e-05
Ghir_D09G009600	204	406	421	1111	1335	879	18.33	36.82	40.14	104.95	112.46	80.03	31.7633	99.1467	1.6422	1.22654e-08	1.30528e-06
Ghir_A07G015600	77	79	57	227	265	188	6.92	7.16	5.43	21.44	22.32	17.12	6.50333	20.2933	1.64175	1.85383e-13	5.23494e-11
Ghir_A10G009620	135	86	95	467	331	202	12.13	7.8	9.06	44.11	27.88	18.39	9.66333	30.1267	1.64045	5.85533e-09	6.74881e-07
Ghir_D02G004280	19	74	51	129	244	95	1.71	6.71	4.86	12.19	20.56	8.65	4.42667	13.8	1.64038	0.000101287	0.00338283
Ghir_A08G024730	130	139	91	280	484	390	11.68	12.6	8.68	26.45	40.77	35.51	10.9867	34.2433	1.64007	1.07214e-11	2.18598e-09
Ghir_D12G010960	36	24	24	78	82	107	3.24	2.18	2.29	7.37	6.91	9.74	2.57	8.00667	1.63943	3.86042e-08	3.59777e-06
Ghir_D07G019670	27	44	27	93	134	87	2.43	3.99	2.57	8.78	11.29	7.92	2.99667	9.33	1.63852	3.51003e-08	3.32053e-06
Ghir_A05G018980	48	62	41	152	206	125	4.31	5.62	3.91	14.36	17.35	11.38	4.61333	14.3633	1.63851	3.70147e-10	5.42982e-08
Ghir_D12G002550	6	19	11	27	52	37	0.54	1.72	1.05	2.55	4.38	3.37	1.10333	3.43333	1.63774	0.000182663	0.0055136
Ghir_A08G021600	5	8	10	28	31	15	0.45	0.73	0.95	2.64	2.61	1.37	0.71	2.20667	1.63598	0.000471599	0.0121176
Ghir_D02G021350	4	6	9	17	24	20	0.36	0.54	0.86	1.61	2.02	1.82	0.586667	1.81667	1.63068	0.00042539	0.0111691
Ghir_A10G013980	102	60	53	276	262	139	9.17	5.44	5.05	26.07	22.07	12.66	6.55333	20.2667	1.62881	1.56878e-08	1.62695e-06
Ghir_D02G014730	11	40	76	103	230	83	0.99	3.63	7.25	9.73	19.38	7.56	3.95667	12.2233	1.62728	0.00174196	0.0339127
Ghir_D03G013450	117	109	99	396	469	166	10.51	9.88	9.44	37.41	39.51	15.11	9.94333	30.6767	1.62534	6.29467e-08	5.58092e-06
Ghir_A01G002840	56	24	25	108	149	75	5.03	2.18	2.38	10.2	12.55	6.83	3.19667	9.86	1.62502	1.35575e-06	8.59358e-05
Ghir_A10G022440	6	3	4	11	15	15	0.54	0.27	0.38	1.04	1.26	1.37	0.396667	1.22333	1.62482	0.0021367	0.0396825
Ghir_A03G003270	545	603	619	1969	2592	1065	48.98	54.68	59.02	185.99	218.36	96.96	54.2267	167.103	1.62367	3.67277e-09	4.4684e-07
Ghir_A07G013860	102	144	143	346	472	418	9.17	13.06	13.63	32.68	39.76	38.06	11.9533	36.8333	1.6236	2.89778e-12	6.41797e-10
Ghir_D08G006970	129	92	173	407	634	222	11.59	8.34	16.49	38.45	53.41	20.21	12.14	37.3567	1.6216	8.9685e-07	5.95898e-05
Ghir_D06G003050	8	16	6	20	30	44	0.72	1.45	0.57	1.89	2.53	4.01	0.913333	2.81	1.62136	0.000635747	0.0154737
Ghir_A13G017410	9	24	20	59	65	44	0.81	2.18	1.91	5.57	5.48	4.01	1.63333	5.02	1.61987	1.58012e-05	0.000701026
Ghir_D06G013630	17	24	11	43	96	27	1.53	2.18	1.05	4.06	8.09	2.46	1.58667	4.87	1.61792	0.000466417	0.0120282
Ghir_D11G002960	621	135	165	427	1487	998	55.81	12.24	15.73	40.34	125.27	90.86	27.9267	85.49	1.61411	0.00060799	0.0149358
Ghir_D07G003910	81	129	71	259	389	231	7.28	11.7	6.77	24.47	32.77	21.03	8.58333	26.09	1.60389	1.27569e-09	1.71376e-07
Ghir_A10G005240	74	82	113	306	412	131	6.65	7.44	10.77	28.91	34.71	11.93	8.28667	25.1833	1.60361	2.1641e-06	0.000128519
Ghir_A03G003980	24	49	31	108	153	65	2.16	4.44	2.96	10.2	12.89	5.92	3.18667	9.67	1.60147	5.45881e-06	0.00028027
Ghir_A04G002230	499	280	555	1095	2127	1000	44.85	25.39	52.92	103.44	179.18	91.04	41.0533	124.553	1.60119	2.2495e-07	1.75963e-05
Ghir_A12G006480	27	11	10	30	97	25	2.43	1	0.95	2.83	8.17	2.28	1.46	4.42667	1.60025	0.00208944	0.0389972
Ghir_A09G023600	377	563	696	1559	2383	1210	33.88	51.05	66.36	147.27	200.75	110.16	50.43	152.727	1.5986	4.49431e-08	4.10057e-06
Ghir_A09G026260	4	8	7	23	17	19	0.36	0.73	0.67	2.17	1.43	1.73	0.586667	1.77667	1.59856	0.000573738	0.0142306
Ghir_D11G009780	7	17	41	53	107	48	0.63	1.54	3.91	5.01	9.01	4.37	2.02667	6.13	1.59678	0.00170248	0.033351
Ghir_D10G021640	27	23	23	42	92	94	2.43	2.09	2.19	3.97	7.75	8.56	2.23667	6.76	1.59567	7.6089e-06	0.000372704
Ghir_A05G001040	4	9	4	15	24	14	0.36	0.82	0.38	1.42	2.02	1.27	0.52	1.57	1.59418	0.00151814	0.030545
Ghir_D13G024930	87	30	44	162	159	173	7.82	2.72	4.2	15.3	13.39	15.75	4.91333	14.8133	1.59212	1.03381e-07	8.80641e-06
Ghir_D10G023370	24	25	33	102	107	46	2.16	2.27	3.15	9.64	9.01	4.19	2.52667	7.61333	1.59129	7.74574e-06	0.000378422
Ghir_A01G018330	24	36	53	110	161	83	2.16	3.26	5.05	10.39	13.56	7.56	3.49	10.5033	1.58955	2.68526e-06	0.000153653
Ghir_D05G024120	121	96	77	295	443	173	10.87	8.71	7.34	27.87	37.32	15.75	8.97333	26.98	1.58817	2.98426e-08	2.87615e-06
Ghir_A07G021260	11	8	5	16	26	32	0.99	0.73	0.48	1.51	2.19	2.91	0.733333	2.20333	1.58715	0.000637471	0.0154983
Ghir_D12G012720	62	28	29	164	98	98	5.57	2.54	2.77	15.49	8.26	8.92	3.62667	10.89	1.58629	1.45657e-06	9.17085e-05
Ghir_A09G015810	168	82	70	334	314	326	15.1	7.44	6.67	31.55	26.45	29.68	9.73667	29.2267	1.58579	1.65145e-09	2.15402e-07
Ghir_D10G012400	18	19	10	54	65	25	1.62	1.72	0.95	5.1	5.48	2.28	1.43	4.28667	1.58384	0.000146626	0.00460825
Ghir_D13G004500	33	31	48	126	156	66	2.97	2.81	4.58	11.9	13.14	6.01	3.45333	10.35	1.58357	2.18035e-06	0.000128942
Ghir_A11G026000	42	45	67	152	215	112	3.77	4.08	6.39	14.36	18.11	10.2	4.74667	14.2233	1.58327	7.60232e-08	6.63611e-06
Ghir_D11G011540	73	250	162	574	474	436	6.56	22.67	15.45	54.22	39.93	39.7	14.8933	44.6167	1.58292	3.91375e-06	0.000211115
Ghir_A08G022140	15	8	13	37	44	30	1.35	0.73	1.24	3.5	3.71	2.73	1.10667	3.31333	1.58206	2.7045e-05	0.00111409
Ghir_A10G001580	27	36	22	59	109	94	2.43	3.26	2.1	5.57	9.18	8.56	2.59667	7.77	1.58125	8.12279e-07	5.50061e-05
Ghir_A12G026550	14	39	17	67	87	61	1.26	3.54	1.62	6.33	7.33	5.55	2.14	6.40333	1.58121	1.8776e-05	0.000815076
Ghir_A05G001340	21	19	15	39	80	51	1.89	1.72	1.43	3.68	6.74	4.64	1.68	5.02	1.57923	1.08254e-05	0.000505694
Ghir_A05G007400	5	8	5	20	18	17	0.45	0.73	0.48	1.89	1.52	1.55	0.553333	1.65333	1.57916	0.000624657	0.015292
Ghir_A02G010480	37	20	24	110	58	76	3.33	1.81	2.29	10.39	4.89	6.92	2.47667	7.4	1.57913	3.35287e-06	0.000185714
Ghir_D03G002100	36	62	29	55	141	194	3.24	5.62	2.77	5.2	11.88	17.66	3.87667	11.58	1.57875	0.000117406	0.00382397
Ghir_D05G006190	452	338	558	1470	1924	776	40.62	30.65	53.2	138.86	162.08	70.65	41.49	123.863	1.57791	1.38961e-07	1.14404e-05
Ghir_D08G013070	149	291	220	508	945	586	13.39	26.39	20.98	47.99	79.61	53.35	20.2533	60.3167	1.5744	4.55272e-08	4.14716e-06
Ghir_D05G020090	11	40	22	63	117	46	0.99	3.63	2.1	5.95	9.86	4.19	2.24	6.66667	1.57347	0.000395436	0.0105146
Ghir_A05G020480	122	153	115	382	519	292	10.96	13.87	10.96	36.08	43.72	26.58	11.93	35.46	1.5716	2.75211e-11	5.28676e-09
Ghir_D09G014500	6	12	8	24	26	29	0.54	1.09	0.76	2.27	2.19	2.64	0.796667	2.36667	1.57081	0.000173876	0.00529665
Ghir_D13G002770	115	209	79	251	589	395	10.34	18.95	7.53	23.71	49.62	35.96	12.2733	36.43	1.5696	3.13077e-06	0.000175411
Ghir_A07G007520	30	20	26	85	73	72	2.7	1.81	2.48	8.03	6.15	6.56	2.33	6.91333	1.56905	7.3166e-08	6.42644e-06
Ghir_D01G001870	12	7	6	24	23	28	1.08	0.63	0.57	2.27	1.94	2.55	0.76	2.25333	1.56799	0.000232489	0.00670939
Ghir_D10G006080	256	326	309	1149	1055	502	23.01	29.56	29.46	108.54	88.88	45.7	27.3433	81.04	1.56745	2.42892e-08	2.38986e-06
Ghir_D03G003430	140	340	390	683	1209	795	12.58	30.83	37.19	64.52	101.85	72.38	26.8667	79.5833	1.56665	4.96677e-06	0.00025782
Ghir_A10G013250	71	19	24	117	141	86	6.38	1.72	2.29	11.05	11.88	7.83	3.46333	10.2533	1.56586	3.28291e-05	0.00131496
Ghir_A05G030230	7	4	8	14	21	23	0.63	0.36	0.76	1.32	1.77	2.09	0.583333	1.72667	1.5656	0.00103854	0.0230738
Ghir_A06G020120	22	136	151	378	351	216	1.98	12.33	14.4	35.71	29.57	19.67	9.57	28.3167	1.56506	0.00113612	0.0246219
Ghir_A03G020190	80	81	108	383	325	109	7.19	7.35	10.3	36.18	27.38	9.92	8.28	24.4933	1.56469	1.24257e-05	0.000571005
Ghir_D05G017380	13	6	7	23	21	34	1.17	0.54	0.67	2.17	1.77	3.1	0.793333	2.34667	1.56461	0.000551294	0.0137342
Ghir_A05G040780	21	18	22	63	91	33	1.89	1.63	2.1	5.95	7.67	3	1.87333	5.54	1.56428	4.02664e-05	0.00156945
Ghir_D13G017430	213	352	258	911	1081	512	19.14	31.92	24.6	86.05	91.07	46.61	25.22	74.5767	1.56416	2.3405e-08	2.31092e-06
Ghir_D05G028330	142	217	243	813	807	215	12.76	19.68	23.17	76.8	67.98	19.57	18.5367	54.7833	1.56336	6.3871e-05	0.00229761
Ghir_A05G002220	19	28	10	39	77	57	1.71	2.54	0.95	3.68	6.49	5.19	1.73333	5.12	1.56259	6.3585e-05	0.00228878
Ghir_A07G000210	5	5	8	18	24	13	0.45	0.45	0.76	1.7	2.02	1.18	0.553333	1.63333	1.5616	0.00115636	0.0248886
Ghir_A08G023680	30	17	14	63	78	43	2.7	1.54	1.33	5.95	6.57	3.91	1.85667	5.47667	1.56058	7.50375e-06	0.000368192
Ghir_D12G018820	22	9	9	59	25	34	1.98	0.82	0.86	5.57	2.11	3.1	1.22	3.59333	1.55844	0.000635436	0.0154737
Ghir_D01G014870	83	123	114	259	423	293	7.46	11.15	10.87	24.47	35.63	26.68	9.82667	28.9267	1.55763	3.32431e-10	4.92775e-08
Ghir_D08G016000	16	16	18	49	64	39	1.44	1.45	1.72	4.63	5.39	3.55	1.53667	4.52333	1.55758	4.8506e-06	0.000252486
Ghir_D05G017530	331	523	369	581	1429	1700	29.75	47.43	35.18	54.88	120.38	154.77	37.4533	110.01	1.55447	3.43649e-06	0.000189534
Ghir_D05G020480	386	252	196	648	1058	806	34.69	22.85	18.69	61.21	89.13	73.38	25.41	74.5733	1.55326	6.11086e-10	8.56385e-08
Ghir_D05G011500	131	273	182	531	755	485	11.77	24.76	17.35	50.16	63.6	44.16	17.96	52.64	1.55137	1.93275e-08	1.94922e-06
Ghir_D03G012820	23	13	18	41	89	35	2.07	1.18	1.72	3.87	7.5	3.19	1.65667	4.85333	1.55069	0.000146235	0.00460274
Ghir_A07G023460	58	111	92	247	343	200	5.21	10.07	8.77	23.33	28.9	18.21	8.01667	23.48	1.55036	1.82513e-08	1.85059e-06
Ghir_D09G017090	108	19	37	136	202	153	9.71	1.72	3.53	12.85	17.02	13.93	4.98667	14.6	1.54982	0.000159016	0.00493447
Ghir_D04G003090	61	50	36	100	170	171	5.48	4.53	3.43	9.45	14.32	15.57	4.48	13.1133	1.54946	4.36858e-08	3.99231e-06
Ghir_D05G019000	104	61	42	185	243	190	9.35	5.53	4	17.48	20.47	17.3	6.29333	18.4167	1.54912	7.00788e-09	7.91568e-07
Ghir_A10G000670	5	5	11	15	27	22	0.45	0.45	1.05	1.42	2.27	2	0.65	1.89667	1.54495	0.00122382	0.0259645
Ghir_D11G031140	258	221	206	789	779	474	23.19	20.04	19.64	74.53	65.63	43.15	20.9567	61.1033	1.54384	1.10832e-11	2.2499e-09
Ghir_A04G006940	10	20	10	44	47	28	0.9	1.81	0.95	4.16	3.96	2.55	1.22	3.55667	1.54364	0.000113864	0.00372577
Ghir_A07G013810	10	18	13	46	46	30	0.9	1.63	1.24	4.35	3.88	2.73	1.25667	3.65333	1.53961	4.47406e-05	0.00170737
Ghir_D11G010260	10	10	9	24	37	26	0.9	0.91	0.86	2.27	3.12	2.37	0.89	2.58667	1.53922	0.000102289	0.00340422
Ghir_A06G000790	90	233	169	791	471	189	8.09	21.13	16.11	74.72	39.68	17.21	15.11	43.87	1.53773	0.000348961	0.00944336
Ghir_D07G010810	9	16	20	48	65	23	0.81	1.45	1.91	4.53	5.48	2.09	1.39	4.03333	1.53689	0.000635479	0.0154737
Ghir_D05G039120	34	34	35	70	131	108	3.06	3.08	3.34	6.61	11.04	9.83	3.16	9.16	1.53542	2.15287e-07	1.70291e-05
Ghir_D11G005240	6	6	5	10	23	18	0.54	0.54	0.48	0.94	1.94	1.64	0.52	1.50667	1.53478	0.00247324	0.0446124
Ghir_D05G008150	63	105	101	208	380	222	5.66	9.52	9.63	19.65	32.01	20.21	8.27	23.9567	1.53447	5.09993e-08	4.61584e-06
Ghir_A04G002310	308	82	113	749	570	155	27.68	7.44	10.77	70.75	48.02	14.11	15.2967	44.2933	1.53387	0.00134177	0.0278596
Ghir_D02G018910	16	11	5	21	53	22	1.44	1	0.48	1.98	4.46	2	0.973333	2.81333	1.53127	0.00141788	0.0289611
Ghir_A07G005200	3	9	9	20	26	17	0.27	0.82	0.86	1.89	2.19	1.55	0.65	1.87667	1.52966	0.00103941	0.023084
Ghir_A01G008200	57	55	44	157	176	128	5.12	4.99	4.2	14.83	14.83	11.65	4.77	13.77	1.52947	9.17033e-11	1.55529e-08
Ghir_D01G015520	31	54	44	99	171	116	2.79	4.9	4.2	9.35	14.41	10.56	3.96333	11.44	1.5293	2.46002e-07	1.90863e-05
Ghir_A09G015360	23	44	22	69	108	87	2.07	3.99	2.1	6.52	9.1	7.92	2.72	7.84667	1.52847	2.58175e-06	0.000148633
Ghir_D03G017150	93	60	66	199	204	240	8.36	5.44	6.29	18.8	17.19	21.85	6.69667	19.28	1.52559	3.78282e-11	7.02771e-09
Ghir_A10G023180	24	23	22	65	90	50	2.16	2.09	2.1	6.14	7.58	4.55	2.11667	6.09	1.52465	1.4235e-06	8.99274e-05
Ghir_D01G005680	63	96	79	228	270	205	5.66	8.71	7.53	21.54	22.75	18.66	7.3	20.9833	1.52328	4.71884e-11	8.51456e-09
Ghir_A04G003190	21	8	11	56	46	15	1.89	0.73	1.05	5.29	3.88	1.37	1.22333	3.51333	1.52202	0.00246726	0.0445187
Ghir_D11G003930	3	7	9	13	27	17	0.27	0.63	0.86	1.23	2.27	1.55	0.586667	1.68333	1.52071	0.00270317	0.0475488
Ghir_A10G007140	31	47	43	131	154	73	2.79	4.26	4.1	12.37	12.97	6.65	3.71667	10.6633	1.52058	1.16458e-06	7.49114e-05
Ghir_A08G025920	15	18	23	44	81	42	1.35	1.63	2.19	4.16	6.82	3.82	1.72333	4.93333	1.51736	4.85719e-05	0.00183002
Ghir_D02G007370	63	193	117	415	399	279	5.66	17.5	11.16	39.2	33.61	25.4	11.44	32.7367	1.51682	3.1574e-06	0.000176064
Ghir_D05G031080	305	163	200	703	853	406	27.41	14.78	19.07	66.41	71.86	36.96	20.42	58.41	1.51623	3.59524e-08	3.37851e-06
Ghir_A10G000730	318	395	380	1046	1435	746	28.58	35.82	36.23	98.81	120.89	67.92	33.5433	95.8733	1.5151	6.30056e-10	8.78609e-08
Ghir_D11G012030	56	36	55	101	204	131	5.03	3.26	5.24	9.54	17.19	11.93	4.51	12.8867	1.51468	3.0041e-07	2.29274e-05
Ghir_A01G002170	7	4	12	30	17	20	0.63	0.36	1.14	2.83	1.43	1.82	0.71	2.02667	1.51322	0.00198734	0.0374629
Ghir_A02G004950	11	9	9	23	42	21	0.99	0.82	0.86	2.17	3.54	1.91	0.89	2.54	1.51295	0.000431079	0.0113027
Ghir_D11G027550	10	7	15	36	35	23	0.9	0.63	1.43	3.4	2.95	2.09	0.986667	2.81333	1.51165	0.000231154	0.00667768
Ghir_D04G001400	11	17	9	33	46	29	0.99	1.54	0.86	3.12	3.88	2.64	1.13	3.21333	1.50775	0.000107071	0.00352805
Ghir_D04G017770	429	2870	1036	3253	5730	3709	38.55	260.25	98.78	307.28	482.71	337.68	132.527	375.89	1.50403	0.00171904	0.0335683
Ghir_D09G022850	37	53	57	136	196	100	3.33	4.81	5.43	12.85	16.51	9.1	4.52333	12.82	1.50294	3.68244e-07	2.74733e-05
Ghir_D12G026880	53	134	217	394	634	175	4.76	12.15	20.69	37.22	53.41	15.93	12.5333	35.52	1.50286	0.00111234	0.0242407
Ghir_A05G006560	27	28	20	64	85	69	2.43	2.54	1.91	6.05	7.16	6.28	2.29333	6.49667	1.50225	3.29297e-07	2.483e-05
Ghir_D13G019170	15	20	8	50	56	18	1.35	1.81	0.76	4.72	4.72	1.64	1.30667	3.69333	1.49903	0.00141452	0.0289126
Ghir_D10G020110	28	59	53	134	137	135	2.52	5.35	5.05	12.66	11.54	12.29	4.30667	12.1633	1.4979	1.92208e-07	1.53541e-05
Ghir_D03G013000	22	46	50	94	147	105	1.98	4.17	4.77	8.88	12.38	9.56	3.64	10.2733	1.49689	4.11127e-06	0.000220088
Ghir_A10G021190	117	73	100	222	367	256	10.51	6.62	9.53	20.97	30.92	23.31	8.88667	25.0667	1.49606	9.24857e-10	1.26779e-07
Ghir_A07G017350	14	31	46	93	139	37	1.26	2.81	4.39	8.78	11.71	3.37	2.82	7.95333	1.49586	0.00145877	0.0295069
Ghir_D05G029590	42	53	53	174	152	101	3.77	4.81	5.05	16.44	12.8	9.2	4.54333	12.8133	1.49582	4.16138e-08	3.83397e-06
Ghir_A08G001300	30	9	35	67	81	68	2.7	0.82	3.34	6.33	6.82	6.19	2.28667	6.44667	1.49531	7.422e-05	0.00261492
Ghir_D05G002190	165	171	135	532	537	289	14.83	15.51	12.87	50.25	45.24	26.31	14.4033	40.6	1.49508	1.21913e-09	1.64327e-07
Ghir_A12G016650	64	74	67	156	251	189	5.75	6.71	6.39	14.74	21.14	17.21	6.28333	17.6967	1.49388	4.71994e-10	6.80528e-08
Ghir_D11G017560	3	7	8	18	19	15	0.27	0.63	0.76	1.7	1.6	1.37	0.553333	1.55667	1.49224	0.00187646	0.0359365
Ghir_A11G008860	13	6	10	34	27	22	1.17	0.54	0.95	3.21	2.27	2	0.886667	2.49333	1.49161	0.000349845	0.0094582
Ghir_D02G016540	370	369	307	1015	1047	942	33.25	33.46	29.27	95.88	88.2	85.76	31.9933	89.9467	1.4913	1.86279e-14	5.8447e-12
Ghir_D10G002480	26	15	52	71	139	65	2.34	1.36	4.96	6.71	11.71	5.92	2.88667	8.11333	1.49089	0.000418651	0.0110024
Ghir_D01G001760	18	13	33	32	105	53	1.62	1.18	3.15	3.02	8.85	4.83	1.98333	5.56667	1.48889	0.00111515	0.0242792
Ghir_A11G011750	5	7	8	16	26	16	0.45	0.63	0.76	1.51	2.19	1.46	0.613333	1.72	1.48767	0.00137852	0.0283593
Ghir_D11G024630	12	12	14	27	44	39	1.08	1.09	1.33	2.55	3.71	3.55	1.16667	3.27	1.4869	7.33927e-05	0.00258739
Ghir_D02G017530	235	390	318	828	1193	708	21.12	35.37	30.32	78.21	100.5	64.46	28.9367	81.0567	1.48603	5.76905e-09	6.66296e-07
Ghir_D09G015270	282	95	105	426	427	515	25.34	8.61	10.01	40.24	35.97	46.89	14.6533	41.0333	1.48557	2.74802e-06	0.00015631
Ghir_A05G009240	51	77	28	128	196	123	4.58	6.98	2.67	12.09	16.51	11.2	4.74333	13.2667	1.48383	2.20146e-06	0.000130054
Ghir_D08G027290	18	10	39	36	72	88	1.62	0.91	3.72	3.4	6.07	8.01	2.08333	5.82667	1.48378	0.00138687	0.0284666
Ghir_D07G009050	69	107	270	473	586	246	6.2	9.7	25.74	44.68	49.37	22.4	13.88	38.8167	1.48367	0.000596919	0.0147086
Ghir_D04G002990	22	50	46	140	129	70	1.98	4.53	4.39	13.22	10.87	6.37	3.63333	10.1533	1.48259	2.58696e-05	0.00107614
Ghir_D03G015780	724	802	742	2377	2842	1305	65.07	72.73	70.75	224.53	239.42	118.81	69.5167	194.253	1.48251	8.05831e-09	8.97651e-07
Ghir_A09G022710	363	737	629	1845	1866	1248	32.62	66.83	59.97	174.28	157.2	113.62	53.14	148.367	1.4813	1.31149e-07	1.08765e-05
Ghir_A05G015520	65	56	72	165	197	191	5.84	5.08	6.86	15.59	16.6	17.39	5.92667	16.5267	1.4795	9.02199e-11	1.53474e-08
Ghir_D08G019440	31	24	19	56	114	44	2.79	2.18	1.81	5.29	9.6	4.01	2.26	6.3	1.47903	7.11774e-05	0.00252031
Ghir_A08G017860	180	205	183	422	675	535	16.18	18.59	17.45	39.86	56.86	48.71	17.4067	48.4767	1.47765	3.88488e-11	7.14678e-09
Ghir_D06G002120	17	50	40	114	143	51	1.53	4.53	3.81	10.77	12.05	4.64	3.29	9.15333	1.47621	0.000388633	0.0103728
Ghir_A12G012900	14	20	12	50	43	37	1.26	1.81	1.14	4.72	3.62	3.37	1.40333	3.90333	1.47585	2.67244e-05	0.00110491
Ghir_D09G018010	77	62	77	207	262	150	6.92	5.62	7.34	19.55	22.07	13.66	6.62667	18.4267	1.47544	1.45657e-09	1.92203e-07
Ghir_A01G021810	23	73	44	125	153	122	2.07	6.62	4.2	11.81	12.89	11.11	4.29667	11.9367	1.47411	1.21685e-05	0.0005601
Ghir_A07G009280	340	335	424	699	1507	973	30.56	30.38	40.43	66.03	126.95	88.59	33.79	93.8567	1.47386	3.60412e-08	3.38123e-06
Ghir_A12G024730	226	95	125	298	566	413	20.31	8.61	11.92	28.15	47.68	37.6	13.6133	37.81	1.47375	4.34374e-07	3.17774e-05
Ghir_A10G021510	25	26	24	91	80	42	2.25	2.36	2.29	8.6	6.74	3.82	2.3	6.38667	1.47343	1.50859e-05	0.000674056
Ghir_D11G007850	107	40	37	233	148	133	9.62	3.63	3.53	22.01	12.47	12.11	5.59333	15.53	1.47328	2.09803e-05	0.000897655
Ghir_A11G024110	66	69	62	161	232	170	5.93	6.26	5.91	15.21	19.54	15.48	6.03333	16.7433	1.47256	1.28766e-10	2.09576e-08
Ghir_A03G020660	146	116	91	328	365	306	13.12	10.52	8.68	30.98	30.75	27.86	10.7733	29.8633	1.47091	1.32948e-12	3.11557e-10
Ghir_D08G022560	112	117	76	249	347	269	10.07	10.61	7.25	23.52	29.23	24.49	9.31	25.7467	1.46753	3.90687e-11	7.1639e-09
Ghir_D04G015960	195	69	75	252	243	453	17.52	6.26	7.15	23.8	20.47	41.24	10.31	28.5033	1.46709	2.51417e-05	0.00104869
Ghir_A07G013820	45	74	69	146	224	167	4.04	6.71	6.58	13.79	18.87	15.2	5.77667	15.9533	1.46555	3.72904e-08	3.49262e-06
Ghir_A11G021160	4	13	13	22	35	29	0.36	1.18	1.24	2.08	2.95	2.64	0.926667	2.55667	1.46414	0.00137629	0.0283269
Ghir_A10G024350	26	15	12	50	70	30	2.34	1.36	1.14	4.72	5.9	2.73	1.61333	4.45	1.46376	0.000194094	0.00578461
Ghir_A09G010840	16	26	27	42	102	55	1.44	2.36	2.57	3.97	8.59	5.01	2.12333	5.85667	1.46375	0.00015802	0.00491168
Ghir_D10G019080	25	19	16	61	64	44	2.25	1.72	1.53	5.76	5.39	4.01	1.83333	5.05333	1.46277	5.53871e-06	0.000284114
Ghir_D07G015030	15	21	23	65	64	38	1.35	1.9	2.19	6.14	5.39	3.46	1.81333	4.99667	1.46232	3.44774e-05	0.00137222
Ghir_A02G019480	31	11	37	79	100	47	2.79	1	3.53	7.46	8.42	4.28	2.44	6.72	1.46158	0.000280594	0.00785676
Ghir_A05G016530	85	206	154	375	546	345	7.64	18.68	14.68	35.42	46	31.41	13.6667	37.61	1.46045	9.32457e-07	6.15934e-05
Ghir_D09G021950	148	255	227	587	690	507	13.3	23.12	21.64	55.45	58.13	46.16	19.3533	53.2467	1.46011	2.86953e-09	3.56181e-07
Ghir_D12G012240	62	61	36	134	192	122	5.57	5.53	3.43	12.66	16.17	11.11	4.84333	13.3133	1.4588	3.82956e-08	3.57491e-06
Ghir_D11G013940	29	15	18	65	63	46	2.61	1.36	1.72	6.14	5.31	4.19	1.89667	5.21333	1.45874	1.07279e-05	0.000501974
Ghir_D12G018620	59	59	67	173	232	120	5.3	5.35	6.39	16.34	19.54	10.93	5.68	15.6033	1.45789	3.17687e-08	3.05136e-06
Ghir_A11G006280	18	20	15	42	66	42	1.62	1.81	1.43	3.97	5.56	3.82	1.62	4.45	1.45781	2.15703e-05	0.000918723
Ghir_D02G004250	14	17	16	47	46	39	1.26	1.54	1.53	4.44	3.88	3.55	1.44333	3.95667	1.45488	1.26016e-05	0.000576277
Ghir_A05G037680	32	40	32	56	99	138	2.88	3.63	3.05	5.29	8.34	12.56	3.18667	8.73	1.45393	2.26909e-05	0.000959934
Ghir_D07G021640	79	79	68	192	272	173	7.1	7.16	6.48	18.14	22.91	15.75	6.91333	18.9333	1.45348	2.48893e-10	3.78888e-08
Ghir_A10G005350	9	5	8	15	24	23	0.81	0.45	0.76	1.42	2.02	2.09	0.673333	1.84333	1.45292	0.00134797	0.0279168
Ghir_D11G012490	80	274	140	323	656	422	7.19	24.85	13.35	30.51	55.26	38.42	15.13	41.3967	1.4521	8.48444e-05	0.00292895
Ghir_A01G020920	9	19	8	39	35	26	0.81	1.72	0.76	3.68	2.95	2.37	1.09667	3	1.45184	0.000445905	0.0115999
Ghir_D09G005260	181	255	223	623	888	354	16.27	23.12	21.26	58.85	74.81	32.23	20.2167	55.2967	1.45165	4.13564e-07	3.04125e-05
Ghir_D12G016980	137	81	105	259	502	158	12.31	7.35	10.01	24.47	42.29	14.38	9.89	27.0467	1.45141	9.64172e-06	0.000460301
Ghir_A11G017210	17	8	11	31	37	33	1.53	0.73	1.05	2.93	3.12	3	1.10333	3.01667	1.45109	0.000118088	0.00384175
Ghir_A10G009270	10	17	25	50	56	41	0.9	1.54	2.38	4.72	4.72	3.73	1.60667	4.39	1.45015	0.000121597	0.00392654
Ghir_D04G018170	13	22	11	37	56	36	1.17	1.99	1.05	3.5	4.72	3.28	1.40333	3.83333	1.44974	0.000122643	0.00395573
Ghir_D13G022370	6	14	15	31	40	28	0.54	1.27	1.43	2.93	3.37	2.55	1.08	2.95	1.44968	0.000458864	0.0118877
Ghir_D11G035580	21	47	59	129	169	63	1.89	4.26	5.63	12.19	14.24	5.74	3.92667	10.7233	1.44938	0.000305575	0.00842262
Ghir_D11G004380	4	19	18	39	35	41	0.36	1.72	1.72	3.68	2.95	3.73	1.26667	3.45333	1.44695	0.00140024	0.0286527
Ghir_A12G002990	10	11	4	21	34	15	0.9	1	0.38	1.98	2.86	1.37	0.76	2.07	1.44556	0.00281726	0.048762
Ghir_D03G015870	7	8	6	13	25	21	0.63	0.73	0.57	1.23	2.11	1.91	0.643333	1.75	1.44372	0.00186295	0.0357153
Ghir_D09G023210	58	90	60	134	240	209	5.21	8.16	5.72	12.66	20.22	19.03	6.36333	17.3033	1.4432	1.3036e-07	1.08401e-05
Ghir_A13G013870	34	42	35	140	97	70	3.06	3.81	3.34	13.22	8.17	6.37	3.40333	9.25333	1.44302	2.53778e-06	0.000146896
Ghir_D10G025680	59	68	97	188	291	154	5.3	6.17	9.25	17.76	24.51	14.02	6.90667	18.7633	1.44185	3.27757e-07	2.47801e-05
Ghir_A11G021150	235	829	695	1157	2009	1791	21.12	75.17	66.27	109.29	169.24	163.06	54.1867	147.197	1.44174	0.000136046	0.00431655
Ghir_A01G006600	456	494	417	1474	1547	782	40.98	44.8	39.76	139.24	130.32	71.2	41.8467	113.587	1.44061	6.02895e-09	6.93476e-07
Ghir_D07G011120	35	59	45	140	133	113	3.15	5.35	4.29	13.22	11.2	10.29	4.26333	11.57	1.44034	5.4543e-08	4.87409e-06
Ghir_D05G010720	38	35	20	108	93	55	3.42	3.17	1.91	10.2	7.83	5.01	2.83333	7.68	1.43861	1.00674e-05	0.000475396
Ghir_A05G035800	7	35	44	69	113	62	0.63	3.17	4.2	6.52	9.52	5.64	2.66667	7.22667	1.43829	0.0022282	0.0411249
Ghir_A13G015780	41	47	28	72	135	116	3.68	4.26	2.67	6.8	11.37	10.56	3.53667	9.57667	1.43713	1.78112e-06	0.000108631
Ghir_A01G004240	11	17	17	22	60	45	0.99	1.54	1.62	2.08	5.05	4.1	1.38333	3.74333	1.43617	0.000685906	0.0164562
Ghir_D03G004690	587	532	493	1238	1759	1477	52.75	48.24	47.01	116.94	148.18	134.47	49.3333	133.197	1.43292	4.1895e-12	9.03093e-10
Ghir_A09G020250	27	40	20	55	108	79	2.43	3.63	1.91	5.2	9.1	7.19	2.65667	7.16333	1.43101	2.29581e-05	0.000968337
Ghir_A09G020530	166	145	140	389	527	334	14.92	13.15	13.35	36.75	44.4	30.41	13.8067	37.1867	1.42942	3.4892e-11	6.59062e-09
Ghir_D07G019640	94	23	65	175	232	99	8.45	2.09	6.2	16.53	19.54	9.01	5.58	15.0267	1.42919	0.00021898	0.00639624
Ghir_A01G001860	101	89	52	239	276	150	9.08	8.07	4.96	22.58	23.25	13.66	7.37	19.83	1.42795	8.47423e-08	7.35175e-06
Ghir_A13G016590	31	39	34	69	138	83	2.79	3.54	3.24	6.52	11.63	7.56	3.19	8.57	1.42574	4.19244e-06	0.000223002
Ghir_A05G040300	8	24	25	73	53	31	0.72	2.18	2.38	6.9	4.46	2.82	1.76	4.72667	1.42525	0.00150544	0.0303004
Ghir_D04G020210	32	11	33	41	123	51	2.88	1	3.15	3.87	10.36	4.64	2.34333	6.29	1.4245	0.00154006	0.0308383
Ghir_A07G021550	77	69	66	203	251	131	6.92	6.26	6.29	19.18	21.14	11.93	6.49	17.4167	1.42418	1.3427e-08	1.41214e-06
Ghir_D08G011580	85	184	128	225	292	573	7.64	16.69	12.2	21.25	24.6	52.17	12.1767	32.6733	1.42399	5.7806e-05	0.00211719
Ghir_A01G009840	28	20	20	49	82	57	2.52	1.81	1.91	4.63	6.91	5.19	2.08	5.57667	1.42282	1.01035e-05	0.000476706
Ghir_D13G020530	5	12	9	18	27	27	0.45	1.09	0.86	1.7	2.27	2.46	0.8	2.14333	1.42178	0.00129696	0.0271794
Ghir_A03G021350	18	19	7	38	47	35	1.62	1.72	0.67	3.59	3.96	3.19	1.33667	3.58	1.42132	0.000126924	0.00407985
Ghir_D12G014670	90	51	55	170	179	186	8.09	4.62	5.24	16.06	15.08	16.93	5.98333	16.0233	1.42115	3.06673e-09	3.78993e-07
Ghir_D01G007230	18	12	23	46	48	52	1.62	1.09	2.19	4.35	4.04	4.73	1.63333	4.37333	1.42091	3.42875e-05	0.00136659
Ghir_A13G021270	89	103	96	215	445	144	8	9.34	9.15	20.31	37.49	13.11	8.83	23.6367	1.42054	9.75385e-06	0.000464476
Ghir_A01G010270	19	26	35	73	96	53	1.71	2.36	3.34	6.9	8.09	4.83	2.47	6.60667	1.41941	2.70218e-05	0.00111395
Ghir_D05G018700	12	27	19	57	71	32	1.08	2.45	1.81	5.38	5.98	2.91	1.78	4.75667	1.41807	0.000411255	0.0108535
Ghir_D01G001050	9	6	8	17	25	21	0.81	0.54	0.76	1.61	2.11	1.91	0.703333	1.87667	1.41589	0.00110564	0.024156
Ghir_A04G001320	13	13	11	35	37	29	1.17	1.18	1.05	3.31	3.12	2.64	1.13333	3.02333	1.41557	8.36701e-05	0.00289549
Ghir_D01G016780	33	50	54	109	134	133	2.97	4.53	5.15	10.3	11.29	12.11	4.21667	11.2333	1.41361	2.55105e-07	1.96824e-05
Ghir_D01G010780	20	3	23	44	42	40	1.8	0.27	2.19	4.16	3.54	3.64	1.42	3.78	1.4125	0.00234617	0.042771
Ghir_D12G018590	10	14	14	37	43	24	0.9	1.27	1.33	3.5	3.62	2.19	1.16667	3.10333	1.41143	0.000286384	0.00798722
Ghir_D02G004590	8	21	6	23	37	35	0.72	1.9	0.57	2.17	3.12	3.19	1.06333	2.82667	1.41051	0.002411	0.043699
Ghir_A08G016690	18	12	13	53	37	26	1.62	1.09	1.24	5.01	3.12	2.37	1.31667	3.5	1.41046	0.000364772	0.00980078
Ghir_D06G021300	11	26	28	53	72	54	0.99	2.36	2.67	5.01	6.07	4.92	2.00667	5.33333	1.41024	0.000110267	0.003627
Ghir_A03G003600	11	24	16	46	61	33	0.99	2.18	1.53	4.35	5.14	3	1.56667	4.16333	1.41004	0.000214906	0.00630834
Ghir_D12G010730	48	88	72	252	167	143	4.31	7.98	6.86	23.8	14.07	13.02	6.38333	16.9633	1.41004	1.24693e-06	7.95737e-05
Ghir_A13G020350	8	13	11	35	32	20	0.72	1.18	1.05	3.31	2.7	1.82	0.983333	2.61	1.4083	0.000589321	0.0145595
Ghir_D07G015110	47	40	39	103	123	116	4.22	3.63	3.72	9.73	10.36	10.56	3.85667	10.2167	1.4055	1.23987e-08	1.31377e-06
Ghir_A02G015010	289	420	348	756	1194	937	25.97	38.09	33.18	71.41	100.59	85.31	32.4133	85.77	1.40389	2.80909e-09	3.49447e-07
Ghir_D11G028560	29	60	53	97	187	106	2.61	5.44	5.05	9.16	15.75	9.65	4.36667	11.52	1.39954	2.22308e-05	0.000944717
Ghir_D02G007570	58	77	104	239	246	165	5.21	6.98	9.92	22.58	20.72	15.02	7.37	19.44	1.39929	1.6078e-07	1.30653e-05
Ghir_D03G006360	295	212	191	601	725	556	26.51	19.22	18.21	56.77	61.08	50.62	21.3133	56.1567	1.3977	3.53091e-11	6.62509e-09
Ghir_A10G005330	164	221	137	438	654	322	14.74	20.04	13.06	41.37	55.09	29.32	15.9467	41.9267	1.39461	1.07806e-07	9.14198e-06
Ghir_A06G014910	35	14	16	39	62	74	3.15	1.27	1.53	3.68	5.22	6.74	1.98333	5.21333	1.39428	0.000259742	0.00738643
Ghir_A04G005470	84	104	101	288	361	134	7.55	9.43	9.63	27.2	30.41	12.2	8.87	23.27	1.39147	3.42695e-06	0.000189351
Ghir_D12G003800	33	11	45	119	79	41	2.97	1	4.29	11.24	6.66	3.73	2.75333	7.21	1.38882	0.00262204	0.0465529
Ghir_D08G010900	67	148	87	335	290	182	6.02	13.42	8.3	31.64	24.43	16.57	9.24667	24.2133	1.3888	4.12944e-06	0.000220851
Ghir_D09G012690	141	102	99	326	371	219	12.67	9.25	9.44	30.79	31.25	19.94	10.4533	27.3267	1.38635	1.41182e-09	1.87172e-07
Ghir_D05G016350	27	29	33	101	72	64	2.43	2.63	3.15	9.54	6.07	5.83	2.73667	7.14667	1.38485	5.91007e-06	0.000300928
Ghir_A05G023700	41	28	17	73	66	88	3.68	2.54	1.62	6.9	5.56	8.01	2.61333	6.82333	1.38459	1.53782e-05	0.000685488
Ghir_D09G019390	131	67	65	187	230	282	11.77	6.08	6.2	17.66	19.38	25.67	8.01667	20.9033	1.38266	3.03187e-07	2.31081e-05
Ghir_A08G011800	75	101	80	81	190	414	6.74	9.16	7.63	7.65	16.01	37.69	7.84333	20.45	1.38256	0.00106352	0.0234995
Ghir_D08G026850	48	60	48	87	190	144	4.31	5.44	4.58	8.22	16.01	13.11	4.77667	12.4467	1.38168	2.53856e-06	0.000146896
Ghir_D12G028790	7	5	8	19	15	19	0.63	0.45	0.76	1.79	1.26	1.73	0.613333	1.59333	1.3773	0.00290587	0.0498527
Ghir_D05G035530	224	118	172	521	617	235	20.13	10.7	16.4	49.21	51.98	21.4	15.7433	40.8633	1.37607	8.29962e-06	0.00040063
Ghir_D02G022070	44	35	29	109	97	79	3.95	3.17	2.77	10.3	8.17	7.19	3.29667	8.55333	1.37548	3.21133e-07	2.43772e-05
Ghir_D11G006750	119	35	82	193	197	235	10.69	3.17	7.82	18.23	16.6	21.4	7.22667	18.7433	1.37498	1.25957e-05	0.000576277
Ghir_A05G010560	46	56	80	124	214	153	4.13	5.08	7.63	11.71	18.03	13.93	5.61333	14.5567	1.37475	1.52643e-06	9.5258e-05
Ghir_A12G022530	474	129	82	399	839	578	42.6	11.7	7.82	37.69	70.68	52.62	20.7067	53.6633	1.37384	0.00180004	0.034744
Ghir_A08G002860	23	15	29	72	59	47	2.07	1.36	2.77	6.8	4.97	4.28	2.06667	5.35	1.37223	4.92734e-05	0.00184782
Ghir_D02G002260	41	30	48	123	100	92	3.68	2.72	4.58	11.62	8.42	8.38	3.66	9.47333	1.37203	8.77241e-07	5.84245e-05
Ghir_D01G008250	335	590	387	873	1545	1090	30.11	53.5	36.9	82.46	130.15	99.24	40.17	103.95	1.3717	2.93011e-07	2.24233e-05
Ghir_D05G035310	50	35	42	131	100	103	4.49	3.17	4	12.37	8.42	9.38	3.88667	10.0567	1.37155	1.75815e-07	1.41245e-05
Ghir_D09G014940	8	9	10	23	27	22	0.72	0.82	0.95	2.17	2.27	2	0.83	2.14667	1.37091	0.000613346	0.0150478
Ghir_D04G005380	13	26	11	28	53	52	1.17	2.36	1.05	2.64	4.46	4.73	1.52667	3.94333	1.36903	0.000886303	0.0202327
Ghir_A07G008980	290	301	223	640	837	674	26.06	27.29	21.26	60.46	70.51	61.36	24.87	64.11	1.36614	3.70917e-11	6.93651e-09
Ghir_D11G017530	13	31	27	60	78	51	1.17	2.81	2.57	5.67	6.57	4.64	2.18333	5.62667	1.36575	0.000118823	0.00386119
Ghir_D05G026510	78	61	68	195	240	113	7.01	5.53	6.48	18.42	20.22	10.29	6.34	16.31	1.3632	3.98325e-07	2.93684e-05
Ghir_A05G018730	10	19	13	40	47	24	0.9	1.72	1.24	3.78	3.96	2.19	1.28667	3.31	1.36319	0.000672987	0.0162082
Ghir_D03G013260	114	217	166	342	570	410	10.25	19.68	15.83	32.31	48.02	37.33	15.2533	39.22	1.36246	4.56142e-07	3.29853e-05
Ghir_A13G003290	114	42	63	216	186	170	10.25	3.81	6.01	20.4	15.67	15.48	6.69	17.1833	1.36093	1.63992e-06	0.000101443
Ghir_D06G005840	86	104	77	260	269	172	7.73	9.43	7.34	24.56	22.66	15.66	8.16667	20.96	1.35982	4.64771e-09	5.45715e-07
Ghir_A06G017790	40	106	81	147	256	200	3.59	9.61	7.72	13.89	21.57	18.21	6.97333	17.89	1.35923	2.40196e-05	0.00101009
Ghir_A05G027050	8	26	20	47	70	27	0.72	2.36	1.91	4.44	5.9	2.46	1.66333	4.26667	1.35903	0.00287842	0.049502
Ghir_D02G005670	214	309	294	612	903	649	19.23	28.02	28.03	57.81	76.07	59.09	25.0933	64.3233	1.35804	9.0178e-09	9.94723e-07
Ghir_A10G024570	13	6	8	20	30	21	1.17	0.54	0.76	1.89	2.53	1.91	0.823333	2.11	1.35769	0.00149611	0.0301449
Ghir_A12G000520	38	23	33	105	59	80	3.42	2.09	3.15	9.92	4.97	7.28	2.88667	7.39	1.35617	2.52858e-05	0.00105392
Ghir_A09G011900	234	59	139	306	567	271	21.03	5.35	13.25	28.91	47.77	24.67	13.21	33.7833	1.35468	0.000214645	0.00630396
Ghir_A07G004930	64	13	28	47	139	92	5.75	1.18	2.67	4.44	11.71	8.38	3.2	8.17667	1.35344	0.00274938	0.0480435
Ghir_D02G021610	52	70	81	221	233	81	4.67	6.35	7.72	20.88	19.63	7.37	6.24667	15.96	1.3533	8.70063e-05	0.002987
Ghir_D12G015860	22	47	32	65	104	97	1.98	4.26	3.05	6.14	8.76	8.83	3.09667	7.91	1.35296	3.81059e-05	0.00149868
Ghir_D07G021310	17	22	18	38	73	40	1.53	1.99	1.72	3.59	6.15	3.64	1.74667	4.46	1.35244	0.00018712	0.00562724
Ghir_D05G037290	141	86	228	271	715	241	12.67	7.8	21.74	25.6	60.23	21.94	14.07	35.9233	1.3523	0.00061395	0.015056
Ghir_A10G004940	168	118	99	328	329	342	15.1	10.7	9.44	30.98	27.72	31.14	11.7467	29.9467	1.35014	2.31352e-10	3.54094e-08
Ghir_A03G005200	37	34	26	93	102	58	3.33	3.08	2.48	8.78	8.59	5.28	2.96333	7.55	1.34926	5.91445e-06	0.000300928
Ghir_A02G008070	65	104	52	130	255	195	5.84	9.43	4.96	12.28	21.48	17.75	6.74333	17.17	1.34836	4.28548e-06	0.000227046
Ghir_D11G004620	113	86	78	228	262	231	10.16	7.8	7.44	21.54	22.07	21.03	8.46667	21.5467	1.3476	9.35798e-11	1.58237e-08
Ghir_A05G022970	30	103	101	301	212	97	2.7	9.34	9.63	28.43	17.86	8.83	7.22333	18.3733	1.34688	0.00221963	0.0409801
Ghir_D04G020260	24	44	43	107	117	67	2.16	3.99	4.1	10.11	9.86	6.1	3.41667	8.69	1.34677	2.28538e-05	0.000964659
Ghir_D10G025380	131	143	140	372	395	312	11.77	12.97	13.35	35.14	33.28	28.41	12.6967	32.2767	1.34604	2.0921e-11	4.08843e-09
Ghir_D13G005830	41	64	34	94	195	77	3.68	5.8	3.24	8.88	16.43	7.01	4.24	10.7733	1.34533	0.000118777	0.00386119
Ghir_A10G024250	36	87	72	139	229	146	3.24	7.89	6.86	13.13	19.29	13.29	5.99667	15.2367	1.34531	1.99637e-05	0.000858712
Ghir_D04G018150	59	111	61	187	249	167	5.3	10.07	5.82	17.66	20.98	15.2	7.06333	17.9467	1.34529	6.78359e-07	4.67216e-05
Ghir_A09G012830	49	109	145	293	308	195	4.4	9.88	13.83	27.68	25.95	17.75	9.37	23.7933	1.34444	6.00316e-05	0.00218313
Ghir_A11G017430	43	94	101	228	251	145	3.86	8.52	9.63	21.54	21.14	13.2	7.33667	18.6267	1.34417	2.04192e-05	0.00087564
Ghir_D10G009340	18	37	29	62	104	55	1.62	3.36	2.77	5.86	8.76	5.01	2.58333	6.54333	1.34079	0.000145912	0.00459602
Ghir_A09G005800	19	27	38	90	53	74	1.71	2.45	3.62	8.5	4.46	6.74	2.59333	6.56667	1.34035	0.00013833	0.00437917
Ghir_A05G029430	33	28	18	64	87	54	2.97	2.54	1.72	6.05	7.33	4.92	2.41	6.1	1.33978	1.57679e-05	0.000700098
Ghir_D06G018510	207	635	416	787	1418	1079	18.6	57.58	39.66	74.34	119.46	98.24	38.6133	97.3467	1.33403	9.57707e-05	0.00322916
Ghir_D12G008970	75	72	79	199	277	113	6.74	6.53	7.53	18.8	23.34	10.29	6.93333	17.4767	1.33381	2.59275e-06	0.000148963
Ghir_A01G004290	29	23	33	71	102	49	2.61	2.09	3.15	6.71	8.59	4.46	2.61667	6.58667	1.33182	4.77403e-05	0.0018035
Ghir_D05G004540	9	10	13	19	38	27	0.81	0.91	1.24	1.79	3.2	2.46	0.986667	2.48333	1.33164	0.00138902	0.0284746
Ghir_D07G022310	25	32	23	64	75	67	2.25	2.9	2.19	6.05	6.32	6.1	2.44667	6.15667	1.33133	4.06616e-06	0.000218086
Ghir_A10G023720	63	109	56	221	276	91	5.66	9.88	5.34	20.88	23.25	8.29	6.96	17.4733	1.328	0.000155186	0.00483955
Ghir_A10G009390	34	67	60	142	172	103	3.06	6.08	5.72	13.41	14.49	9.38	4.95333	12.4267	1.32697	7.79295e-06	0.000379743
Ghir_D07G008020	30	31	41	85	88	90	2.7	2.81	3.91	8.03	7.41	8.19	3.14	7.87667	1.32682	1.71849e-06	0.000105271
Ghir_A08G008490	38	33	16	113	60	46	3.42	2.99	1.53	10.67	5.05	4.19	2.64667	6.63667	1.32628	0.00069555	0.0166734
Ghir_D04G013310	86	56	53	181	192	126	7.73	5.08	5.05	17.1	16.17	11.47	5.95333	14.9133	1.32483	1.00347e-07	8.58679e-06
Ghir_D05G002890	167	139	101	233	425	389	15.01	12.6	9.63	22.01	35.8	35.42	12.4133	31.0767	1.32394	1.23005e-07	1.03377e-05
Ghir_A13G020340	19	23	22	37	69	60	1.71	2.09	2.1	3.5	5.81	5.46	1.96667	4.92333	1.32388	9.92353e-05	0.00332944
Ghir_D03G016540	31	36	29	70	98	79	2.79	3.26	2.77	6.61	8.26	7.19	2.94	7.35333	1.32258	2.02304e-06	0.000121548
Ghir_A01G001950	57	23	36	125	114	57	5.12	2.09	3.43	11.81	9.6	5.19	3.54667	8.86667	1.32193	0.000167827	0.00515407
Ghir_D12G013210	24	8	16	34	52	38	2.16	0.73	1.53	3.21	4.38	3.46	1.47333	3.68333	1.32193	0.000633889	0.0154565
Ghir_A06G008280	148	176	229	272	840	343	13.3	15.96	21.83	25.69	70.76	31.23	17.03	42.56	1.32142	0.000128236	0.00411966
Ghir_A07G007180	125	96	110	232	342	278	11.23	8.71	10.49	21.92	28.81	25.31	10.1433	25.3467	1.32126	9.95872e-10	1.35527e-07
Ghir_A11G016490	24	50	39	89	120	82	2.16	4.53	3.72	8.41	10.11	7.47	3.47	8.66333	1.31999	1.6359e-05	0.000722273
Ghir_A09G000020	195	142	128	347	361	474	17.52	12.88	12.2	32.78	30.41	43.15	14.2	35.4467	1.31976	5.26704e-09	6.12071e-07
Ghir_D02G014770	33	143	65	175	252	192	2.97	12.97	6.2	16.53	21.23	17.48	7.38	18.4133	1.31906	0.000575574	0.0142636
Ghir_D03G017860	63	71	108	140	370	126	5.66	6.44	10.3	13.22	31.17	11.47	7.46667	18.62	1.31832	0.000298929	0.00826742
Ghir_A10G009040	24	27	22	70	64	52	2.16	2.45	2.1	6.61	5.39	4.73	2.23667	5.57667	1.31805	1.06323e-05	0.000498324
Ghir_D11G003320	414	348	287	703	1099	885	37.21	31.56	27.36	66.41	92.58	80.57	32.0433	79.8533	1.31733	1.65807e-09	2.15767e-07
Ghir_A13G013980	80	42	42	140	237	46	7.19	3.81	4	13.22	19.97	4.19	5	12.46	1.3173	0.00201145	0.0378039
Ghir_A05G021420	152	120	147	306	533	244	13.66	10.88	14.02	28.91	44.9	22.21	12.8533	32.0067	1.31623	5.10715e-07	3.64187e-05
Ghir_D06G011740	645	660	563	1340	1954	1492	57.97	59.85	53.68	126.58	164.61	135.84	57.1667	142.343	1.31613	2.66602e-10	4.01517e-08
Ghir_D02G002200	32	58	56	117	147	111	2.88	5.26	5.34	11.05	12.38	10.11	4.49333	11.18	1.31506	2.94165e-06	0.000165309
Ghir_A01G007550	11	13	6	24	29	23	0.99	1.18	0.57	2.27	2.44	2.09	0.913333	2.26667	1.31136	0.00121092	0.0257295
Ghir_D04G012860	114	33	50	190	219	91	10.25	2.99	4.77	17.95	18.45	8.29	6.00333	14.8967	1.31115	0.000521459	0.0131534
Ghir_A10G018590	16	70	52	116	123	113	1.44	6.35	4.96	10.96	10.36	10.29	4.25	10.5367	1.30988	0.000683896	0.016415
Ghir_D08G012980	31	82	35	85	157	136	2.79	7.44	3.34	8.03	13.23	12.38	4.52333	11.2133	1.30976	0.000261369	0.00742149
Ghir_D10G007620	53	43	58	96	194	107	4.76	3.9	5.53	9.07	16.34	9.74	4.73	11.7167	1.30865	9.90843e-06	0.000469856
Ghir_A07G001960	26	47	50	78	134	104	2.34	4.26	4.77	7.37	11.29	9.47	3.79	9.37667	1.30688	3.75498e-05	0.0014799
Ghir_D01G007550	63	109	88	203	250	208	5.66	9.88	8.39	19.18	21.06	18.94	7.97667	19.7267	1.30629	7.23554e-08	6.36513e-06
Ghir_D08G008590	139	118	69	336	274	206	12.49	10.7	6.58	31.74	23.08	18.76	9.92333	24.5267	1.30545	2.40494e-07	1.87344e-05
Ghir_D01G005930	20	20	9	38	55	31	1.8	1.81	0.86	3.59	4.63	2.82	1.49	3.68	1.30439	0.000511414	0.0129231
Ghir_A07G010940	34	15	14	49	79	32	3.06	1.36	1.33	4.63	6.66	2.91	1.91667	4.73333	1.30426	0.00135852	0.0280838
Ghir_D11G021150	47	134	66	144	215	266	4.22	12.15	6.29	13.6	18.11	24.22	7.55333	18.6433	1.30347	0.000171665	0.00524344
Ghir_A01G013470	55	98	72	150	305	123	4.94	8.89	6.86	14.17	25.69	11.2	6.89667	17.02	1.30326	5.90374e-05	0.00215809
Ghir_D09G016840	39	40	39	84	121	95	3.5	3.63	3.72	7.93	10.19	8.65	3.61667	8.92333	1.30292	6.74956e-07	4.6544e-05
Ghir_A02G016340	274	244	240	614	644	654	24.62	22.13	22.88	58	54.25	59.54	23.21	57.2633	1.30287	2.61765e-11	5.04564e-09
Ghir_D03G003180	11	15	16	30	40	37	0.99	1.36	1.53	2.83	3.37	3.37	1.29333	3.19	1.30246	0.000299212	0.00826742
Ghir_A08G004050	60	112	70	191	312	115	5.39	10.16	6.67	18.04	26.28	10.47	7.40667	18.2633	1.30205	7.24512e-05	0.00255899
Ghir_A11G019500	33	47	34	120	97	69	2.97	4.26	3.24	11.34	8.17	6.28	3.49	8.59667	1.30055	9.90595e-06	0.000469856
Ghir_A07G019340	21	24	10	29	61	49	1.89	2.18	0.95	2.74	5.14	4.46	1.67333	4.11333	1.29758	0.00083032	0.0191874
Ghir_D01G019680	45	78	84	180	220	126	4.04	7.07	8.01	17	18.53	11.47	6.37333	15.6667	1.29758	6.71669e-06	0.000336109
Ghir_A08G006700	12	11	7	17	35	24	1.08	1	0.67	1.61	2.95	2.19	0.916667	2.25	1.29546	0.0025885	0.0461552
Ghir_D13G019300	12	13	6	27	25	25	1.08	1.18	0.57	2.55	2.11	2.28	0.943333	2.31333	1.29413	0.00137011	0.0282304
Ghir_D10G012940	124	267	182	398	618	434	11.14	24.21	17.35	37.6	52.06	39.51	17.5667	43.0567	1.2934	3.59288e-06	0.000196561
Ghir_A05G001490	116	150	135	292	425	297	10.43	13.6	12.87	27.58	35.8	27.04	12.3	30.14	1.29302	5.6355e-09	6.53545e-07
Ghir_A08G012640	51	23	33	101	100	67	4.58	2.09	3.15	9.54	8.42	6.1	3.27333	8.02	1.29284	2.35156e-05	0.000990371
Ghir_D08G001590	81	90	82	172	228	236	7.28	8.16	7.82	16.25	19.21	21.49	7.75333	18.9833	1.29184	8.61745e-09	9.56165e-07
Ghir_A06G015280	58	135	109	234	255	270	5.21	12.24	10.39	22.1	21.48	24.58	9.28	22.72	1.29177	4.09916e-06	0.000219647
Ghir_D05G007110	181	281	183	487	570	559	16.27	25.48	17.45	46	48.02	50.89	19.7333	48.3033	1.29149	1.56999e-08	1.62695e-06
Ghir_A10G021750	55	29	22	117	62	81	4.94	2.63	2.1	11.05	5.22	7.37	3.22333	7.88	1.28964	0.000221822	0.00644767
Ghir_D13G002540	70	49	46	142	179	93	6.29	4.44	4.39	13.41	15.08	8.47	5.04	12.32	1.28951	2.52688e-06	0.000146671
Ghir_D07G006080	15	20	10	27	39	46	1.35	1.81	0.95	2.55	3.29	4.19	1.37	3.34333	1.28711	0.000974472	0.0218741
Ghir_D13G002810	111	80	66	193	223	223	9.98	7.25	6.29	18.23	18.79	20.3	7.84	19.1067	1.28515	7.34038e-09	8.22545e-07
Ghir_D05G034550	602	1636	1792	3064	4586	2568	54.1	148.35	170.86	289.43	386.34	233.8	124.437	303.19	1.28481	0.000314941	0.00865818
Ghir_A03G013520	10	24	16	35	58	33	0.9	2.18	1.53	3.31	4.89	3	1.53667	3.73333	1.28066	0.00122862	0.0260467
Ghir_A09G018540	8	11	13	22	38	21	0.72	1	1.24	2.08	3.2	1.91	0.986667	2.39667	1.28039	0.0025254	0.0452929
Ghir_A01G016650	72	60	58	147	225	104	6.47	5.44	5.53	13.89	18.95	9.47	5.81333	14.1033	1.2786	3.15797e-06	0.000176064
Ghir_A03G005790	63	101	78	161	239	205	5.66	9.16	7.44	15.21	20.13	18.66	7.42	18	1.27851	2.57826e-07	1.98652e-05
Ghir_D04G010790	24	23	35	66	85	55	2.16	2.09	3.34	6.23	7.16	5.01	2.53	6.13333	1.27753	4.97229e-05	0.00186344
Ghir_A05G026340	108	110	106	219	378	216	9.71	9.97	10.11	20.69	31.84	19.67	9.93	24.0667	1.27717	1.03564e-07	8.80867e-06
Ghir_A08G000290	119	177	162	369	453	319	10.69	16.05	15.45	34.86	38.16	29.04	14.0633	34.02	1.27444	2.74648e-08	2.67898e-06
Ghir_D02G008460	60	133	84	136	306	252	5.39	12.06	8.01	12.85	25.78	22.94	8.48667	20.5233	1.274	8.42822e-05	0.00291488
Ghir_A05G017540	411	568	510	553	1467	1709	36.94	51.51	48.63	52.24	123.58	155.59	45.6933	110.47	1.2736	0.00012469	0.00401111
Ghir_D02G019730	57	28	35	98	89	108	5.12	2.54	3.34	9.26	7.5	9.83	3.66667	8.86333	1.27338	8.09045e-06	0.000391873
Ghir_D03G018030	19	52	36	85	101	80	1.71	4.72	3.43	8.03	8.51	7.28	3.28667	7.94	1.27251	0.00013144	0.00419636
Ghir_A09G016280	19	35	21	44	97	47	1.71	3.17	2	4.16	8.17	4.28	2.29333	5.53667	1.27157	0.000856908	0.0197131
Ghir_D08G022360	389	467	695	1226	1777	888	34.96	42.35	66.27	115.81	149.7	80.85	47.86	115.453	1.27042	1.02601e-05	0.000482881
Ghir_D09G007520	32	44	43	87	105	103	2.88	3.99	4.1	8.22	8.85	9.38	3.65667	8.81667	1.2697	2.45244e-06	0.000143203
Ghir_A03G023160	19	13	17	51	36	33	1.71	1.18	1.62	4.82	3.03	3	1.50333	3.61667	1.2665	0.000408075	0.0107796
Ghir_A06G013070	76	61	47	142	182	129	6.83	5.53	4.48	13.41	15.33	11.74	5.61333	13.4933	1.26532	1.28433e-07	1.07459e-05
Ghir_A03G005320	196	190	181	533	584	281	17.61	17.23	17.26	50.35	49.2	25.58	17.3667	41.71	1.26407	4.40333e-07	3.21717e-05
Ghir_D09G018890	15	13	26	45	60	30	1.35	1.18	2.48	4.25	5.05	2.73	1.67	4.01	1.26375	0.00139243	0.0285136
Ghir_D07G020020	41	94	78	179	185	161	3.68	8.52	7.44	16.91	15.58	14.66	6.54667	15.7167	1.26346	8.28976e-06	0.000400497
Ghir_D13G023080	14	16	12	21	44	39	1.26	1.45	1.14	1.98	3.71	3.55	1.28333	3.08	1.26303	0.00146637	0.0296195
Ghir_A12G018290	20	29	25	55	88	41	1.8	2.63	2.38	5.2	7.41	3.73	2.27	5.44667	1.26268	0.000287752	0.00801746
Ghir_A10G000840	21	17	20	55	45	42	1.89	1.54	1.91	5.2	3.79	3.82	1.78	4.27	1.26236	9.51429e-05	0.00321182
Ghir_A05G021350	86	334	194	445	596	475	7.73	30.29	18.5	42.04	50.21	43.25	18.84	45.1667	1.26146	0.000438403	0.0114575
Ghir_A05G023000	63	43	40	97	169	95	5.66	3.9	3.81	9.16	14.24	8.65	4.45667	10.6833	1.26132	9.92359e-06	0.000470153
Ghir_A04G008330	339	340	328	997	951	522	30.47	30.83	31.27	94.18	80.11	47.53	30.8567	73.94	1.26077	1.59625e-07	1.29901e-05
Ghir_D07G020010	15	28	18	37	64	50	1.35	2.54	1.72	3.5	5.39	4.55	1.87	4.48	1.26046	0.000405737	0.0107279
Ghir_D10G021330	16	17	9	33	45	25	1.44	1.54	0.86	3.12	3.79	2.28	1.28	3.06333	1.25896	0.00120704	0.025676
Ghir_D03G009440	273	326	195	546	730	666	24.53	29.56	18.59	51.58	61.5	60.64	24.2267	57.9067	1.25713	2.06644e-08	2.07662e-06
Ghir_A10G006210	63	14	28	74	119	65	5.66	1.27	2.67	6.99	10.02	5.92	3.2	7.64333	1.25613	0.00174908	0.0340278
Ghir_D01G006950	73	46	47	159	136	108	6.56	4.17	4.48	15.02	11.46	9.83	5.07	12.1033	1.25535	1.06583e-06	6.91897e-05
Ghir_A07G011870	12	12	21	36	42	33	1.08	1.09	2	3.4	3.54	3	1.39	3.31333	1.2532	0.000789962	0.0184434
Ghir_D08G027390	67	112	125	160	318	275	6.02	10.16	11.92	15.11	26.79	25.04	9.36667	22.3133	1.2523	2.63508e-05	0.00109107
Ghir_A02G010530	59	70	52	166	159	115	5.3	6.35	4.96	15.68	13.39	10.47	5.53667	13.18	1.25126	2.41769e-07	1.88077e-05
Ghir_A11G019540	15	11	20	43	43	27	1.35	1	1.91	4.06	3.62	2.46	1.42	3.38	1.25113	0.000896759	0.0204384
Ghir_D04G019950	38	79	77	187	209	81	3.42	7.16	7.34	17.66	17.61	7.37	5.97333	14.2133	1.25064	0.000474721	0.0121867
Ghir_A12G018320	96	75	110	214	311	166	8.63	6.8	10.49	20.21	26.2	15.11	8.64	20.5067	1.24699	1.09293e-06	7.07859e-05
Ghir_D12G007880	66	16	27	101	111	51	5.93	1.45	2.57	9.54	9.35	4.64	3.31667	7.84333	1.24173	0.00274159	0.0479222
Ghir_D10G018720	20	10	10	31	30	35	1.8	0.91	0.95	2.93	2.53	3.19	1.22	2.88333	1.24086	0.00129667	0.0271794
Ghir_D09G022830	557	799	905	1689	2624	1235	50.06	72.45	86.29	159.55	221.05	112.44	69.6	164.347	1.23958	1.1661e-05	0.000538494
Ghir_D12G021150	209	107	96	277	385	332	18.78	9.7	9.15	26.17	32.43	30.23	12.5433	29.61	1.23916	1.17998e-06	7.58154e-05
Ghir_D06G014950	24	25	20	91	41	32	2.16	2.27	1.91	8.6	3.45	2.91	2.11333	4.98667	1.23856	0.00286074	0.0492579
Ghir_A08G008800	24	17	15	55	43	36	2.16	1.54	1.43	5.2	3.62	3.28	1.71	4.03333	1.23798	0.000306639	0.00844783
Ghir_D13G001820	31	13	22	46	74	41	2.79	1.18	2.1	4.35	6.23	3.73	2.02333	4.77	1.23726	0.000671205	0.0161722
Ghir_A02G013750	36	21	19	65	86	33	3.24	1.9	1.81	6.14	7.24	3	2.31667	5.46	1.23685	0.000945484	0.0213763
Ghir_A11G034370	90	126	90	192	327	225	8.09	11.43	8.58	18.14	27.55	20.48	9.36667	22.0567	1.23561	4.86173e-07	3.48447e-05
Ghir_A01G014130	327	999	407	991	2115	1121	29.39	90.59	38.81	93.61	178.17	102.06	52.93	124.613	1.2353	0.000992402	0.0221972
Ghir_D07G007600	41	53	58	96	151	123	3.68	4.81	5.53	9.07	12.72	11.2	4.67333	10.9967	1.23454	4.97203e-06	0.000257856
Ghir_A11G000840	90	131	111	277	365	163	8.09	11.88	10.58	26.17	30.75	14.84	10.1833	23.92	1.23201	7.11413e-06	0.000351637
Ghir_A04G015460	42	45	50	93	136	103	3.77	4.08	4.77	8.78	11.46	9.38	4.20667	9.87333	1.23086	2.58724e-06	0.000148798
Ghir_A13G005930	10	18	9	30	37	22	0.9	1.63	0.86	2.83	3.12	2	1.13	2.65	1.22967	0.00273466	0.0478752
Ghir_D05G022220	18	57	31	101	92	61	1.62	5.17	2.96	9.54	7.75	5.55	3.25	7.61333	1.22809	0.00113383	0.0245911
Ghir_A07G000630	47	74	67	160	147	143	4.22	6.71	6.39	15.11	12.38	13.02	5.77333	13.5033	1.22584	8.21999e-07	5.55312e-05
Ghir_D05G010730	133	84	69	161	312	216	11.95	7.62	6.58	15.21	26.28	19.67	8.71667	20.3867	1.22578	5.4084e-06	0.000278188
Ghir_D05G023490	59	64	60	156	165	117	5.3	5.8	5.72	14.74	13.9	10.65	5.60667	13.0967	1.22398	1.64905e-07	1.3362e-05
Ghir_D02G004850	169	248	264	629	659	350	15.19	22.49	25.17	59.42	55.52	31.87	20.95	48.9367	1.22397	6.12927e-06	0.000309904
Ghir_D12G018400	41	87	55	210	156	69	3.68	7.89	5.24	19.84	13.14	6.28	5.60333	13.0867	1.22374	0.00112195	0.0243896
Ghir_D05G027070	44	73	54	161	176	73	3.95	6.62	5.15	15.21	14.83	6.65	5.24	12.23	1.22279	0.000169125	0.0051854
Ghir_D05G023540	223	212	245	497	647	490	20.04	19.22	23.36	46.95	54.5	44.61	20.8733	48.6867	1.22187	4.41952e-09	5.24372e-07
Ghir_A10G008240	57	46	49	121	95	144	5.12	4.17	4.67	11.43	8	13.11	4.65333	10.8467	1.22092	4.2232e-06	0.000224167
Ghir_D06G011470	71	67	49	131	169	146	6.38	6.08	4.67	12.37	14.24	13.29	5.71	13.3	1.21986	1.33888e-07	1.10874e-05
Ghir_D04G017090	22	21	19	47	57	44	1.98	1.9	1.81	4.44	4.8	4.01	1.89667	4.41667	1.21949	8.73457e-05	0.00299516
Ghir_D02G023070	8	8	11	21	24	20	0.72	0.73	1.05	1.98	2.02	1.82	0.833333	1.94	1.21909	0.0028008	0.0486112
Ghir_A09G003730	47	70	85	191	189	104	4.22	6.35	8.1	18.04	15.92	9.47	6.22333	14.4767	1.21797	4.59106e-05	0.00174168
Ghir_A12G009620	91	143	127	245	344	276	8.18	12.97	12.11	23.14	28.98	25.13	11.0867	25.75	1.21575	2.29856e-07	1.79552e-05
Ghir_A12G004890	22	22	15	55	59	26	1.98	1.99	1.43	5.2	4.97	2.37	1.8	4.18	1.21551	0.00130368	0.0272899
Ghir_D11G031530	31	17	20	46	62	54	2.79	1.54	1.91	4.35	5.22	4.92	2.08	4.83	1.21544	0.000152197	0.00476476
Ghir_D05G014310	127	88	162	289	509	116	11.41	7.98	15.45	27.3	42.88	10.56	11.6133	26.9133	1.21254	0.00163674	0.0323776
Ghir_A10G001680	31	23	53	86	114	58	2.79	2.09	5.05	8.12	9.6	5.28	3.31	7.66667	1.21177	0.000655089	0.0158312
Ghir_A07G022440	46	53	36	74	154	95	4.13	4.81	3.43	6.99	12.97	8.65	4.12333	9.53667	1.20967	5.70552e-05	0.00209513
Ghir_A08G016300	40	44	48	145	62	101	3.59	3.99	4.58	13.7	5.22	9.2	4.05333	9.37333	1.20945	0.000262633	0.00744241
Ghir_D08G016320	176	137	91	327	360	264	15.82	12.42	8.68	30.89	30.33	24.04	12.3067	28.42	1.20747	9.89175e-08	8.50172e-06
Ghir_A12G013840	50	30	24	65	91	89	4.49	2.72	2.29	6.14	7.67	8.1	3.16667	7.30333	1.20559	6.56841e-05	0.00234787
Ghir_A09G024120	21	15	26	46	63	39	1.89	1.36	2.48	4.35	5.31	3.55	1.91	4.40333	1.20502	0.000443376	0.0115501
Ghir_D10G013590	130	65	87	254	246	164	11.68	5.89	8.3	23.99	20.72	14.93	8.62333	19.88	1.205	2.45279e-06	0.000143203
Ghir_D07G019710	34	39	18	63	77	74	3.06	3.54	1.72	5.95	6.49	6.74	2.77333	6.39333	1.20495	7.64253e-05	0.00268258
Ghir_D10G001480	294	349	321	782	1003	505	26.42	31.65	30.61	73.87	84.5	45.98	29.56	68.1167	1.20436	6.28243e-07	4.37501e-05
Ghir_A13G020980	198	224	135	389	490	433	17.79	20.31	12.87	36.75	41.28	39.42	16.99	39.15	1.20433	4.13798e-08	3.83116e-06
Ghir_D11G014380	62	121	86	236	255	145	5.57	10.97	8.2	22.29	21.48	13.2	8.24667	18.99	1.20336	1.90421e-05	0.000824093
Ghir_A04G014210	62	92	110	220	299	112	5.57	8.34	10.49	20.78	25.19	10.2	8.13333	18.7233	1.20292	0.000211897	0.00624926
Ghir_D06G009800	394	722	528	1750	1237	862	35.41	65.47	50.34	165.31	104.21	78.48	50.4067	116	1.20244	3.17537e-05	0.00127823
Ghir_D10G006380	171	196	178	530	504	249	15.37	17.77	16.97	50.06	42.46	22.67	16.7033	38.3967	1.20085	4.79979e-06	0.000250303
Ghir_A05G022000	81	135	100	254	295	196	7.28	12.24	9.53	23.99	24.85	17.84	9.68333	22.2267	1.19872	8.35129e-07	5.62835e-05
Ghir_A06G015700	26	23	37	53	60	90	2.34	2.09	3.53	5.01	5.05	8.19	2.65333	6.08333	1.19706	0.000462164	0.0119534
Ghir_A13G001480	83	102	92	213	238	200	7.46	9.25	8.77	20.12	20.05	18.21	8.49333	19.46	1.19611	1.27781e-08	1.34892e-06
Ghir_A12G028390	282	302	351	526	1007	690	25.34	27.39	33.47	49.69	84.83	62.82	28.7333	65.78	1.19492	1.30585e-06	8.30523e-05
Ghir_A08G023440	27	10	18	43	59	28	2.43	0.91	1.72	4.06	4.97	2.55	1.68667	3.86	1.19443	0.00280486	0.0486368
Ghir_D10G022640	20	10	12	27	43	29	1.8	0.91	1.14	2.55	3.62	2.64	1.28333	2.93667	1.19428	0.0018827	0.0360438
Ghir_D07G021450	14	19	11	42	31	29	1.26	1.72	1.05	3.97	2.61	2.64	1.34333	3.07333	1.19399	0.00143807	0.0292887
Ghir_D13G019840	22	24	26	42	64	64	1.98	2.18	2.48	3.97	5.39	5.83	2.21333	5.06333	1.19387	0.000181783	0.00549367
Ghir_D07G000230	20	23	17	59	51	30	1.8	2.09	1.62	5.57	4.3	2.73	1.83667	4.2	1.1933	0.00082377	0.0190594
Ghir_D01G010040	79	64	40	166	157	102	7.1	5.8	3.81	15.68	13.23	9.29	5.57	12.7333	1.19286	1.0939e-05	0.000510582
Ghir_D05G007610	62	37	30	117	127	57	5.57	3.36	2.86	11.05	10.7	5.19	3.93	8.98	1.19219	0.000295321	0.0081799
Ghir_D12G003540	54	108	88	134	255	203	4.85	9.79	8.39	12.66	21.48	18.48	7.67667	17.54	1.1921	5.77352e-05	0.00211597
Ghir_D08G024730	34	75	79	109	172	164	3.06	6.8	7.53	10.3	14.49	14.93	5.79667	13.24	1.19161	0.000197281	0.00586793
Ghir_A08G002810	10	18	11	30	31	30	0.9	1.63	1.05	2.83	2.61	2.73	1.19333	2.72333	1.19038	0.00163647	0.0323776
Ghir_A05G022130	12	20	17	31	55	30	1.08	1.81	1.62	2.93	4.63	2.73	1.50333	3.43	1.19004	0.00198524	0.0374359
Ghir_D05G021660	276	467	326	958	961	577	24.8	42.35	31.08	90.49	80.96	52.53	32.7433	74.66	1.18913	4.22271e-06	0.000224167
Ghir_A05G020610	24	73	61	109	172	93	2.16	6.62	5.82	10.3	14.49	8.47	4.86667	11.0867	1.18782	0.00113536	0.024615
Ghir_A07G021200	86	118	99	146	329	241	7.73	10.7	9.44	13.79	27.72	21.94	9.29	21.15	1.18691	1.70424e-05	0.000748449
Ghir_D05G000040	93	62	47	125	190	156	8.36	5.62	4.48	11.81	16.01	14.2	6.15333	14.0067	1.18667	4.49256e-06	0.000236685
Ghir_D05G039780	431	636	407	974	1415	1060	38.73	57.67	38.81	92.01	119.2	96.51	45.07	102.573	1.18642	3.67745e-07	2.74724e-05
Ghir_D07G008550	207	294	269	541	765	503	18.6	26.66	25.65	51.1	64.45	45.8	23.6367	53.7833	1.18613	3.25308e-07	2.46279e-05
Ghir_A11G018500	80	93	118	228	309	149	7.19	8.43	11.25	21.54	26.03	13.57	8.95667	20.38	1.18612	1.39084e-05	0.000628402
Ghir_D04G004210	87	90	84	154	299	163	7.82	8.16	8.01	14.55	25.19	14.84	7.99667	18.1933	1.18594	4.68831e-06	0.000245623
Ghir_A10G024580	144	84	86	206	312	216	12.94	7.62	8.2	19.46	26.28	19.67	9.58667	21.8033	1.18545	8.62119e-07	5.75531e-05
Ghir_D12G012680	125	83	79	238	271	159	11.23	7.53	7.53	22.48	22.83	14.48	8.76333	19.93	1.18539	9.06158e-07	6.01376e-05
Ghir_D04G014910	53	18	25	82	69	70	4.76	1.63	2.38	7.75	5.81	6.37	2.92333	6.64333	1.18429	0.000542862	0.0135687
Ghir_A04G008560	184	173	123	251	451	417	16.54	15.69	11.73	23.71	37.99	37.97	14.6533	33.2233	1.18097	1.24179e-06	7.93358e-05
Ghir_A03G018820	600	625	746	1209	2081	1343	53.92	56.68	71.13	114.2	175.31	122.27	60.5767	137.26	1.18008	7.46022e-07	5.10086e-05
Ghir_A05G008100	89	173	209	253	530	332	8	15.69	19.93	23.9	44.65	30.23	14.54	32.9267	1.17923	0.000261844	0.00742751
Ghir_A07G004050	90	178	210	342	409	366	8.09	16.14	20.02	32.31	34.46	33.32	14.75	33.3633	1.17755	3.51122e-05	0.00139454
Ghir_A07G019300	97	132	70	208	283	201	8.72	11.97	6.67	19.65	23.84	18.3	9.12	20.5967	1.17531	1.40188e-06	8.8661e-05
Ghir_A07G022950	113	137	125	264	355	253	10.16	12.42	11.92	24.94	29.91	23.03	11.5	25.96	1.17466	3.27286e-08	3.1329e-06
Ghir_D11G012700	34	48	37	79	105	92	3.06	4.35	3.53	7.46	8.85	8.38	3.64667	8.23	1.17431	1.29934e-05	0.000590368
Ghir_D13G011040	178	339	252	572	597	608	16	30.74	24.03	54.03	50.29	55.35	23.59	53.2233	1.17388	2.0685e-06	0.000123753
Ghir_A06G019520	22	35	41	64	83	81	1.98	3.17	3.91	6.05	6.99	7.37	3.02	6.80333	1.17169	0.000160943	0.00497513
Ghir_D08G004870	25	14	11	39	46	30	2.25	1.27	1.05	3.68	3.88	2.73	1.52333	3.43	1.17098	0.00137536	0.028318
Ghir_D13G007240	57	51	36	101	124	106	5.12	4.62	3.43	9.54	10.45	9.65	4.39	9.88	1.17029	2.8252e-06	0.000159879
Ghir_A13G013210	23	24	22	59	44	55	2.07	2.18	2.1	5.57	3.71	5.01	2.11667	4.76333	1.17018	0.000190711	0.00571236
Ghir_A05G021750	226	350	244	766	628	484	20.31	31.74	23.26	72.36	52.9	44.07	25.1033	56.4433	1.16892	1.34834e-06	8.56581e-05
Ghir_A09G012580	54	74	68	130	187	137	4.85	6.71	6.48	12.28	15.75	12.47	6.01333	13.5	1.16672	2.17599e-06	0.000128819
Ghir_A05G021940	33	41	31	62	120	62	2.97	3.72	2.96	5.86	10.11	5.64	3.21667	7.20333	1.1631	0.000253315	0.00723646
Ghir_D01G001700	467	290	239	830	822	615	41.97	26.3	22.79	78.4	69.25	55.99	30.3533	67.88	1.16113	7.45591e-07	5.10086e-05
Ghir_A06G007250	24	18	18	62	41	33	2.16	1.63	1.72	5.86	3.45	3	1.83667	4.10333	1.15971	0.0012888	0.0270649
Ghir_A06G008400	37	53	33	78	106	98	3.33	4.81	3.15	7.37	8.93	8.92	3.76333	8.40667	1.15952	2.73229e-05	0.0011239
Ghir_D13G021800	259	195	180	436	552	462	23.28	17.68	17.16	41.19	46.5	42.06	19.3733	43.25	1.15863	1.66706e-08	1.70872e-06
Ghir_A09G004210	17	17	27	49	49	42	1.53	1.54	2.57	4.63	4.13	3.82	1.88	4.19333	1.15736	0.000645009	0.015621
Ghir_D13G021150	32	30	36	65	71	88	2.88	2.72	3.43	6.14	5.98	8.01	3.01	6.71	1.15655	5.50398e-05	0.00203169
Ghir_A12G025170	94	75	68	165	186	188	8.45	6.8	6.48	15.59	15.67	17.12	7.24333	16.1267	1.15472	7.34859e-08	6.44451e-06
Ghir_A10G006000	107	81	92	128	250	265	9.62	7.35	8.77	12.09	21.06	24.13	8.58	19.0933	1.15402	2.2355e-05	0.000947857
Ghir_A07G008430	204	259	217	509	650	398	18.33	23.49	20.69	48.08	54.76	36.24	20.8367	46.36	1.15376	2.36976e-07	1.84858e-05
Ghir_A09G016050	171	274	223	457	602	471	15.37	24.85	21.26	43.17	50.71	42.88	20.4933	45.5867	1.15346	6.5465e-07	4.52929e-05
Ghir_A13G023230	256	242	270	559	622	571	23.01	21.94	25.74	52.8	52.4	51.99	23.5633	52.3967	1.15293	5.67198e-09	6.56428e-07
Ghir_D12G018340	37	81	76	141	139	163	3.33	7.35	7.25	13.32	11.71	14.84	5.97667	13.29	1.15293	9.23378e-05	0.00313023
Ghir_A10G006340	114	50	48	220	154	102	10.25	4.53	4.58	20.78	12.97	9.29	6.45333	14.3467	1.1526	0.000491451	0.0125251
Ghir_D05G006460	523	507	264	1131	1001	783	47	45.97	25.17	106.84	84.33	71.29	39.38	87.4867	1.1516	2.95739e-06	0.000166028
Ghir_D09G024250	489	294	267	426	1084	899	43.95	26.66	25.46	40.24	91.32	81.85	32.0233	71.1367	1.15147	0.000119295	0.00386987
Ghir_A09G008140	25	28	30	60	62	67	2.25	2.54	2.86	5.67	5.22	6.1	2.55	5.66333	1.15115	6.94241e-05	0.00246619
Ghir_D11G036680	35	14	19	52	67	36	3.15	1.27	1.81	4.91	5.64	3.28	2.07667	4.61	1.1505	0.00161106	0.0320155
Ghir_D06G002460	37	68	63	110	169	107	3.33	6.17	6.01	10.39	14.24	9.74	5.17	11.4567	1.14795	8.62645e-05	0.00297068
Ghir_D08G023450	100	112	101	258	225	224	8.99	10.16	9.63	24.37	18.95	20.39	9.59333	21.2367	1.14645	2.49986e-08	2.44687e-06
Ghir_D01G006890	426	508	378	1104	1167	702	38.29	46.07	36.04	104.29	98.31	63.91	40.1333	88.8367	1.14635	4.1345e-07	3.04125e-05
Ghir_A05G026470	57	54	51	131	169	69	5.12	4.9	4.86	12.37	14.24	6.28	4.96	10.9633	1.14427	0.000129043	0.00414088
Ghir_D11G003820	62	89	84	181	245	111	5.57	8.07	8.01	17.1	20.64	10.11	7.21667	15.95	1.14415	5.54578e-05	0.00204578
Ghir_D07G021140	32	17	24	71	65	29	2.88	1.54	2.29	6.71	5.48	2.64	2.23667	4.94333	1.14413	0.00290805	0.0498749
Ghir_A02G018670	168	233	270	639	625	263	15.1	21.13	25.74	60.36	52.65	23.94	20.6567	45.65	1.14401	0.000212988	0.00626671
Ghir_D08G005610	17	12	9	24	34	28	1.53	1.09	0.86	2.27	2.86	2.55	1.16	2.56	1.14202	0.00278357	0.0484162
Ghir_A09G005680	216	299	306	696	846	330	19.41	27.11	29.18	65.75	71.27	30.04	25.2333	55.6867	1.142	0.000111445	0.00365722
Ghir_A03G017070	91	51	165	175	349	187	8.18	4.62	15.73	16.53	29.4	17.03	9.51	20.9867	1.14196	0.00179585	0.0346868
Ghir_A05G017630	15	23	34	65	62	37	1.35	2.09	3.24	6.14	5.22	3.37	2.22667	4.91	1.14084	0.00239273	0.0434097
Ghir_D06G005980	133	233	179	471	419	336	11.95	21.13	17.07	44.49	35.3	30.59	16.7167	36.7933	1.13816	3.81242e-06	0.000206636
Ghir_D05G026730	226	384	358	819	994	385	20.31	34.82	34.13	77.36	83.74	35.05	29.7533	65.3833	1.13587	0.00026795	0.00756272
Ghir_A03G016260	87	68	85	160	235	149	7.82	6.17	8.1	15.11	19.8	13.57	7.36333	16.16	1.134	1.51149e-06	9.45343e-05
Ghir_D08G009500	419	646	556	1488	1466	696	37.66	58.58	53.01	140.56	123.5	63.37	49.75	109.143	1.13346	6.42063e-05	0.00230469
Ghir_A06G005780	151	256	150	466	426	353	13.57	23.21	14.3	44.02	35.89	32.14	17.0267	37.35	1.13331	3.44445e-06	0.000189787
Ghir_D10G008310	28	41	35	76	83	75	2.52	3.72	3.34	7.18	6.99	6.83	3.19333	7	1.13229	4.59188e-05	0.00174168
Ghir_D05G010010	22	29	29	46	96	41	1.98	2.63	2.77	4.35	8.09	3.73	2.46	5.39	1.13163	0.0022029	0.0407111
Ghir_D05G009520	25	24	39	49	104	49	2.25	2.18	3.72	4.63	8.76	4.46	2.71667	5.95	1.13105	0.00213207	0.0396486
Ghir_A01G012370	52	75	46	154	103	126	4.67	6.8	4.39	14.55	8.68	11.47	5.28667	11.5667	1.12954	3.60127e-05	0.00142629
Ghir_D11G025720	24	27	36	60	67	69	2.16	2.45	3.43	5.67	5.64	6.28	2.68	5.86333	1.12949	0.000180982	0.00547765
Ghir_D11G031570	55	29	31	62	117	80	4.94	2.63	2.96	5.86	9.86	7.28	3.51	7.66667	1.12713	0.000335315	0.0091486
Ghir_A09G007580	35	44	61	101	120	95	3.15	3.99	5.82	9.54	10.11	8.65	4.32	9.43333	1.12674	5.91901e-05	0.00216088
Ghir_D06G022820	36	107	48	107	203	121	3.24	9.7	4.58	10.11	17.1	11.02	5.84	12.7433	1.1257	0.00195488	0.0370085
Ghir_D07G002090	55	71	28	95	159	91	4.94	6.44	2.67	8.97	13.39	8.29	4.68333	10.2167	1.12532	0.000418293	0.0109981
Ghir_A09G022880	54	103	101	172	229	180	4.85	9.34	9.63	16.25	19.29	16.39	7.94	17.31	1.12439	2.97056e-05	0.00120697
Ghir_D05G020710	73	90	83	163	226	163	6.56	8.16	7.91	15.4	19.04	14.84	7.54333	16.4267	1.12277	7.28295e-07	4.9978e-05
Ghir_A11G004790	154	259	216	402	528	479	13.84	23.49	20.59	37.97	44.48	43.61	19.3067	42.02	1.12198	2.65899e-06	0.000152304
Ghir_A01G014980	23	13	21	45	44	38	2.07	1.18	2	4.25	3.71	3.46	1.75	3.80667	1.12117	0.000799739	0.0186332
Ghir_A13G021140	61	51	39	125	129	81	5.48	4.62	3.72	11.81	10.87	7.37	4.60667	10.0167	1.12061	2.42353e-05	0.00101841
Ghir_D04G020770	119	63	46	145	167	191	10.69	5.71	4.39	13.7	14.07	17.39	6.93	15.0533	1.11916	7.19307e-05	0.0025422
Ghir_D12G013090	65	70	44	96	169	135	5.84	6.35	4.2	9.07	14.24	12.29	5.46333	11.8667	1.11906	2.96723e-05	0.00120648
Ghir_A03G021620	140	171	77	247	348	266	12.58	15.51	7.34	23.33	29.32	24.22	11.81	25.6233	1.11745	9.74923e-06	0.000464476
Ghir_A04G003200	115	218	225	299	583	378	10.34	19.77	21.45	28.24	49.11	34.41	17.1867	37.2533	1.11608	0.000182755	0.0055136
Ghir_A11G034730	556	629	780	1282	1727	1390	49.97	57.04	74.37	121.1	145.49	126.55	60.46	131.047	1.11603	7.70549e-07	5.24949e-05
Ghir_D07G020820	1141	990	847	1977	2380	2245	102.54	89.77	80.76	186.75	200.5	204.39	91.0233	197.213	1.11545	1.70309e-08	1.73996e-06
Ghir_D11G035070	116	177	119	228	399	294	10.43	16.05	11.35	21.54	33.61	26.77	12.61	27.3067	1.11468	7.46269e-06	0.000366815
Ghir_A05G015330	39	31	22	55	81	68	3.5	2.81	2.1	5.2	6.82	6.19	2.80333	6.07	1.11455	0.000165414	0.00509336
Ghir_D02G022040	57	64	98	94	273	131	5.12	5.8	9.34	8.88	23	11.93	6.75333	14.6033	1.11263	0.00155227	0.0310327
Ghir_A02G013850	52	24	35	111	70	62	4.67	2.18	3.34	10.49	5.9	5.64	3.39667	7.34333	1.11232	0.000774938	0.0181753
Ghir_A05G010050	59	102	80	166	216	154	5.3	9.25	7.63	15.68	18.2	14.02	7.39333	15.9667	1.11077	1.02072e-05	0.000480793
Ghir_D04G014140	20	12	19	28	47	39	1.8	1.09	1.81	2.64	3.96	3.55	1.56667	3.38333	1.11075	0.00213376	0.039667
Ghir_D05G021870	139	133	115	224	365	272	12.49	12.06	10.96	21.16	30.75	24.76	11.8367	25.5567	1.11044	3.10581e-07	2.36397e-05
Ghir_A06G015710	28	14	15	40	50	36	2.52	1.27	1.43	3.78	4.21	3.28	1.74	3.75667	1.11037	0.00133694	0.0277927
Ghir_D11G014430	94	38	26	122	130	94	8.45	3.45	2.48	11.52	10.95	8.56	4.79333	10.3433	1.1096	0.00131567	0.0274594
Ghir_A06G018020	2259	881	745	2345	4009	2246	203.02	79.89	71.03	221.51	337.73	204.49	117.98	254.577	1.10956	0.000772397	0.0181383
Ghir_A09G019430	163	264	275	434	735	405	14.65	23.94	26.22	41	61.92	36.87	21.6033	46.5967	1.10897	5.68537e-05	0.00208909
Ghir_A08G021310	54	49	53	144	120	79	4.85	4.44	5.05	13.6	10.11	7.19	4.78	10.3	1.10756	4.57461e-05	0.00173746
Ghir_D10G001960	18	23	11	30	49	36	1.62	2.09	1.05	2.83	4.13	3.28	1.58667	3.41333	1.10518	0.00263307	0.0467047
Ghir_D05G010670	168	114	105	230	319	303	15.1	10.34	10.01	21.73	26.87	27.59	11.8167	25.3967	1.10382	5.81537e-07	4.09519e-05
Ghir_A12G021150	170	112	104	316	305	224	15.28	10.16	9.92	29.85	25.69	20.39	11.7867	25.31	1.10255	6.3432e-07	4.41188e-05
Ghir_D11G032850	90	189	196	328	414	310	8.09	17.14	18.69	30.98	34.88	28.22	14.64	31.36	1.09901	9.61262e-05	0.00323908
Ghir_A11G010400	102	92	84	246	173	185	9.17	8.34	8.01	23.24	14.57	16.84	8.50667	18.2167	1.09859	8.91281e-07	5.92896e-05
Ghir_A10G005430	22	20	20	54	40	41	1.98	1.81	1.91	5.1	3.37	3.73	1.9	4.06667	1.09785	0.0007253	0.0172185
Ghir_D08G015930	66	112	104	205	287	133	5.93	10.16	9.92	19.36	24.18	12.11	8.67	18.55	1.09732	0.000152585	0.00477427
Ghir_D03G016980	63	88	98	185	255	111	5.66	7.98	9.34	17.48	21.48	10.11	7.66	16.3567	1.09446	0.000199924	0.00593332
Ghir_A07G002070	83	132	84	281	228	141	7.46	11.97	8.01	26.54	19.21	12.84	9.14667	19.53	1.09437	7.94497e-05	0.00278247
Ghir_A11G002940	86	56	62	105	227	120	7.73	5.08	5.91	9.92	19.12	10.93	6.24	13.3233	1.09434	0.000156899	0.0048822
Ghir_A08G001580	20	13	23	34	41	48	1.8	1.18	2.19	3.21	3.45	4.37	1.72333	3.67667	1.0932	0.00195537	0.0370085
Ghir_A03G006050	96	207	194	396	427	269	8.63	18.77	18.5	37.41	35.97	24.49	15.3	32.6233	1.09237	0.000154636	0.00482773
Ghir_D11G016790	143	183	126	375	348	259	12.85	16.59	12.01	35.42	29.32	23.58	13.8167	29.44	1.09137	6.10255e-07	4.2708e-05
Ghir_A04G003630	191	154	181	449	514	191	17.17	13.96	17.26	42.41	43.3	17.39	16.13	34.3667	1.09126	0.000166849	0.00512683
Ghir_D04G012380	948	774	648	2006	2054	1100	85.2	70.19	61.78	189.49	173.03	100.15	72.39	154.223	1.09116	6.24969e-06	0.000315428
Ghir_A10G014600	258	357	354	649	853	627	23.19	32.37	33.75	61.31	71.86	57.08	29.77	63.4167	1.091	1.20844e-06	7.75556e-05
Ghir_A06G002400	19	17	13	43	35	28	1.71	1.54	1.24	4.06	2.95	2.55	1.49667	3.18667	1.0903	0.00212797	0.0395953
Ghir_D10G002470	16	19	20	34	51	36	1.44	1.72	1.91	3.21	4.3	3.28	1.69	3.59667	1.08964	0.00128679	0.0270464
Ghir_A05G021260	63	123	87	178	253	168	5.66	11.15	8.3	16.81	21.31	15.3	8.37	17.8067	1.08912	4.62573e-05	0.00175099
Ghir_A09G012100	29	17	18	35	44	60	2.61	1.54	1.72	3.31	3.71	5.46	1.95667	4.16	1.08819	0.00223988	0.041246
Ghir_A09G024020	108	95	50	124	180	244	9.71	8.61	4.77	11.71	15.16	22.21	7.69667	16.36	1.08787	0.000215238	0.00631479
Ghir_D04G015910	17	40	27	68	68	47	1.53	3.63	2.57	6.42	5.73	4.28	2.57667	5.47667	1.08779	0.00183758	0.0353081
Ghir_D07G020400	45	46	29	85	120	57	4.04	4.17	2.77	8.03	10.11	5.19	3.66	7.77667	1.08731	0.000383179	0.0102369
Ghir_D05G014430	50	41	23	86	103	58	4.49	3.72	2.19	8.12	8.68	5.28	3.46667	7.36	1.08616	0.000483178	0.0123701
Ghir_A12G016520	103	85	81	182	217	186	9.26	7.71	7.72	17.19	18.28	16.93	8.23	17.4667	1.08564	1.27325e-07	1.0669e-05
Ghir_A07G023720	152	136	130	257	368	287	13.66	12.33	12.4	24.28	31	26.13	12.7967	27.1367	1.08448	1.18033e-07	9.94951e-06
Ghir_D01G023910	78	60	55	133	177	110	7.01	5.44	5.24	12.56	14.91	10.01	5.89667	12.4933	1.08319	9.51138e-06	0.000454847
Ghir_A09G025040	420	615	459	619	1539	1126	37.75	55.77	43.76	58.47	129.65	102.52	45.76	96.88	1.08211	0.000159813	0.00495377
Ghir_D02G000190	26	30	28	69	66	47	2.34	2.72	2.67	6.52	5.56	4.28	2.57667	5.45333	1.08163	0.000292411	0.00812321
Ghir_A05G004280	27	24	18	66	45	37	2.43	2.18	1.72	6.23	3.79	3.37	2.11	4.46333	1.08088	0.00172269	0.033607
Ghir_A10G003010	15	13	18	30	32	38	1.35	1.18	1.72	2.83	2.7	3.46	1.41667	2.99667	1.08086	0.00248859	0.0447648
Ghir_D05G021280	132	333	202	442	565	443	11.86	30.2	19.26	41.75	47.6	40.33	20.44	43.2267	1.08053	0.000192206	0.00574351
Ghir_A01G009430	792	1196	1195	1954	2703	2289	71.18	108.45	113.94	184.58	227.71	208.4	97.8567	206.897	1.08017	6.20771e-06	0.000313589
Ghir_D05G031330	402	312	250	547	771	768	36.13	28.29	23.84	51.67	64.95	69.92	29.42	62.18	1.07965	1.0491e-06	6.82606e-05
Ghir_D07G000510	35	103	78	116	210	148	3.15	9.34	7.44	10.96	17.69	13.47	6.64333	14.04	1.07956	0.00161489	0.0320803
Ghir_A05G017830	246	598	427	893	1012	854	22.11	54.23	40.71	84.35	85.25	77.75	39.0167	82.45	1.07943	0.000138777	0.00439086
Ghir_D07G007170	324	251	251	483	637	669	29.12	22.76	23.93	45.62	53.66	60.91	25.27	53.3967	1.07932	3.33416e-07	2.50973e-05
Ghir_D12G009330	68	55	58	129	135	127	6.11	4.99	5.53	12.19	11.37	11.56	5.54333	11.7067	1.0785	1.66186e-06	0.000102576
Ghir_D03G017290	35	55	37	81	125	71	3.15	4.99	3.53	7.65	10.53	6.46	3.89	8.21333	1.0782	0.000280136	0.00784783
Ghir_D10G003640	77	132	112	165	292	244	6.92	11.97	10.68	15.59	24.6	22.21	9.85667	20.8	1.07741	5.65981e-05	0.0020824
Ghir_D13G007890	75	101	63	148	184	184	6.74	9.16	6.01	13.98	15.5	16.75	7.30333	15.41	1.07724	5.16465e-06	0.000266378
Ghir_D08G022120	26	20	28	69	47	43	2.34	1.81	2.67	6.52	3.96	3.91	2.27333	4.79667	1.07722	0.00106457	0.0235043
Ghir_D09G015240	345	655	379	1319	1014	626	31.01	59.4	36.14	124.59	85.42	56.99	42.1833	89	1.07713	0.000291962	0.00811874
Ghir_D11G006220	15	18	12	27	35	35	1.35	1.63	1.14	2.55	2.95	3.19	1.37333	2.89667	1.07671	0.00280319	0.0486227
Ghir_D11G022580	156	143	125	300	363	254	14.02	12.97	11.92	28.34	30.58	23.13	12.97	27.35	1.07636	9.84671e-08	8.47732e-06
Ghir_D10G001500	27	17	21	44	64	33	2.43	1.54	2	4.16	5.39	3	1.99	4.18333	1.07188	0.00208354	0.0389256
Ghir_A04G011040	64	81	98	132	226	171	5.75	7.35	9.34	12.47	19.04	15.57	7.48	15.6933	1.06904	4.9108e-05	0.00184529
Ghir_A06G013570	19	16	22	31	41	51	1.71	1.45	2.1	2.93	3.45	4.64	1.75333	3.67333	1.06699	0.00256001	0.0457973
Ghir_A13G021240	424	717	511	1026	1475	1063	38.11	65.02	48.72	96.92	124.26	96.78	50.6167	105.987	1.0662	1.1225e-05	0.000521159
Ghir_D10G005750	222	144	127	275	375	405	19.95	13.06	12.11	25.98	31.59	36.87	15.04	31.48	1.06563	4.98778e-06	0.000258435
Ghir_A05G028820	433	486	313	775	884	971	38.91	44.07	29.84	73.21	74.47	88.4	37.6067	78.6933	1.06525	7.26581e-07	4.99211e-05
Ghir_D06G018420	531	335	384	957	1240	495	47.72	30.38	36.61	90.4	104.46	45.07	38.2367	79.9767	1.06462	0.000134159	0.00426147
Ghir_D10G003810	18	18	16	29	47	36	1.62	1.63	1.53	2.74	3.96	3.28	1.59333	3.32667	1.06203	0.00204459	0.0382865
Ghir_A01G015120	35	45	59	77	124	100	3.15	4.08	5.63	7.27	10.45	9.1	4.28667	8.94	1.06042	0.000321143	0.00879591
Ghir_A02G016730	502	503	554	1221	1394	730	45.12	45.61	52.82	115.34	117.43	66.46	47.85	99.7433	1.0597	8.19943e-06	0.000396472
Ghir_D02G012830	41	47	51	76	133	91	3.68	4.26	4.86	7.18	11.2	8.29	4.26667	8.89	1.05907	0.000163476	0.00504515
Ghir_A02G007160	76	92	104	223	227	132	6.83	8.34	9.92	21.06	19.12	12.02	8.36333	17.4	1.05694	3.2769e-05	0.00131348
Ghir_D05G014150	30	46	32	58	102	72	2.7	4.17	3.05	5.48	8.59	6.56	3.30667	6.87667	1.05633	0.000541834	0.0135583
Ghir_A07G007590	32	34	33	55	98	60	2.88	3.08	3.15	5.2	8.26	5.46	3.03667	6.30667	1.05439	0.000485147	0.012398
Ghir_D07G006170	214	608	618	883	1206	1007	19.23	55.13	58.92	83.41	101.6	91.68	44.4267	92.23	1.05381	0.00169823	0.0333024
Ghir_A11G010700	54	110	75	172	168	167	4.85	9.97	7.15	16.25	14.15	15.2	7.32333	15.2	1.0535	6.56781e-05	0.00234787
Ghir_D05G017830	280	848	645	1255	1451	1081	25.16	76.9	61.5	118.55	122.24	98.42	54.52	113.07	1.05236	0.00123903	0.0262282
Ghir_D11G019620	39	68	60	161	102	89	3.5	6.17	5.72	15.21	8.59	8.1	5.13	10.6333	1.05156	0.000698247	0.0167058
Ghir_D11G029240	49	54	77	115	169	103	4.4	4.9	7.34	10.86	14.24	9.38	5.54667	11.4933	1.0511	0.000170419	0.00521049
Ghir_A07G002300	53	36	26	101	79	61	4.76	3.26	2.48	9.54	6.66	5.55	3.5	7.25	1.05063	0.000585588	0.0144758
Ghir_D04G017760	344	830	575	1056	1475	1201	30.92	75.26	54.82	99.75	124.26	109.34	53.6667	111.117	1.04998	0.000277992	0.00779164
Ghir_D02G020020	29	15	26	42	66	42	2.61	1.36	2.48	3.97	5.56	3.82	2.15	4.45	1.04947	0.00223009	0.0411317
Ghir_A13G003840	878	795	946	1389	2243	1966	78.91	72.09	90.2	131.21	188.96	178.99	80.4	166.387	1.04927	2.87402e-06	0.000162316
Ghir_A13G000050	126	81	87	222	237	163	11.32	7.35	8.3	20.97	19.97	14.84	8.99	18.5933	1.04839	3.42982e-06	0.000189351
Ghir_D01G007820	226	260	111	191	507	570	20.31	23.58	10.58	18.04	42.71	51.9	18.1567	37.55	1.04831	0.00272028	0.0476973
Ghir_A09G017860	87	123	121	176	291	241	7.82	11.15	11.54	16.63	24.51	21.94	10.17	21.0267	1.0479	2.19531e-05	0.000934324
Ghir_D10G019670	36	53	37	81	107	80	3.24	4.81	3.53	7.65	9.01	7.28	3.86	7.98	1.04779	0.000120209	0.00388833
Ghir_D06G018100	255	276	220	549	616	425	22.92	25.03	20.98	51.86	51.89	38.69	22.9767	47.48	1.04715	3.76367e-07	2.79685e-05
Ghir_D07G012450	344	262	243	568	693	535	30.92	23.76	23.17	53.65	58.38	48.71	25.95	53.58	1.04596	2.20699e-07	1.73599e-05
Ghir_D13G003830	65	101	102	214	197	156	5.84	9.16	9.73	20.21	16.6	14.2	8.24333	17.0033	1.04452	2.62539e-05	0.00108865
Ghir_D07G001160	52	43	55	101	133	85	4.67	3.9	5.24	9.54	11.2	7.74	4.60333	9.49333	1.04424	5.99558e-05	0.00218178
Ghir_D09G012100	208	279	293	474	695	494	18.69	25.3	27.94	44.77	58.55	44.98	23.9767	49.4333	1.04385	6.88241e-06	0.000341862
Ghir_D02G023110	48	48	35	84	112	81	4.31	4.35	3.34	7.93	9.44	7.37	4	8.24667	1.04381	6.30347e-05	0.00227477
Ghir_D08G025950	81	100	92	152	215	212	7.28	9.07	8.77	14.36	18.11	19.3	8.37333	17.2567	1.04328	5.75099e-06	0.000294202
Ghir_A03G012330	32	42	50	97	84	81	2.88	3.81	4.77	9.16	7.08	7.37	3.82	7.87	1.04279	0.00018694	0.00562484
Ghir_A01G018680	103	91	109	229	259	154	9.26	8.25	10.39	21.63	21.82	14.02	9.3	19.1567	1.04254	6.53311e-06	0.000328266
Ghir_A01G020720	583	436	395	991	1005	974	52.4	39.54	37.66	93.61	84.66	88.68	43.2	88.9833	1.0425	1.5908e-07	1.29644e-05
Ghir_D06G003630	569	751	702	1368	1760	1164	51.14	68.1	66.93	129.22	148.27	105.98	62.0567	127.823	1.04249	2.75002e-06	0.00015631
Ghir_A05G011940	266	107	159	269	495	365	23.91	9.7	15.16	25.41	41.7	33.23	16.2567	33.4467	1.04083	0.000260211	0.00739604
Ghir_D05G014560	26	37	34	72	62	70	2.34	3.36	3.24	6.8	5.22	6.37	2.98	6.13	1.04057	0.000378216	0.0101187
Ghir_D07G023020	159	187	176	291	414	400	14.29	16.96	16.78	27.49	34.88	36.42	16.01	32.93	1.04043	1.57338e-06	9.78633e-05
Ghir_D06G020840	152	175	209	303	544	298	13.66	15.87	19.93	28.62	45.83	27.13	16.4867	33.86	1.03828	5.40245e-05	0.00199682
Ghir_A04G013760	317	315	329	764	836	428	28.49	28.56	31.37	72.17	70.43	38.97	29.4733	60.5233	1.03808	1.46183e-05	0.000655758
Ghir_A08G020720	131	64	57	171	197	159	11.77	5.8	5.43	16.15	16.6	14.48	7.66667	15.7433	1.03807	8.9893e-05	0.00306761
Ghir_D09G012290	300	414	342	697	884	649	26.96	37.54	32.61	65.84	74.47	59.09	32.37	66.4667	1.03797	1.4634e-06	9.19591e-05
Ghir_A12G012040	35	74	61	87	173	103	3.15	6.71	5.82	8.22	14.57	9.38	5.22667	10.7233	1.03679	0.00142858	0.0291166
Ghir_D08G005760	70	67	82	147	156	158	6.29	6.08	7.82	13.89	13.14	14.38	6.73	13.8033	1.03634	3.59522e-06	0.000196561
Ghir_A03G023770	242	377	297	602	736	592	21.75	34.19	28.32	56.87	62	53.9	28.0867	57.59	1.03593	3.50027e-06	0.000192488
Ghir_A03G019520	45	77	57	123	124	128	4.04	6.98	5.43	11.62	10.45	11.65	5.48333	11.24	1.03552	6.40405e-05	0.00230077
Ghir_A13G001890	18	13	17	34	39	28	1.62	1.18	1.62	3.21	3.29	2.55	1.47333	3.01667	1.03387	0.0028865	0.0496108
Ghir_A01G013620	30	33	28	51	95	47	2.7	2.99	2.67	4.82	8	4.28	2.78667	5.7	1.03242	0.0016714	0.0329134
Ghir_A02G005800	34	19	24	62	62	37	3.06	1.72	2.29	5.86	5.22	3.37	2.35667	4.81667	1.03129	0.00200775	0.0377721
Ghir_D07G002570	218	197	194	383	563	337	19.59	17.86	18.5	36.18	47.43	30.68	18.65	38.0967	1.03049	2.55906e-06	0.000147637
Ghir_A05G030340	185	321	327	626	775	359	16.63	29.11	31.18	59.13	65.29	32.68	25.64	52.3667	1.03025	0.000470735	0.0121064
Ghir_D07G009080	548	617	505	1032	1324	1144	49.25	55.95	48.15	97.48	111.54	104.15	51.1167	104.39	1.03012	2.49798e-07	1.93523e-05
Ghir_D06G004080	35	41	32	60	79	87	3.15	3.72	3.05	5.67	6.66	7.92	3.30667	6.75	1.02951	0.000292772	0.00812524
Ghir_D12G013670	48	54	46	98	104	107	4.31	4.9	4.39	9.26	8.76	9.74	4.53333	9.25333	1.0294	2.13665e-05	0.000912104
Ghir_A12G023240	56	32	40	66	125	79	5.03	2.9	3.81	6.23	10.53	7.19	3.91333	7.98333	1.02859	0.000635911	0.0154737
Ghir_D06G002730	117	97	85	170	285	174	10.51	8.8	8.1	16.06	24.01	15.84	9.13667	18.6367	1.0284	1.33189e-05	0.000602735
Ghir_A02G015310	42	29	30	99	46	62	3.77	2.63	2.86	9.35	3.88	5.64	3.08667	6.29	1.02701	0.00285327	0.0491742
Ghir_A02G012450	224	296	290	463	673	567	20.13	26.84	27.65	43.74	56.7	51.62	24.8733	50.6867	1.02701	4.60431e-06	0.000242053
Ghir_D11G004410	727	609	551	1162	1450	1327	65.34	55.22	52.54	109.76	122.15	120.82	57.7	117.577	1.02696	2.03395e-07	1.62019e-05
Ghir_A13G001990	67	47	56	109	132	114	6.02	4.26	5.34	10.3	11.12	10.38	5.20667	10.6	1.02563	1.72757e-05	0.000758103
Ghir_A11G028550	86	117	82	230	212	150	7.73	10.61	7.82	21.73	17.86	13.66	8.72	17.75	1.02542	1.39014e-05	0.000628402
Ghir_A11G024230	997	943	964	1909	2262	1893	89.6	85.51	91.91	180.33	190.56	172.35	89.0067	181.08	1.02464	1.14836e-07	9.69442e-06
Ghir_D12G008260	49	53	71	124	155	85	4.4	4.81	6.77	11.71	13.06	7.74	5.32667	10.8367	1.02462	0.000270204	0.00761112
Ghir_A05G014060	556	705	635	1014	1705	1266	49.97	63.93	60.55	95.78	143.63	115.26	58.15	118.223	1.02366	7.98641e-06	0.000387498
Ghir_D12G000750	25	35	21	65	50	52	2.25	3.17	2	6.14	4.21	4.73	2.47333	5.02667	1.02315	0.00115327	0.0248505
Ghir_D02G010170	214	376	273	494	805	514	19.23	34.1	26.03	46.66	67.82	46.8	26.4533	53.76	1.02308	7.05439e-05	0.00250101
Ghir_D06G015820	128	134	126	206	278	325	11.5	12.15	12.01	19.46	23.42	29.59	11.8867	24.1567	1.02308	5.20586e-06	0.000268258
Ghir_D12G013460	101	60	53	129	95	215	9.08	5.44	5.05	12.19	8	19.57	6.52333	13.2533	1.02267	0.00145372	0.0294483
Ghir_A05G014850	42	107	72	153	177	131	3.77	9.7	6.86	14.45	14.91	11.93	6.77667	13.7633	1.02218	0.000642718	0.0155924
Ghir_A01G018320	45	29	63	82	125	82	4.04	2.63	6.01	7.75	10.53	7.47	4.22667	8.58333	1.02202	0.00108307	0.0237918
Ghir_A03G011000	678	485	498	637	1396	1444	60.93	43.98	47.48	60.17	117.6	131.47	50.7967	103.08	1.02096	0.000219905	0.00640845
Ghir_A05G039880	236	390	353	518	873	664	21.21	35.37	33.66	48.93	73.54	60.45	30.08	60.9733	1.01937	6.61479e-05	0.00236027
Ghir_A02G000150	24	14	30	46	50	46	2.16	1.27	2.86	4.35	4.21	4.19	2.09667	4.25	1.01937	0.00247915	0.0446904
Ghir_A08G021440	141	62	51	138	226	163	12.67	5.62	4.86	13.04	19.04	14.84	7.71667	15.64	1.01919	0.000801511	0.0186514
Ghir_D03G002390	33	27	16	41	65	52	2.97	2.45	1.53	3.87	5.48	4.73	2.31667	4.69333	1.01856	0.00168437	0.0331227
Ghir_A13G008130	84	79	70	171	180	131	7.55	7.16	6.67	16.15	15.16	11.93	7.12667	14.4133	1.0161	3.54892e-06	0.000194406
Ghir_D05G019860	44	39	20	65	89	59	3.95	3.54	1.91	6.14	7.5	5.37	3.13333	6.33667	1.01603	0.000990884	0.022172
Ghir_D07G004910	20	18	17	36	44	34	1.8	1.63	1.62	3.4	3.71	3.1	1.68333	3.40333	1.01563	0.00189814	0.0362533
Ghir_D11G026630	39	40	25	63	84	68	3.5	3.63	2.38	5.95	7.08	6.19	3.17	6.40667	1.01509	0.000318549	0.00874608
Ghir_D09G016470	140	104	116	253	264	227	12.58	9.43	11.06	23.9	22.24	20.67	11.0233	22.27	1.01454	3.90866e-07	2.89697e-05
Ghir_A01G018990	97	227	187	387	425	251	8.72	20.58	17.83	36.56	35.8	22.85	15.71	31.7367	1.01447	0.000664054	0.0160204
Ghir_D04G012890	49	25	32	77	71	70	4.4	2.27	3.05	7.27	5.98	6.37	3.24	6.54	1.0133	0.000432723	0.0113283
Ghir_A01G003860	84	253	113	297	385	250	7.55	22.94	10.77	28.06	32.43	22.76	13.7533	27.75	1.01271	0.0021723	0.04022
Ghir_A03G015480	40	46	44	98	117	55	3.59	4.17	4.2	9.26	9.86	5.01	3.98667	8.04333	1.01261	0.000752927	0.0177549
Ghir_A03G002820	19	25	28	47	60	43	1.71	2.27	2.67	4.44	5.05	3.91	2.21667	4.46667	1.01081	0.00179927	0.0347409
Ghir_A05G000770	70	50	35	84	119	116	6.29	4.53	3.34	7.93	10.02	10.56	4.72	9.50333	1.00965	0.000219522	0.00640361
Ghir_D01G005110	47	43	37	71	110	82	4.22	3.9	3.53	6.71	9.27	7.47	3.88333	7.81667	1.00926	0.00016921	0.0051854
Ghir_D11G010640	61	98	71	143	168	163	5.48	8.89	6.77	13.51	14.15	14.84	7.04667	14.1667	1.00749	3.05182e-05	0.00123554
Ghir_D09G019120	2091	3602	3084	5488	7187	5510	187.92	326.63	294.05	518.4	605.45	501.65	269.533	541.833	1.00739	3.72959e-05	0.00147092
Ghir_D10G006780	32	49	29	71	106	51	2.88	4.44	2.77	6.71	8.93	4.64	3.36333	6.76	1.00713	0.00194783	0.0369029
Ghir_D05G002260	38	53	34	91	97	69	3.42	4.81	3.24	8.6	8.17	6.28	3.82333	7.68333	1.0069	0.000263944	0.00746457
Ghir_A11G020470	995	1246	1212	2125	2701	2310	89.42	112.99	115.56	200.73	227.54	210.31	105.99	212.86	1.00598	1.71857e-06	0.000105271
Ghir_D02G023200	53	49	42	79	141	78	4.76	4.44	4	7.46	11.88	7.1	4.4	8.81333	1.00218	0.000399351	0.0106037
Ghir_A03G016220	55	38	33	96	80	80	4.94	3.45	3.15	9.07	6.74	7.28	3.84667	7.69667	1.00062	0.000190217	0.00570216
Ghir_D12G025170	129	116	110	234	273	221	11.59	10.52	10.49	22.1	23	20.12	10.8667	21.74	1.00044	3.68786e-07	2.74775e-05
Ghir_A05G027350	735	1046	780	402	374	528	66.06	94.85	74.37	37.97	31.51	48.07	78.4267	39.1833	-1.0011	5.24673e-05	0.0019572
Ghir_D06G008920	304	215	321	118	146	167	27.32	19.5	30.61	11.15	12.3	15.2	25.81	12.8833	-1.00242	5.78908e-05	0.00211892
Ghir_A04G010040	679	553	521	273	274	345	61.02	50.15	49.68	25.79	23.08	31.41	53.6167	26.76	-1.0026	6.46662e-06	0.000325504
Ghir_D06G022910	102	59	66	34	31	50	9.17	5.35	6.29	3.21	2.61	4.55	6.93667	3.45667	-1.00486	0.00283474	0.0489445
Ghir_D02G000620	171	83	178	69	60	91	15.37	7.53	16.97	6.52	5.05	8.29	13.29	6.62	-1.00544	0.00208672	0.0389721
Ghir_A03G020320	237	256	163	92	68	170	21.3	23.21	15.54	8.69	5.73	15.48	20.0167	9.96667	-1.00602	0.00225309	0.0414219
Ghir_A06G001150	71	81	83	40	32	47	6.38	7.35	7.91	3.78	2.7	4.28	7.21333	3.58667	-1.00802	0.000742759	0.0175812
Ghir_D02G001710	60	42	48	27	25	24	5.39	3.81	4.58	2.55	2.11	2.19	4.59333	2.28333	-1.0084	0.0017553	0.0341018
Ghir_A13G013260	235	105	123	74	87	74	21.12	9.52	11.73	6.99	7.33	6.74	14.1233	7.02	-1.00854	0.000779373	0.0182566
Ghir_A05G017110	121	102	121	86	33	53	10.87	9.25	11.54	8.12	2.78	4.83	10.5533	5.24333	-1.00914	0.00158792	0.0316335
Ghir_A01G002460	72	44	60	28	24	37	6.47	3.99	5.72	2.64	2.02	3.37	5.39333	2.67667	-1.01074	0.002777	0.0483169
Ghir_D03G009430	143	91	84	60	49	51	12.85	8.25	8.01	5.67	4.13	4.64	9.70333	4.81333	-1.01144	0.000346982	0.0094079
Ghir_A05G003070	1247	1632	1733	712	780	856	112.07	147.99	165.24	67.26	65.71	77.93	141.767	70.3	-1.01192	1.81374e-05	0.000791002
Ghir_A09G013420	236	132	205	96	116	80	21.21	11.97	19.55	9.07	9.77	7.28	17.5767	8.70667	-1.01347	0.000118918	0.00386172
Ghir_D04G006120	157	176	146	110	50	79	14.11	15.96	13.92	10.39	4.21	7.19	14.6633	7.26333	-1.01351	0.000349207	0.00944549
Ghir_D09G024790	290	345	329	214	112	157	26.06	31.28	31.37	20.21	9.44	14.29	29.57	14.6467	-1.01356	6.922e-05	0.0024618
Ghir_A09G019310	122	102	96	50	56	56	10.96	9.25	9.15	4.72	4.72	5.1	9.78667	4.84667	-1.01382	6.58159e-05	0.0023511
Ghir_A02G006140	504	698	599	385	216	301	45.3	63.29	57.11	36.37	18.2	27.4	55.2333	27.3233	-1.01541	8.29784e-05	0.00287476
Ghir_D01G019370	421	421	431	226	203	214	37.84	38.18	41.09	21.35	17.1	19.48	39.0367	19.31	-1.01548	1.29329e-06	8.2346e-05
Ghir_D08G003080	72	76	58	35	37	32	6.47	6.89	5.53	3.31	3.12	2.91	6.29667	3.11333	-1.01613	0.000432856	0.0113283
Ghir_D07G001380	87	171	227	72	101	76	7.82	15.51	21.64	6.8	8.51	6.92	14.99	7.41	-1.01645	0.00291311	0.0499113
Ghir_A12G019800	190	98	107	46	73	81	17.08	8.89	10.2	4.35	6.15	7.37	12.0567	5.95667	-1.01725	0.00146062	0.0295245
Ghir_A07G000800	122	86	141	77	47	51	10.96	7.8	13.44	7.27	3.96	4.64	10.7333	5.29	-1.02076	0.000643554	0.0155924
Ghir_D02G011940	70	69	87	41	37	36	6.29	6.26	8.3	3.87	3.12	3.28	6.95	3.42333	-1.02161	0.00048713	0.0124368
Ghir_D05G004100	487	280	298	109	194	235	43.77	25.39	28.41	10.3	16.34	21.4	32.5233	16.0133	-1.0222	0.000834208	0.0192615
Ghir_D05G026700	314	225	176	142	91	122	28.22	20.4	16.78	13.41	7.67	11.11	21.8	10.73	-1.02268	7.77367e-05	0.00272692
Ghir_A13G023910	964	1123	1034	444	573	560	86.64	101.83	98.59	41.94	48.27	50.98	95.6867	47.0633	-1.02371	3.31651e-06	0.000184176
Ghir_D07G005730	47	73	83	36	28	38	4.22	6.62	7.91	3.4	2.36	3.46	6.25	3.07333	-1.02405	0.00275696	0.0480999
Ghir_A06G000340	65	157	117	48	58	65	5.84	14.24	11.16	4.53	4.89	5.92	10.4133	5.11333	-1.0261	0.00271584	0.0476936
Ghir_D01G009660	54	64	68	31	41	22	4.85	5.8	6.48	2.93	3.45	2	5.71	2.79333	-1.0315	0.00147979	0.0298373
Ghir_A13G010600	152	305	249	146	134	74	13.66	27.66	23.74	13.79	11.29	6.74	21.6867	10.6067	-1.03184	0.00074332	0.0175871
Ghir_D05G026680	286	616	508	227	224	255	25.7	55.86	48.44	21.44	18.87	23.22	43.3333	21.1767	-1.033	0.000319965	0.0087679
Ghir_A09G005520	1980	2405	2186	907	1078	1305	177.95	218.09	208.43	85.68	90.81	118.81	201.49	98.4333	-1.03349	1.15492e-05	0.000534643
Ghir_D05G025490	152	72	123	56	67	51	13.66	6.53	11.73	5.29	5.64	4.64	10.64	5.19	-1.03569	0.000697095	0.0166963
Ghir_A13G004120	91	66	101	39	53	38	8.18	5.98	9.63	3.68	4.46	3.46	7.93	3.86667	-1.03623	0.000550099	0.0137226
Ghir_A13G014400	125	232	232	87	109	100	11.23	21.04	22.12	8.22	9.18	9.1	18.13	8.83333	-1.03735	0.000321781	0.00880913
Ghir_A13G004740	79	54	87	37	38	35	7.1	4.9	8.3	3.5	3.2	3.19	6.76667	3.29667	-1.03744	0.000828038	0.0191425
Ghir_D07G002360	103	129	95	54	50	58	9.26	11.7	9.06	5.1	4.21	5.28	10.0067	4.86333	-1.04094	8.17314e-05	0.00284408
Ghir_D08G003320	86	75	87	42	39	42	7.73	6.8	8.3	3.97	3.29	3.82	7.61	3.69333	-1.04297	0.000157266	0.00489092
Ghir_D05G018400	1182	500	690	331	392	449	106.23	45.34	65.79	31.27	33.02	40.88	72.4533	35.0567	-1.04736	0.000351518	0.00949888
Ghir_A08G022190	292	454	529	148	260	232	26.24	41.17	50.44	13.98	21.9	21.12	39.2833	19	-1.04792	0.000404863	0.0107148
Ghir_D11G016930	118	268	172	120	68	85	10.6	24.3	16.4	11.34	5.73	7.74	17.1	8.27	-1.04804	0.00108795	0.023868
Ghir_D11G017830	169	284	275	73	122	168	15.19	25.75	26.22	6.9	10.28	15.3	22.3867	10.8267	-1.04805	0.00136733	0.0282113
Ghir_D08G007110	346	425	404	218	167	193	31.1	38.54	38.52	20.59	14.07	17.57	36.0533	17.41	-1.05022	3.36232e-06	0.000185988
Ghir_A13G012520	112	94	114	48	62	49	10.07	8.52	10.87	4.53	5.22	4.46	9.82	4.73667	-1.05185	5.72085e-05	0.00209939
Ghir_D04G003510	82	90	61	37	47	31	7.37	8.16	5.82	3.5	3.96	2.82	7.11667	3.42667	-1.0544	0.000344347	0.00936608
Ghir_A08G015260	512	431	487	257	237	208	46.01	39.08	46.43	24.28	19.97	18.94	43.84	21.0633	-1.05751	4.48253e-07	3.25817e-05
Ghir_A05G010470	110	293	267	112	113	106	9.89	26.57	25.46	10.58	9.52	9.65	20.64	9.91667	-1.05752	0.00134302	0.0278596
Ghir_D09G009250	246	272	206	117	92	144	22.11	24.67	19.64	11.05	7.75	13.11	22.14	10.6367	-1.05761	1.40942e-05	0.000634767
Ghir_D09G015470	546	501	520	232	250	287	49.07	45.43	49.58	21.92	21.06	26.13	48.0267	23.0367	-1.0599	8.37962e-07	5.64071e-05
Ghir_D06G012540	683	641	641	289	340	337	61.38	58.13	61.12	27.3	28.64	30.68	60.21	28.8733	-1.06027	3.42844e-07	2.57484e-05
Ghir_D03G019200	147	139	135	68	78	61	13.21	12.6	12.87	6.42	6.57	5.55	12.8933	6.18	-1.06095	4.72109e-06	0.000247111
Ghir_D08G019300	118	127	78	39	66	54	10.6	11.52	7.44	3.68	5.56	4.92	9.85333	4.72	-1.06183	0.000346985	0.0094079
Ghir_A12G016070	166	355	293	145	120	133	14.92	32.19	27.94	13.7	10.11	12.11	25.0167	11.9733	-1.06306	0.000204595	0.00605287
Ghir_A04G012510	98	107	117	41	65	53	8.81	9.7	11.16	3.87	5.48	4.83	9.89	4.72667	-1.06515	0.000128764	0.00413428
Ghir_A12G007550	174	182	189	113	48	101	15.64	16.5	18.02	10.67	4.04	9.2	16.72	7.97	-1.06892	0.000310663	0.00854618
Ghir_A01G005680	551	1043	1059	351	527	431	49.52	94.58	100.97	33.16	44.4	39.24	81.69	38.9333	-1.06915	0.000241215	0.0069364
Ghir_D06G000480	1509	1761	1885	630	1043	867	135.62	159.69	179.73	59.51	87.87	78.94	158.347	75.44	-1.06968	1.50393e-05	0.000672506
Ghir_A09G018990	108	170	179	85	77	61	9.71	15.42	17.07	8.03	6.49	5.55	14.0667	6.69	-1.0722	0.000118976	0.00386172
Ghir_A01G022800	45	36	39	22	17	19	4.04	3.26	3.72	2.08	1.43	1.73	3.67333	1.74667	-1.07249	0.00180108	0.0347522
Ghir_A09G008520	71	58	65	35	30	29	6.38	5.26	6.2	3.31	2.53	2.64	5.94667	2.82667	-1.07298	0.000289571	0.00806174
Ghir_D12G007110	66	56	67	32	31	29	5.93	5.08	6.39	3.02	2.61	2.64	5.8	2.75667	-1.07313	0.000359387	0.00968834
Ghir_D01G013310	245	257	213	123	108	115	22.02	23.3	20.31	11.62	9.1	10.47	21.8767	10.3967	-1.07327	3.86142e-07	2.86572e-05
Ghir_A06G019010	59	114	92	48	45	36	5.3	10.34	8.77	4.53	3.79	3.28	8.13667	3.86667	-1.07335	0.000899447	0.0204914
Ghir_A01G013800	56	60	49	16	35	30	5.03	5.44	4.67	1.51	2.95	2.73	5.04667	2.39667	-1.0743	0.00223907	0.041246
Ghir_A12G017540	42	62	44	28	29	15	3.77	5.62	4.2	2.64	2.44	1.37	4.53	2.15	-1.07517	0.0026624	0.0470771
Ghir_D11G020340	162	197	151	83	70	93	14.56	17.86	14.4	7.84	5.9	8.47	15.6067	7.40333	-1.07592	9.29837e-06	0.000446171
Ghir_A09G022150	58	56	58	31	24	28	5.21	5.08	5.53	2.93	2.02	2.55	5.27333	2.5	-1.07679	0.000458492	0.0118835
Ghir_A12G018010	2258	1448	2107	473	1133	1242	202.93	131.31	200.9	44.68	95.45	113.08	178.38	84.4033	-1.07958	0.00144251	0.0293368
Ghir_D07G018780	1031	1237	1199	553	535	585	92.66	112.17	114.32	52.24	45.07	53.26	106.383	50.19	-1.0838	5.28175e-07	3.75217e-05
Ghir_A13G003960	171	229	206	76	124	95	15.37	20.77	19.64	7.18	10.45	8.65	18.5933	8.76	-1.08578	1.81248e-05	0.000791002
Ghir_D09G017860	166	215	192	71	107	100	14.92	19.5	18.31	6.71	9.01	9.1	17.5767	8.27333	-1.08712	1.32482e-05	0.000600072
Ghir_D05G032770	96	107	98	48	50	47	8.63	9.7	9.34	4.53	4.21	4.28	9.22333	4.34	-1.08759	2.37009e-05	0.000997433
Ghir_A13G023920	751	571	498	291	287	294	67.49	51.78	47.48	27.49	24.18	26.77	55.5833	26.1467	-1.08803	4.80225e-07	3.45059e-05
Ghir_A13G019540	59	101	83	38	40	39	5.3	9.16	7.91	3.59	3.37	3.55	7.45667	3.50333	-1.0898	0.000465697	0.0120261
Ghir_D03G013530	58	91	83	37	42	33	5.21	8.25	7.91	3.5	3.54	3	7.12333	3.34667	-1.08983	0.000441604	0.0115199
Ghir_D11G036370	67	152	108	70	46	40	6.02	13.78	10.3	6.61	3.88	3.64	10.0333	4.71	-1.091	0.00144552	0.0293434
Ghir_D09G022170	420	845	757	300	367	307	37.75	76.62	72.18	28.34	30.92	27.95	62.1833	29.07	-1.097	8.24451e-05	0.00286186
Ghir_D07G022540	75	107	121	42	66	39	6.74	9.7	11.54	3.97	5.56	3.55	9.32667	4.36	-1.09703	0.000496852	0.01264
Ghir_A09G018760	78	82	54	30	33	39	7.01	7.44	5.15	2.83	2.78	3.55	6.53333	3.05333	-1.09743	0.000345321	0.0093718
Ghir_D11G014540	99	230	172	96	80	63	8.9	20.86	16.4	9.07	6.74	5.74	15.3867	7.18333	-1.09896	0.000491112	0.0125221
Ghir_D12G022580	339	355	307	150	163	164	30.47	32.19	29.27	14.17	13.73	14.93	30.6433	14.2767	-1.10191	8.11243e-08	7.05956e-06
Ghir_A13G014710	31	38	38	19	17	15	2.79	3.45	3.62	1.79	1.43	1.37	3.28667	1.53	-1.10309	0.00264873	0.0469233
Ghir_A11G013210	333	621	571	264	251	212	29.93	56.31	54.44	24.94	21.14	19.3	46.8933	21.7933	-1.1055	3.63993e-05	0.00143858
Ghir_D08G008570	97	94	88	73	26	31	8.72	8.52	8.39	6.9	2.19	2.82	8.54333	3.97	-1.10566	0.00167457	0.0329643
Ghir_D04G017660	268	355	366	158	170	144	24.09	32.19	34.9	14.92	14.32	13.11	30.3933	14.1167	-1.10636	1.15179e-06	7.4173e-05
Ghir_A04G002570	87	64	67	42	34	27	7.82	5.8	6.39	3.97	2.86	2.46	6.67	3.09667	-1.10697	0.000219626	0.00640361
Ghir_A01G011750	142	154	172	70	78	75	12.76	13.96	16.4	6.61	6.57	6.83	14.3733	6.67	-1.10764	3.64016e-06	0.000198825
Ghir_A05G026240	770	307	501	152	278	322	69.2	27.84	47.77	14.36	23.42	29.32	48.27	22.3667	-1.10978	0.0012894	0.0270649
Ghir_A13G007300	247	492	512	185	204	206	22.2	44.61	48.82	17.48	17.19	18.76	38.5433	17.81	-1.11379	0.000133396	0.00423962
Ghir_A09G022590	80	101	66	33	47	37	7.19	9.16	6.29	3.12	3.96	3.37	7.54667	3.48333	-1.11537	0.000188826	0.00566648
Ghir_D06G001280	72	98	62	48	30	30	6.47	8.89	5.91	4.53	2.53	2.73	7.09	3.26333	-1.11944	0.000420193	0.0110378
Ghir_D02G023280	773	1000	1281	363	573	518	69.47	90.68	122.14	34.29	48.27	47.16	94.0967	43.24	-1.12178	3.98316e-05	0.00155572
Ghir_D03G018800	273	118	147	56	89	108	24.53	10.7	14.02	5.29	7.5	9.83	16.4167	7.54	-1.12252	0.000860528	0.0197642
Ghir_D04G000220	50	92	119	38	51	35	4.49	8.34	11.35	3.59	4.3	3.19	8.06	3.69333	-1.12586	0.00192527	0.036603
Ghir_A05G030970	138	99	83	51	34	63	12.4	8.98	7.91	4.82	2.86	5.74	9.76333	4.47333	-1.12602	0.000261645	0.0074256
Ghir_A06G004510	94	146	113	61	55	49	8.45	13.24	10.77	5.76	4.63	4.46	10.82	4.95	-1.1282	4.33488e-05	0.00166772
Ghir_A03G004330	66	68	68	29	36	30	5.93	6.17	6.48	2.74	3.03	2.73	6.19333	2.83333	-1.12822	0.000131901	0.00420395
Ghir_D05G002940	521	744	748	251	357	341	46.82	67.47	71.32	23.71	30.07	31.05	61.87	28.2767	-1.12963	6.88208e-06	0.000341862
Ghir_A04G002000	54	120	78	53	27	36	4.85	10.88	7.44	5.01	2.27	3.28	7.72333	3.52	-1.13365	0.00204636	0.0382942
Ghir_A03G023620	321	302	327	162	129	150	28.85	27.39	31.18	15.3	10.87	13.66	29.14	13.2767	-1.13411	1.02702e-07	8.7618e-06
Ghir_A13G006790	51	89	84	31	38	36	4.58	8.07	8.01	2.93	3.2	3.28	6.88667	3.13667	-1.13457	0.000626389	0.0153278
Ghir_D02G006480	236	233	158	136	74	77	21.21	21.13	15.06	12.85	6.23	7.01	19.1333	8.69667	-1.13755	2.75545e-05	0.00113013
Ghir_A05G036950	96	66	58	51	20	29	8.63	5.98	5.53	4.82	1.68	2.64	6.71333	3.04667	-1.1398	0.00153648	0.0307824
Ghir_D07G017930	173	608	524	236	182	186	15.55	55.13	49.96	22.29	15.33	16.93	40.2133	18.1833	-1.14506	0.00205612	0.0384516
Ghir_D13G009960	488	447	351	205	181	205	43.86	40.53	33.47	19.36	15.25	18.66	39.2867	17.7567	-1.14568	1.28965e-07	1.07745e-05
Ghir_D04G000660	831	1317	1166	381	594	567	74.68	119.43	111.17	35.99	50.04	51.62	101.76	45.8833	-1.14913	1.63697e-05	0.000722273
Ghir_D13G024780	221	176	137	100	80	64	19.86	15.96	13.06	9.45	6.74	5.83	16.2933	7.34	-1.15043	3.83913e-06	0.000207601
Ghir_A06G006540	117	176	168	77	51	83	10.51	15.96	16.02	7.27	4.3	7.56	14.1633	6.37667	-1.15129	6.16357e-05	0.00223284
Ghir_A06G019770	154	85	121	75	44	45	13.84	7.71	11.54	7.08	3.71	4.1	11.03	4.96333	-1.15205	0.000166764	0.00512683
Ghir_A11G004170	818	1025	1020	312	490	526	73.51	92.95	97.25	29.47	41.28	47.89	87.9033	39.5467	-1.15236	7.9643e-06	0.000386758
Ghir_A10G023530	147	120	109	61	68	44	13.21	10.88	10.39	5.76	5.73	4.01	11.4933	5.16667	-1.15349	6.03887e-06	0.000306156
Ghir_A12G000570	189	126	146	45	65	102	16.99	11.43	13.92	4.25	5.48	9.29	14.1133	6.34	-1.1545	0.000256424	0.00731416
Ghir_D13G021510	741	521	514	335	208	263	66.59	47.24	49.01	31.64	17.52	23.94	54.28	24.3667	-1.15551	1.88782e-06	0.00011452
Ghir_A07G022460	108	197	213	83	81	75	9.71	17.86	20.31	7.84	6.82	6.83	15.96	7.16333	-1.15576	8.59135e-05	0.00296404
Ghir_A05G012980	66	161	178	50	81	58	5.93	14.6	16.97	4.72	6.82	5.28	12.5	5.60667	-1.15671	0.00179546	0.0346868
Ghir_A03G003880	79	47	52	22	35	25	7.1	4.26	4.96	2.08	2.95	2.28	5.44	2.43667	-1.1587	0.000714249	0.0170062
Ghir_A03G006630	192	154	100	73	72	58	17.26	13.96	9.53	6.9	6.07	5.28	13.5833	6.08333	-1.1589	1.40503e-05	0.000633296
Ghir_D12G004790	55	34	30	19	15	20	4.94	3.08	2.86	1.79	1.26	1.82	3.62667	1.62333	-1.15968	0.00231664	0.0423969
Ghir_A03G022370	1812	2172	2070	935	828	1002	162.85	196.96	197.37	88.32	69.75	91.23	185.727	83.1	-1.16026	1.55902e-07	1.27422e-05
Ghir_A06G019350	90	149	187	43	78	77	8.09	13.51	17.83	4.06	6.57	7.01	13.1433	5.88	-1.16044	0.000698378	0.0167058
Ghir_D10G013430	438	173	206	99	131	143	39.36	15.69	19.64	9.35	11.04	13.02	24.8967	11.1367	-1.16064	0.000282983	0.00791581
Ghir_D01G015530	1201	679	721	486	260	424	107.94	61.57	68.75	45.91	21.9	38.6	79.42	35.47	-1.1629	4.66266e-05	0.00176378
Ghir_A12G017890	218	248	165	91	82	113	19.59	22.49	15.73	8.6	6.91	10.29	19.27	8.6	-1.16395	2.15877e-06	0.000128463
Ghir_A05G041700	157	218	183	84	88	83	14.11	19.77	17.45	7.93	7.41	7.56	17.11	7.63333	-1.16445	8.55646e-07	5.72563e-05
Ghir_A08G026250	56	42	40	20	27	16	5.03	3.81	3.81	1.89	2.27	1.46	4.21667	1.87333	-1.1705	0.000849735	0.01958
Ghir_A08G017230	31	36	35	18	13	15	2.79	3.26	3.34	1.7	1.1	1.37	3.13	1.39	-1.17108	0.00157434	0.0314183
Ghir_A11G006660	137	128	116	61	62	50	12.31	11.61	11.06	5.76	5.22	4.55	11.66	5.17667	-1.17147	9.98736e-07	6.52843e-05
Ghir_D01G005640	77	54	62	34	25	28	6.92	4.9	5.91	3.21	2.11	2.55	5.91	2.62333	-1.17176	0.000148831	0.00466972
Ghir_A04G013970	156	75	61	57	30	43	14.02	6.8	5.82	5.38	2.53	3.91	8.88	3.94	-1.17236	0.0016213	0.0321736
Ghir_A13G004970	118	152	141	54	78	56	10.6	13.78	13.44	5.1	6.57	5.1	12.6067	5.59	-1.17327	7.08097e-06	0.0003508
Ghir_D10G018640	46	54	50	24	25	19	4.13	4.9	4.77	2.27	2.11	1.73	4.6	2.03667	-1.17542	0.000341508	0.00930406
Ghir_D04G001690	768	702	677	314	332	326	69.02	63.66	64.55	29.66	27.97	29.68	65.7433	29.1033	-1.17566	6.13485e-09	7.04224e-07
Ghir_A05G038830	96	115	132	57	46	52	8.63	10.43	12.59	5.38	3.88	4.73	10.55	4.66333	-1.17781	1.7625e-05	0.000771633
Ghir_D01G003910	94	161	122	61	53	56	8.45	14.6	11.63	5.76	4.46	5.1	11.56	5.10667	-1.17869	3.4201e-05	0.0013641
Ghir_D05G039670	56	76	38	31	25	20	5.03	6.89	3.62	2.93	2.11	1.82	5.18	2.28667	-1.17971	0.00094823	0.0213956
Ghir_D01G005940	899	1093	911	399	441	469	80.79	99.11	86.86	37.69	37.15	42.7	88.92	39.18	-1.18239	4.33254e-08	3.96578e-06
Ghir_D05G036790	83	207	295	76	121	72	7.46	18.77	28.13	7.18	10.19	6.56	18.12	7.97667	-1.18373	0.00273823	0.0478797
Ghir_D07G024670	46	66	47	27	20	24	4.13	5.98	4.48	2.55	1.68	2.19	4.86333	2.14	-1.18433	0.000449451	0.0116814
Ghir_D04G004630	92	96	102	30	56	46	8.27	8.71	9.73	2.83	4.72	4.19	8.90333	3.91333	-1.18595	6.30909e-05	0.00227534
Ghir_A04G003370	82	118	121	41	54	50	7.37	10.7	11.54	3.87	4.55	4.55	9.87	4.32333	-1.19091	4.55352e-05	0.00173061
Ghir_A03G010040	30	28	27	14	13	11	2.7	2.54	2.57	1.32	1.1	1	2.60333	1.14	-1.19133	0.0019671	0.0371538
Ghir_D06G020280	184	312	332	154	114	102	16.54	28.29	31.66	14.55	9.6	9.29	25.4967	11.1467	-1.1937	1.86973e-05	0.000812908
Ghir_D11G004500	37	88	41	24	26	24	3.33	7.98	3.91	2.27	2.19	2.19	5.07333	2.21667	-1.19454	0.00290577	0.0498527
Ghir_D09G000830	191	184	253	81	91	110	17.17	16.69	24.12	7.65	7.67	10.01	19.3267	8.44333	-1.19471	2.94062e-06	0.000165309
Ghir_D13G016110	77	73	54	32	35	24	6.92	6.62	5.15	3.02	2.95	2.19	6.23	2.72	-1.19563	9.03292e-05	0.00307877
Ghir_D02G012060	49	44	57	34	14	18	4.4	3.99	5.43	3.21	1.18	1.64	4.60667	2.01	-1.19653	0.00152533	0.0306352
Ghir_D12G009450	130	116	124	61	31	71	11.68	10.52	11.82	5.76	2.61	6.46	11.34	4.94333	-1.19786	9.79374e-05	0.00329043
Ghir_A07G023410	164	240	222	94	100	86	14.74	21.76	21.17	8.88	8.42	7.83	19.2233	8.37667	-1.19841	7.83568e-07	5.33175e-05
Ghir_A08G018910	976	1353	1528	670	805	264	87.71	122.69	145.69	63.29	67.82	24.04	118.697	51.7167	-1.19858	0.00036324	0.00977357
Ghir_D11G001620	172	225	240	83	109	94	15.46	20.4	22.88	7.84	9.18	8.56	19.58	8.52667	-1.19933	1.04551e-06	6.8183e-05
Ghir_D06G010840	147	222	153	66	81	85	13.21	20.13	14.59	6.23	6.82	7.74	15.9767	6.93	-1.20504	3.74554e-06	0.000203597
Ghir_D12G018080	398	259	256	136	103	161	35.77	23.49	24.41	12.85	8.68	14.66	27.89	12.0633	-1.20912	1.93308e-06	0.00011714
Ghir_D07G001810	288	428	256	93	124	212	25.88	38.81	24.41	8.78	10.45	19.3	29.7	12.8433	-1.20944	0.000145438	0.00458366
Ghir_A02G006210	54	60	66	33	22	24	4.85	5.44	6.29	3.12	1.85	2.19	5.52667	2.38667	-1.21141	0.000159962	0.00495568
Ghir_D10G010820	747	1429	1171	514	481	483	67.13	129.58	111.65	48.55	40.52	43.97	102.787	44.3467	-1.21276	4.24204e-06	0.000224955
Ghir_A02G012660	154	127	115	65	47	61	13.84	11.52	10.96	6.14	3.96	5.55	12.1067	5.21667	-1.2146	1.67349e-06	0.000103068
Ghir_D12G002640	604	620	854	270	284	363	54.28	56.22	81.43	25.5	23.92	33.05	63.9767	27.49	-1.21864	1.29314e-06	8.2346e-05
Ghir_D03G000460	117	146	88	52	43	58	10.51	13.24	8.39	4.91	3.62	5.28	10.7133	4.60333	-1.21866	1.87178e-05	0.000813174
Ghir_D07G015470	204	446	438	130	223	133	18.33	40.44	41.76	12.28	18.79	12.11	33.51	14.3933	-1.21919	0.000162209	0.00501153
Ghir_A11G009010	167	222	134	88	58	81	15.01	20.13	12.78	8.31	4.89	7.37	15.9733	6.85667	-1.22009	6.09787e-06	0.000308593
Ghir_D07G019590	333	124	167	118	49	101	29.93	11.24	15.92	11.15	4.13	9.2	19.03	8.16	-1.22163	0.00107246	0.0235968
Ghir_D12G023050	93	51	59	34	23	31	8.36	4.62	5.63	3.21	1.94	2.82	6.20333	2.65667	-1.22343	0.000270593	0.00761828
Ghir_D12G022090	83	96	70	26	49	35	7.46	8.71	6.67	2.46	4.13	3.19	7.61333	3.26	-1.22366	7.99968e-05	0.00279544
Ghir_A06G000180	90	211	233	76	85	75	8.09	19.13	22.22	7.18	7.16	6.83	16.48	7.05667	-1.22366	0.000283456	0.00792513
Ghir_A10G017910	95	114	121	60	43	41	8.54	10.34	11.54	5.67	3.62	3.73	10.14	4.34	-1.22429	1.11809e-05	0.00052058
Ghir_D05G010170	609	735	808	206	417	332	54.73	66.65	77.04	19.46	35.13	30.23	66.14	28.2733	-1.22608	8.0033e-06	0.000387985
Ghir_A07G007370	297	392	296	176	99	150	26.69	35.55	28.22	16.63	8.34	13.66	30.1533	12.8767	-1.22756	1.46406e-06	9.19591e-05
Ghir_A07G016980	690	466	528	172	273	294	62.01	42.26	50.34	16.25	23	26.77	51.5367	22.0067	-1.22766	2.04169e-06	0.000122538
Ghir_D08G026930	75	71	62	38	26	26	6.74	6.44	5.91	3.59	2.19	2.37	6.36333	2.71667	-1.22795	4.05213e-05	0.00157829
Ghir_A11G001300	215	188	123	79	53	94	19.32	17.05	11.73	7.46	4.46	8.56	16.0333	6.82667	-1.23182	1.60339e-05	0.00070912
Ghir_D13G003780	286	556	431	177	197	182	25.7	50.42	41.09	16.72	16.6	16.57	39.07	16.63	-1.23227	3.94121e-06	0.000212393
Ghir_A02G005260	24	34	31	14	16	9	2.16	3.08	2.96	1.32	1.35	0.82	2.73333	1.16333	-1.2324	0.00278989	0.0484629
Ghir_A04G014340	63	56	50	30	34	10	5.66	5.08	4.77	2.83	2.86	0.91	5.17	2.2	-1.23266	0.00114922	0.0248012
Ghir_D03G012490	736	598	659	287	292	288	66.15	54.23	62.83	27.11	24.6	26.22	61.07	25.9767	-1.23325	2.51477e-09	3.19161e-07
Ghir_D07G001720	82	167	141	61	47	61	7.37	15.14	13.44	5.76	3.96	5.55	11.9833	5.09	-1.23529	9.12112e-05	0.00310321
Ghir_D04G018110	85	137	105	49	48	45	7.64	12.42	10.01	4.63	4.04	4.1	10.0233	4.25667	-1.23557	1.50989e-05	0.000674103
Ghir_A09G003510	28	31	36	18	10	13	2.52	2.81	3.43	1.7	0.84	1.18	2.92	1.24	-1.23563	0.0017601	0.0341716
Ghir_D03G016640	401	541	399	215	187	178	36.04	49.06	38.04	20.31	15.75	16.21	41.0467	17.4233	-1.23624	3.94392e-08	3.6635e-06
Ghir_A05G023210	231	254	331	86	98	171	20.76	23.03	31.56	8.12	8.26	15.57	25.1167	10.65	-1.23779	3.96629e-05	0.0015502
Ghir_D02G007460	1643	1749	1105	777	433	708	147.66	158.6	105.36	73.4	36.48	64.46	137.207	58.1133	-1.23941	4.45163e-06	0.000234967
Ghir_A07G017430	113	263	264	87	93	99	10.16	23.85	25.17	8.22	7.83	9.01	19.7267	8.35333	-1.23972	0.000121598	0.00392654
Ghir_A06G020050	43	38	53	21	19	18	3.86	3.45	5.05	1.98	1.6	1.64	4.12	1.74	-1.24356	0.000394645	0.0104985
Ghir_A13G023460	181	134	139	78	52	64	16.27	12.15	13.25	7.37	4.38	5.83	13.89	5.86	-1.24507	7.55208e-07	5.15742e-05
Ghir_A12G007850	241	183	258	100	89	105	21.66	16.59	24.6	9.45	7.5	9.56	20.95	8.83667	-1.24538	1.83438e-07	1.4716e-05
Ghir_D07G019750	105	179	144	81	48	54	9.44	16.23	13.73	7.65	4.04	4.92	13.1333	5.53667	-1.24614	2.86534e-05	0.00116757
Ghir_D04G020000	231	268	251	132	93	96	20.76	24.3	23.93	12.47	7.83	8.74	22.9967	9.68	-1.24835	4.84921e-08	4.40304e-06
Ghir_D07G007370	291	455	343	204	99	159	26.15	41.26	32.7	19.27	8.34	14.48	33.37	14.03	-1.25004	1.12302e-05	0.000521159
Ghir_A04G013900	135	118	142	51	70	50	12.13	10.7	13.54	4.82	5.9	4.55	12.1233	5.09	-1.25205	9.96772e-07	6.52314e-05
Ghir_D11G009170	400	222	267	94	128	159	35.95	20.13	25.46	8.88	10.78	14.48	27.18	11.38	-1.25604	4.99778e-06	0.000258683
Ghir_D06G006620	175	314	321	113	85	148	15.73	28.47	30.61	10.67	7.16	13.47	24.9367	10.4333	-1.25707	4.32037e-05	0.00166327
Ghir_A08G016120	108	172	159	85	47	54	9.71	15.6	15.16	8.03	3.96	4.92	13.49	5.63667	-1.25898	2.62943e-05	0.00108952
Ghir_D12G025610	28	30	34	14	8	17	2.52	2.72	3.24	1.32	0.67	1.55	2.82667	1.18	-1.26031	0.00229384	0.042075
Ghir_A08G016340	286	437	351	199	144	113	25.7	39.63	33.47	18.8	12.13	10.29	32.9333	13.74	-1.26117	9.24144e-07	6.11874e-05
Ghir_D09G006370	153	172	145	45	78	79	13.75	15.6	13.83	4.25	6.57	7.19	14.3933	6.00333	-1.26157	2.9031e-06	0.000163631
Ghir_D13G015100	56	120	102	41	41	37	5.03	10.88	9.73	3.87	3.45	3.37	8.54667	3.56333	-1.26213	0.000186456	0.00561327
Ghir_A10G002280	855	372	400	106	227	361	76.84	33.73	38.14	10.01	19.12	32.87	49.57	20.6667	-1.26216	0.00218278	0.0403658
Ghir_D05G035810	97	140	185	63	62	56	8.72	12.7	17.64	5.95	5.22	5.1	13.02	5.42333	-1.26348	2.46397e-05	0.00103233
Ghir_D04G004620	69	48	48	21	35	15	6.2	4.35	4.58	1.98	2.95	1.37	5.04333	2.1	-1.26399	0.000453445	0.0117744
Ghir_D01G004860	2400	1812	1557	635	539	1258	215.69	164.31	148.45	59.98	45.41	114.53	176.15	73.3067	-1.26479	9.26461e-05	0.00313692
Ghir_A11G010530	23	25	21	13	8	8	2.07	2.27	2	1.23	0.67	0.73	2.11333	0.876667	-1.26942	0.00282097	0.0487963
Ghir_A11G029790	43	32	42	13	21	16	3.86	2.9	4	1.23	1.77	1.46	3.58667	1.48667	-1.27056	0.00064839	0.0156894
Ghir_A03G008370	373	568	547	149	202	283	33.52	51.51	52.15	14.07	17.02	25.77	45.7267	18.9533	-1.27058	1.24479e-05	0.00057156
Ghir_D03G011280	255	317	395	165	139	106	22.92	28.75	37.66	15.59	11.71	9.65	29.7767	12.3167	-1.27357	5.38165e-07	3.80877e-05
Ghir_D08G021850	205	194	207	81	78	97	18.42	17.59	19.74	7.65	6.57	8.83	18.5833	7.68333	-1.27421	2.22056e-08	2.20793e-06
Ghir_A03G007470	116	97	120	35	44	62	10.43	8.8	11.44	3.31	3.71	5.64	10.2233	4.22	-1.27655	1.65987e-05	0.000731236
Ghir_D07G005560	133	218	283	80	98	92	11.95	19.77	26.98	7.56	8.26	8.38	19.5667	8.06667	-1.27835	2.11177e-05	0.00090285
Ghir_D06G008110	49	59	60	27	15	28	4.4	5.35	5.72	2.55	1.26	2.55	5.15667	2.12	-1.28237	0.000219539	0.00640361
Ghir_D05G009460	568	501	447	215	131	283	51.05	45.43	42.62	20.31	11.04	25.77	46.3667	19.04	-1.28405	4.17071e-06	0.000222216
Ghir_A08G025760	93	184	135	69	49	54	8.36	16.69	12.87	6.52	4.13	4.92	12.64	5.19	-1.28419	2.69922e-05	0.00111395
Ghir_D11G005280	101	49	67	32	33	26	9.08	4.44	6.39	3.02	2.78	2.37	6.63667	2.72333	-1.28509	0.000137484	0.00435485
Ghir_A11G028180	27	45	24	16	14	10	2.43	4.08	2.29	1.51	1.18	0.91	2.93333	1.2	-1.28951	0.00235976	0.0429494
Ghir_A04G013390	38	53	53	22	15	23	3.42	4.81	5.05	2.08	1.26	2.09	4.42667	1.81	-1.29023	0.000364489	0.00979879
Ghir_A10G005660	2748	1654	2537	548	778	1580	246.97	149.99	241.89	51.76	65.54	143.85	212.95	87.05	-1.2906	0.000428344	0.0112362
Ghir_D10G006480	1931	1781	3060	649	1004	1209	173.54	161.5	291.76	61.31	84.58	110.07	208.933	85.32	-1.29209	2.5497e-05	0.00106194
Ghir_D02G011110	235	239	241	87	119	94	21.12	21.67	22.98	8.22	10.02	8.56	21.9233	8.93333	-1.2952	3.94159e-09	4.7163e-07
Ghir_D13G001320	162	129	152	34	68	84	14.56	11.7	14.49	3.21	5.73	7.65	13.5833	5.53	-1.29649	3.83716e-05	0.00150598
Ghir_A12G024510	153	87	145	48	73	41	13.75	7.89	13.83	4.53	6.15	3.73	11.8233	4.80333	-1.29953	2.50684e-05	0.00104695
Ghir_A10G009410	58	97	48	38	21	24	5.21	8.8	4.58	3.59	1.77	2.19	6.19667	2.51667	-1.29998	0.000427101	0.0112088
Ghir_D10G002430	26	48	34	16	18	11	2.34	4.35	3.24	1.51	1.52	1	3.31	1.34333	-1.30101	0.00143895	0.0292962
Ghir_D11G036250	226	115	79	56	61	56	20.31	10.43	7.53	5.29	5.14	5.1	12.7567	5.17667	-1.30116	0.000123358	0.00397201
Ghir_D13G018580	203	351	190	149	93	63	18.24	31.83	18.12	14.07	7.83	5.74	22.73	9.21333	-1.3028	3.72612e-05	0.00147058
Ghir_D06G020570	679	394	846	228	432	153	61.02	35.73	80.66	21.54	36.39	13.93	59.1367	23.9533	-1.30383	0.000244826	0.00701524
Ghir_A12G002410	42	34	25	10	18	14	3.77	3.08	2.38	0.94	1.52	1.27	3.07667	1.24333	-1.30716	0.00118304	0.0252798
Ghir_A11G011340	121	76	81	36	33	45	10.87	6.89	7.72	3.4	2.78	4.1	8.49333	3.42667	-1.30953	1.25826e-05	0.000576277
Ghir_D06G014300	487	591	708	280	243	215	43.77	53.59	67.51	26.45	20.47	19.57	54.9567	22.1633	-1.31012	3.48072e-08	3.29833e-06
Ghir_A13G012280	730	493	567	238	238	261	65.61	44.71	54.06	22.48	20.05	23.76	54.7933	22.0967	-1.31017	3.76925e-09	4.51966e-07
Ghir_A10G006780	945	612	654	154	358	407	84.93	55.5	62.36	14.55	30.16	37.05	67.5967	27.2533	-1.31052	6.2064e-05	0.00224692
Ghir_D07G003260	35	86	38	20	17	28	3.15	7.8	3.62	1.89	1.43	2.55	4.85667	1.95667	-1.31157	0.00257955	0.0460301
Ghir_D08G019900	22	28	23	8	8	14	1.98	2.54	2.19	0.76	0.67	1.27	2.23667	0.9	-1.31335	0.00276843	0.0482271
Ghir_A10G011710	24	26	21	11	8	10	2.16	2.36	2	1.04	0.67	0.91	2.17333	0.873333	-1.31531	0.00163872	0.0324054
Ghir_D07G007910	220	232	185	88	88	85	19.77	21.04	17.64	8.31	7.41	7.74	19.4833	7.82	-1.317	1.2775e-09	1.71376e-07
Ghir_A09G024450	482	503	465	187	199	209	43.32	45.61	44.34	17.66	16.76	19.03	44.4233	17.8167	-1.31809	3.11287e-10	4.63866e-08
Ghir_D11G009770	141	174	206	64	62	88	12.67	15.78	19.64	6.05	5.22	8.01	16.03	6.42667	-1.31863	1.5492e-06	9.64654e-05
Ghir_D05G012740	376	857	913	240	374	277	33.79	77.71	87.05	22.67	31.51	25.22	66.1833	26.4667	-1.32229	5.38471e-05	0.00199549
Ghir_A03G017400	934	987	1447	376	561	457	83.94	89.5	137.97	35.52	47.26	41.61	103.803	41.4633	-1.32394	4.30637e-07	3.15859e-05
Ghir_A08G020800	21	45	39	14	14	15	1.89	4.08	3.72	1.32	1.18	1.37	3.23	1.29	-1.32416	0.00202764	0.0380575
Ghir_D01G004870	387	177	192	66	99	143	34.78	16.05	18.31	6.23	8.34	13.02	23.0467	9.19667	-1.32538	0.00010294	0.00341985
Ghir_A07G002920	259	343	485	98	213	141	23.28	31.1	46.24	9.26	17.94	12.84	33.54	13.3467	-1.3294	2.75255e-05	0.00112977
Ghir_A10G010080	37	40	53	23	11	18	3.33	3.63	5.05	2.17	0.93	1.64	4.00333	1.58	-1.34128	0.00055068	0.013725
Ghir_A02G003740	232	151	163	64	75	81	20.85	13.69	15.54	6.05	6.32	7.37	16.6933	6.58	-1.34311	6.14679e-08	5.46696e-06
Ghir_A05G004780	117	138	144	64	32	62	10.51	12.51	13.73	6.05	2.7	5.64	12.25	4.79667	-1.35268	6.75374e-06	0.000336953
Ghir_D07G025190	289	249	234	90	118	102	25.97	22.58	22.31	8.5	9.94	9.29	23.62	9.24333	-1.35352	3.28408e-10	4.88092e-08
Ghir_D10G002460	269	523	666	154	261	179	24.18	47.43	63.5	14.55	21.99	16.3	45.0367	17.6133	-1.35443	4.36692e-05	0.00167662
Ghir_A06G002000	70	111	102	43	35	35	6.29	10.07	9.73	4.06	2.95	3.19	8.69667	3.4	-1.35493	8.64059e-06	0.000416023
Ghir_A13G017850	102	409	239	109	145	49	9.17	37.09	22.79	10.3	12.22	4.46	23.0167	8.99333	-1.35575	0.00202121	0.0379621
Ghir_D09G017370	34	63	50	20	22	17	3.06	5.71	4.77	1.89	1.85	1.55	4.51333	1.76333	-1.35589	0.000305105	0.00841378
Ghir_D02G010240	446	2174	2202	819	672	447	40.08	197.14	209.95	77.36	56.61	40.7	149.057	58.2233	-1.35619	0.00270671	0.0475628
Ghir_D07G008800	103	94	76	35	30	43	9.26	8.52	7.25	3.31	2.53	3.91	8.34333	3.25	-1.36018	2.00727e-06	0.000120987
Ghir_D13G010660	286	270	203	99	99	103	25.7	24.48	19.36	9.35	8.34	9.38	23.18	9.02333	-1.36115	4.7541e-10	6.832e-08
Ghir_D04G013740	19	19	20	8	9	6	1.71	1.72	1.91	0.76	0.76	0.55	1.78	0.69	-1.36721	0.00261051	0.0464504
Ghir_A10G016610	404	150	200	51	87	160	36.31	13.6	19.07	4.82	7.33	14.57	22.9933	8.90667	-1.36826	0.00108784	0.023868
Ghir_A07G020260	184	241	162	109	41	78	16.54	21.85	15.45	10.3	3.45	7.1	17.9467	6.95	-1.36863	1.24709e-05	0.000572151
Ghir_D09G019060	86	91	70	25	30	42	7.73	8.25	6.67	2.36	2.53	3.82	7.55	2.90333	-1.37877	6.73e-06	0.000336363
Ghir_A05G003080	121	301	200	105	61	76	10.87	27.29	19.07	9.92	5.14	6.92	19.0767	7.32667	-1.38058	3.2891e-05	0.0013165
Ghir_A03G002360	1431	1343	1215	485	493	585	128.61	121.78	115.85	45.81	41.53	53.26	122.08	46.8667	-1.38119	8.96721e-11	1.53003e-08
Ghir_D10G008590	1489	443	406	175	325	414	133.82	40.17	38.71	16.53	27.38	37.69	70.9	27.2	-1.38218	0.00203633	0.0381952
Ghir_D11G003110	627	537	489	175	241	234	56.35	48.7	46.62	16.53	20.3	21.3	50.5567	19.3767	-1.38358	4.76715e-10	6.83336e-08
Ghir_D12G001470	244	136	203	75	68	85	21.93	12.33	19.36	7.08	5.73	7.74	17.8733	6.85	-1.38363	2.13847e-07	1.69627e-05
Ghir_A02G015150	100	103	53	28	35	37	8.99	9.34	5.05	2.64	2.95	3.37	7.79333	2.98667	-1.3837	2.26756e-05	0.000959934
Ghir_A05G018450	446	671	752	273	215	244	40.08	60.85	71.7	25.79	18.11	22.21	57.5433	22.0367	-1.38474	1.00077e-07	8.57673e-06
Ghir_A02G012520	75	143	338	58	105	60	6.74	12.97	32.23	5.48	8.85	5.46	17.3133	6.59667	-1.39207	0.00235599	0.0429223
Ghir_A07G001190	34	90	70	39	11	24	3.06	8.16	6.67	3.68	0.93	2.19	5.96333	2.26667	-1.39555	0.00258185	0.0460566
Ghir_D12G028950	24	35	31	11	10	14	2.16	3.17	2.96	1.04	0.84	1.27	2.76333	1.05	-1.39602	0.000752519	0.0177549
Ghir_A06G005240	28	47	51	19	18	12	2.52	4.26	4.86	1.79	1.52	1.09	3.88	1.46667	-1.40352	0.000531246	0.0133525
Ghir_A13G023240	22	72	52	14	20	23	1.98	6.53	4.96	1.32	1.68	2.09	4.49	1.69667	-1.40401	0.00270148	0.0475488
Ghir_D08G013230	26	19	30	9	9	11	2.34	1.72	2.86	0.85	0.76	1	2.30667	0.87	-1.40672	0.00134125	0.0278594
Ghir_A08G005300	60	91	69	27	22	35	5.39	8.25	6.58	2.55	1.85	3.19	6.74	2.53	-1.41361	1.90305e-05	0.000824093
Ghir_D13G014740	156	165	127	84	25	59	14.02	14.96	12.11	7.93	2.11	5.37	13.6967	5.13667	-1.41492	3.82296e-05	0.0015025
Ghir_A09G019500	80	36	47	19	18	25	7.19	3.26	4.48	1.79	1.52	2.28	4.97667	1.86333	-1.41729	0.000237855	0.00684675
Ghir_A12G018930	238	349	334	113	142	100	21.39	31.65	31.85	10.67	11.96	9.1	28.2967	10.5767	-1.41975	6.31879e-09	7.20942e-07
Ghir_D13G012750	25	21	27	8	10	10	2.25	1.9	2.57	0.76	0.84	0.91	2.24	0.836667	-1.42077	0.000880752	0.0201467
Ghir_A09G019290	99	77	75	29	34	33	8.9	6.98	7.15	2.74	2.86	3	7.67667	2.86667	-1.42111	6.42832e-07	4.4601e-05
Ghir_A01G023010	109	287	273	89	81	86	9.8	26.03	26.03	8.41	6.82	7.83	20.62	7.68667	-1.42361	2.50298e-05	0.00104634
Ghir_D12G025320	214	433	314	142	177	51	19.23	39.26	29.94	13.41	14.91	4.64	29.4767	10.9867	-1.42382	0.000103246	0.003428
Ghir_A05G034940	102	97	86	34	30	44	9.17	8.8	8.2	3.21	2.53	4.01	8.72333	3.25	-1.42444	5.26421e-07	3.74442e-05
Ghir_D09G021100	21	35	21	10	5	14	1.89	3.17	2	0.94	0.42	1.27	2.35333	0.876667	-1.42461	0.00291797	0.0499481
Ghir_A04G012950	170	117	84	74	15	48	15.28	10.61	8.01	6.99	1.26	4.37	11.3	4.20667	-1.42557	0.000871905	0.0199929
Ghir_A06G006390	147	231	154	45	96	64	13.21	20.95	14.68	4.25	8.09	5.83	16.28	6.05667	-1.4265	2.4193e-06	0.000141885
Ghir_D08G016520	142	201	183	66	48	85	12.76	18.23	17.45	6.23	4.04	7.74	16.1467	6.00333	-1.4274	4.79826e-07	3.45059e-05
Ghir_D05G007210	27	23	18	6	11	9	2.43	2.09	1.72	0.57	0.93	0.82	2.08	0.773333	-1.42742	0.00129809	0.027193
Ghir_A05G009730	247	237	168	102	49	92	22.2	21.49	16.02	9.64	4.13	8.38	19.9033	7.38333	-1.43067	3.72408e-07	2.77108e-05
Ghir_A07G001290	65	116	129	47	30	40	5.84	10.52	12.3	4.44	2.53	3.64	9.55333	3.53667	-1.43361	2.73656e-05	0.00112484
Ghir_D06G004200	37	126	149	36	49	35	3.33	11.43	14.21	3.4	4.13	3.19	9.65667	3.57333	-1.43425	0.00113813	0.0246466
Ghir_A13G003540	644	1132	1080	330	372	383	57.88	102.65	102.97	31.17	31.34	34.87	87.8333	32.46	-1.43611	5.77709e-08	5.14625e-06
Ghir_A13G014070	162	200	126	87	26	67	14.56	18.14	12.01	8.22	2.19	6.1	14.9033	5.50333	-1.43726	4.92308e-05	0.00184745
Ghir_D13G015400	25	42	38	19	6	14	2.25	3.81	3.62	1.79	0.51	1.27	3.22667	1.19	-1.43908	0.00133734	0.0277927
Ghir_A11G004610	32	71	32	12	17	22	2.88	6.44	3.05	1.13	1.43	2	4.12333	1.52	-1.43974	0.00133694	0.0277927
Ghir_A12G005710	27	40	41	21	5	14	2.43	3.63	3.91	1.98	0.42	1.27	3.32333	1.22333	-1.44181	0.0018325	0.035238
Ghir_D12G004060	109	214	111	90	14	54	9.8	19.41	10.58	8.5	1.18	4.92	13.2633	4.86667	-1.44644	0.00226985	0.0416893
Ghir_D05G008790	18	46	38	18	11	9	1.62	4.17	3.62	1.7	0.93	0.82	3.13667	1.15	-1.4476	0.00232669	0.0425035
Ghir_D12G002540	170	87	72	50	14	56	15.28	7.89	6.86	4.72	1.18	5.1	10.01	3.66667	-1.4489	0.00118133	0.0252625
Ghir_A06G018920	3854	3152	2458	1093	1107	1326	346.37	285.82	234.36	103.25	93.26	120.72	288.85	105.743	-1.44975	2.02019e-10	3.15178e-08
Ghir_D03G007860	50	38	28	16	13	14	4.49	3.45	2.67	1.51	1.1	1.27	3.53667	1.29333	-1.4513	0.000135421	0.00429914
Ghir_A03G014730	83	144	100	45	28	48	7.46	13.06	9.53	4.25	2.36	4.37	10.0167	3.66	-1.45249	7.75276e-06	0.000378438
Ghir_A09G018630	67	55	59	25	18	24	6.02	4.99	5.63	2.36	1.52	2.19	5.54667	2.02333	-1.45489	4.4408e-06	0.000234615
Ghir_A08G003220	64	144	164	63	37	38	5.75	13.06	15.64	5.95	3.12	3.46	11.4833	4.17667	-1.45912	0.0001046	0.0034648
Ghir_A13G023790	67	231	263	72	90	50	6.02	20.95	25.08	6.8	7.58	4.55	17.35	6.31	-1.45922	0.000508171	0.0128526
Ghir_D11G009790	39	88	97	29	20	34	3.5	7.98	9.25	2.74	1.68	3.1	6.91	2.50667	-1.46292	0.000355709	0.00959835
Ghir_A09G000690	23	54	29	15	10	14	2.07	4.9	2.77	1.42	0.84	1.27	3.24667	1.17667	-1.46425	0.00132766	0.0276586
Ghir_A06G020580	103	135	126	53	47	34	9.26	12.24	12.01	5.01	3.96	3.1	11.17	4.02333	-1.47317	8.3562e-08	7.26051e-06
Ghir_A12G016450	23	97	53	29	17	17	2.07	8.8	5.05	2.74	1.43	1.55	5.30667	1.90667	-1.47675	0.00251497	0.0451631
Ghir_D08G006630	16	22	14	5	6	8	1.44	1.99	1.33	0.47	0.51	0.73	1.58667	0.57	-1.47697	0.00286841	0.0493598
Ghir_D01G016150	17	52	32	15	12	10	1.53	4.72	3.05	1.42	1.01	0.91	3.1	1.11333	-1.47738	0.00233415	0.0425793
Ghir_D13G002980	28	36	41	22	8	8	2.52	3.26	3.91	2.08	0.67	0.73	3.23	1.16	-1.47741	0.00104126	0.0231069
Ghir_A10G015350	18	18	27	10	6	7	1.62	1.63	2.57	0.94	0.51	0.64	1.94	0.696667	-1.47752	0.00199796	0.0376255
Ghir_D12G013900	197	201	195	88	86	43	17.7	18.23	18.59	8.31	7.24	3.91	18.1733	6.48667	-1.48627	1.12026e-08	1.20742e-06
Ghir_A11G009810	96	174	185	52	48	66	8.63	15.78	17.64	4.91	4.04	6.01	14.0167	4.98667	-1.491	2.80621e-06	0.000158963
Ghir_D04G011920	194	272	283	47	108	121	17.44	24.67	26.98	4.44	9.1	11.02	23.03	8.18667	-1.49217	5.32725e-06	0.000274264
Ghir_A08G022210	317	144	171	34	77	119	28.49	13.06	16.3	3.21	6.49	10.83	19.2833	6.84333	-1.49458	0.000207797	0.00614438
Ghir_A09G009660	1060	768	559	243	296	324	95.26	69.64	53.3	22.95	24.94	29.5	72.7333	25.7967	-1.49543	2.57694e-09	3.25588e-07
Ghir_D12G022630	323	298	246	90	110	113	29.03	27.02	23.46	8.5	9.27	10.29	26.5033	9.35333	-1.50262	4.88564e-12	1.03343e-09
Ghir_A04G000400	181	555	481	147	150	143	16.27	50.33	45.86	13.89	12.64	13.02	37.4867	13.1833	-1.50766	1.47449e-05	0.000660385
Ghir_D03G000310	32	56	75	18	18	23	2.88	5.08	7.15	1.7	1.52	2.09	5.03667	1.77	-1.50872	0.000242288	0.00696262
Ghir_A08G012630	1698	2120	2968	508	1100	866	152.6	192.24	282.99	47.99	92.67	78.84	209.277	73.1667	-1.51615	1.49701e-06	9.37326e-05
Ghir_D07G008230	1337	555	682	77	503	359	120.16	50.33	65.03	7.27	42.37	32.68	78.5067	27.44	-1.51653	0.00263105	0.0466882
Ghir_A10G002100	52	51	67	13	18	30	4.67	4.62	6.39	1.23	1.52	2.73	5.22667	1.82667	-1.51668	8.75806e-05	0.00300139
Ghir_D05G038060	25	36	32	14	8	11	2.25	3.26	3.05	1.32	0.67	1	2.85333	0.996667	-1.51747	0.000270773	0.00761955
Ghir_D11G013180	214	566	703	156	217	164	19.23	51.33	67.03	14.74	18.28	14.93	45.8633	15.9833	-1.52077	3.34703e-05	0.00133874
Ghir_A13G012310	31	19	38	15	7	9	2.79	1.72	3.62	1.42	0.59	0.82	2.71	0.943333	-1.52245	0.0010791	0.023723
Ghir_D09G009390	1118	872	589	233	351	331	100.48	79.07	56.16	22.01	29.57	30.14	78.57	27.24	-1.52825	3.67903e-09	4.4684e-07
Ghir_D07G021270	221	265	333	59	112	123	19.86	24.03	31.75	5.57	9.44	11.2	25.2133	8.73667	-1.52903	3.63418e-07	2.72212e-05
Ghir_A07G024810	372	255	237	112	45	143	33.43	23.12	22.6	10.58	3.79	13.02	26.3833	9.13	-1.53094	9.87411e-06	0.000469411
Ghir_A02G018930	23	15	19	6	9	5	2.07	1.36	1.81	0.57	0.76	0.46	1.74667	0.596667	-1.54961	0.00128607	0.0270415
Ghir_D03G012290	16	34	33	11	11	7	1.44	3.08	3.15	1.04	0.93	0.64	2.55667	0.87	-1.55518	0.00109002	0.0238795
Ghir_D03G018100	28	36	27	13	4	14	2.52	3.26	2.57	1.23	0.34	1.27	2.78333	0.946667	-1.55589	0.000541255	0.0135498
Ghir_A01G004260	49	64	39	26	14	12	4.4	5.8	3.72	2.46	1.18	1.09	4.64	1.57667	-1.55725	4.79232e-05	0.0018092
Ghir_D11G029840	19	21	17	3	8	9	1.71	1.9	1.62	0.28	0.67	0.82	1.74333	0.59	-1.56306	0.0016349	0.0323752
Ghir_D07G006490	23	12	20	6	7	6	2.07	1.09	1.91	0.57	0.59	0.55	1.69	0.57	-1.56799	0.00176708	0.0342718
Ghir_A02G018800	43	81	45	27	12	18	3.86	7.35	4.29	2.55	1.01	1.64	5.16667	1.73333	-1.57568	0.000101517	0.00338783
Ghir_D08G007050	35	18	38	13	9	9	3.15	1.63	3.62	1.23	0.76	0.82	2.8	0.936667	-1.57982	0.000544989	0.0136132
Ghir_D04G007710	139	299	207	80	55	84	12.49	27.11	19.74	7.56	4.63	7.65	19.78	6.61333	-1.58059	4.14415e-07	3.04355e-05
Ghir_D13G005070	106	119	107	48	39	26	9.53	10.79	10.2	4.53	3.29	2.37	10.1733	3.39667	-1.5826	1.59367e-08	1.64544e-06
Ghir_A12G016710	23	19	31	9	9	7	2.07	1.72	2.96	0.85	0.76	0.64	2.25	0.75	-1.58496	0.000534582	0.0134185
Ghir_A09G024620	34	61	63	28	9	16	3.06	5.53	6.01	2.64	0.76	1.46	4.86667	1.62	-1.58694	0.000281788	0.0078863
Ghir_D03G009790	21	33	21	12	4	9	1.89	2.99	2	1.13	0.34	0.82	2.29333	0.763333	-1.58706	0.000818552	0.0189542
Ghir_D12G007030	102	164	140	54	34	49	9.17	14.87	13.35	5.1	2.86	4.46	12.4633	4.14	-1.58999	9.8381e-08	8.47732e-06
Ghir_A12G027630	30	154	97	44	30	21	2.7	13.96	9.25	4.16	2.53	1.91	8.63667	2.86667	-1.5911	0.00105199	0.0232884
Ghir_D09G005380	164	122	92	49	45	33	14.74	11.06	8.77	4.63	3.79	3	11.5233	3.80667	-1.59796	1.74502e-08	1.77894e-06
Ghir_D08G027100	43	31	33	5	20	12	3.86	2.81	3.15	0.47	1.68	1.09	3.27333	1.08	-1.59973	0.000389903	0.010398
Ghir_A12G019310	92	78	82	42	14	27	8.27	7.07	7.82	3.97	1.18	2.46	7.72	2.53667	-1.60567	3.8896e-06	0.000210012
Ghir_A11G001760	51	116	119	30	22	44	4.58	10.52	11.35	2.83	1.85	4.01	8.81667	2.89667	-1.60584	6.70431e-05	0.00238738
Ghir_A08G022160	40	26	19	13	8	7	3.59	2.36	1.81	1.23	0.67	0.64	2.58667	0.846667	-1.61123	0.000393984	0.0104859
Ghir_A05G021620	36	98	143	28	46	21	3.24	8.89	13.63	2.64	3.88	1.91	8.58667	2.81	-1.61153	0.000574248	0.014237
Ghir_A05G021820	47	31	103	16	28	18	4.22	2.81	9.82	1.51	2.36	1.64	5.61667	1.83667	-1.61262	0.000749887	0.0177128
Ghir_D11G003410	27	61	35	7	10	24	2.43	5.53	3.34	0.66	0.84	2.19	3.76667	1.23	-1.61463	0.00176532	0.0342494
Ghir_D05G001740	72	60	57	15	22	26	6.47	5.44	5.43	1.42	1.85	2.37	5.78	1.88	-1.62034	8.47409e-07	5.68398e-05
Ghir_D05G008610	49	45	36	23	11	8	4.4	4.08	3.43	2.17	0.93	0.73	3.97	1.27667	-1.63676	4.43762e-05	0.00169569
Ghir_D13G000210	15	23	18	8	3	7	1.35	2.09	1.72	0.76	0.25	0.64	1.72	0.55	-1.64491	0.00112495	0.0244266
Ghir_D11G008980	293	629	322	189	60	149	26.33	57.04	30.7	17.85	5.05	13.57	38.0233	12.1567	-1.64514	1.94382e-05	0.000838665
Ghir_D12G013100	41	88	74	18	26	23	3.68	7.98	7.06	1.7	2.19	2.09	6.24	1.99333	-1.64636	1.78386e-05	0.000779775
Ghir_A12G008390	14	40	55	12	13	11	1.26	3.63	5.24	1.13	1.1	1	3.37667	1.07667	-1.64903	0.00169896	0.0333052
Ghir_A07G004160	407	361	327	88	119	150	36.58	32.74	31.18	8.31	10.02	13.66	33.5	10.6633	-1.6515	7.97527e-12	1.64989e-09
Ghir_A05G008900	157	93	67	42	35	25	14.11	8.43	6.39	3.97	2.95	2.28	9.64333	3.06667	-1.65286	9.75523e-07	6.41381e-05
Ghir_A12G018560	29	46	19	7	5	18	2.61	4.17	1.81	0.66	0.42	1.64	2.86333	0.906667	-1.65905	0.00226154	0.0415502
Ghir_D04G014410	27	22	61	9	10	17	2.43	1.99	5.82	0.85	0.84	1.55	3.41333	1.08	-1.66015	0.00135546	0.0280412
Ghir_A03G011260	29	72	144	15	43	24	2.61	6.53	13.73	1.42	3.62	2.19	7.62333	2.41	-1.66139	0.00199784	0.0376255
Ghir_D12G018000	395	426	340	93	143	140	35.5	38.63	32.42	8.78	12.05	12.75	35.5167	11.1933	-1.66586	9.53919e-13	2.30233e-10
Ghir_A04G002610	1697	1843	1618	444	645	582	152.51	167.12	154.27	41.94	54.34	52.99	157.967	49.7567	-1.66666	9.97093e-14	2.88784e-11
Ghir_D05G037420	52	84	77	28	17	23	4.67	7.62	7.34	2.64	1.43	2.09	6.54333	2.05333	-1.67206	1.6991e-06	0.000104418
Ghir_A07G002960	186	277	201	56	83	74	16.72	25.12	19.16	5.29	6.99	6.74	20.3333	6.34	-1.68129	1.01776e-10	1.71071e-08
Ghir_D02G008390	140	115	132	43	39	41	12.58	10.43	12.59	4.06	3.29	3.73	11.8667	3.69333	-1.68392	5.17032e-11	9.21148e-09
Ghir_D07G017440	375	357	691	91	195	176	33.7	32.37	65.88	8.6	16.43	16.02	43.9833	13.6833	-1.68454	8.44399e-07	5.67052e-05
Ghir_D11G010670	289	551	799	146	232	153	25.97	49.96	76.18	13.79	19.54	13.93	50.7033	15.7533	-1.68642	1.12611e-06	7.27682e-05
Ghir_D09G003970	399	289	252	94	104	100	35.86	26.21	24.03	8.88	8.76	9.1	28.7	8.91333	-1.68701	8.51983e-14	2.50612e-11
Ghir_A13G012460	50	68	50	24	21	8	4.49	6.17	4.77	2.27	1.77	0.73	5.14333	1.59	-1.69368	8.60822e-06	0.000414818
Ghir_A13G015340	31	36	49	18	5	13	2.79	3.26	4.67	1.7	0.42	1.18	3.57333	1.1	-1.69977	0.000169214	0.0051854
Ghir_D10G026010	155	89	148	41	43	37	13.93	8.07	14.11	3.87	3.62	3.37	12.0367	3.62	-1.73337	4.52161e-09	5.34241e-07
Ghir_D09G021440	34	60	49	16	14	14	3.06	5.44	4.67	1.51	1.18	1.27	4.39	1.32	-1.73368	7.09608e-06	0.00035124
Ghir_A07G020670	316	52	210	53	63	62	28.4	4.72	20.02	5.01	5.31	5.64	17.7133	5.32	-1.73534	0.000165489	0.00509336
Ghir_D02G011850	217	486	725	128	181	137	19.5	44.07	69.13	12.09	15.25	12.47	44.2333	13.27	-1.73697	2.69408e-06	0.00015369
Ghir_A09G024430	84	82	89	25	34	20	7.55	7.44	8.49	2.36	2.86	1.82	7.82667	2.34667	-1.73779	6.45571e-09	7.35079e-07
Ghir_A13G020550	74	91	89	33	19	25	6.65	8.25	8.49	3.12	1.6	2.28	7.79667	2.33333	-1.74047	2.88924e-08	2.80853e-06
Ghir_A01G021550	99	603	665	131	188	107	8.9	54.68	63.41	12.37	15.84	9.74	42.33	12.65	-1.74254	0.000522583	0.0131759
[truncated: 385 more rows]

## Sheet: CK_OE10 vs WT.edgeR.0.05.lfc1
Data S1. Differential expression analysis between wild-type (WT) and GhMPK9 overexpression transgenic line OE10 under normal condition
id	CK_WT-1	CK_WT-2	CK_WT-3	CK_OE10-1	CK_OE10-2	CK_OE10-3	CK_WT-1_CPM	CK_WT-2_CPM	CK_WT-3_CPM	CK_OE10-1_CPM	CK_OE10-2_CPM	CK_OE10-3_CPM	CK_WT_mean	CK_OE10_mean	log2(fc)	PValue	FDR
Ghir_A03G015430	0	0	0	476	519	492	0	0	0	45.39	60.73	49.03	0.001	51.7167	15.6583	9.24496e-100	1.73386e-95
Ghir_A09G001830	0	0	0	488	273	412	0	0	0	46.54	31.94	41.06	0.001	39.8467	15.2822	9.16468e-95	1.03128e-90
Ghir_D11G030780	0	0	0	138	167	200	0	0	0	13.16	19.54	19.93	0.001	17.5433	14.0986	1.00699e-59	3.14762e-56
Ghir_A04G002270	0	0	0	121	165	171	0	0	0	11.54	19.31	17.04	0.001	15.9633	13.9625	1.85322e-53	4.53347e-50
Ghir_A01G005490	0	0	0	118	130	109	0	0	0	11.25	15.21	10.86	0.001	12.44	13.6027	5.71826e-49	1.00541e-45
Ghir_A04G000880	0	0	0	131	43	81	0	0	0	12.49	5.03	8.07	0.001	8.53	13.0583	1.09337e-29	3.82096e-27
Ghir_D01G012470	0	0	0	82	37	75	0	0	0	7.82	4.33	7.47	0.001	6.54	12.6751	2.12636e-29	7.20708e-27
Ghir_D01G005770	0	0	0	47	54	32	0	0	0	4.48	6.32	3.19	0.001	4.66333	12.1871	1.10669e-21	1.72964e-19
Ghir_D11G005080	0	0	0	36	43	51	0	0	0	3.43	5.03	5.08	0.001	4.51333	12.14	2.59974e-24	5.41748e-22
Ghir_A05G042580	0	0	0	35	42	36	0	0	0	3.34	4.91	3.59	0.001	3.94667	11.9464	7.58956e-22	1.20627e-19
Ghir_A03G022520	0	0	0	28	53	29	0	0	0	2.67	6.2	2.89	0.001	3.92	11.9366	3.50789e-17	3.5755e-15
Ghir_D09G001690	0	0	0	62	12	35	0	0	0	5.91	1.4	3.49	0.001	3.6	11.8138	1.66596e-14	1.2448e-12
Ghir_D10G016760	0	0	0	35	12	39	0	0	0	3.34	1.4	3.89	0.001	2.87667	11.4902	6.11566e-15	4.75922e-13
Ghir_D07G020970	0	0	0	37	16	31	0	0	0	3.53	1.87	3.09	0.001	2.83	11.4666	1.0963e-16	1.05439e-14
Ghir_A04G000440	0	0	0	32	33	14	0	0	0	3.05	3.86	1.4	0.001	2.77	11.4357	7.15394e-14	4.96925e-12
Ghir_D07G005440	0	0	0	14	42	19	0	0	0	1.34	4.91	1.89	0.001	2.71333	11.4059	1.12478e-11	5.82783e-10
Ghir_D12G015040	0	0	0	25	24	27	0	0	0	2.38	2.81	2.69	0.001	2.62667	11.359	1.50739e-17	1.5942e-15
Ghir_A08G021480	0	0	0	24	27	22	0	0	0	2.29	3.16	2.19	0.001	2.54667	11.3144	3.67285e-16	3.31169e-14
Ghir_A05G023490	0	0	0	31	7	35	0	0	0	2.96	0.82	3.49	0.001	2.42333	11.2428	1.22033e-11	6.27038e-10
Ghir_D06G018690	0	0	0	22	14	27	0	0	0	2.1	1.64	2.69	0.001	2.14333	11.0656	1.99731e-14	1.47283e-12
Ghir_A06G013320	0	0	0	19	10	34	0	0	0	1.81	1.17	3.39	0.001	2.12333	11.0521	4.87401e-12	2.65728e-10
Ghir_A05G015630	0	0	0	13	30	15	0	0	0	1.24	3.51	1.49	0.001	2.08	11.0224	6.5344e-11	2.98418e-09
Ghir_D01G005760	0	0	0	25	15	20	0	0	0	2.38	1.76	1.99	0.001	2.04333	10.9967	2.3003e-14	1.67647e-12
Ghir_A05G019700	0	0	0	21	22	14	0	0	0	2	2.57	1.4	0.001	1.99	10.9586	7.11604e-13	4.2548e-11
Ghir_D13G016910	0	0	0	12	12	34	0	0	0	1.14	1.4	3.39	0.001	1.97667	10.9489	8.17457e-11	3.66774e-09
Ghir_A05G036200	0	0	0	11	19	21	0	0	0	1.05	2.22	2.09	0.001	1.78667	10.8031	1.9054e-11	9.45376e-10
Ghir_D11G031000	0	0	0	25	14	10	0	0	0	2.38	1.64	1	0.001	1.67333	10.7085	1.17464e-10	5.11532e-09
Ghir_D05G035290	0	0	0	24	6	15	0	0	0	2.29	0.7	1.49	0.001	1.49333	10.5443	1.85519e-09	6.66117e-08
Ghir_D12G017650	0	0	0	15	8	21	0	0	0	1.43	0.94	2.09	0.001	1.48667	10.5379	2.16776e-10	9.06141e-09
Ghir_D11G011900	0	0	0	13	13	17	0	0	0	1.24	1.52	1.69	0.001	1.48333	10.5346	2.25731e-11	1.11018e-09
Ghir_D03G011980	0	0	0	17	7	20	0	0	0	1.62	0.82	1.99	0.001	1.47667	10.5281	3.31948e-10	1.34716e-08
Ghir_D02G002680	0	0	0	24	5	15	0	0	0	2.29	0.59	1.49	0.001	1.45667	10.5085	6.33119e-09	2.06743e-07
Ghir_A04G011530	0	0	0	11	17	13	0	0	0	1.05	1.99	1.3	0.001	1.44667	10.4985	4.24223e-10	1.6916e-08
Ghir_A01G003740	0	0	0	25	7	11	0	0	0	2.38	0.82	1.1	0.001	1.43333	10.4852	5.18585e-09	1.72547e-07
Ghir_D08G002890	0	0	0	18	10	14	0	0	0	1.72	1.17	1.4	0.001	1.43	10.4818	6.98301e-11	3.17104e-09
Ghir_D05G031160	0	0	0	10	19	10	0	0	0	0.95	2.22	1	0.001	1.39	10.4409	5.54812e-09	1.83515e-07
Ghir_A06G006110	0	0	0	22	6	11	0	0	0	2.1	0.7	1.1	0.001	1.3	10.3443	1.19282e-08	3.67222e-07
Ghir_A08G001910	0	0	0	11	11	13	0	0	0	1.05	1.29	1.3	0.001	1.21333	10.2448	1.02583e-09	3.85811e-08
Ghir_D06G016210	0	0	0	11	15	7	0	0	0	1.05	1.76	0.7	0.001	1.17	10.1923	3.21967e-08	9.02597e-07
Ghir_A09G000180	0	0	0	18	2	15	0	0	0	1.72	0.23	1.49	0.001	1.14667	10.1632	7.39729e-07	1.55357e-05
Ghir_D04G003120	0	0	0	11	15	5	0	0	0	1.05	1.76	0.5	0.001	1.10333	10.1077	2.41333e-07	5.68132e-06
Ghir_D10G021930	0	0	0	6	13	12	0	0	0	0.57	1.52	1.2	0.001	1.09667	10.0989	8.31214e-08	2.15617e-06
Ghir_D10G010360	0	0	0	20	2	11	0	0	0	1.91	0.23	1.1	0.001	1.08	10.0768	1.78482e-06	3.38989e-05
Ghir_D10G011620	0	0	0	19	2	12	0	0	0	1.81	0.23	1.2	0.001	1.08	10.0768	1.39775e-06	2.72122e-05
Ghir_D03G013630	0	0	0	10	10	11	0	0	0	0.95	1.17	1.1	0.001	1.07333	10.0679	6.60069e-09	2.14547e-07
Ghir_A05G034310	0	0	0	15	10	4	0	0	0	1.43	1.17	0.4	0.001	1	9.96578	5.95029e-07	1.28124e-05
Ghir_D12G023820	0	0	0	13	7	9	0	0	0	1.24	0.82	0.9	0.001	0.986667	9.94642	4.21498e-08	1.14955e-06
Ghir_A05G003120	0	0	0	15	4	9	0	0	0	1.43	0.47	0.9	0.001	0.933333	9.86625	4.49146e-07	9.94129e-06
Ghir_D10G005990	0	0	0	3	10	13	0	0	0	0.29	1.17	1.3	0.001	0.92	9.84549	2.90583e-06	5.21678e-05
Ghir_D05G038810	0	0	0	13	6	8	0	0	0	1.24	0.7	0.8	0.001	0.913333	9.835	1.66719e-07	4.05546e-06
Ghir_D05G035150	0	0	0	16	3	8	0	0	0	1.53	0.35	0.8	0.001	0.893333	9.80305	2.16785e-06	4.03746e-05
Ghir_D11G031020	0	0	0	12	5	9	0	0	0	1.14	0.59	0.9	0.001	0.876667	9.77588	2.58515e-07	6.05037e-06
Ghir_A05G015240	0	0	0	11	4	11	0	0	0	1.05	0.47	1.1	0.001	0.873333	9.77039	4.05732e-07	9.0804e-06
Ghir_D03G004870	0	0	0	11	3	12	0	0	0	1.05	0.35	1.2	0.001	0.866667	9.75933	1.03092e-06	2.08048e-05
Ghir_D10G016530	0	0	0	2	12	10	0	0	0	0.19	1.4	1	0.001	0.863333	9.75377	1.60353e-05	0.000239631
Ghir_A11G015660	0	0	0	12	5	6	0	0	0	1.14	0.59	0.6	0.001	0.776667	9.60115	1.69382e-06	3.23822e-05
Ghir_D03G008560	0	0	0	11	4	8	0	0	0	1.05	0.47	0.8	0.001	0.773333	9.59495	1.3457e-06	2.63172e-05
Ghir_A04G009200	0	0	0	12	2	9	0	0	0	1.14	0.23	0.9	0.001	0.756667	9.56351	1.04835e-05	0.000163439
Ghir_D10G018780	0	0	0	12	5	4	0	0	0	1.14	0.59	0.4	0.001	0.71	9.47168	9.14099e-06	0.000145374
Ghir_D09G009220	0	0	0	10	4	7	0	0	0	0.95	0.47	0.7	0.001	0.706667	9.46489	4.93901e-06	8.345e-05
Ghir_D11G030670	0	0	0	5	13	1	0	0	0	0.48	1.52	0.1	0.001	0.7	9.45121	0.000316887	0.00314616
Ghir_D13G015600	0	0	0	8	6	6	0	0	0	0.76	0.7	0.6	0.001	0.686667	9.42347	3.05411e-06	5.44303e-05
Ghir_D12G022330	0	0	0	10	6	4	0	0	0	0.95	0.7	0.4	0.001	0.683333	9.41645	7.56351e-06	0.000122602
Ghir_A10G008910	0	0	0	7	4	9	0	0	0	0.67	0.47	0.9	0.001	0.68	9.40939	6.91899e-06	0.0001131
Ghir_A01G011260	0	0	0	5	7	7	0	0	0	0.48	0.82	0.7	0.001	0.666667	9.38082	6.64873e-06	0.00010919
Ghir_A12G009610	0	0	0	5	5	9	0	0	0	0.48	0.59	0.9	0.001	0.656667	9.35902	7.35915e-06	0.0001196
Ghir_D05G034680	0	0	0	8	5	6	0	0	0	0.76	0.59	0.6	0.001	0.65	9.3443	5.19564e-06	8.73923e-05
Ghir_A12G013590	0	0	0	9	4	6	0	0	0	0.86	0.47	0.6	0.001	0.643333	9.32942	1.19606e-05	0.000183666
Ghir_D01G020920	0	0	0	6	8	4	0	0	0	0.57	0.94	0.4	0.001	0.636667	9.31439	1.98203e-05	0.000290408
Ghir_A02G015210	0	0	0	6	7	5	0	0	0	0.57	0.82	0.5	0.001	0.63	9.29921	1.15863e-05	0.000178796
Ghir_D11G033620	0	0	0	6	2	10	0	0	0	0.57	0.23	1	0.001	0.6	9.22882	5.78993e-05	0.000741048
Ghir_D09G016230	0	0	0	9	2	7	0	0	0	0.86	0.23	0.7	0.001	0.596667	9.22078	4.41768e-05	0.00058802
Ghir_A04G009950	0	0	0	10	2	6	0	0	0	0.95	0.23	0.6	0.001	0.593333	9.2127	5.66336e-05	0.00072733
Ghir_D05G037660	0	0	0	5	6	6	0	0	0	0.48	0.7	0.6	0.001	0.593333	9.2127	1.66287e-05	0.000247514
Ghir_A10G002660	0	0	0	3	4	10	0	0	0	0.29	0.47	1	0.001	0.586667	9.1964	9.2112e-05	0.00110881
Ghir_D10G016520	0	0	0	3	10	3	0	0	0	0.29	1.17	0.3	0.001	0.586667	9.1964	0.000266639	0.00271189
Ghir_A09G016760	0	0	0	12	0	6	0	0	0	1.14	0	0.6	0.001	0.58	9.17991	0.000724917	0.00636397
Ghir_D09G007320	0	0	0	9	7	0	0	0	0	0.86	0.82	0	0.001	0.56	9.12928	0.00107664	0.00884282
Ghir_A12G005090	0	0	0	12	2	3	0	0	0	1.14	0.23	0.3	0.001	0.556667	9.12067	0.000276484	0.00279735
Ghir_D07G020320	0	0	0	4	5	7	0	0	0	0.38	0.59	0.7	0.001	0.556667	9.12067	5.6775e-05	0.000728813
Ghir_D08G004100	0	0	0	12	2	3	0	0	0	1.14	0.23	0.3	0.001	0.556667	9.12067	0.000276437	0.00279735
Ghir_A05G030730	0	0	0	9	3	4	0	0	0	0.86	0.35	0.4	0.001	0.536667	9.06788	9.94206e-05	0.00118237
Ghir_D03G000080	0	0	0	3	6	6	0	0	0	0.29	0.7	0.6	0.001	0.53	9.04985	0.000132034	0.00150654
Ghir_D12G005790	0	0	0	9	1	6	0	0	0	0.86	0.12	0.6	0.001	0.526667	9.04075	0.000228658	0.00237761
Ghir_D02G003070	0	0	0	4	3	8	0	0	0	0.38	0.35	0.8	0.001	0.51	8.99435	0.000135239	0.00153379
Ghir_A11G006540	0	0	0	2	6	6	0	0	0	0.19	0.7	0.6	0.001	0.496667	8.95613	0.00032767	0.00324064
Ghir_A01G019680	0	0	0	3	5	6	0	0	0	0.29	0.59	0.6	0.001	0.493333	8.94642	0.000195038	0.00208228
Ghir_D13G008850	0	0	0	10	2	3	0	0	0	0.95	0.23	0.3	0.001	0.493333	8.94642	0.000384483	0.00372718
Ghir_A01G019420	0	0	0	10	1	4	0	0	0	0.95	0.12	0.4	0.001	0.49	8.93664	0.000527034	0.00485748
Ghir_D05G019870	0	0	0	5	1	8	0	0	0	0.48	0.12	0.8	0.001	0.466667	8.86625	0.000469374	0.00440883
Ghir_A01G006180	0	0	0	9	2	3	0	0	0	0.86	0.23	0.3	0.001	0.463333	8.85591	0.000467341	0.00439192
Ghir_A05G019750	0	0	0	9	1	4	0	0	0	0.86	0.12	0.4	0.001	0.46	8.84549	0.000633611	0.00567125
Ghir_D12G019490	0	0	0	3	3	7	0	0	0	0.29	0.35	0.7	0.001	0.446667	8.80305	0.000384809	0.0037297
Ghir_A01G014720	0	0	0	5	3	5	0	0	0	0.48	0.35	0.5	0.001	0.443333	8.79225	0.000263645	0.00268483
Ghir_A09G006640	0	0	0	2	8	2	0	0	0	0.19	0.94	0.2	0.001	0.443333	8.79225	0.00147537	0.0114544
Ghir_A10G008980	0	0	0	7	3	3	0	0	0	0.67	0.35	0.3	0.001	0.44	8.78136	0.000377954	0.00367275
Ghir_D03G007360	0	0	0	6	3	4	0	0	0	0.57	0.35	0.4	0.001	0.44	8.78136	0.000286408	0.00288428
Ghir_A07G015930	0	0	0	9	2	2	0	0	0	0.86	0.23	0.2	0.001	0.43	8.74819	0.00100964	0.00839706
Ghir_A09G001930	0	0	0	8	1	4	0	0	0	0.76	0.12	0.4	0.001	0.426667	8.73697	0.000780561	0.00678577
Ghir_D02G002110	0	0	0	3	2	7	0	0	0	0.29	0.23	0.7	0.001	0.406667	8.6677	0.000803121	0.00694754
Ghir_D06G001920	0	0	0	5	2	5	0	0	0	0.48	0.23	0.5	0.001	0.403333	8.65583	0.000551199	0.00504189
Ghir_A09G016770	0	0	0	8	2	2	0	0	0	0.76	0.23	0.2	0.001	0.396667	8.63178	0.00126709	0.0101152
Ghir_A13G024540	0	0	0	2	6	3	0	0	0	0.19	0.7	0.3	0.001	0.396667	8.63178	0.00167368	0.0126928
Ghir_D12G004220	0	0	0	1	5	5	0	0	0	0.1	0.59	0.5	0.001	0.396667	8.63178	0.00186667	0.0139071
Ghir_A13G020880	0	0	0	2	5	4	0	0	0	0.19	0.59	0.4	0.001	0.393333	8.61961	0.00125184	0.0100119
Ghir_D09G012800	0	0	0	3	4	4	0	0	0	0.29	0.47	0.4	0.001	0.386667	8.59495	0.000931269	0.00785443
Ghir_A05G034000	0	0	0	5	3	3	0	0	0	0.48	0.35	0.3	0.001	0.376667	8.55714	0.00093618	0.00787932
Ghir_A10G017400	0	0	0	1	5	4	0	0	0	0.1	0.59	0.4	0.001	0.363333	8.50515	0.00297776	0.0203055
Ghir_D04G006710	0	0	0	2	5	3	0	0	0	0.19	0.59	0.3	0.001	0.36	8.49185	0.00228852	0.0164082
Ghir_D05G000050	0	0	0	3	5	2	0	0	0	0.29	0.59	0.2	0.001	0.36	8.49185	0.0022837	0.0163932
Ghir_A11G030680	0	0	0	7	0	4	0	0	0	0.67	0	0.4	0.001	0.356667	8.47843	0.00567927	0.0341023
Ghir_A08G004600	0	0	0	2	4	4	0	0	0	0.19	0.47	0.4	0.001	0.353333	8.46489	0.00190945	0.014185
Ghir_D12G009210	0	0	0	1	2	7	0	0	0	0.1	0.23	0.7	0.001	0.343333	8.42347	0.00396669	0.0255077
Ghir_D13G002330	0	0	0	7	3	0	0	0	0	0.67	0.35	0	0.001	0.34	8.40939	0.0068765	0.039533
Ghir_A08G004400	0	0	0	4	2	4	0	0	0	0.38	0.23	0.4	0.001	0.336667	8.39518	0.00167609	0.0127077
Ghir_A06G003750	0	0	0	6	2	2	0	0	0	0.57	0.23	0.2	0.001	0.333333	8.38082	0.00235684	0.0167961
Ghir_D05G016560	0	0	0	6	2	2	0	0	0	0.57	0.23	0.2	0.001	0.333333	8.38082	0.00235872	0.0168074
Ghir_D10G013710	0	0	0	4	1	5	0	0	0	0.38	0.12	0.5	0.001	0.333333	8.38082	0.00219083	0.0158663
Ghir_A07G007280	0	0	0	1	5	3	0	0	0	0.1	0.59	0.3	0.001	0.33	8.36632	0.00512077	0.0313373
Ghir_D08G006740	0	0	0	2	5	2	0	0	0	0.19	0.59	0.2	0.001	0.326667	8.35168	0.00447155	0.0281135
Ghir_D09G013060	0	0	0	1	3	5	0	0	0	0.1	0.35	0.5	0.001	0.316667	8.30682	0.00435161	0.0275162
Ghir_D07G009370	0	0	0	2	3	4	0	0	0	0.19	0.35	0.4	0.001	0.313333	8.29155	0.00321923	0.021573
Ghir_A06G018760	0	0	0	4	3	2	0	0	0	0.38	0.35	0.2	0.001	0.31	8.27612	0.00320698	0.0215139
Ghir_A10G020770	0	0	0	4	3	2	0	0	0	0.38	0.35	0.2	0.001	0.31	8.27612	0.00320653	0.0215135
Ghir_A09G004390	0	0	0	4	2	3	0	0	0	0.38	0.23	0.3	0.001	0.303333	8.24476	0.00305647	0.0207242
Ghir_D05G018810	0	0	0	5	2	2	0	0	0	0.48	0.23	0.2	0.001	0.303333	8.24476	0.00357193	0.0234615
Ghir_A04G015340	0	0	0	4	1	4	0	0	0	0.38	0.12	0.4	0.001	0.3	8.22882	0.0035701	0.0234581
Ghir_D08G004130	0	0	0	5	1	3	0	0	0	0.48	0.12	0.3	0.001	0.3	8.22882	0.0038809	0.025058
Ghir_D07G003330	0	0	0	6	1	2	0	0	0	0.57	0.12	0.2	0.001	0.296667	8.2127	0.00503175	0.030917
Ghir_D10G024900	0	0	0	2	4	2	0	0	0	0.19	0.47	0.2	0.001	0.286667	8.16323	0.00665409	0.0385012
Ghir_A11G020210	0	0	0	1	3	4	0	0	0	0.1	0.35	0.4	0.001	0.283333	8.14636	0.00694168	0.0398456
Ghir_A03G002580	0	0	0	3	3	2	0	0	0	0.29	0.35	0.2	0.001	0.28	8.12928	0.00577937	0.0345521
Ghir_A08G004840	0	0	0	2	3	3	0	0	0	0.19	0.35	0.3	0.001	0.28	8.12928	0.00578722	0.0345849
Ghir_D05G021140	0	0	0	2	3	3	0	0	0	0.19	0.35	0.3	0.001	0.28	8.12928	0.0057873	0.0345849
Ghir_D03G012270	0	0	0	1	2	5	0	0	0	0.1	0.23	0.5	0.001	0.276667	8.11201	0.00776969	0.0435109
Ghir_D07G017870	0	0	0	1	2	5	0	0	0	0.1	0.23	0.5	0.001	0.276667	8.11201	0.00777469	0.0435345
Ghir_D02G009940	0	0	0	2	2	4	0	0	0	0.19	0.23	0.4	0.001	0.273333	8.09452	0.00594068	0.0352879
Ghir_D11G033690	0	0	0	3	2	3	0	0	0	0.29	0.23	0.3	0.001	0.273333	8.09452	0.00553938	0.0334408
Ghir_D13G012360	0	0	0	3	2	3	0	0	0	0.29	0.23	0.3	0.001	0.273333	8.09452	0.00553902	0.0334408
Ghir_A07G011220	0	0	0	5	2	1	0	0	0	0.48	0.23	0.1	0.001	0.27	8.07682	0.00769805	0.0431794
Ghir_A08G013600	0	0	0	4	2	2	0	0	0	0.38	0.23	0.2	0.001	0.27	8.07682	0.00591353	0.0351595
Ghir_D04G011470	0	0	0	4	2	2	0	0	0	0.38	0.23	0.2	0.001	0.27	8.07682	0.0059154	0.0351637
Ghir_D07G005350	0	0	0	3	1	4	0	0	0	0.29	0.12	0.4	0.001	0.27	8.07682	0.00630968	0.0369646
Ghir_A04G001760	0	0	1	99	82	54	0	0	0.1	9.44	9.6	5.38	0.0333333	8.14	7.93192	3.10571e-32	1.48084e-29
Ghir_D11G004940	0	0	1	98	55	84	0	0	0.1	9.35	6.44	8.37	0.0333333	8.05333	7.91648	3.91972e-38	2.94052e-35
Ghir_D01G005750	0	0	1	71	63	58	0	0	0.1	6.77	7.37	5.78	0.0333333	6.64	7.63807	1.45147e-33	7.7043e-31
Ghir_A12G000540	0	0	1	79	31	44	0	0	0.1	7.53	3.63	4.38	0.0333333	5.18	7.27984	5.09654e-23	9.19076e-21
Ghir_D12G010430	0	1	0	46	55	23	0	0.09	0	4.39	6.44	2.29	0.03	4.37333	7.18763	4.01804e-18	4.47666e-16
Ghir_D01G003780	0	0	1	62	38	42	0	0	0.1	5.91	4.45	4.19	0.0333333	4.85	7.18488	4.20877e-26	1.05715e-23
Ghir_D01G004180	1	1	3	281	58	316	0.09	0.09	0.29	26.8	6.79	31.49	0.156667	21.6933	7.11341	7.42955e-29	2.33529e-26
Ghir_D12G000520	1	1	0	116	51	75	0.09	0.09	0	11.06	5.97	7.47	0.06	8.16667	7.08864	5.0248e-32	2.35596e-29
Ghir_D02G002290	0	0	2	91	41	59	0	0	0.19	8.68	4.8	5.88	0.0633333	6.45333	6.67094	3.09977e-27	8.59141e-25
Ghir_A11G019140	1	0	0	43	17	30	0.09	0	0	4.1	1.99	2.99	0.03	3.02667	6.65662	4.71362e-17	4.70226e-15
Ghir_D04G001580	1	1	0	97	26	54	0.09	0.09	0	9.25	3.04	5.38	0.06	5.89	6.61716	2.90088e-20	3.97117e-18
Ghir_D12G011530	0	0	1	56	13	29	0	0	0.1	5.34	1.52	2.89	0.0333333	3.25	6.60733	3.23154e-13	2.0315e-11
Ghir_A05G000640	4	5	5	604	201	385	0.36	0.45	0.48	57.6	23.52	38.36	0.43	39.8267	6.53325	9.86502e-54	2.64307e-50
Ghir_A05G032460	1	0	0	32	24	19	0.09	0	0	3.05	2.81	1.89	0.03	2.58333	6.42813	5.20968e-16	4.61603e-14
Ghir_D09G001800	0	1	0	37	14	22	0	0.09	0	3.53	1.64	2.19	0.03	2.45333	6.35364	2.08456e-14	1.53314e-12
Ghir_D08G002900	1	17	10	1029	415	588	0.09	1.54	0.95	98.13	48.56	58.59	0.86	68.4267	6.31408	5.50335e-48	8.36866e-45
Ghir_D01G003250	0	2	1	85	42	91	0	0.18	0.1	8.11	4.91	9.07	0.0933333	7.36333	6.30182	1.92994e-29	6.58097e-27
Ghir_D01G020940	2	2	2	199	76	150	0.18	0.18	0.19	18.98	8.89	14.95	0.183333	14.2733	6.28271	3.42557e-40	3.10865e-37
Ghir_A13G016390	1	0	0	25	15	28	0.09	0	0	2.38	1.76	2.79	0.03	2.31	6.26679	1.8612e-15	1.53322e-13
Ghir_D10G018260	0	1	0	22	24	20	0	0.09	0	2.1	2.81	1.99	0.03	2.3	6.26053	2.74326e-15	2.19867e-13
Ghir_D08G004980	1	1	1	77	54	72	0.09	0.09	0.1	7.34	6.32	7.17	0.0933333	6.94333	6.21709	3.84033e-35	2.29864e-32
Ghir_D04G015410	0	1	0	34	12	20	0	0.09	0	3.24	1.4	1.99	0.03	2.21	6.20294	3.48265e-13	2.17478e-11
Ghir_D05G000780	2	9	1	402	121	284	0.18	0.82	0.1	38.34	14.16	28.3	0.366667	26.9333	6.19878	1.27161e-38	9.80078e-36
Ghir_A13G012100	0	1	0	30	20	14	0	0.09	0	2.86	2.34	1.4	0.03	2.2	6.1964	2.18315e-13	1.4135e-11
Ghir_A01G021410	0	1	2	92	64	41	0	0.09	0.19	8.77	7.49	4.09	0.0933333	6.78333	6.18346	4.93775e-24	1.00659e-21
Ghir_A01G010790	1	1	2	140	33	97	0.09	0.09	0.19	13.35	3.86	9.67	0.123333	8.96	6.18286	6.06461e-23	1.08323e-20
Ghir_D02G002240	8	1	4	296	283	236	0.72	0.09	0.38	28.23	33.11	23.52	0.396667	28.2867	6.15605	2.4798e-67	1.39523e-63
Ghir_A08G005410	2	0	3	79	89	155	0.18	0	0.29	7.53	10.41	15.45	0.156667	11.13	6.15061	5.06912e-35	2.99068e-32
Ghir_D02G008290	1	16	13	616	505	763	0.09	1.45	1.24	58.75	59.09	76.03	0.926667	64.6233	6.12386	3.43851e-72	2.1496e-68
Ghir_A02G015550	0	4	0	97	59	88	0	0.36	0	9.25	6.9	8.77	0.12	8.30667	6.11316	3.1576e-36	2.14047e-33
Ghir_D02G022810	0	1	0	23	17	20	0	0.09	0	2.19	1.99	1.99	0.03	2.05667	6.0992	7.28697e-15	5.63179e-13
Ghir_D02G002790	1	7	2	245	118	251	0.09	0.63	0.19	23.36	13.81	25.01	0.303333	20.7267	6.09444	9.50098e-50	1.78188e-46
Ghir_D04G017600	2	0	0	39	35	42	0.18	0	0	3.72	4.1	4.19	0.06	4.00333	6.0601	7.8097e-23	1.37314e-20
Ghir_A09G014640	1	2	2	157	63	83	0.09	0.18	0.19	14.97	7.37	8.27	0.153333	10.2033	6.05623	1.66638e-30	6.37805e-28
Ghir_A12G010530	1	0	0	28	5	26	0.09	0	0	2.67	0.59	2.59	0.03	1.95	6.02237	5.5063e-10	2.16044e-08
Ghir_D02G002670	2	1	2	113	69	106	0.18	0.09	0.19	10.78	8.07	10.56	0.153333	9.80333	5.99853	5.84074e-41	5.76532e-38
Ghir_D02G002710	0	6	5	257	145	235	0	0.54	0.48	24.51	16.97	23.42	0.34	21.6333	5.99158	2.12324e-60	7.02718e-57
Ghir_D02G020840	1	1	0	52	19	42	0.09	0.09	0	4.96	2.22	4.19	0.06	3.79	5.98109	7.93354e-18	8.58408e-16
Ghir_D11G009260	2	1	4	220	47	145	0.18	0.09	0.38	20.98	5.5	14.45	0.216667	13.6433	5.97658	5.47308e-25	1.21714e-22
Ghir_D04G005120	4	3	3	267	66	227	0.36	0.27	0.29	25.46	7.72	22.62	0.306667	18.6	5.92249	4.52437e-31	1.88562e-28
Ghir_A06G013040	0	2	0	47	23	35	0	0.18	0	4.48	2.69	3.49	0.06	3.55333	5.88807	6.32227e-19	7.6334e-17
Ghir_D08G023680	2	0	3	124	56	90	0.18	0	0.29	11.83	6.55	8.97	0.156667	9.11667	5.86274	5.74147e-33	2.85875e-30
Ghir_D10G013150	0	1	1	51	16	42	0	0.09	0.1	4.86	1.87	4.19	0.0633333	3.64	5.84483	2.52027e-16	2.33225e-14
Ghir_A11G032800	1	3	3	209	38	127	0.09	0.27	0.29	19.93	4.45	12.66	0.216667	12.3467	5.8325	8.93358e-22	1.40795e-19
Ghir_A02G002860	0	5	2	141	79	137	0	0.45	0.19	13.45	9.24	13.65	0.213333	12.1133	5.82734	2.29243e-42	2.48041e-39
Ghir_D04G015880	0	3	4	141	127	86	0	0.27	0.38	13.45	14.86	8.57	0.216667	12.2933	5.82626	6.36032e-37	4.52984e-34
Ghir_D03G005180	1	6	4	193	140	198	0.09	0.54	0.38	18.41	16.38	19.73	0.336667	18.1733	5.75436	5.57882e-61	2.09258e-57
Ghir_A05G041380	3	1	3	174	57	114	0.27	0.09	0.29	16.59	6.67	11.36	0.216667	11.54	5.73502	1.6646e-30	6.37805e-28
Ghir_A02G007550	1	0	0	27	10	9	0.09	0	0	2.57	1.17	0.9	0.03	1.54667	5.68806	2.12325e-09	7.53099e-08
Ghir_D11G004080	1	0	0	21	12	12	0.09	0	0	2	1.4	1.2	0.03	1.53333	5.67557	4.2581e-11	1.99982e-09
Ghir_A10G016820	1	3	3	120	89	113	0.09	0.27	0.29	11.44	10.41	11.26	0.216667	11.0367	5.67068	4.83962e-45	6.05103e-42
Ghir_A03G021330	0	1	0	9	13	22	0	0.09	0	0.86	1.52	2.19	0.03	1.52333	5.66613	7.12562e-09	2.28964e-07
Ghir_A02G008720	9	8	8	629	117	405	0.81	0.73	0.76	59.99	13.69	40.36	0.766667	38.0133	5.63176	4.20998e-30	1.56868e-27
Ghir_D11G027480	0	0	2	30	34	25	0	0	0.19	2.86	3.98	2.49	0.0633333	3.11	5.61781	1.08035e-16	1.04083e-14
Ghir_A09G017320	3	3	5	251	68	157	0.27	0.27	0.48	23.94	7.96	15.64	0.34	15.8467	5.5425	5.08178e-30	1.86877e-27
Ghir_D11G030720	7	3	3	221	154	152	0.63	0.27	0.29	21.08	18.02	15.15	0.396667	18.0833	5.51059	5.28527e-54	1.48685e-50
Ghir_D09G013870	2	4	11	376	89	248	0.18	0.36	1.05	35.86	10.41	24.71	0.53	23.66	5.48031	2.92942e-27	8.15944e-25
Ghir_D01G011810	9	5	5	420	122	225	0.81	0.45	0.48	40.05	14.28	22.42	0.58	25.5833	5.46301	4.5015e-36	3.01515e-33
Ghir_A12G026790	3	11	5	388	138	240	0.27	1	0.48	37	16.15	23.92	0.583333	25.69	5.46074	1.30329e-40	1.22214e-37
Ghir_A05G003040	0	2	1	60	27	34	0	0.18	0.1	5.72	3.16	3.39	0.0933333	4.09	5.45356	3.22623e-18	3.62316e-16
Ghir_A06G004330	1	1	5	81	95	101	0.09	0.09	0.48	7.72	11.12	10.06	0.22	9.63333	5.45246	5.39815e-35	3.13115e-32
Ghir_D10G020930	0	1	1	23	25	32	0	0.09	0.1	2.19	2.93	3.19	0.0633333	2.77	5.45078	1.85283e-16	1.73746e-14
Ghir_A07G009290	4	20	8	597	252	415	0.36	1.81	0.76	56.93	29.49	41.35	0.976667	42.59	5.4465	3.44639e-46	4.50948e-43
Ghir_A08G018670	0	0	1	26	1	17	0	0	0.1	2.48	0.12	1.69	0.0333333	1.43	5.42291	9.71253e-06	0.000153157
Ghir_D11G036640	0	0	1	15	7	20	0	0	0.1	1.43	0.82	1.99	0.0333333	1.41333	5.40599	9.14017e-09	2.87941e-07
Ghir_A11G033070	0	1	0	17	5	16	0	0.09	0	1.62	0.59	1.59	0.03	1.26667	5.39993	1.17455e-07	2.95549e-06
Ghir_A05G041640	3	0	3	119	44	70	0.27	0	0.29	11.35	5.15	6.98	0.186667	7.82667	5.38986	7.1735e-25	1.58278e-22
Ghir_A10G017940	0	1	1	39	13	27	0	0.09	0.1	3.72	1.52	2.69	0.0633333	2.64333	5.38325	1.41615e-13	9.42939e-12
Ghir_A09G009840	12	1	3	245	154	192	1.08	0.09	0.29	23.36	18.02	19.13	0.486667	20.17	5.37313	1.70263e-53	4.3544e-50
Ghir_A02G008130	7	16	13	652	234	481	0.63	1.45	1.24	62.18	27.38	47.93	1.10667	45.83	5.372	3.85195e-47	5.28601e-44
Ghir_D13G025110	1	1	0	35	12	26	0.09	0.09	0	3.34	1.4	2.59	0.06	2.44333	5.34774	5.57857e-13	3.37497e-11
Ghir_D12G021980	0	1	1	30	22	22	0	0.09	0.1	2.86	2.57	2.19	0.0633333	2.54	5.32572	1.14065e-15	9.66533e-14
Ghir_A08G009000	4	2	0	100	43	70	0.36	0.18	0	9.54	5.03	6.98	0.18	7.18333	5.31858	6.77414e-26	1.63579e-23
Ghir_D04G016730	0	2	6	161	37	102	0	0.18	0.57	15.35	4.33	10.16	0.25	9.94667	5.31421	1.13905e-19	1.46989e-17
Ghir_D02G005390	0	1	3	48	51	44	0	0.09	0.29	4.58	5.97	4.38	0.126667	4.97667	5.29607	1.56732e-22	2.66416e-20
Ghir_D06G008570	1	0	0	12	6	17	0.09	0	0	1.14	0.7	1.69	0.03	1.17667	5.2936	1.12415e-08	3.47714e-07
Ghir_D04G008970	1	3	2	74	51	85	0.09	0.27	0.19	7.06	5.97	8.47	0.183333	7.16667	5.28876	7.57483e-31	3.11088e-28
Ghir_A07G010020	1	2	0	41	24	36	0.09	0.18	0	3.91	2.81	3.59	0.09	3.43667	5.25494	1.31479e-18	1.56396e-16
Ghir_A13G022680	0	0	1	21	11	5	0	0	0.1	2	1.29	0.5	0.0333333	1.26333	5.24413	7.48201e-07	1.56843e-05
Ghir_D09G009210	1	0	0	23	6	5	0.09	0	0	2.19	0.7	0.5	0.03	1.13	5.23522	9.42365e-06	0.000149355
Ghir_A03G004590	0	1	2	38	36	26	0	0.09	0.19	3.62	4.21	2.59	0.0933333	3.47333	5.21778	4.09482e-17	4.11413e-15
Ghir_A05G037950	2	5	11	294	88	238	0.18	0.45	1.05	28.04	10.3	23.72	0.56	20.6867	5.20713	7.51689e-30	2.65994e-27
Ghir_D05G029520	9	1	2	207	73	120	0.81	0.09	0.19	19.74	8.54	11.96	0.363333	13.4133	5.20623	4.43967e-29	1.43559e-26
Ghir_D04G012830	0	0	1	13	9	14	0	0	0.1	1.24	1.05	1.4	0.0333333	1.23	5.20555	9.36814e-09	2.94628e-07
Ghir_D11G000960	1	3	7	164	123	80	0.09	0.27	0.67	15.64	14.39	7.97	0.343333	12.6667	5.20528	1.50329e-30	5.8332e-28
Ghir_D12G014060	2	3	3	84	57	125	0.18	0.27	0.29	8.01	6.67	12.46	0.246667	9.04667	5.19675	5.82935e-30	2.10245e-27
Ghir_D07G009380	3	18	15	524	349	308	0.27	1.63	1.43	49.97	40.84	30.69	1.11	40.5	5.18929	3.50347e-48	5.63198e-45
Ghir_D07G009390	8	22	13	696	304	405	0.72	1.99	1.24	66.38	35.57	40.36	1.31667	47.4367	5.17104	2.06041e-47	2.97249e-44
Ghir_D13G021710	1	0	0	19	4	9	0.09	0	0	1.81	0.47	0.9	0.03	1.06	5.14296	3.71114e-06	6.47453e-05
Ghir_D01G003360	0	1	2	56	21	21	0	0.09	0.19	5.34	2.46	2.09	0.0933333	3.29667	5.14247	3.84497e-13	2.38253e-11
Ghir_A09G001460	0	1	1	28	8	31	0	0.09	0.1	2.67	0.94	3.09	0.0633333	2.23333	5.14009	5.86583e-11	2.69636e-09
Ghir_A13G000530	2	1	1	69	20	40	0.18	0.09	0.1	6.58	2.34	3.99	0.123333	4.30333	5.12482	1.37379e-15	1.15022e-13
Ghir_A07G024040	1	4	1	60	64	59	0.09	0.36	0.1	5.72	7.49	5.88	0.183333	6.36333	5.11724	7.47855e-27	1.99418e-24
Ghir_D02G004320	1	0	0	4	14	11	0.09	0	0	0.38	1.64	1.1	0.03	1.04	5.11548	6.75044e-06	0.000110699
Ghir_D11G031260	3	1	3	124	40	60	0.27	0.09	0.29	11.83	4.68	5.98	0.216667	7.49667	5.1127	4.02048e-21	5.90622e-19
Ghir_D10G026660	10	12	7	355	280	249	0.9	1.09	0.67	33.86	32.76	24.81	0.886667	30.4767	5.10317	5.58672e-63	2.41793e-59
Ghir_A13G024380	0	0	1	16	9	8	0	0	0.1	1.53	1.05	0.8	0.0333333	1.12667	5.07895	1.52083e-07	3.73823e-06
Ghir_D05G015460	7	4	2	116	142	121	0.63	0.36	0.19	11.06	16.62	12.06	0.393333	13.2467	5.07373	6.55398e-39	5.2679e-36
Ghir_A07G010750	7	9	12	405	156	289	0.63	0.82	1.14	38.62	18.25	28.8	0.863333	28.5567	5.04777	9.75151e-45	1.16736e-41
Ghir_D05G034740	1	1	1	56	19	17	0.09	0.09	0.1	5.34	2.22	1.69	0.0933333	3.08333	5.04595	9.51259e-12	4.98339e-10
Ghir_D07G019570	1	5	3	143	35	96	0.09	0.45	0.29	13.64	4.1	9.57	0.276667	9.10333	5.04017	9.89725e-20	1.28903e-17
Ghir_D08G007460	2	2	17	195	177	248	0.18	0.18	1.62	18.6	20.71	24.71	0.66	21.34	5.01495	1.3632e-39	1.17998e-36
Ghir_A07G002170	0	0	2	31	11	19	0	0	0.19	2.96	1.29	1.89	0.0633333	2.04667	5.01417	2.53617e-11	1.23545e-09
Ghir_D11G004960	2	1	3	82	36	60	0.18	0.09	0.29	7.82	4.21	5.98	0.186667	6.00333	5.00723	2.12942e-23	4.02045e-21
Ghir_D05G020460	27	16	17	847	276	626	2.43	1.45	1.62	80.78	32.3	62.38	1.83333	58.4867	4.99557	1.92506e-43	2.16623e-40
Ghir_D13G000830	3	2	3	125	33	78	0.27	0.18	0.29	11.92	3.86	7.77	0.246667	7.85	4.99206	2.30157e-20	3.18954e-18
Ghir_A11G017410	0	1	0	11	6	11	0	0.09	0	1.05	0.7	1.1	0.03	0.95	4.98489	7.62341e-07	1.59392e-05
Ghir_A10G021670	12	23	13	535	422	391	1.08	2.09	1.24	51.02	49.38	38.96	1.47	46.4533	4.98189	6.26077e-64	2.93547e-60
Ghir_D13G022020	3	1	0	40	31	39	0.27	0.09	0	3.81	3.63	3.89	0.12	3.77667	4.97601	7.57438e-21	1.09273e-18
Ghir_A02G012280	0	1	0	14	5	9	0	0.09	0	1.34	0.59	0.9	0.03	0.943333	4.97473	2.02463e-06	3.80474e-05
Ghir_D01G015990	2	1	2	68	33	40	0.18	0.09	0.19	6.48	3.86	3.99	0.153333	4.77667	4.96126	1.97516e-19	2.51426e-17
Ghir_D04G003130	6	3	2	142	62	104	0.54	0.27	0.19	13.54	7.25	10.36	0.333333	10.3833	4.96116	1.42269e-31	6.4037e-29
Ghir_A07G021130	2	2	2	59	35	73	0.18	0.18	0.19	5.63	4.1	7.27	0.183333	5.66667	4.94996	1.86759e-23	3.57408e-21
Ghir_A13G016760	1	0	1	24	17	16	0.09	0	0.1	2.29	1.99	1.59	0.0633333	1.95667	4.94929	1.85143e-12	1.05755e-10
Ghir_A04G011460	0	1	0	12	8	7	0	0.09	0	1.14	0.94	0.7	0.03	0.926667	4.94902	1.5836e-06	3.04718e-05
Ghir_D04G001300	2	0	3	54	21	68	0.18	0	0.29	5.15	2.46	6.78	0.156667	4.79667	4.93626	3.11734e-16	2.82894e-14
Ghir_D13G013750	0	1	0	9	5	13	0	0.09	0	0.86	0.59	1.3	0.03	0.916667	4.93336	2.4529e-06	4.49837e-05
Ghir_A01G021750	5	2	13	256	87	222	0.45	0.18	1.24	24.41	10.18	22.12	0.623333	18.9033	4.92249	5.53277e-29	1.75873e-26
Ghir_D08G016580	55	119	107	3399	1833	2446	4.94	10.79	10.2	324.15	214.49	243.74	8.64333	260.793	4.91518	1.41686e-49	2.57155e-46
Ghir_D04G013340	0	1	0	11	2	14	0	0.09	0	1.05	0.23	1.4	0.03	0.893333	4.89616	3.44773e-05	0.000470149
Ghir_A01G017190	0	1	0	7	12	6	0	0.09	0	0.67	1.4	0.6	0.03	0.89	4.89077	9.64188e-06	0.000152221
Ghir_A01G019460	2	7	4	172	71	106	0.18	0.63	0.38	16.4	8.31	10.56	0.396667	11.7567	4.88941	6.39991e-30	2.27902e-27
Ghir_A02G003460	2	6	5	181	60	113	0.18	0.54	0.48	17.26	7.02	11.26	0.4	11.8467	4.88834	1.0716e-26	2.8174e-24
Ghir_A04G002210	0	0	1	9	4	16	0	0	0.1	0.86	0.47	1.59	0.0333333	0.973333	4.8679	4.44171e-06	7.60062e-05
Ghir_D12G026720	0	0	1	11	4	14	0	0	0.1	1.05	0.47	1.4	0.0333333	0.973333	4.8679	2.30327e-06	4.25727e-05
Ghir_A08G007400	0	4	3	50	63	68	0	0.36	0.29	4.77	7.37	6.78	0.216667	6.30667	4.86333	2.00328e-23	3.80785e-21
Ghir_D10G001520	2	1	0	34	11	33	0.18	0.09	0	3.24	1.29	3.29	0.09	2.60667	4.85614	5.58167e-12	3.00236e-10
Ghir_A06G021750	1	2	1	62	11	34	0.09	0.18	0.1	5.91	1.29	3.39	0.123333	3.53	4.83903	2.53342e-11	1.23519e-09
Ghir_A06G008330	3	0	0	34	11	32	0.27	0	0	3.24	1.29	3.19	0.09	2.57333	4.83757	1.28694e-11	6.57065e-10
Ghir_A01G005790	2	1	3	55	55	43	0.18	0.09	0.29	5.25	6.44	4.28	0.186667	5.32333	4.83379	1.79057e-22	2.99835e-20
Ghir_D05G024430	0	0	2	39	5	11	0	0	0.19	3.72	0.59	1.1	0.0633333	1.80333	4.83156	2.29947e-06	4.25297e-05
Ghir_D02G009450	2	6	4	141	77	86	0.18	0.54	0.38	13.45	9.01	8.57	0.366667	10.3433	4.81809	2.92682e-31	1.26673e-28
Ghir_A07G021890	0	2	2	37	19	47	0	0.18	0.19	3.53	2.22	4.68	0.123333	3.47667	4.81707	1.99161e-15	1.63347e-13
Ghir_D03G001690	0	6	2	73	58	67	0	0.54	0.19	6.96	6.79	6.68	0.243333	6.81	4.80665	6.83224e-28	1.98149e-25
Ghir_A05G039870	3	4	3	119	41	94	0.27	0.36	0.29	11.35	4.8	9.37	0.306667	8.50667	4.79385	8.48925e-24	1.67593e-21
Ghir_A12G023030	2	2	2	93	16	45	0.18	0.18	0.19	8.87	1.87	4.48	0.183333	5.07333	4.79039	9.76498e-13	5.75306e-11
Ghir_D09G001910	2	5	2	115	38	73	0.18	0.45	0.19	10.97	4.45	7.27	0.273333	7.56333	4.79029	2.83966e-21	4.26055e-19
Ghir_D07G013830	1	0	0	12	3	10	0.09	0	0	1.14	0.35	1	0.03	0.83	4.79008	1.34007e-05	0.000203591
Ghir_D10G012480	1	0	0	14	3	8	0.09	0	0	1.34	0.35	0.8	0.03	0.83	4.79008	2.24511e-05	0.00032431
Ghir_D09G012810	1	1	1	24	29	20	0.09	0.09	0.1	2.29	3.39	1.99	0.0933333	2.55667	4.77573	2.67689e-13	1.71345e-11
Ghir_D13G009420	0	0	2	28	2	23	0	0	0.19	2.67	0.23	2.29	0.0633333	1.73	4.77166	4.66901e-06	7.93815e-05
Ghir_D04G020060	0	0	1	10	10	6	0	0	0.1	0.95	1.17	0.6	0.0333333	0.906667	4.76553	2.46625e-06	4.51886e-05
Ghir_A07G020810	1	2	0	26	26	18	0.09	0.18	0	2.48	3.04	1.79	0.09	2.43667	4.75884	5.86305e-13	3.53947e-11
Ghir_Scaffold2662G000010	0	10	1	103	75	87	0	0.91	0.1	9.82	8.78	8.67	0.336667	9.09	4.75489	1.08746e-28	3.38039e-26
Ghir_A10G017360	1	0	1	10	21	17	0.09	0	0.1	0.95	2.46	1.69	0.0633333	1.7	4.74643	1.56162e-09	5.67589e-08
Ghir_D06G003700	0	1	0	15	4	5	0	0.09	0	1.43	0.47	0.5	0.03	0.8	4.73697	5.0175e-05	0.000655455
Ghir_D12G013140	0	1	1	20	9	21	0	0.09	0.1	1.91	1.05	2.09	0.0633333	1.68333	4.73221	1.40213e-10	6.0313e-09
Ghir_D06G009260	0	1	1	20	13	16	0	0.09	0.1	1.91	1.52	1.59	0.0633333	1.67333	4.72362	2.49712e-11	1.21923e-09
Ghir_A11G021020	0	1	1	21	11	17	0	0.09	0.1	2	1.29	1.69	0.0633333	1.66	4.71207	5.07843e-11	2.35531e-09
Ghir_D01G004810	1	0	0	16	1	7	0.09	0	0	1.53	0.12	0.7	0.03	0.783333	4.70659	0.000349141	0.00342888
Ghir_D09G004350	5	3	4	109	89	77	0.45	0.27	0.38	10.39	10.41	7.67	0.366667	9.49	4.69387	1.29504e-32	6.28139e-30
Ghir_A01G005770	0	1	4	51	23	46	0	0.09	0.38	4.86	2.69	4.58	0.156667	4.04333	4.68977	1.23407e-16	1.17884e-14
Ghir_A09G014270	11	3	8	254	101	161	0.99	0.27	0.76	24.22	11.82	16.04	0.673333	17.36	4.6883	2.31812e-34	1.30427e-31
Ghir_A11G005050	9	5	4	180	91	141	0.81	0.45	0.38	17.17	10.65	14.05	0.546667	13.9567	4.67415	4.1843e-39	3.46214e-36
Ghir_A04G000720	0	6	6	90	93	87	0	0.54	0.57	8.58	10.88	8.67	0.37	9.37667	4.66348	1.43422e-30	5.60382e-28
Ghir_D05G018750	0	0	1	9	10	5	0	0	0.1	0.86	1.17	0.5	0.0333333	0.843333	4.66107	8.69107e-06	0.000139077
Ghir_D07G002200	1	3	0	45	16	29	0.09	0.27	0	4.29	1.87	2.89	0.12	3.01667	4.65185	5.54081e-13	3.35574e-11
Ghir_A07G003340	0	0	1	9	8	7	0	0	0.1	0.86	0.94	0.7	0.0333333	0.833333	4.64386	4.6569e-06	7.92306e-05
Ghir_D11G011550	1	1	0	18	11	15	0.09	0.09	0	1.72	1.29	1.49	0.06	1.5	4.64386	2.22988e-10	9.30036e-09
Ghir_D08G017520	1	0	0	14	5	3	0.09	0	0	1.34	0.59	0.3	0.03	0.743333	4.63097	0.000148115	0.00165152
Ghir_D03G017790	2	1	1	36	14	41	0.18	0.09	0.1	3.43	1.64	4.09	0.123333	3.05333	4.62975	3.74002e-13	2.33291e-11
Ghir_A07G022470	0	0	1	8	5	11	0	0	0.1	0.76	0.59	1.1	0.0333333	0.816667	4.61471	6.41622e-06	0.000105618
Ghir_A13G021460	1	0	1	18	11	16	0.09	0	0.1	1.72	1.29	1.59	0.0633333	1.53333	4.59756	1.41411e-10	6.07818e-09
Ghir_A12G023820	0	0	1	11	4	9	0	0	0.1	1.05	0.47	0.9	0.0333333	0.806667	4.59694	8.87882e-06	0.000141719
Ghir_D11G016590	7	4	7	194	58	149	0.63	0.36	0.67	18.5	6.79	14.85	0.553333	13.38	4.59579	7.05853e-26	1.69718e-23
Ghir_A03G015340	2	1	1	35	24	28	0.18	0.09	0.1	3.34	2.81	2.79	0.123333	2.98	4.59468	3.72132e-16	3.35002e-14
Ghir_D01G006450	0	1	0	6	6	9	0	0.09	0	0.57	0.7	0.9	0.03	0.723333	4.59163	2.136e-05	0.000310382
Ghir_D07G003670	1	4	20	181	179	184	0.09	0.36	1.91	17.26	20.95	18.34	0.786667	18.85	4.58267	9.16324e-28	2.61706e-25
Ghir_A01G009660	7	11	19	69	149	578	0.63	1	1.81	6.58	17.44	57.6	1.14667	27.2067	4.56844	1.30996e-12	7.5983e-11
Ghir_A07G003670	0	0	8	77	46	53	0	0	0.76	7.34	5.38	5.28	0.253333	6	4.56585	5.26734e-19	6.40499e-17
Ghir_D12G002490	1	2	2	40	38	26	0.09	0.18	0.19	3.81	4.45	2.59	0.153333	3.61667	4.55992	1.12197e-15	9.52132e-14
Ghir_D08G021710	7	9	8	282	78	159	0.63	0.82	0.76	26.89	9.13	15.84	0.736667	17.2867	4.5525	2.19105e-26	5.62909e-24
Ghir_D10G001530	0	2	5	74	17	64	0	0.18	0.48	7.06	1.99	6.38	0.22	5.14333	4.54713	5.17884e-13	3.15691e-11
Ghir_A12G011290	1	0	0	11	3	7	0.09	0	0	1.05	0.35	0.7	0.03	0.7	4.54432	8.3814e-05	0.0010205
Ghir_D02G007760	5	14	13	388	102	200	0.45	1.27	1.24	37	11.94	19.93	0.986667	22.9567	4.54021	7.82336e-25	1.71274e-22
Ghir_D10G026690	1	5	4	87	53	69	0.09	0.45	0.38	8.3	6.2	6.88	0.306667	7.12667	4.53848	6.87926e-27	1.84312e-24
Ghir_A04G008660	8	6	7	222	83	140	0.72	0.54	0.67	21.17	9.71	13.95	0.643333	14.9433	4.53779	1.00892e-31	4.61511e-29
Ghir_D09G011960	1	1	1	20	15	28	0.09	0.09	0.1	1.91	1.76	2.79	0.0933333	2.15333	4.52804	2.57673e-12	1.44977e-10
Ghir_D07G004250	0	1	0	12	2	7	0	0.09	0	1.14	0.23	0.7	0.03	0.69	4.52356	0.000188077	0.00202178
Ghir_A03G019420	5	6	6	170	50	137	0.45	0.54	0.57	16.21	5.85	13.65	0.52	11.9033	4.51671	4.31844e-24	8.9001e-22
Ghir_D07G003660	1	4	15	166	107	146	0.09	0.36	1.43	15.83	12.52	14.55	0.626667	14.3	4.51217	2.40024e-32	1.15425e-29
Ghir_A05G022030	3	2	1	78	17	31	0.27	0.18	0.1	7.44	1.99	3.09	0.183333	4.17333	4.50866	1.18044e-11	6.08767e-10
Ghir_A07G010060	21	98	49	1567	1020	791	1.89	8.89	4.67	149.44	119.35	78.82	5.15	115.87	4.49179	1.32416e-23	2.56022e-21
Ghir_A10G018420	0	1	0	6	8	5	0	0.09	0	0.57	0.94	0.5	0.03	0.67	4.48113	8.33108e-05	0.00101569
Ghir_D12G028840	2	56	10	422	634	243	0.18	5.08	0.95	40.24	74.19	24.21	2.07	46.2133	4.48061	2.12807e-09	7.5399e-08
Ghir_D07G014970	4	0	8	150	30	72	0.36	0	0.76	14.31	3.51	7.17	0.373333	8.33	4.47978	7.6212e-14	5.2678e-12
Ghir_A05G023480	1	0	1	17	6	19	0.09	0	0.1	1.62	0.7	1.89	0.0633333	1.40333	4.46975	1.40831e-08	4.26235e-07
Ghir_D05G032440	5	3	4	122	48	70	0.45	0.27	0.38	11.63	5.62	6.98	0.366667	8.07667	4.46122	1.349e-22	2.31403e-20
Ghir_D11G031320	0	1	1	21	9	11	0	0.09	0.1	2	1.05	1.1	0.0633333	1.38333	4.44904	1.06257e-08	3.30302e-07
Ghir_A06G009020	2	1	0	6	18	31	0.18	0.09	0	0.57	2.11	3.09	0.09	1.92333	4.41754	1.61492e-07	3.93854e-06
Ghir_D01G018750	7	11	9	207	95	224	0.63	1	0.86	19.74	11.12	22.32	0.83	17.7267	4.41667	1.78152e-35	1.08952e-32
Ghir_A05G014280	6	7	5	152	97	92	0.54	0.63	0.48	14.5	11.35	9.17	0.55	11.6733	4.40764	1.65797e-33	8.71811e-31
Ghir_A13G004420	11	13	13	319	163	228	0.99	1.18	1.24	30.42	19.07	22.72	1.13667	24.07	4.40435	4.5943e-48	7.18037e-45
Ghir_A10G004680	0	1	0	11	3	5	0	0.09	0	1.05	0.35	0.5	0.03	0.633333	4.39993	0.000257603	0.00263379
Ghir_A05G021180	0	0	2	20	6	14	0	0	0.19	1.91	0.7	1.4	0.0633333	1.33667	4.39953	3.04089e-07	7.02844e-06
Ghir_D02G001930	0	0	1	13	4	4	0	0	0.1	1.24	0.47	0.4	0.0333333	0.703333	4.39917	0.000127794	0.00146589
Ghir_D06G023510	2	9	1	96	64	65	0.18	0.82	0.1	9.16	7.49	6.48	0.366667	7.71	4.39419	6.85878e-24	1.37332e-21
Ghir_D13G004600	21	9	9	351	165	223	1.89	0.82	0.86	33.47	19.31	22.22	1.19	25	4.39289	2.65512e-41	2.71614e-38
Ghir_A08G017440	1	0	1	21	11	7	0.09	0	0.1	2	1.29	0.7	0.0633333	1.33	4.39232	7.86657e-08	2.0491e-06
Ghir_D07G012340	0	1	0	7	7	4	0	0.09	0	0.67	0.82	0.4	0.03	0.63	4.39232	0.000130775	0.001494
Ghir_D10G020830	21	12	9	382	168	237	1.89	1.09	0.86	36.43	19.66	23.62	1.28	26.57	4.37558	1.53819e-40	1.41876e-37
Ghir_A10G000860	0	1	0	9	5	4	0	0.09	0	0.86	0.59	0.4	0.03	0.616667	4.36146	0.000140313	0.00158208
Ghir_D08G013440	0	1	0	8	5	5	0	0.09	0	0.76	0.59	0.5	0.03	0.616667	4.36146	0.000158134	0.00174575
Ghir_D02G002770	2	38	12	405	253	294	0.18	3.45	1.14	38.62	29.6	29.3	1.59	32.5067	4.35364	2.07754e-18	2.3953e-16
Ghir_D12G009540	2	2	1	36	21	35	0.18	0.18	0.1	3.43	2.46	3.49	0.153333	3.12667	4.34988	1.30148e-15	1.09294e-13
Ghir_D08G011790	5	9	12	253	87	148	0.45	0.82	1.14	24.13	10.18	14.75	0.803333	16.3533	4.34744	3.76366e-27	1.03297e-24
Ghir_A13G019050	6	1	0	46	43	34	0.54	0.09	0	4.39	5.03	3.39	0.21	4.27	4.34577	7.68338e-17	7.53132e-15
Ghir_D13G009400	0	1	0	4	9	4	0	0.09	0	0.38	1.05	0.4	0.03	0.61	4.34577	0.000484265	0.00452603
Ghir_D05G024180	20	10	13	283	274	210	1.8	0.91	1.24	26.99	32.06	20.93	1.31667	26.66	4.33971	6.96638e-47	9.3323e-44
Ghir_D08G009630	1	0	0	4	8	5	0.09	0	0	0.38	0.94	0.5	0.03	0.606667	4.33787	0.00029641	0.00296906
Ghir_A12G002150	0	0	1	6	8	5	0	0	0.1	0.57	0.94	0.5	0.0333333	0.67	4.32912	8.36137e-05	0.00101894
Ghir_D04G014290	3	2	1	58	19	33	0.27	0.18	0.1	5.53	2.22	3.29	0.183333	3.68	4.32716	3.13628e-13	1.97382e-11
Ghir_A07G017950	5	3	5	121	37	82	0.45	0.27	0.48	11.54	4.33	8.17	0.4	8.01333	4.32433	1.37624e-19	1.76384e-17
Ghir_D12G026890	7	22	43	571	311	434	0.63	1.99	4.1	54.45	36.39	43.25	2.24	44.6967	4.3186	2.29453e-26	5.86815e-24
Ghir_D11G013770	0	0	1	12	3	5	0	0	0.1	1.14	0.35	0.5	0.0333333	0.663333	4.3147	0.000218731	0.0022909
Ghir_D07G019930	0	2	7	60	55	47	0	0.18	0.67	5.72	6.44	4.68	0.283333	5.61333	4.30829	3.13447e-19	3.91907e-17
Ghir_D06G019770	0	0	1	1	4	14	0	0	0.1	0.1	0.47	1.4	0.0333333	0.656667	4.30012	0.00169046	0.0127976
Ghir_D05G000990	3	13	17	341	94	168	0.27	1.18	1.62	32.52	11	16.74	1.02333	20.0867	4.29489	7.56769e-20	1.00186e-17
Ghir_D11G016570	2	4	10	52	87	141	0.18	0.36	0.95	4.96	10.18	14.05	0.496667	9.73	4.29209	6.12723e-18	6.72013e-16
Ghir_A11G005930	2	6	7	125	77	63	0.18	0.54	0.67	11.92	9.01	6.28	0.463333	9.07	4.29098	2.74552e-23	5.08138e-21
Ghir_A05G015200	1	4	6	71	70	49	0.09	0.36	0.57	6.77	8.19	4.88	0.34	6.61333	4.28177	8.59799e-21	1.23407e-18
Ghir_D03G010540	0	6	4	113	8	61	0	0.54	0.38	10.78	0.94	6.08	0.306667	5.93333	4.2741	3.82103e-08	1.05179e-06
Ghir_D06G022170	0	0	1	7	3	9	0	0	0.1	0.67	0.35	0.9	0.0333333	0.64	4.26303	0.000143493	0.00161212
Ghir_A09G010820	2	0	2	17	29	21	0.18	0	0.19	1.62	3.39	2.09	0.123333	2.36667	4.26222	9.35964e-11	4.16623e-09
Ghir_D11G007600	0	2	2	32	8	31	0	0.18	0.19	3.05	0.94	3.09	0.123333	2.36	4.25815	1.87266e-09	6.70676e-08
Ghir_A10G011240	0	2	0	3	18	10	0	0.18	0	0.29	2.11	1	0.06	1.13333	4.23947	0.000105109	0.0012411
Ghir_A08G017450	6	12	2	164	64	112	0.54	1.09	0.19	15.64	7.49	11.16	0.606667	11.43	4.23578	6.2297e-24	1.2563e-21
Ghir_A06G021120	0	0	1	4	6	8	0	0	0.1	0.38	0.7	0.8	0.0333333	0.626667	4.23266	0.000125707	0.00144401
Ghir_D09G002360	2	5	5	82	33	91	0.18	0.45	0.48	7.82	3.86	9.07	0.37	6.91667	4.22448	5.78887e-19	7.0044e-17
Ghir_A12G011280	1	0	1	25	4	7	0.09	0	0.1	2.38	0.47	0.7	0.0633333	1.18333	4.22375	3.54263e-05	0.000481247
Ghir_A03G004640	0	0	3	22	7	25	0	0	0.29	2.1	0.82	2.49	0.0966667	1.80333	4.2215	6.77791e-08	1.78703e-06
Ghir_D11G015670	0	0	1	7	5	6	0	0	0.1	0.67	0.59	0.6	0.0333333	0.62	4.21723	0.000134334	0.0015269
Ghir_D13G003420	0	6	8	68	97	62	0	0.54	0.76	6.48	11.35	6.18	0.433333	8.00333	4.20705	8.37873e-19	1.00731e-16
Ghir_D06G021220	13	43	39	571	409	577	1.17	3.9	3.72	54.45	47.86	57.5	2.93	53.27	4.18435	3.74223e-39	3.14258e-36
Ghir_D02G007780	1	0	0	5	3	8	0.09	0	0	0.48	0.35	0.8	0.03	0.543333	4.1788	0.000546347	0.00500483
Ghir_A03G003160	0	0	1	6	8	3	0	0	0.1	0.57	0.94	0.3	0.0333333	0.603333	4.17792	0.000377637	0.0036703
Ghir_D10G003460	0	0	1	4	2	12	0	0	0.1	0.38	0.23	1.2	0.0333333	0.603333	4.17792	0.000935389	0.00787502
Ghir_A02G017360	2	0	2	30	14	22	0.18	0	0.19	2.86	1.64	2.19	0.123333	2.23	4.17641	2.00921e-11	9.94252e-10
Ghir_A11G028570	1	2	0	19	10	19	0.09	0.18	0	1.81	1.17	1.89	0.09	1.62333	4.17289	9.14415e-10	3.46923e-08
Ghir_D05G022880	21	83	71	1183	769	884	1.89	7.53	6.77	112.82	89.98	88.09	5.39667	96.9633	4.1673	5.71131e-27	1.53752e-24
Ghir_D07G018200	22	8	19	341	183	267	1.98	0.73	1.81	32.52	21.41	26.61	1.50667	26.8467	4.15531	4.40963e-45	5.63872e-42
Ghir_D07G021110	0	0	1	5	5	7	0	0	0.1	0.48	0.59	0.7	0.0333333	0.59	4.14568	0.000244819	0.00252096
Ghir_D10G018830	0	0	2	7	17	7	0	0	0.19	0.67	1.99	0.7	0.0633333	1.12	4.14439	2.49805e-05	0.000356275
Ghir_D01G008150	0	3	1	22	20	21	0	0.27	0.1	2.1	2.34	2.09	0.123333	2.17667	4.14149	5.10896e-12	2.77462e-10
Ghir_A01G006200	15	19	25	388	220	334	1.35	1.72	2.38	37	25.74	33.28	1.81667	32.0067	4.13901	6.0393e-51	1.3069e-47
Ghir_D05G015080	0	0	1	12	1	5	0	0	0.1	1.14	0.12	0.5	0.0333333	0.586667	4.1375	0.00136255	0.010722
Ghir_A05G037630	0	0	3	28	8	15	0	0	0.29	2.67	0.94	1.49	0.0966667	1.7	4.13637	1.77305e-07	4.28334e-06
Ghir_D12G000640	17	14	5	284	103	184	1.53	1.27	0.48	27.08	12.05	18.34	1.09333	19.1567	4.13104	6.33318e-29	2.00186e-26
Ghir_A02G019320	0	1	1	10	10	12	0	0.09	0.1	0.95	1.17	1.2	0.0633333	1.10667	4.12711	5.839e-08	1.55552e-06
Ghir_D12G013400	2	2	6	64	33	63	0.18	0.18	0.57	6.1	3.86	6.28	0.31	5.41333	4.12618	3.07372e-19	3.85167e-17
Ghir_D09G021830	1	0	0	12	2	2	0.09	0	0	1.14	0.23	0.2	0.03	0.523333	4.1247	0.00334543	0.0222259
Ghir_D05G015030	3	3	8	81	73	64	0.27	0.27	0.76	7.72	8.54	6.38	0.433333	7.54667	4.12229	2.54274e-24	5.31839e-22
Ghir_D02G002750	3	7	0	64	29	62	0.27	0.63	0	6.1	3.39	6.18	0.3	5.22333	4.12194	1.84829e-16	1.7361e-14
Ghir_A02G009660	0	0	1	8	4	5	0	0	0.1	0.76	0.47	0.5	0.0333333	0.576667	4.1127	0.000281758	0.00284203
Ghir_A11G031940	13	11	8	248	87	165	1.17	1	0.76	23.65	10.18	16.44	0.976667	16.7567	4.10073	5.1172e-29	1.63588e-26
Ghir_D05G022890	52	74	52	1046	812	854	4.67	6.71	4.96	99.75	95.02	85.1	5.44667	93.29	4.09828	1.95084e-60	6.86012e-57
Ghir_A02G012080	0	2	0	14	8	8	0	0.18	0	1.34	0.94	0.8	0.06	1.02667	4.09686	3.84527e-07	8.65402e-06
Ghir_A08G002070	0	0	1	8	3	6	0	0	0.1	0.76	0.35	0.6	0.0333333	0.57	4.09592	0.00031679	0.00314576
Ghir_A12G018590	0	1	0	9	4	2	0	0.09	0	0.86	0.47	0.2	0.03	0.51	4.08746	0.00184217	0.0137519
Ghir_A12G022760	6	7	5	128	59	89	0.54	0.63	0.48	12.21	6.9	8.87	0.55	9.32667	4.08386	4.66157e-26	1.16568e-23
Ghir_D02G004220	1	1	0	16	7	7	0.09	0.09	0	1.53	0.82	0.7	0.06	1.01667	4.08274	1.29578e-06	2.55283e-05
Ghir_A03G004270	62	41	76	1279	575	913	5.57	3.72	7.25	121.97	67.28	90.98	5.51333	93.41	4.08258	2.15668e-41	2.2471e-38
Ghir_A06G015830	0	2	0	9	10	10	0	0.18	0	0.86	1.17	1	0.06	1.01	4.07325	3.30676e-07	7.55692e-06
Ghir_A12G014650	5	4	18	203	61	161	0.45	0.36	1.72	19.36	7.14	16.04	0.843333	14.18	4.07161	7.1299e-18	7.77435e-16
Ghir_D06G016840	0	0	1	5	6	5	0	0	0.1	0.48	0.7	0.5	0.0333333	0.56	4.07039	0.000264282	0.00269035
Ghir_D08G013580	0	0	1	8	1	8	0	0	0.1	0.76	0.12	0.8	0.0333333	0.56	4.07039	0.000965114	0.00808414
Ghir_A12G017050	3	11	9	161	84	105	0.27	1	0.86	15.35	9.83	10.46	0.71	11.88	4.06457	2.98734e-28	9.03656e-26
Ghir_A05G028330	51	48	55	1009	479	847	4.58	4.35	5.24	96.23	56.05	84.4	4.72333	78.8933	4.06203	8.24217e-51	1.71755e-47
Ghir_D01G011860	1	1	1	30	6	11	0.09	0.09	0.1	2.86	0.7	1.1	0.0933333	1.55333	4.05683	5.95476e-07	1.28171e-05
Ghir_D04G011720	0	0	1	7	5	4	0	0	0.1	0.67	0.59	0.4	0.0333333	0.553333	4.05311	0.000461156	0.00434958
Ghir_A01G003320	0	2	0	9	7	13	0	0.18	0	0.86	0.82	1.3	0.06	0.993333	4.04924	6.5739e-07	1.4021e-05
Ghir_A09G010250	5	10	16	242	89	143	0.45	0.91	1.53	23.08	10.41	14.25	0.963333	15.9133	4.04606	1.13969e-24	2.44745e-22
Ghir_A10G007670	3	11	29	202	108	348	0.27	1	2.77	19.26	12.64	34.68	1.34667	22.1933	4.04266	5.06608e-15	3.97542e-13
Ghir_A06G008090	2	0	1	23	7	16	0.18	0	0.1	2.19	0.82	1.59	0.0933333	1.53333	4.03814	3.54501e-08	9.85455e-07
Ghir_D12G025890	0	2	0	8	11	9	0	0.18	0	0.76	1.29	0.9	0.06	0.983333	4.03465	8.90957e-07	1.83286e-05
Ghir_D07G020660	1	1	1	26	6	14	0.09	0.09	0.1	2.48	0.7	1.4	0.0933333	1.52667	4.03185	1.51156e-07	3.71868e-06
Ghir_A03G006350	0	3	4	17	56	24	0	0.27	0.38	1.62	6.55	2.39	0.216667	3.52	4.02203	1.51563e-08	4.55775e-07
Ghir_A05G012800	3	0	3	50	8	33	0.27	0	0.29	4.77	0.94	3.29	0.186667	3	4.00643	1.47418e-08	4.44976e-07
Ghir_A04G006360	0	1	0	7	4	3	0	0.09	0	0.67	0.47	0.3	0.03	0.48	4	0.00150804	0.011647
Ghir_D11G004830	3	1	2	29	30	25	0.27	0.09	0.19	2.77	3.51	2.49	0.183333	2.92333	3.99507	3.01333e-14	2.15772e-12
Ghir_D01G006500	11	10	20	252	115	231	0.99	0.91	1.91	24.03	13.46	23.02	1.27	20.17	3.98931	2.27962e-33	1.1876e-30
Ghir_D01G003260	4	4	6	77	43	81	0.36	0.36	0.57	7.34	5.03	8.07	0.43	6.81333	3.98595	4.22461e-23	7.74246e-21
Ghir_A07G009710	1	2	3	39	15	34	0.09	0.18	0.29	3.72	1.76	3.39	0.186667	2.95667	3.98544	3.97003e-12	2.17709e-10
Ghir_D10G004160	0	0	1	5	6	4	0	0	0.1	0.48	0.7	0.4	0.0333333	0.526667	3.98185	0.000805783	0.00696735
Ghir_A01G010280	0	1	1	6	8	15	0	0.09	0.1	0.57	0.94	1.49	0.0633333	1	3.98089	8.32704e-06	0.00013367
Ghir_A02G006800	26	33	35	639	256	456	2.34	2.99	3.34	60.94	29.96	45.44	2.89	45.4467	3.97503	1.16629e-38	9.1139e-36
Ghir_A08G011570	23	25	21	511	142	343	2.07	2.27	2	48.73	16.62	34.18	2.11333	33.1767	3.97258	2.83519e-28	8.62265e-26
Ghir_A10G021950	14	136	14	919	859	457	1.26	12.33	1.33	87.64	100.52	45.54	4.97333	77.9	3.96934	1.01079e-08	3.16126e-07
Ghir_A07G004940	201	85	100	2371	1285	1769	18.06	7.71	9.53	226.11	150.36	176.28	11.7667	184.25	3.96889	5.92589e-40	5.2096e-37
Ghir_A01G021120	0	3	1	15	27	12	0	0.27	0.1	1.43	3.16	1.2	0.123333	1.93	3.96797	5.89498e-08	1.56746e-06
Ghir_A05G039480	52	35	52	817	454	694	4.67	3.17	4.96	77.91	53.12	69.16	4.26667	66.73	3.96715	1.26952e-52	2.97617e-49
Ghir_A02G015170	14	13	11	197	137	197	1.26	1.18	1.05	18.79	16.03	19.63	1.16333	18.15	3.96363	2.36757e-47	3.33022e-44
Ghir_D09G016750	14	12	11	255	99	172	1.26	1.09	1.05	24.32	11.58	17.14	1.13333	17.68	3.96347	1.76768e-31	7.83123e-29
Ghir_D12G000650	6	14	9	159	118	127	0.54	1.27	0.86	15.16	13.81	12.66	0.89	13.8767	3.96271	6.10296e-37	4.40227e-34
Ghir_A05G041180	3	3	9	100	39	77	0.27	0.27	0.86	9.54	4.56	7.67	0.466667	7.25667	3.95884	2.11897e-18	2.42934e-16
Ghir_A09G013570	2	2	2	29	21	33	0.18	0.18	0.19	2.77	2.46	3.29	0.183333	2.84	3.95335	6.49101e-14	4.52553e-12
Ghir_D07G021980	0	1	3	22	10	26	0	0.09	0.29	2.1	1.17	2.59	0.126667	1.95333	3.94683	1.70677e-09	6.16364e-08
Ghir_A06G007750	38	15	23	618	159	298	3.42	1.36	2.19	58.94	18.61	29.7	2.32333	35.75	3.94368	1.70792e-22	2.86848e-20
Ghir_D03G016690	1	1	6	60	21	33	0.09	0.09	0.57	5.72	2.46	3.29	0.25	3.82333	3.93483	1.20117e-11	6.1832e-10
Ghir_A13G003810	2	1	2	34	12	24	0.18	0.09	0.19	3.24	1.4	2.39	0.153333	2.34333	3.93382	2.1598e-10	9.03713e-09
Ghir_A05G002760	2	3	4	47	41	34	0.18	0.27	0.38	4.48	4.8	3.39	0.276667	4.22333	3.93216	4.83817e-17	4.81796e-15
Ghir_A01G005670	36	67	133	1292	1054	896	3.24	6.08	12.68	123.21	123.33	89.29	7.33333	111.943	3.93216	1.24357e-22	2.14627e-20
Ghir_A10G014650	1	0	0	5	5	3	0.09	0	0	0.48	0.59	0.3	0.03	0.456667	3.92811	0.00225554	0.0162325
Ghir_A08G004620	0	3	0	15	16	8	0	0.27	0	1.43	1.87	0.8	0.09	1.36667	3.92459	3.89738e-07	8.75378e-06
Ghir_A03G007060	50	40	48	805	391	695	4.49	3.63	4.58	76.77	45.75	69.26	4.23333	63.9267	3.91655	9.13789e-49	1.54309e-45
Ghir_A08G015750	131	256	297	3740	2390	3202	11.77	23.21	28.32	356.67	279.66	319.07	21.1	318.467	3.91583	2.81399e-34	1.56759e-31
Ghir_D07G020830	0	5	3	35	24	50	0	0.45	0.29	3.34	2.81	4.98	0.246667	3.71	3.91078	1.08749e-13	7.36302e-12
Ghir_D03G004750	0	4	11	73	53	80	0	0.36	1.05	6.96	6.2	7.97	0.47	7.04333	3.90553	5.9705e-20	7.94147e-18
Ghir_D08G001160	76	75	69	1304	632	1038	6.83	6.8	6.58	124.36	73.95	103.44	6.73667	100.583	3.90021	1.22212e-51	2.75046e-48
Ghir_D02G008000	1	2	0	22	7	11	0.09	0.18	0	2.1	0.82	1.1	0.09	1.34	3.89616	3.61194e-07	8.17466e-06
Ghir_D05G016050	1	1	0	15	3	9	0.09	0.09	0	1.43	0.35	0.9	0.06	0.893333	3.89616	1.1496e-05	0.000177597
Ghir_D01G015470	3	13	7	136	63	112	0.27	1.18	0.67	12.97	7.37	11.16	0.706667	10.5	3.89322	9.01876e-24	1.76805e-21
Ghir_D10G007570	1	8	32	148	88	332	0.09	0.73	3.05	14.11	10.3	33.08	1.29	19.1633	3.89291	8.09152e-09	2.57646e-07
Ghir_D11G017470	0	1	1	9	4	15	0	0.09	0.1	0.86	0.47	1.49	0.0633333	0.94	3.89162	2.37199e-05	0.00034028
Ghir_A12G014580	4	1	2	37	27	28	0.36	0.09	0.19	3.53	3.16	2.79	0.213333	3.16	3.88874	5.51635e-15	4.31672e-13
Ghir_D01G000620	0	3	0	17	10	12	0	0.27	0	1.62	1.17	1.2	0.09	1.33	3.88536	5.67879e-08	1.51643e-06
Ghir_D01G001820	11	2	6	137	43	76	0.99	0.18	0.57	13.07	5.03	7.57	0.58	8.55667	3.88292	9.98128e-17	9.66586e-15
Ghir_D13G002850	1	0	2	15	11	14	0.09	0	0.19	1.43	1.29	1.4	0.0933333	1.37333	3.87915	1.24905e-08	3.82561e-07
Ghir_D13G015660	31	32	33	567	285	427	2.79	2.9	3.15	54.07	33.35	42.55	2.94667	43.3233	3.87799	6.59015e-48	9.75758e-45
Ghir_D11G011490	0	0	2	11	8	8	0	0	0.19	1.05	0.94	0.8	0.0633333	0.93	3.87619	7.9192e-06	0.000127779
Ghir_D09G001940	10	16	10	225	101	152	0.9	1.45	0.95	21.46	11.82	15.15	1.1	16.1433	3.87536	3.83998e-31	1.62446e-28
Ghir_A07G005340	1	3	1	21	20	24	0.09	0.27	0.1	2	2.34	2.39	0.153333	2.24333	3.8709	1.13719e-11	5.88562e-10
Ghir_A11G000410	4	1	0	33	14	18	0.36	0.09	0	3.15	1.64	1.79	0.15	2.19333	3.87009	1.73802e-09	6.27248e-08
Ghir_A01G004740	0	0	2	11	7	9	0	0	0.19	1.05	0.82	0.9	0.0633333	0.923333	3.86581	7.28908e-06	0.000118598
Ghir_D12G006890	1	2	3	41	15	25	0.09	0.18	0.29	3.91	1.76	2.49	0.186667	2.72	3.86507	6.52766e-11	2.98353e-09
Ghir_D10G014200	1	0	0	3	1	9	0.09	0	0	0.29	0.12	0.9	0.03	0.436667	3.8635	0.00650307	0.0378023
Ghir_A02G002850	0	2	3	20	26	19	0	0.18	0.29	1.91	3.04	1.89	0.156667	2.28	3.86326	2.19193e-10	9.15566e-09
Ghir_A13G020890	0	0	1	4	4	6	0	0	0.1	0.38	0.47	0.6	0.0333333	0.483333	3.85798	0.00119963	0.00966302
Ghir_D02G002700	1	3	4	48	21	37	0.09	0.27	0.38	4.58	2.46	3.69	0.246667	3.57667	3.85798	1.68117e-13	1.10244e-11
Ghir_A12G016440	25	8	63	611	274	395	2.25	0.73	6.01	58.27	32.06	39.36	2.99667	43.23	3.8506	2.67608e-15	2.15095e-13
Ghir_A04G014410	0	0	3	7	12	21	0	0	0.29	0.67	1.4	2.09	0.0966667	1.38667	3.84246	3.90655e-06	6.7818e-05
Ghir_D12G022690	0	5	2	52	13	27	0	0.45	0.19	4.96	1.52	2.69	0.213333	3.05667	3.84078	3.94991e-09	1.34364e-07
Ghir_A01G011670	0	1	1	16	5	6	0	0.09	0.1	1.53	0.59	0.6	0.0633333	0.906667	3.83954	5.15947e-05	0.000670421
Ghir_D10G025790	3	2	4	40	33	42	0.27	0.18	0.38	3.81	3.86	4.19	0.276667	3.95333	3.83685	1.25109e-17	1.34335e-15
Ghir_A06G000280	24	15	18	261	260	196	2.16	1.36	1.72	24.89	30.42	19.53	1.74667	24.9467	3.83617	6.53981e-41	6.34407e-38
Ghir_A06G002290	2	18	14	174	87	181	0.18	1.63	1.33	16.59	10.18	18.04	1.04667	14.9367	3.83498	7.49509e-23	1.32611e-20
Ghir_A12G010020	1	2	5	39	23	43	0.09	0.18	0.48	3.72	2.69	4.28	0.25	3.56333	3.83323	2.95994e-14	2.12421e-12
Ghir_D01G009310	1	0	7	17	25	63	0.09	0	0.67	1.62	2.93	6.28	0.253333	3.61	3.83289	5.336e-08	1.431e-06
Ghir_D06G018710	5	9	5	118	51	76	0.45	0.82	0.48	11.25	5.97	7.57	0.583333	8.26333	3.82433	2.07471e-21	3.14641e-19
Ghir_D12G002530	14	18	12	276	107	181	1.26	1.63	1.14	26.32	12.52	18.04	1.34333	18.96	3.81907	5.88662e-30	2.10958e-27
Ghir_D13G015260	2	10	4	106	61	35	0.18	0.91	0.38	10.11	7.14	3.49	0.49	6.91333	3.81853	2.7982e-13	1.78299e-11
Ghir_D09G001410	7	13	24	251	64	265	0.63	1.18	2.29	23.94	7.49	26.41	1.36667	19.28	3.81837	7.67201e-16	6.65113e-14
Ghir_Scaffold2629G000010	28	5	8	1	447	1	2.52	0.45	0.76	0.1	52.31	0.1	1.24333	17.5033	3.81534	0.00606792	0.0359055
Ghir_D02G003830	6	6	10	146	48	90	0.54	0.54	0.95	13.92	5.62	8.97	0.676667	9.50333	3.81192	3.48297e-19	4.32312e-17
Ghir_D04G017590	2	3	0	16	23	21	0.18	0.27	0	1.53	2.69	2.09	0.15	2.10333	3.80964	7.18677e-10	2.77336e-08
Ghir_D09G013740	21	1	11	224	67	133	1.89	0.09	1.05	21.36	7.84	13.25	1.01	14.15	3.80837	4.46062e-15	3.5101e-13
Ghir_A01G013000	0	2	1	16	11	11	0	0.18	0.1	1.53	1.29	1.1	0.0933333	1.30667	3.80735	4.87965e-08	1.31615e-06
Ghir_A12G027990	2	4	2	51	16	35	0.18	0.36	0.19	4.86	1.87	3.49	0.243333	3.40667	3.80735	2.15043e-11	1.06133e-09
Ghir_A05G008910	0	1	1	10	12	3	0	0.09	0.1	0.95	1.4	0.3	0.0633333	0.883333	3.80192	0.000152641	0.00169459
Ghir_D08G011120	10	26	12	216	138	247	0.9	2.36	1.14	20.6	16.15	24.61	1.46667	20.4533	3.80172	5.10283e-35	2.99068e-32
Ghir_D11G015680	3	5	13	110	56	103	0.27	0.45	1.24	10.49	6.55	10.26	0.653333	9.1	3.79998	1.32614e-21	2.05548e-19
Ghir_A12G017440	0	1	0	4	4	4	0	0.09	0	0.38	0.47	0.4	0.03	0.416667	3.79586	0.00325822	0.0217927
Ghir_D05G016570	0	4	2	41	13	22	0	0.36	0.19	3.91	1.52	2.19	0.183333	2.54	3.79229	2.3539e-09	8.27233e-08
Ghir_A01G018460	0	1	1	14	5	7	0	0.09	0.1	1.34	0.59	0.7	0.0633333	0.876667	3.79099	3.34239e-05	0.000457669
Ghir_A09G018820	8	0	1	19	33	57	0.72	0	0.1	1.81	3.86	5.68	0.273333	3.78333	3.79092	2.01718e-09	7.1832e-08
Ghir_D11G031130	1	1	1	19	9	10	0.09	0.09	0.1	1.81	1.05	1	0.0933333	1.28667	3.7851	1.41082e-07	3.49224e-06
Ghir_A09G017440	0	1	0	3	3	6	0	0.09	0	0.29	0.35	0.6	0.03	0.413333	3.78427	0.00378697	0.0245762
Ghir_D04G003250	1	3	0	22	10	17	0.09	0.27	0	2.1	1.17	1.69	0.12	1.65333	3.78427	9.08908e-09	2.86652e-07
Ghir_D10G005640	4	7	15	149	43	141	0.36	0.63	1.43	14.21	5.03	14.05	0.806667	11.0967	3.78201	8.12716e-16	7.03487e-14
Ghir_D07G008960	13	5	14	184	74	143	1.17	0.45	1.33	17.55	8.66	14.25	0.983333	13.4867	3.77771	3.50287e-25	7.91509e-23
Ghir_A13G002920	0	0	4	24	13	14	0	0	0.38	2.29	1.52	1.4	0.126667	1.73667	3.77721	1.54941e-08	4.65435e-07
Ghir_A08G020380	2	6	5	94	18	54	0.18	0.54	0.48	8.96	2.11	5.38	0.4	5.48333	3.77698	3.71597e-11	1.75546e-09
Ghir_D06G000120	4	9	10	116	72	97	0.36	0.82	0.95	11.06	8.43	9.67	0.71	9.72	3.77507	4.07106e-28	1.21193e-25
Ghir_D06G015190	0	1	0	4	3	5	0	0.09	0	0.38	0.35	0.5	0.03	0.41	3.77259	0.00328635	0.0219366
Ghir_A02G007870	45	426	306	2988	2815	3669	4.04	38.63	29.18	284.96	329.39	365.61	23.95	326.653	3.76966	1.34934e-11	6.83343e-10
Ghir_A08G012400	8	13	12	184	103	119	0.72	1.18	1.14	17.55	12.05	11.86	1.01333	13.82	3.76958	3.42545e-31	1.47122e-28
Ghir_A13G012880	54	71	62	732	786	724	4.85	6.44	5.91	69.81	91.97	72.15	5.73333	77.9767	3.7656	2.59758e-50	5.03967e-47
Ghir_D10G022910	0	0	1	3	4	6	0	0	0.1	0.29	0.47	0.6	0.0333333	0.453333	3.76553	0.0022554	0.0162325
Ghir_D13G017150	0	2	3	40	10	14	0	0.18	0.29	3.81	1.17	1.4	0.156667	2.12667	3.76282	1.75467e-07	4.24484e-06
Ghir_D10G007100	0	1	0	6	3	3	0	0.09	0	0.57	0.35	0.3	0.03	0.406667	3.76081	0.00375638	0.0244306
Ghir_A05G016730	12	9	8	134	95	121	1.08	0.82	0.76	12.78	11.12	12.06	0.886667	11.9867	3.75689	1.26081e-35	7.88202e-33
Ghir_A08G020310	0	3	2	21	19	20	0	0.27	0.19	2	2.22	1.99	0.153333	2.07	3.75489	7.77574e-11	3.50837e-09
Ghir_A09G010580	27	32	38	564	259	364	2.43	2.9	3.62	53.79	30.31	36.27	2.98333	40.1233	3.74944	1.06988e-38	8.4783e-36
Ghir_A11G012640	0	1	0	8	3	1	0	0.09	0	0.76	0.35	0.1	0.03	0.403333	3.74894	0.0088369	0.0482858
Ghir_D07G024050	104	52	34	1494	314	520	9.35	4.72	3.24	142.48	36.74	51.82	5.77	77.0133	3.73847	1.03872e-15	8.8684e-14
Ghir_D08G004990	1	1	0	9	8	6	0.09	0.09	0	0.86	0.94	0.6	0.06	0.8	3.73697	8.8328e-06	0.000141024
Ghir_D11G010270	26	33	44	623	171	475	2.34	2.99	4.2	59.41	20.01	47.33	3.17667	42.25	3.73337	9.44241e-24	1.84468e-21
Ghir_A11G000910	20	16	48	452	277	286	1.8	1.45	4.58	43.11	32.41	28.5	2.61	34.6733	3.7317	3.75933e-27	1.03297e-24
Ghir_A05G037990	5	3	12	84	54	104	0.45	0.27	1.14	8.01	6.32	10.36	0.62	8.23	3.73055	4.33683e-21	6.33786e-19
Ghir_A01G006150	1	2	0	15	9	11	0.09	0.18	0	1.43	1.05	1.1	0.09	1.19333	3.72893	1.5645e-07	3.82717e-06
Ghir_D06G021330	0	2	1	19	6	12	0	0.18	0.1	1.81	0.7	1.2	0.0933333	1.23667	3.72792	5.52993e-07	1.19945e-05
Ghir_A12G002510	0	0	1	7	3	3	0	0	0.1	0.67	0.35	0.3	0.0333333	0.44	3.72247	0.0026088	0.0181976
Ghir_D02G008510	20	37	20	417	214	285	1.8	3.36	1.91	39.77	25.04	28.4	2.35667	31.07	3.7207	2.09812e-37	1.5331e-34
Ghir_A12G006130	7	3	1	36	33	59	0.63	0.27	0.1	3.43	3.86	5.88	0.333333	4.39	3.71918	8.43366e-15	6.4824e-13
Ghir_D11G015290	8	7	7	98	84	74	0.72	0.63	0.67	9.35	9.83	7.37	0.673333	8.85	3.71628	1.85426e-26	4.80775e-24
Ghir_A07G008950	78	45	104	1125	733	833	7.01	4.08	9.92	107.29	85.77	83.01	7.00333	92.0233	3.71589	1.10686e-36	7.68845e-34
Ghir_D11G023960	0	0	1	2	7	3	0	0	0.1	0.19	0.82	0.3	0.0333333	0.436667	3.71149	0.00486583	0.030088
Ghir_A10G009880	1	3	2	24	30	14	0.09	0.27	0.19	2.29	3.51	1.4	0.183333	2.4	3.71049	3.64023e-09	1.24658e-07
Ghir_D03G014630	59	89	148	1467	871	1181	5.3	8.07	14.11	139.9	101.92	117.69	9.16	119.837	3.70958	1.24826e-29	4.33531e-27
Ghir_A05G039540	0	2	0	7	10	5	0	0.18	0	0.67	1.17	0.5	0.06	0.78	3.70044	0.000193632	0.0020716
Ghir_D03G016970	0	0	1	5	1	7	0	0	0.1	0.48	0.12	0.7	0.0333333	0.433333	3.70044	0.00383002	0.0248004
Ghir_A04G015390	22	9	38	328	260	217	1.98	0.82	3.62	31.28	30.42	21.62	2.14	27.7733	3.69802	2.17227e-26	5.60645e-24
Ghir_A01G016680	2	0	1	11	5	20	0.18	0	0.1	1.05	0.59	1.99	0.0933333	1.21	3.69647	2.89553e-06	5.20492e-05
Ghir_D11G016840	0	7	8	92	20	69	0	0.63	0.76	8.77	2.34	6.88	0.463333	5.99667	3.69404	3.45774e-10	1.39961e-08
Ghir_A12G014970	1	4	3	49	18	28	0.09	0.36	0.29	4.67	2.11	2.79	0.246667	3.19	3.69292	5.45987e-11	2.52005e-09
Ghir_A06G000160	0	1	0	2	4	5	0	0.09	0	0.19	0.47	0.5	0.03	0.386667	3.68806	0.00684785	0.0394213
Ghir_A10G024490	0	1	0	2	4	5	0	0.09	0	0.19	0.47	0.5	0.03	0.386667	3.68806	0.00684883	0.0394213
Ghir_D08G004140	0	0	3	16	6	15	0	0	0.29	1.53	0.7	1.49	0.0966667	1.24	3.68118	2.41981e-06	4.44638e-05
Ghir_A04G012560	2	4	0	27	15	26	0.18	0.36	0	2.57	1.76	2.59	0.18	2.30667	3.67974	1.05564e-10	4.63296e-09
Ghir_A05G000860	1	9	6	105	27	58	0.09	0.82	0.57	10.01	3.16	5.78	0.493333	6.31667	3.67853	6.78201e-12	3.62722e-10
Ghir_A02G016400	9	8	10	114	75	120	0.81	0.73	0.95	10.87	8.78	11.96	0.83	10.5367	3.66616	1.31645e-30	5.21611e-28
Ghir_D12G028120	0	0	2	9	3	12	0	0	0.19	0.86	0.35	1.2	0.0633333	0.803333	3.66496	0.000118113	0.00137042
Ghir_D04G014620	56	44	49	860	291	576	5.03	3.99	4.67	82.02	34.05	57.4	4.56333	57.8233	3.66349	5.47004e-32	2.54352e-29
Ghir_D04G013550	2	0	0	4	6	12	0.18	0	0	0.38	0.7	1.2	0.06	0.76	3.66297	5.41075e-05	0.000698236
Ghir_D01G020910	1	3	8	58	31	50	0.09	0.27	0.76	5.53	3.63	4.98	0.373333	4.71333	3.65821	2.12471e-15	1.72753e-13
Ghir_A08G014000	1	0	0	4	3	4	0.09	0	0	0.38	0.35	0.4	0.03	0.376667	3.65025	0.0055282	0.0333876
Ghir_D11G032490	1	1	0	15	2	6	0.09	0.09	0	1.43	0.23	0.6	0.06	0.753333	3.65025	0.000179995	0.00195092
Ghir_D03G018040	17	21	22	323	105	264	1.53	1.9	2.1	30.8	12.29	26.31	1.84333	23.1333	3.64958	5.35301e-26	1.3152e-23
Ghir_D04G003060	0	3	1	25	8	13	0	0.27	0.1	2.38	0.94	1.3	0.123333	1.54	3.6423	3.37845e-07	7.69264e-06
Ghir_D06G021320	20	34	23	399	191	278	1.8	3.08	2.19	38.05	22.35	27.7	2.35667	29.3667	3.63936	1.51706e-36	1.04092e-33
Ghir_A11G031030	1	0	0	6	3	2	0.09	0	0	0.57	0.35	0.2	0.03	0.373333	3.63743	0.00730568	0.0414612
Ghir_A12G027040	2	2	1	33	16	7	0.18	0.18	0.1	3.15	1.87	0.7	0.153333	1.90667	3.63631	8.74602e-07	1.80383e-05
Ghir_A02G011310	2	0	0	4	9	8	0.18	0	0	0.38	1.05	0.8	0.06	0.743333	3.63097	6.26355e-05	0.000792472
Ghir_D10G006940	1	1	0	8	4	10	0.09	0.09	0	0.76	0.47	1	0.06	0.743333	3.63097	1.72196e-05	0.000255631
Ghir_A11G001400	1	0	3	19	12	15	0.09	0	0.29	1.81	1.4	1.49	0.126667	1.56667	3.62859	8.52522e-09	2.70081e-07
Ghir_A02G002660	1	0	2	17	8	9	0.09	0	0.19	1.62	0.94	0.9	0.0933333	1.15333	3.62727	7.43539e-07	1.56041e-05
Ghir_A06G008810	4	24	14	158	175	123	0.36	2.18	1.33	15.07	20.48	12.26	1.29	15.9367	3.62691	5.7006e-21	8.28782e-19
Ghir_A05G014260	34	90	54	652	734	541	3.06	8.16	5.15	62.18	85.89	53.91	5.45667	67.3267	3.62509	1.59625e-27	4.49057e-25
Ghir_D07G021590	8	9	11	133	91	86	0.72	0.82	1.05	12.68	10.65	8.57	0.863333	10.6333	3.62253	5.5948e-27	1.51339e-24
Ghir_A01G014060	0	4	6	61	20	33	0	0.36	0.57	5.82	2.34	3.29	0.31	3.81667	3.62197	1.95106e-10	8.24751e-09
Ghir_A05G029860	1	0	1	12	5	6	0.09	0	0.1	1.14	0.59	0.6	0.0633333	0.776667	3.61626	1.56923e-05	0.000235013
Ghir_D12G014800	6	3	4	68	25	52	0.54	0.27	0.38	6.48	2.93	5.18	0.396667	4.86333	3.61595	2.10922e-14	1.54925e-12
Ghir_D01G023260	13	15	16	218	84	191	1.17	1.36	1.53	20.79	9.83	19.03	1.35333	16.55	3.61224	1.028e-26	2.71547e-24
Ghir_D12G002020	1	5	7	58	36	50	0.09	0.45	0.67	5.53	4.21	4.98	0.403333	4.90667	3.6047	5.17504e-17	5.1172e-15
Ghir_A09G004700	1	3	3	25	31	19	0.09	0.27	0.29	2.38	3.63	1.89	0.216667	2.63333	3.60334	2.9365e-10	1.20247e-08
Ghir_A12G021380	6	19	41	356	123	266	0.54	1.72	3.91	33.95	14.39	26.51	2.05667	24.95	3.60066	2.26231e-14	1.65093e-12
Ghir_A08G016460	0	0	1	2	7	2	0	0	0.1	0.19	0.82	0.2	0.0333333	0.403333	3.59694	0.00905968	0.049283
Ghir_A08G007820	12	9	9	150	99	75	1.08	0.82	0.86	14.31	11.58	7.47	0.92	11.12	3.59538	1.19582e-23	2.32005e-21
Ghir_D04G007420	2	1	0	7	11	13	0.18	0.09	0	0.67	1.29	1.3	0.09	1.08667	3.59384	2.1622e-06	4.03094e-05
Ghir_A04G007680	2	0	1	12	8	13	0.18	0	0.1	1.14	0.94	1.3	0.0933333	1.12667	3.59352	2.95409e-07	6.85116e-06
Ghir_A07G023260	0	0	2	7	7	8	0	0	0.19	0.67	0.82	0.8	0.0633333	0.763333	3.59128	7.03135e-05	0.00087513
Ghir_A08G006600	2	1	1	19	14	10	0.18	0.09	0.1	1.81	1.64	1	0.123333	1.48333	3.58821	7.4477e-08	1.94539e-06
Ghir_D01G015460	5	8	6	70	68	64	0.45	0.73	0.57	6.68	7.96	6.38	0.583333	7.00667	3.58634	2.65377e-22	4.36584e-20
Ghir_D06G016090	12	5	24	234	81	141	1.08	0.45	2.29	22.32	9.48	14.05	1.27333	15.2833	3.58528	3.60785e-17	3.65751e-15
Ghir_A09G015100	0	1	1	8	7	7	0	0.09	0.1	0.76	0.82	0.7	0.0633333	0.76	3.58496	5.99203e-05	0.000764272
Ghir_A11G023350	0	0	1	6	2	4	0	0	0.1	0.57	0.23	0.4	0.0333333	0.4	3.58496	0.00390647	0.0251999
Ghir_A11G029240	5	5	8	84	65	43	0.45	0.45	0.76	8.01	7.61	4.28	0.553333	6.63333	3.58351	3.81754e-17	3.85619e-15
Ghir_D09G022780	15	17	37	361	104	303	1.35	1.54	3.53	34.43	12.17	30.19	2.14	25.5967	3.58027	1.91994e-18	2.23189e-16
Ghir_A01G019570	64	26	69	778	331	629	5.75	2.36	6.58	74.2	38.73	62.68	4.89667	58.5367	3.57947	7.67568e-27	2.0371e-24
Ghir_D04G020970	5	5	5	65	36	61	0.45	0.45	0.48	6.2	4.21	6.08	0.46	5.49667	3.57885	3.48837e-19	4.32312e-17
Ghir_D10G002420	2	1	2	15	27	9	0.18	0.09	0.19	1.43	3.16	0.9	0.153333	1.83	3.5771	8.6246e-07	1.78337e-05
Ghir_A06G001560	3	3	1	11	29	32	0.27	0.27	0.1	1.05	3.39	3.19	0.213333	2.54333	3.57554	3.41326e-08	9.52124e-07
Ghir_A11G005420	17	2	1	16	112	69	1.53	0.18	0.1	1.53	13.11	6.88	0.603333	7.17333	3.57162	2.60171e-06	4.73118e-05
Ghir_D10G024410	0	2	0	11	5	5	0	0.18	0	1.05	0.59	0.5	0.06	0.713333	3.57154	0.000235581	0.00244327
Ghir_D01G001800	1	3	0	21	10	11	0.09	0.27	0	2	1.17	1.1	0.12	1.42333	3.56817	2.31752e-07	5.4695e-06
Ghir_D03G004420	221	173	115	2530	1203	1697	19.86	15.69	10.96	241.28	140.77	169.1	15.5033	183.717	3.56683	1.91594e-38	1.45673e-35
Ghir_D13G006260	0	0	2	11	6	5	0	0	0.19	1.05	0.7	0.5	0.0633333	0.75	3.56585	0.00014335	0.00161116
Ghir_D13G008640	1	1	3	23	15	16	0.09	0.09	0.29	2.19	1.76	1.59	0.156667	1.84667	3.55915	1.70309e-09	6.15433e-08
Ghir_A01G007640	4	2	2	42	12	32	0.36	0.18	0.19	4.01	1.4	3.19	0.243333	2.86667	3.55837	3.69925e-10	1.48987e-08
Ghir_D07G009880	6	19	7	124	118	89	0.54	1.72	0.67	11.83	13.81	8.87	0.976667	11.5033	3.55804	6.18617e-22	9.9162e-20
Ghir_A11G013740	0	20	5	144	68	53	0	1.81	0.48	13.73	7.96	5.28	0.763333	8.99	3.55794	3.49795e-09	1.20005e-07
Ghir_D11G004920	0	2	2	18	8	17	0	0.18	0.19	1.72	0.94	1.69	0.123333	1.45	3.55542	9.46543e-08	2.43068e-06
Ghir_D05G006480	2	10	7	97	41	66	0.18	0.91	0.67	9.25	4.8	6.58	0.586667	6.87667	3.5511	1.21356e-16	1.16122e-14
Ghir_D10G022330	4	8	12	107	68	80	0.36	0.73	1.14	10.2	7.96	7.97	0.743333	8.71	3.55059	4.36235e-23	7.96894e-21
Ghir_D12G015910	10	5	7	95	69	65	0.9	0.45	0.67	9.06	8.07	6.48	0.673333	7.87	3.54697	5.11508e-23	9.19473e-21
Ghir_D05G017330	5	1	3	32	38	22	0.45	0.09	0.29	3.05	4.45	2.19	0.276667	3.23	3.54531	2.78989e-11	1.34623e-09
Ghir_A03G001170	13	14	12	178	40	202	1.17	1.27	1.14	16.98	4.68	20.13	1.19333	13.93	3.54513	5.86523e-15	4.57699e-13
Ghir_A03G019910	2	6	5	38	56	38	0.18	0.54	0.48	3.62	6.55	3.79	0.4	4.65333	3.54019	1.82498e-13	1.19396e-11
Ghir_D03G014240	1	1	6	46	8	34	0.09	0.09	0.57	4.39	0.94	3.39	0.25	2.90667	3.53937	3.10425e-07	7.16102e-06
Ghir_D12G011050	0	2	0	6	7	7	0	0.18	0	0.57	0.82	0.7	0.06	0.696667	3.53743	0.000196682	0.00209625
Ghir_D08G022250	0	0	1	3	4	4	0	0	0.1	0.29	0.47	0.4	0.0333333	0.386667	3.53605	0.00588201	0.0350096
Ghir_A11G008470	1	0	2	12	6	14	0.09	0	0.19	1.14	0.7	1.4	0.0933333	1.08	3.5325	1.56512e-06	3.01679e-05
Ghir_D01G000180	5	15	14	136	93	125	0.45	1.36	1.33	12.97	10.88	12.46	1.04667	12.1033	3.53153	3.52176e-29	1.16543e-26
Ghir_A02G006870	1	0	1	3	6	12	0.09	0	0.1	0.29	0.7	1.2	0.0633333	0.73	3.52686	0.000497161	0.00462734
Ghir_A02G007310	0	4	3	35	15	24	0	0.36	0.29	3.34	1.76	2.39	0.216667	2.49667	3.52645	5.96097e-10	2.32585e-08
Ghir_A07G005430	5	38	28	251	288	181	0.45	3.45	2.67	23.94	33.7	18.04	2.19	25.2267	3.52595	1.57847e-15	1.31378e-13
Ghir_A05G024360	14	18	16	155	190	139	1.26	1.63	1.53	14.78	22.23	13.85	1.47333	16.9533	3.52441	5.64779e-30	2.05011e-27
Ghir_A07G005210	0	0	1	4	4	3	0	0	0.1	0.38	0.47	0.3	0.0333333	0.383333	3.52356	0.00586796	0.0349481
Ghir_D11G027560	0	0	1	4	4	3	0	0	0.1	0.38	0.47	0.3	0.0333333	0.383333	3.52356	0.00586706	0.0349465
Ghir_A03G013490	9	7	26	213	100	131	0.81	0.63	2.48	20.31	11.7	13.05	1.30667	15.02	3.52292	3.36043e-19	4.19227e-17
Ghir_D11G013780	1	14	6	116	53	49	0.09	1.27	0.57	11.06	6.2	4.88	0.643333	7.38	3.51998	4.43513e-12	2.42505e-10
Ghir_D05G016640	3	8	4	74	52	27	0.27	0.73	0.38	7.06	6.08	2.69	0.46	5.27667	3.51992	5.05594e-12	2.74848e-10
Ghir_D10G019220	3	0	5	62	23	0	0.27	0	0.48	5.91	2.69	0	0.25	2.86667	3.51937	0.00116074	0.00940362
Ghir_D06G019170	0	1	5	45	8	13	0	0.09	0.48	4.29	0.94	1.3	0.19	2.17667	3.51805	8.23713e-06	0.000132378
Ghir_A10G015160	3	3	5	65	11	42	0.27	0.27	0.48	6.2	1.29	4.19	0.34	3.89333	3.5174	4.07739e-09	1.38116e-07
Ghir_A06G015720	7	5	13	139	42	84	0.63	0.45	1.24	13.26	4.91	8.37	0.773333	8.84667	3.51597	2.65663e-15	2.13838e-13
Ghir_D03G007820	5	9	12	100	59	111	0.45	0.82	1.14	9.54	6.9	11.06	0.803333	9.16667	3.51233	4.64601e-23	8.43235e-21
Ghir_D04G002160	9	6	8	111	40	88	0.81	0.54	0.76	10.59	4.68	8.77	0.703333	8.01333	3.51012	2.65327e-18	3.0037e-16
Ghir_A08G015120	2	0	0	8	5	7	0.18	0	0	0.76	0.59	0.7	0.06	0.683333	3.50956	3.33985e-05	0.000457656
Ghir_A08G011600	1	2	16	97	33	74	0.09	0.18	1.53	9.25	3.86	7.37	0.6	6.82667	3.50815	4.01612e-09	1.36287e-07
Ghir_A10G002950	75	70	78	957	746	551	6.74	6.35	7.44	91.27	87.29	54.91	6.84333	77.8233	3.50743	4.97591e-39	4.05746e-36
Ghir_D06G006220	4	17	7	123	83	78	0.36	1.54	0.67	11.73	9.71	7.77	0.856667	9.73667	3.50662	3.02585e-20	4.1322e-18
Ghir_A09G023540	6	4	7	96	27	55	0.54	0.36	0.67	9.16	3.16	5.48	0.523333	5.93333	3.50304	5.34183e-13	3.24571e-11
Ghir_A09G025170	46	39	68	727	244	623	4.13	3.54	6.48	69.33	28.55	62.08	4.71667	53.32	3.49884	7.71835e-25	1.69635e-22
Ghir_D08G008270	44	103	82	960	561	810	3.95	9.34	7.82	91.55	65.64	80.72	7.03667	79.3033	3.49442	2.59936e-31	1.13373e-28
Ghir_A04G013590	1	0	1	6	10	4	0.09	0	0.1	0.57	1.17	0.4	0.0633333	0.713333	3.49354	0.000537272	0.00493536
Ghir_A08G018780	0	0	2	11	5	5	0	0	0.19	1.05	0.59	0.5	0.0633333	0.713333	3.49354	0.000239419	0.00247214
Ghir_A08G022920	0	1	1	10	5	6	0	0.09	0.1	0.95	0.59	0.6	0.0633333	0.713333	3.49354	0.000133982	0.00152413
Ghir_D07G004990	49	23	33	371	381	285	4.4	2.09	3.15	35.38	44.58	28.4	3.21333	36.12	3.49066	1.2022e-35	7.60007e-33
Ghir_D01G022480	2	11	4	84	35	54	0.18	1	0.38	8.01	4.1	5.38	0.52	5.83	3.48691	9.71447e-14	6.64933e-12
Ghir_A05G041410	1	0	1	16	0	6	0.09	0	0.1	1.53	0	0.6	0.0633333	0.71	3.48678	0.00569153	0.0341577
Ghir_A13G000270	1	0	1	8	10	2	0.09	0	0.1	0.76	1.17	0.2	0.0633333	0.71	3.48678	0.000880864	0.00750135
Ghir_A01G019410	2	9	10	100	41	75	0.18	0.82	0.95	9.54	4.8	7.47	0.65	7.27	3.48344	2.61205e-16	2.40138e-14
Ghir_D05G029580	8	23	30	311	112	207	0.72	2.09	2.86	29.66	13.11	20.63	1.89	21.1333	3.48306	3.45641e-19	4.30247e-17
Ghir_A08G015050	10	26	22	243	165	173	0.9	2.36	2.1	23.17	19.31	17.24	1.78667	19.9067	3.47791	1.1444e-31	5.1926e-29
Ghir_D02G008540	0	0	1	5	2	4	0	0	0.1	0.48	0.23	0.4	0.0333333	0.37	3.47249	0.00608177	0.0359551
Ghir_D05G023360	1	2	0	14	3	13	0.09	0.18	0	1.34	0.35	1.3	0.09	0.996667	3.46911	2.19062e-05	0.000317254
Ghir_D07G019660	7	19	9	157	117	69	0.63	1.72	0.86	14.97	13.69	6.88	1.07	11.8467	3.4688	1.37133e-17	1.4639e-15
Ghir_D02G017910	121	38	103	1239	540	860	10.87	3.45	9.82	118.16	63.19	85.7	8.04667	89.0167	3.46761	6.64259e-23	1.18272e-20
Ghir_A01G009530	1	1	0	7	7	5	0.09	0.09	0	0.67	0.82	0.5	0.06	0.663333	3.4667	6.20599e-05	0.000786427
Ghir_D03G013520	0	4	6	62	16	25	0	0.36	0.57	5.91	1.87	2.49	0.31	3.42333	3.46506	4.33971e-08	1.1807e-06
Ghir_D10G026410	27	23	11	245	149	207	2.43	2.09	1.05	23.36	17.44	20.63	1.85667	20.4767	3.46319	1.96857e-37	1.45736e-34
Ghir_D01G021240	0	1	3	17	10	14	0	0.09	0.29	1.62	1.17	1.4	0.126667	1.39667	3.46288	9.10354e-08	2.34417e-06
Ghir_A12G024290	5	3	1	43	11	36	0.45	0.27	0.1	4.1	1.29	3.59	0.273333	2.99333	3.45302	2.73293e-09	9.51519e-08
Ghir_A07G004950	6	2	4	40	48	26	0.54	0.18	0.38	3.81	5.62	2.59	0.366667	4.00667	3.44986	8.49801e-12	4.48109e-10
Ghir_D12G017180	4	3	3	44	27	27	0.36	0.27	0.29	4.2	3.16	2.69	0.306667	3.35	3.44942	3.82741e-13	2.37688e-11
Ghir_D01G023430	1	2	7	45	11	47	0.09	0.18	0.67	4.29	1.29	4.68	0.313333	3.42	3.44823	4.37204e-08	1.18893e-06
Ghir_D02G004300	1	0	1	6	12	1	0.09	0	0.1	0.57	1.4	0.1	0.0633333	0.69	3.44556	0.00364416	0.0238528
Ghir_A05G020500	44	50	42	630	255	462	3.95	4.53	4	60.08	29.84	46.04	4.16	45.32	3.44549	5.5624e-34	3.03847e-31
Ghir_D01G012650	0	1	4	15	11	24	0	0.09	0.38	1.43	1.29	2.39	0.156667	1.70333	3.44259	8.17105e-08	2.12251e-06
Ghir_A02G009770	8	2	6	74	26	59	0.72	0.18	0.57	7.06	3.04	5.88	0.49	5.32667	3.44238	1.05697e-13	7.18227e-12
Ghir_D07G004970	160	52	66	929	1026	675	14.38	4.72	6.29	88.6	120.06	67.26	8.46333	91.9733	3.44192	7.63948e-23	1.34742e-20
Ghir_D06G007270	1	3	3	26	23	19	0.09	0.27	0.29	2.48	2.69	1.89	0.216667	2.35333	3.44116	2.10979e-10	8.87186e-09
Ghir_A01G017230	11	8	13	164	37	122	0.99	0.73	1.24	15.64	4.33	12.16	0.986667	10.71	3.44025	1.4132e-14	1.06728e-12
Ghir_A07G002930	9	18	19	173	125	150	0.81	1.63	1.81	16.5	14.63	14.95	1.41667	15.36	3.43861	4.15076e-33	2.10395e-30
Ghir_A11G029230	3	4	1	45	17	16	0.27	0.36	0.1	4.29	1.99	1.59	0.243333	2.62333	3.4304	2.52105e-08	7.22591e-07
Ghir_A07G005160	5	29	9	116	157	129	0.45	2.63	0.86	11.06	18.37	12.85	1.31333	14.0933	3.42371	5.3653e-16	4.74644e-14
Ghir_D12G017290	18	32	29	358	162	252	1.62	2.9	2.77	34.14	18.96	25.11	2.43	26.07	3.42336	1.19839e-30	4.78201e-28
Ghir_A01G018750	2	0	0	3	8	7	0.18	0	0	0.29	0.94	0.7	0.06	0.643333	3.42253	0.000272646	0.00276549
Ghir_A06G015030	7	4	13	92	73	66	0.63	0.36	1.24	8.77	8.54	6.58	0.743333	7.96333	3.42129	4.33098e-20	5.84361e-18
Ghir_D12G022730	4	4	4	55	17	45	0.36	0.36	0.38	5.25	1.99	4.48	0.366667	3.90667	3.4134	1.97372e-11	9.77547e-10
Ghir_A01G019790	2	4	8	60	26	51	0.18	0.36	0.76	5.72	3.04	5.08	0.433333	4.61333	3.41226	2.18126e-13	1.4135e-11
Ghir_A01G007240	60	90	160	959	916	1082	5.39	8.16	15.26	91.46	107.18	107.82	9.60333	102.153	3.41106	4.94554e-25	1.10859e-22
Ghir_D12G029460	0	5	1	29	11	18	0	0.45	0.1	2.77	1.29	1.79	0.183333	1.95	3.41093	8.37323e-08	2.17102e-06
Ghir_A12G015300	0	0	3	20	4	7	0	0	0.29	1.91	0.47	0.7	0.0966667	1.02667	3.40881	0.000286486	0.00288455
Ghir_A09G000170	5	0	1	26	16	15	0.45	0	0.1	2.48	1.87	1.49	0.183333	1.94667	3.40846	2.31187e-08	6.66709e-07
Ghir_A02G015280	0	2	0	7	8	3	0	0.18	0	0.67	0.94	0.3	0.06	0.636667	3.4075	0.00118513	0.00957496
Ghir_A09G024410	2	2	1	17	10	21	0.18	0.18	0.1	1.62	1.17	2.09	0.153333	1.62667	3.40718	2.60989e-08	7.46152e-07
Ghir_D02G019700	23	14	31	328	154	175	2.07	1.27	2.96	31.28	18.02	17.44	2.1	22.2467	3.40513	1.78702e-25	4.17198e-23
Ghir_D05G037100	2	1	0	12	7	9	0.18	0.09	0	1.14	0.82	0.9	0.09	0.953333	3.40498	4.67376e-06	7.94215e-05
Ghir_A09G017540	1	3	0	18	10	9	0.09	0.27	0	1.72	1.17	0.9	0.12	1.26333	3.39613	1.5178e-06	2.93664e-05
Ghir_D09G005560	3	3	6	55	25	35	0.27	0.27	0.57	5.25	2.93	3.49	0.37	3.89	3.39417	6.77498e-13	4.0595e-11
Ghir_D12G016660	110	75	155	1432	817	987	9.89	6.8	14.78	136.57	95.6	98.35	10.49	110.173	3.39269	3.52369e-31	1.50195e-28
Ghir_D07G004980	232	130	138	2028	1172	1501	20.85	11.79	13.16	193.4	137.14	149.57	15.2667	160.037	3.38995	1.03269e-40	9.848e-38
Ghir_A05G018670	1	5	4	42	25	27	0.09	0.45	0.38	4.01	2.93	2.69	0.306667	3.21	3.38783	3.06543e-12	1.7026e-10
Ghir_A12G013170	0	1	6	23	19	25	0	0.09	0.57	2.19	2.22	2.49	0.22	2.3	3.38606	1.21073e-09	4.49386e-08
Ghir_D05G011650	36	142	92	1217	614	723	3.24	12.88	8.77	116.06	71.85	72.05	8.29667	86.6533	3.38465	2.25441e-17	2.35766e-15
Ghir_A10G017720	4	1	2	22	23	19	0.36	0.09	0.19	2.1	2.69	1.89	0.213333	2.22667	3.3837	1.92352e-10	8.14402e-09
Ghir_D08G025390	0	0	2	5	6	8	0	0	0.19	0.48	0.7	0.8	0.0633333	0.66	3.38143	0.000348225	0.00342108
Ghir_A07G024000	7	4	4	83	14	47	0.63	0.36	0.38	7.92	1.64	4.68	0.456667	4.74667	3.3777	3.14634e-09	1.08472e-07
Ghir_A11G011510	0	1	2	12	10	6	0	0.09	0.19	1.14	1.17	0.6	0.0933333	0.97	3.37752	3.34072e-05	0.000457663
Ghir_D07G019850	1	1	0	7	6	5	0.09	0.09	0	0.67	0.7	0.5	0.06	0.623333	3.37697	9.03742e-05	0.00109069
Ghir_D05G006030	103	157	87	1233	1052	879	9.26	14.24	8.3	117.59	123.1	87.59	10.6	109.427	3.36783	1.75157e-35	1.08297e-32
Ghir_A12G004870	2	1	11	52	23	59	0.18	0.09	1.05	4.96	2.69	5.88	0.44	4.51	3.35755	1.3121e-09	4.84411e-08
Ghir_A06G022480	4	17	8	119	68	79	0.36	1.54	0.76	11.35	7.96	7.87	0.886667	9.06	3.35305	9.53655e-19	1.1392e-16
Ghir_D09G013540	0	1	1	3	9	6	0	0.09	0.1	0.29	1.05	0.6	0.0633333	0.646667	3.35199	0.00128333	0.0102201
Ghir_D12G024500	7	4	13	95	49	80	0.63	0.36	1.24	9.06	5.73	7.97	0.743333	7.58667	3.35138	1.75284e-18	2.05853e-16
Ghir_A04G011070	4	6	5	53	37	47	0.36	0.54	0.48	5.05	4.33	4.68	0.46	4.68667	3.34886	1.6653e-17	1.74806e-15
Ghir_A05G009190	1	3	1	20	16	9	0.09	0.27	0.1	1.91	1.87	0.9	0.153333	1.56	3.3468	3.96874e-07	8.89985e-06
Ghir_A03G013280	1	7	6	40	52	32	0.09	0.63	0.57	3.81	6.08	3.19	0.43	4.36	3.34192	1.34415e-11	6.81327e-10
Ghir_A13G023660	6	14	54	208	167	313	0.54	1.27	5.15	19.84	19.54	31.19	2.32	23.5233	3.3419	1.83296e-10	7.78926e-09
Ghir_A09G000660	3	0	2	25	5	17	0.27	0	0.19	2.38	0.59	1.69	0.153333	1.55333	3.34062	3.85208e-06	6.6955e-05
Ghir_D02G007510	57	146	68	929	706	795	5.12	13.24	6.48	88.6	82.61	79.22	8.28	83.4767	3.33367	2.81886e-26	7.14415e-24
Ghir_D13G002020	7	16	12	92	100	120	0.63	1.45	1.14	8.77	11.7	11.96	1.07333	10.81	3.3322	9.07181e-25	1.97072e-22
Ghir_A01G002020	6	3	5	62	27	39	0.54	0.27	0.48	5.91	3.16	3.89	0.43	4.32	3.32862	2.74296e-13	1.75176e-11
Ghir_A11G011500	2	1	2	18	12	15	0.18	0.09	0.19	1.72	1.4	1.49	0.153333	1.53667	3.32506	2.87425e-08	8.15105e-07
Ghir_D01G023770	7	6	3	73	28	44	0.63	0.54	0.29	6.96	3.28	4.38	0.486667	4.87333	3.3239	1.87533e-13	1.22406e-11
Ghir_A02G000780	6	4	0	35	28	24	0.54	0.36	0	3.34	3.28	2.39	0.3	3.00333	3.32353	3.18295e-11	1.52154e-09
Ghir_D07G000890	28	42	47	392	329	324	2.52	3.81	4.48	37.38	38.5	32.29	3.60333	36.0567	3.32286	2.4215e-39	2.06429e-36
Ghir_A05G009660	8	6	12	116	34	90	0.72	0.54	1.14	11.06	3.98	8.97	0.8	8.00333	3.32253	3.46993e-14	2.47443e-12
Ghir_D08G000680	32	84	44	631	360	449	2.88	7.62	4.2	60.18	42.13	44.74	4.9	49.0167	3.32242	4.76121e-26	1.18533e-23
Ghir_A05G031310	7	6	6	60	58	49	0.63	0.54	0.57	5.72	6.79	4.88	0.58	5.79667	3.3211	5.32752e-18	5.89637e-16
Ghir_A05G022980	239	260	291	2653	2064	2313	21.48	23.58	27.75	253.01	241.52	230.49	24.27	241.673	3.31581	9.32482e-49	1.54309e-45
Ghir_A03G020130	44	30	36	481	173	339	3.95	2.72	3.43	45.87	20.24	33.78	3.36667	33.2967	3.30598	4.06844e-28	1.21193e-25
Ghir_A03G023150	8	4	2	54	30	39	0.72	0.36	0.19	5.15	3.51	3.89	0.423333	4.18333	3.30479	2.51427e-14	1.82532e-12
Ghir_A01G018330	24	36	53	295	337	360	2.16	3.26	5.05	28.13	39.43	35.87	3.49	34.4767	3.30432	8.99105e-31	3.61337e-28
Ghir_D06G021210	4	3	0	25	26	8	0.36	0.27	0	2.38	3.04	0.8	0.21	2.07333	3.30349	2.40543e-06	4.42429e-05
Ghir_A12G001990	2	0	2	12	12	11	0.18	0	0.19	1.14	1.4	1.1	0.123333	1.21333	3.29834	7.81499e-07	1.62974e-05
Ghir_A03G013700	22	9	12	140	113	122	1.98	0.82	1.14	13.35	13.22	12.16	1.31333	12.91	3.29718	8.10465e-30	2.85e-27
Ghir_D02G015810	3	0	1	12	11	12	0.27	0	0.1	1.14	1.29	1.2	0.123333	1.21	3.29437	6.93948e-07	1.47298e-05
Ghir_D06G013490	14	6	8	98	64	83	1.26	0.54	0.76	9.35	7.49	8.27	0.853333	8.37	3.29405	2.1863e-23	4.10034e-21
Ghir_A05G014520	5	3	1	30	17	32	0.45	0.27	0.1	2.86	1.99	3.19	0.273333	2.68	3.2935	4.26528e-11	2.00152e-09
Ghir_A09G022240	5	3	8	66	32	45	0.45	0.27	0.76	6.29	3.74	4.48	0.493333	4.83667	3.29338	3.85514e-14	2.7387e-12
Ghir_A07G023990	97	71	39	962	308	573	8.72	6.44	3.72	91.74	36.04	57.1	6.29333	61.6267	3.29166	5.79053e-22	9.33519e-20
Ghir_D07G014270	12	15	15	129	119	117	1.08	1.36	1.43	12.3	13.92	11.66	1.29	12.6267	3.29103	2.76484e-30	1.03707e-27
Ghir_D02G003840	2	1	0	11	5	10	0.18	0.09	0	1.05	0.59	1	0.09	0.88	3.28951	1.49207e-05	0.000224825
Ghir_A07G006850	1	0	3	15	10	11	0.09	0	0.29	1.43	1.17	1.1	0.126667	1.23333	3.28345	6.78604e-07	1.44406e-05
Ghir_D12G022750	50	41	44	505	226	463	4.49	3.72	4.2	48.16	26.45	46.14	4.13667	40.25	3.28245	1.03092e-34	5.91877e-32
Ghir_A01G011020	25	52	48	484	326	281	2.25	4.72	4.58	46.16	38.15	28	3.85	37.4367	3.28152	7.88547e-28	2.26361e-25
Ghir_D08G013290	6	73	46	315	437	311	0.54	6.62	4.39	30.04	51.14	30.99	3.85	37.39	3.27972	9.77199e-10	3.69249e-08
Ghir_D02G003710	6	4	1	52	21	23	0.54	0.36	0.1	4.96	2.46	2.29	0.333333	3.23667	3.27947	1.24454e-09	4.60675e-08
Ghir_D12G020030	0	4	3	22	19	20	0	0.36	0.29	2.1	2.22	1.99	0.216667	2.10333	3.27913	1.51504e-09	5.53368e-08
Ghir_A10G003600	1	0	1	7	4	7	0.09	0	0.1	0.67	0.47	0.7	0.0633333	0.613333	3.27563	0.000691172	0.00610872
Ghir_A05G041860	2	0	0	7	4	6	0.18	0	0	0.67	0.47	0.6	0.06	0.58	3.27302	0.00025913	0.00264796
Ghir_A12G022770	6	4	11	80	37	69	0.54	0.36	1.05	7.63	4.33	6.88	0.65	6.28	3.27225	7.36623e-16	6.41569e-14
Ghir_A05G022970	30	103	101	860	474	720	2.7	9.34	9.63	82.02	55.46	71.75	7.22333	69.7433	3.27132	2.12002e-18	2.42934e-16
Ghir_A05G024270	84	42	40	668	389	373	7.55	3.81	3.81	63.7	45.52	37.17	5.05667	48.7967	3.27052	4.15625e-29	1.35172e-26
Ghir_A11G004930	0	7	3	40	21	26	0	0.63	0.29	3.81	2.46	2.59	0.306667	2.95333	3.2676	7.40072e-10	2.85006e-08
Ghir_D09G000600	3	2	3	27	31	9	0.27	0.18	0.29	2.57	3.63	0.9	0.246667	2.36667	3.26222	6.37104e-07	1.36038e-05
Ghir_A09G020390	2	2	1	16	16	10	0.18	0.18	0.1	1.53	1.87	1	0.153333	1.46667	3.2578	4.55622e-07	1.00688e-05
Ghir_D12G003800	33	11	45	345	136	302	2.97	1	4.29	32.9	15.91	30.09	2.75333	26.3	3.25581	5.16575e-18	5.73266e-16
Ghir_A01G007220	11	11	5	101	57	73	0.99	1	0.48	9.63	6.67	7.27	0.823333	7.85667	3.25437	6.66606e-21	9.66647e-19
Ghir_A05G018430	1	2	6	25	24	28	0.09	0.18	0.57	2.38	2.81	2.79	0.28	2.66	3.24793	1.39271e-10	5.99537e-09
Ghir_D10G017060	0	2	1	12	7	7	0	0.18	0.1	1.14	0.82	0.7	0.0933333	0.886667	3.24793	1.54296e-05	0.000231502
Ghir_A05G000060	8	10	13	114	54	101	0.72	0.91	1.24	10.87	6.32	10.06	0.956667	9.08333	3.24713	2.19339e-20	3.05467e-18
Ghir_A11G015210	14	12	7	83	100	89	1.26	1.09	0.67	7.92	11.7	8.87	1.00667	9.49667	3.23784	4.54681e-22	7.37239e-20
Ghir_D02G018330	8	3	6	72	27	47	0.72	0.27	0.57	6.87	3.16	4.68	0.52	4.90333	3.23718	5.09937e-13	3.1186e-11
Ghir_A01G008530	1	1	1	13	6	7	0.09	0.09	0.1	1.24	0.7	0.7	0.0933333	0.88	3.23704	1.81576e-05	0.000268634
Ghir_A08G010430	24	55	34	426	209	329	2.16	4.99	3.24	40.63	24.46	32.78	3.46333	32.6233	3.23567	1.19583e-27	3.38102e-25
Ghir_A05G000850	1	2	2	23	7	13	0.09	0.18	0.19	2.19	0.82	1.3	0.153333	1.43667	3.22798	1.72437e-06	3.29215e-05
Ghir_D06G015710	19	29	40	346	162	243	1.71	2.63	3.81	33	18.96	24.21	2.71667	25.39	3.22435	2.40906e-26	6.13319e-24
Ghir_D05G039330	1	38	41	305	167	210	0.09	3.45	3.91	29.09	19.54	20.93	2.48333	23.1867	3.22295	3.55768e-08	9.88489e-07
Ghir_A09G016150	16	29	23	255	151	164	1.44	2.63	2.19	24.32	17.67	16.34	2.08667	19.4433	3.22	4.12903e-29	1.35067e-26
Ghir_D04G002940	1	0	3	12	12	10	0.09	0	0.29	1.14	1.4	1	0.126667	1.18	3.21968	1.79395e-06	3.4042e-05
Ghir_D06G019180	0	0	3	10	3	14	0	0	0.29	0.95	0.35	1.4	0.0966667	0.9	3.21883	0.000302882	0.00302581
Ghir_D09G019990	66	50	67	543	541	415	5.93	4.53	6.39	51.78	63.3	41.35	5.61667	52.1433	3.2147	7.98946e-36	5.16688e-33
Ghir_A07G011560	17	13	9	113	125	77	1.53	1.18	0.86	10.78	14.63	7.67	1.19	11.0267	3.21196	3.3676e-20	4.58777e-18
Ghir_A10G024130	2	9	5	48	47	36	0.18	0.82	0.48	4.58	5.5	3.59	0.493333	4.55667	3.20734	5.47931e-13	3.32207e-11
Ghir_D01G006680	11	19	24	252	64	146	0.99	1.72	2.29	24.03	7.49	14.55	1.66667	15.3567	3.20383	8.61742e-15	6.60559e-13
Ghir_A03G007860	0	1	1	8	5	4	0	0.09	0.1	0.76	0.59	0.4	0.0633333	0.583333	3.20328	0.00133686	0.0105731
Ghir_D02G019130	0	1	1	8	5	4	0	0.09	0.1	0.76	0.59	0.4	0.0633333	0.583333	3.20328	0.00133705	0.0105732
Ghir_A09G007320	8	8	17	34	144	82	0.72	0.73	1.62	3.24	16.85	8.17	1.02333	9.42	3.20245	3.92623e-09	1.33639e-07
Ghir_D10G013140	3	5	5	55	23	31	0.27	0.45	0.48	5.25	2.69	3.09	0.4	3.67667	3.20033	2.67558e-11	1.29663e-09
Ghir_D01G023780	15	20	12	197	71	124	1.35	1.81	1.14	18.79	8.31	12.36	1.43333	13.1533	3.19798	8.88335e-20	1.16236e-17
Ghir_D09G010340	48	50	31	531	224	315	4.31	4.53	2.96	50.64	26.21	31.39	3.93333	36.08	3.19737	8.7904e-29	2.74768e-26
Ghir_A10G024220	3	5	1	22	25	25	0.27	0.45	0.1	2.1	2.93	2.49	0.273333	2.50667	3.19704	2.25379e-10	9.37922e-09
Ghir_D07G024600	0	2	0	5	4	7	0	0.18	0	0.48	0.47	0.7	0.06	0.55	3.1964	0.00200322	0.0147468
Ghir_D04G000040	1	12	8	63	40	71	0.09	1.09	0.76	6.01	4.68	7.08	0.646667	5.92333	3.19532	2.83076e-14	2.0367e-12
Ghir_D04G000050	1	8	11	69	22	80	0.09	0.73	1.05	6.58	2.57	7.97	0.623333	5.70667	3.19457	2.02368e-09	7.2018e-08
Ghir_A13G011780	0	4	0	17	10	5	0	0.36	0	1.62	1.17	0.5	0.12	1.09667	3.19202	8.79763e-05	0.00106472
Ghir_A09G000620	1	3	2	10	10	29	0.09	0.27	0.19	0.95	1.17	2.89	0.183333	1.67	3.18731	3.54674e-06	6.22827e-05
Ghir_D02G007240	32	23	24	327	111	220	2.88	2.09	2.29	31.18	12.99	21.92	2.42	22.03	3.18639	1.64414e-23	3.168e-21
Ghir_A01G004480	10	4	7	70	50	50	0.9	0.36	0.67	6.68	5.85	4.98	0.643333	5.83667	3.18151	1.38458e-17	1.47262e-15
Ghir_A01G022450	0	1	1	7	3	7	0	0.09	0.1	0.67	0.35	0.7	0.0633333	0.573333	3.17834	0.00127563	0.0101718
Ghir_D01G023440	2	1	2	17	3	22	0.18	0.09	0.19	1.62	0.35	2.19	0.153333	1.38667	3.17688	3.06951e-05	0.000425796
Ghir_D07G022520	12	20	13	112	137	105	1.08	1.81	1.24	10.68	16.03	10.46	1.37667	12.39	3.16993	1.11187e-22	1.9428e-20
Ghir_D01G003840	5	0	4	23	38	8	0.45	0	0.38	2.19	4.45	0.8	0.276667	2.48	3.16412	1.60267e-05	0.000239565
Ghir_D01G012690	0	2	0	8	3	5	0	0.18	0	0.76	0.35	0.5	0.06	0.536667	3.16099	0.00249595	0.0175804
Ghir_D11G006760	1	2	2	20	12	8	0.09	0.18	0.19	1.91	1.4	0.8	0.153333	1.37	3.15943	2.28605e-06	4.231e-05
Ghir_D01G018080	39	56	77	435	479	444	3.5	5.08	7.34	41.48	56.05	44.24	5.30667	47.2567	3.15464	4.97246e-29	1.59869e-26
Ghir_D13G006480	0	0	3	4	12	8	0	0	0.29	0.38	1.4	0.8	0.0966667	0.86	3.15325	0.000750725	0.00655678
Ghir_A12G007510	6	15	19	129	69	126	0.54	1.36	1.81	12.3	8.07	12.56	1.23667	10.9767	3.14991	5.49272e-20	7.35815e-18
Ghir_A01G002570	106	3	32	511	307	294	9.53	0.27	3.05	48.73	35.92	29.3	4.28333	37.9833	3.14856	5.08636e-07	1.11279e-05
Ghir_D01G021420	1	1	0	9	2	5	0.09	0.09	0	0.86	0.23	0.5	0.06	0.53	3.14296	0.00331794	0.0221055
Ghir_A04G012310	8	7	26	130	79	122	0.72	0.63	2.48	12.4	9.24	12.16	1.27667	11.2667	3.14161	9.20606e-17	8.94341e-15
Ghir_D13G003990	8	3	4	50	38	28	0.72	0.27	0.38	4.77	4.45	2.79	0.456667	4.00333	3.13199	3.13019e-12	1.73685e-10
Ghir_D05G001780	124	124	130	1097	964	873	11.14	11.24	12.4	104.62	112.8	86.99	11.5933	101.47	3.12969	1.00936e-42	1.11354e-39
Ghir_A05G027050	8	26	20	179	102	145	0.72	2.36	1.91	17.07	11.94	14.45	1.66333	14.4867	3.12258	1.70101e-22	2.86544e-20
Ghir_A08G000680	20	47	24	322	175	216	1.8	4.26	2.29	30.71	20.48	21.52	2.78333	24.2367	3.12231	3.00901e-25	6.85421e-23
Ghir_D12G006480	60	202	33	940	927	359	5.39	18.32	3.15	89.64	108.47	35.77	8.95333	77.96	3.12224	5.27273e-09	1.75127e-07
Ghir_D13G022370	6	14	15	122	64	91	0.54	1.27	1.43	11.63	7.49	9.07	1.08	9.39667	3.12112	2.54716e-19	3.21331e-17
Ghir_D10G007930	11	3	1	34	24	58	0.99	0.27	0.1	3.24	2.81	5.78	0.453333	3.94333	3.12077	9.96263e-10	3.75947e-08
Ghir_D10G010230	8	16	6	115	54	65	0.72	1.45	0.57	10.97	6.32	6.48	0.913333	7.92333	3.11689	1.51934e-15	1.26831e-13
Ghir_A05G025580	6	11	23	170	45	109	0.54	1	2.19	16.21	5.27	10.86	1.24333	10.78	3.11607	1.90217e-11	9.44606e-10
Ghir_D13G024940	1	2	0	10	5	8	0.09	0.18	0	0.95	0.59	0.8	0.09	0.78	3.11548	4.95833e-05	0.000649385
Ghir_A07G024570	17	42	40	309	216	246	1.53	3.81	3.81	29.47	25.28	24.51	3.05	26.42	3.11475	6.33646e-28	1.84823e-25
Ghir_A07G008880	13	12	7	133	49	69	1.17	1.09	0.67	12.68	5.73	6.88	0.976667	8.43	3.10959	2.1247e-15	1.72753e-13
Ghir_A05G001590	231	340	312	2759	1932	2135	20.76	30.83	29.75	263.12	226.07	212.75	27.1133	233.98	3.10931	8.89653e-37	6.25693e-34
Ghir_D07G009050	69	107	270	1402	917	1186	6.2	9.7	25.74	133.7	107.3	118.18	13.88	119.727	3.10867	4.42833e-14	3.13009e-12
Ghir_A07G002090	17	31	25	185	220	141	1.53	2.81	2.38	17.64	25.74	14.05	2.24	19.1433	3.09527	1.55683e-22	2.65435e-20
Ghir_A01G000170	17	30	17	190	112	190	1.53	2.72	1.62	18.12	13.11	18.93	1.95667	16.72	3.0951	2.28099e-28	7.01298e-26
Ghir_D10G015580	12	14	13	140	70	91	1.08	1.27	1.24	13.35	8.19	9.07	1.19667	10.2033	3.09195	3.22266e-21	4.78416e-19
Ghir_A13G013040	1	2	9	50	16	30	0.09	0.18	0.86	4.77	1.87	2.99	0.376667	3.21	3.09121	1.59132e-07	3.88762e-06
Ghir_A02G019490	1	10	4	68	14	36	0.09	0.91	0.38	6.48	1.64	3.59	0.46	3.90333	3.085	3.68456e-07	8.32563e-06
Ghir_D05G012500	439	528	728	6215	2187	4815	39.45	47.88	69.41	592.7	255.91	479.81	52.2467	442.807	3.08327	8.41058e-22	1.32925e-19
Ghir_D11G024290	0	2	3	16	9	14	0	0.18	0.29	1.53	1.05	1.4	0.156667	1.32667	3.08204	8.47005e-07	1.75464e-05
Ghir_A03G016380	1	1	1	11	7	5	0.09	0.09	0.1	1.05	0.82	0.5	0.0933333	0.79	3.08139	6.92999e-05	0.000865119
Ghir_D05G023350	1	1	2	10	5	16	0.09	0.09	0.19	0.95	0.59	1.59	0.123333	1.04333	3.08057	2.15542e-05	0.00031288
Ghir_A11G014330	40	95	53	640	343	449	3.59	8.61	5.05	61.03	40.14	44.74	5.75	48.6367	3.08041	4.98686e-24	1.01293e-21
Ghir_A09G023620	17	22	32	245	115	187	1.53	1.99	3.05	23.36	13.46	18.63	2.19	18.4833	3.07722	2.10528e-24	4.43638e-22
Ghir_D05G033160	10	16	12	170	33	94	0.9	1.45	1.14	16.21	3.86	9.37	1.16333	9.81333	3.07648	3.41254e-11	1.61891e-09
Ghir_D06G016450	7	9	10	95	47	57	0.63	0.82	0.95	9.06	5.5	5.68	0.8	6.74667	3.0761	2.56692e-16	2.36763e-14
Ghir_A13G002560	5	1	6	42	21	29	0.45	0.09	0.57	4.01	2.46	2.89	0.37	3.12	3.07595	1.51159e-10	6.47738e-09
Ghir_D01G003860	10	18	20	146	86	135	0.9	1.63	1.91	13.92	10.06	13.45	1.48	12.4767	3.07556	1.45717e-24	3.10555e-22
Ghir_D12G020910	0	0	2	5	1	10	0	0	0.19	0.48	0.12	1	0.0633333	0.533333	3.074	0.00757519	0.0426552
Ghir_D06G011210	73	68	68	692	340	558	6.56	6.17	6.48	65.99	39.78	55.6	6.40333	53.79	3.07044	7.75969e-36	5.07664e-33
Ghir_A04G010400	51	46	32	502	151	337	4.58	4.17	3.05	47.87	17.67	33.58	3.93333	33.04	3.07039	1.94897e-21	2.97981e-19
Ghir_A02G005180	9	5	0	38	22	44	0.81	0.45	0	3.62	2.57	4.38	0.42	3.52333	3.06848	1.35925e-10	5.86479e-09
Ghir_A03G002500	47	25	17	203	234	213	4.22	2.27	1.62	19.36	27.38	21.23	2.70333	22.6567	3.06712	4.4489e-27	1.21511e-24
Ghir_A13G001400	356	254	240	3091	1210	2148	31.99	23.03	22.88	294.78	141.59	214.05	25.9667	216.807	3.06168	3.54204e-29	1.16543e-26
Ghir_A05G039180	1	3	11	49	30	36	0.09	0.27	1.05	4.67	3.51	3.59	0.47	3.92333	3.06135	3.03026e-10	1.23816e-08
Ghir_D13G001690	350	314	322	3495	1411	2581	31.46	28.47	30.7	333.31	165.11	257.19	30.21	251.87	3.05958	1.61438e-31	7.20887e-29
Ghir_A06G018230	2	3	0	11	12	13	0.18	0.27	0	1.05	1.4	1.3	0.15	1.25	3.05889	2.47608e-06	4.53497e-05
Ghir_D08G013530	10	11	6	102	43	58	0.9	1	0.57	9.73	5.03	5.78	0.823333	6.84667	3.05585	6.73944e-15	5.21579e-13
Ghir_A05G016820	6	14	5	63	67	52	0.54	1.27	0.48	6.01	7.84	5.18	0.763333	6.34333	3.05486	6.24458e-15	4.84614e-13
Ghir_A11G007530	0	0	4	6	5	20	0	0	0.38	0.57	0.59	1.99	0.126667	1.05	3.05128	0.00102833	0.00852731
Ghir_A08G018110	20	65	42	469	187	301	1.8	5.89	4	44.73	21.88	29.99	3.89667	32.2	3.04675	4.19694e-17	4.20921e-15
Ghir_A01G020920	9	19	8	134	60	74	0.81	1.72	0.76	12.78	7.02	7.37	1.09667	9.05667	3.04586	1.15964e-15	9.79665e-14
Ghir_A10G019250	0	1	2	13	4	6	0	0.09	0.19	1.24	0.47	0.6	0.0933333	0.77	3.04439	0.000532849	0.00490113
Ghir_D06G007990	71	44	68	725	221	433	6.38	3.99	6.48	69.14	25.86	43.15	5.61667	46.05	3.03542	2.60196e-20	3.58815e-18
Ghir_D04G020210	32	11	33	213	186	156	2.88	1	3.15	20.31	21.76	15.55	2.34333	19.2067	3.03497	3.37321e-23	6.22263e-21
Ghir_D09G021510	3	3	6	39	22	28	0.27	0.27	0.57	3.72	2.57	2.79	0.37	3.02667	3.03213	4.86691e-11	2.2612e-09
Ghir_D02G003220	2	3	0	12	9	15	0.18	0.27	0	1.14	1.05	1.49	0.15	1.22667	3.03171	2.46648e-06	4.51886e-05
Ghir_D05G036130	0	0	6	15	8	23	0	0	0.57	1.43	0.94	2.29	0.19	1.55333	3.0313	1.62561e-05	0.000242328
Ghir_A08G023940	0	52	7	155	160	106	0	4.72	0.67	14.78	18.72	10.56	1.79667	14.6867	3.03111	5.31873e-05	0.000688255
Ghir_A08G002820	82	200	199	1863	780	945	7.37	18.14	18.97	177.67	91.27	94.17	14.8267	121.037	3.02918	2.06281e-16	1.92794e-14
Ghir_A05G042810	13	52	53	329	215	327	1.17	4.72	5.05	31.38	25.16	32.59	3.64667	29.71	3.0263	3.37354e-17	3.45735e-15
Ghir_D05G020430	43	35	32	355	220	226	3.86	3.17	3.05	33.86	25.74	22.52	3.36	27.3733	3.02624	6.01331e-34	3.2532e-31
Ghir_D09G002380	267	187	219	2014	1034	1897	24	16.96	20.88	192.07	120.99	189.03	20.6133	167.363	3.02133	6.68782e-36	4.42686e-33
Ghir_A09G019360	7	15	9	92	46	90	0.63	1.36	0.86	8.77	5.38	8.97	0.95	7.70667	3.02011	6.79997e-17	6.67702e-15
Ghir_A07G020710	3	2	4	16	24	24	0.27	0.18	0.38	1.53	2.81	2.39	0.276667	2.24333	3.01942	8.44577e-09	2.68016e-07
Ghir_A13G017410	9	24	20	157	100	131	0.81	2.18	1.91	14.97	11.7	13.05	1.63333	13.24	3.01901	2.1262e-23	4.02045e-21
Ghir_D12G024800	27	10	20	208	66	150	2.43	0.91	1.91	19.84	7.72	14.95	1.75	14.17	3.01741	3.15941e-16	2.85789e-14
Ghir_D04G015170	0	5	4	25	20	20	0	0.45	0.38	2.38	2.34	1.99	0.276667	2.23667	3.01513	1.00157e-08	3.13416e-07
Ghir_D05G005640	7	7	11	89	29	68	0.63	0.63	1.05	8.49	3.39	6.78	0.77	6.22	3.01398	1.89873e-12	1.08018e-10
Ghir_A11G032380	15	7	4	73	54	58	1.35	0.63	0.38	6.96	6.32	5.78	0.786667	6.35333	3.01369	5.95796e-17	5.88102e-15
Ghir_D08G024180	9	20	17	130	91	112	0.81	1.81	1.62	12.4	10.65	11.16	1.41333	11.4033	3.01228	3.57637e-24	7.42513e-22
Ghir_D03G003040	1	0	1	9	4	2	0.09	0	0.1	0.86	0.47	0.2	0.0633333	0.51	3.00946	0.00626151	0.0367589
Ghir_D03G007160	0	0	2	8	4	3	0	0	0.19	0.76	0.47	0.3	0.0633333	0.51	3.00946	0.00466899	0.0291367
Ghir_D01G007990	13	12	4	95	53	60	1.17	1.09	0.38	9.06	6.2	5.98	0.88	7.08	3.00817	2.57959e-16	2.37542e-14
Ghir_D05G030340	22	18	15	146	77	176	1.98	1.63	1.43	13.92	9.01	17.54	1.68	13.49	3.00536	1.21125e-22	2.1034e-20
Ghir_D08G016010	15	33	38	242	187	190	1.35	2.99	3.62	23.08	21.88	18.93	2.65333	21.2967	3.00475	1.90825e-25	4.41834e-23
Ghir_D01G008990	0	1	1	7	3	5	0	0.09	0.1	0.67	0.35	0.5	0.0633333	0.506667	3	0.00316452	0.021285
Ghir_D06G001790	1	1	0	7	4	3	0.09	0.09	0	0.67	0.47	0.3	0.06	0.48	3	0.00563944	0.0339174
Ghir_A03G004220	78	78	167	1077	553	716	7.01	7.07	15.92	102.71	64.71	71.35	10	79.59	2.99259	8.08056e-20	1.06225e-17
Ghir_A04G009320	0	0	6	18	7	20	0	0	0.57	1.72	0.82	1.99	0.19	1.51	2.99048	2.38432e-05	0.000341787
Ghir_D09G014400	0	2	3	7	15	13	0	0.18	0.29	0.67	1.76	1.3	0.156667	1.24333	2.98844	1.92795e-05	0.000283148
Ghir_D12G004840	0	0	8	9	16	33	0	0	0.76	0.86	1.87	3.29	0.253333	2.00667	2.98569	0.000346149	0.00340425
Ghir_D09G010010	3	33	24	207	99	126	0.27	2.99	2.29	19.74	11.58	12.56	1.85	14.6267	2.983	1.21366e-10	5.27298e-09
Ghir_A05G019010	1	17	33	169	64	142	0.09	1.54	3.15	16.12	7.49	14.15	1.59333	12.5867	2.98178	1.88668e-07	4.53563e-06
Ghir_A05G010290	45	34	34	355	195	251	4.04	3.08	3.24	33.86	22.82	25.01	3.45333	27.23	2.97914	8.26182e-34	4.42708e-31
Ghir_A12G006470	40	138	24	606	529	251	3.59	12.51	2.29	57.79	61.9	25.01	6.13	48.2333	2.97607	3.38097e-09	1.16205e-07
Ghir_D04G003270	13	14	15	121	56	124	1.17	1.27	1.43	11.54	6.55	12.36	1.29	10.15	2.97604	2.58755e-19	3.25696e-17
Ghir_D03G013570	45	61	43	473	226	359	4.04	5.53	4.1	45.11	26.45	35.77	4.55667	35.7767	2.97297	1.34743e-30	5.30151e-28
Ghir_D05G016580	15	14	11	106	82	90	1.35	1.27	1.05	10.11	9.6	8.97	1.22333	9.56	2.96619	4.38451e-24	9.00329e-22
Ghir_A11G001540	7	25	26	109	113	185	0.63	2.27	2.48	10.39	13.22	18.43	1.79333	14.0133	2.96608	3.86608e-16	3.46711e-14
Ghir_A11G016490	24	50	39	208	227	350	2.16	4.53	3.72	19.84	26.56	34.88	3.47	27.0933	2.96493	4.8484e-24	9.91965e-22
Ghir_A10G019980	2	6	7	37	24	45	0.18	0.54	0.67	3.53	2.81	4.48	0.463333	3.60667	2.96054	2.56016e-11	1.24606e-09
Ghir_D10G022240	1	5	2	22	17	16	0.09	0.45	0.19	2.1	1.99	1.59	0.243333	1.89333	2.95992	8.55125e-08	2.21208e-06
Ghir_D09G024310	102	66	108	869	344	751	9.17	5.98	10.3	82.87	40.25	74.84	8.48333	65.9867	2.95947	3.62648e-24	7.50149e-22
Ghir_D11G012030	56	36	55	285	453	244	5.03	3.26	5.24	27.18	53.01	24.31	4.51	34.8333	2.94927	4.2559e-20	5.75611e-18
Ghir_D12G006380	4	4	0	25	11	19	0.36	0.36	0	2.38	1.29	1.89	0.24	1.85333	2.94902	1.29704e-07	3.22762e-06
Ghir_D09G019180	1	13	2	31	48	27	0.09	1.18	0.19	2.96	5.62	2.69	0.486667	3.75667	2.94845	1.02233e-06	2.06536e-05
Ghir_A01G005920	2	8	8	29	32	64	0.18	0.73	0.76	2.77	3.74	6.38	0.556667	4.29667	2.94833	1.36636e-09	5.03122e-08
Ghir_D03G000370	9	11	5	72	48	52	0.81	1	0.48	6.87	5.62	5.18	0.763333	5.89	2.94788	2.833e-16	2.58759e-14
Ghir_D05G017340	92	67	44	504	510	354	8.27	6.08	4.2	48.06	59.68	35.28	6.18333	47.6733	2.94673	1.60596e-26	4.18324e-24
Ghir_A09G014390	2	3	5	36	8	28	0.18	0.27	0.48	3.43	0.94	2.79	0.31	2.38667	2.94466	1.06016e-06	2.12955e-05
Ghir_A09G024820	11	63	47	352	185	309	0.99	5.71	4.48	33.57	21.65	30.79	3.72667	28.67	2.94358	5.39118e-13	3.27216e-11
Ghir_D02G002730	2	2	2	18	7	17	0.18	0.18	0.19	1.72	0.82	1.69	0.183333	1.41	2.94315	2.1854e-06	4.06746e-05
Ghir_D04G018600	68	119	68	690	450	615	6.11	10.79	6.48	65.8	52.66	61.28	7.79333	59.9133	2.94256	8.65492e-31	3.5287e-28
Ghir_A09G017610	52	10	20	213	177	166	4.67	0.91	1.91	20.31	20.71	16.54	2.49667	19.1867	2.94203	4.93143e-17	4.89351e-15
Ghir_D02G003090	3	3	7	43	17	32	0.27	0.27	0.67	4.1	1.99	3.19	0.403333	3.09333	2.93912	2.00328e-09	7.13823e-08
Ghir_D05G015230	16	12	15	111	66	121	1.44	1.09	1.43	10.59	7.72	12.06	1.32	10.1233	2.93907	5.6704e-22	9.1678e-20
Ghir_A05G037310	3	8	5	40	38	31	0.27	0.73	0.48	3.81	4.45	3.09	0.493333	3.78333	2.93902	1.32588e-11	6.73883e-10
Ghir_D01G003710	61	8	26	228	221	188	5.48	0.73	2.48	21.74	25.86	18.73	2.89667	22.11	2.93223	1.86025e-13	1.21562e-11
Ghir_D07G024900	3	3	20	36	23	126	0.27	0.27	1.91	3.43	2.69	12.56	0.816667	6.22667	2.93064	2.63417e-05	0.000373229
Ghir_A12G028050	5	5	3	23	29	35	0.45	0.45	0.29	2.19	3.39	3.49	0.396667	3.02333	2.93014	2.29421e-10	9.52629e-09
Ghir_A12G024560	16	8	21	145	74	93	1.44	0.73	2	13.83	8.66	9.27	1.39	10.5867	2.92909	4.2303e-18	4.70383e-16
Ghir_D05G003180	3	8	5	49	24	38	0.27	0.73	0.48	4.67	2.81	3.79	0.493333	3.75667	2.92882	2.89223e-11	1.39442e-09
Ghir_A05G006130	0	0	6	9	17	15	0	0	0.57	0.86	1.99	1.49	0.19	1.44667	2.92866	0.00012358	0.00142277
Ghir_D08G011770	1	3	5	16	22	23	0.09	0.27	0.48	1.53	2.57	2.29	0.28	2.13	2.92735	7.29953e-08	1.91202e-06
Ghir_D07G024070	9	2	2	52	19	18	0.81	0.18	0.19	4.96	2.22	1.79	0.393333	2.99	2.92632	5.18359e-07	1.13262e-05
Ghir_A09G000110	3	2	2	23	16	8	0.27	0.18	0.19	2.19	1.87	0.8	0.213333	1.62	2.92481	4.29526e-06	7.36346e-05
Ghir_D13G004220	14	41	36	290	109	235	1.26	3.72	3.43	27.66	12.75	23.42	2.80333	21.2767	2.92406	4.9897e-16	4.44914e-14
Ghir_D05G037970	5	7	6	74	16	36	0.45	0.63	0.57	7.06	1.87	3.59	0.55	4.17333	2.9237	3.67866e-08	1.01708e-06
Ghir_A10G021930	7	68	2	151	267	74	0.63	6.17	0.19	14.4	31.24	7.37	2.33	17.67	2.9229	0.000283847	0.00286054
Ghir_A03G008410	27	36	20	261	139	165	2.43	3.26	1.91	24.89	16.26	16.44	2.53333	19.1967	2.92175	2.13909e-25	4.91241e-23
Ghir_A02G007280	1	2	4	27	8	14	0.09	0.18	0.38	2.57	0.94	1.4	0.216667	1.63667	2.91721	4.89829e-06	8.28366e-05
Ghir_A01G016520	64	106	86	561	536	614	5.75	9.61	8.2	53.5	62.72	61.18	7.85333	59.1333	2.91259	8.16936e-33	4.03194e-30
Ghir_A10G007620	19	10	6	90	85	55	1.71	0.91	0.57	8.58	9.95	5.48	1.06333	8.00333	2.91201	8.12272e-15	6.2605e-13
Ghir_D08G007880	12	0	1	47	24	16	1.08	0	0.1	4.48	2.81	1.59	0.393333	2.96	2.91177	2.13829e-05	0.000310634
Ghir_D05G032550	1	0	5	11	14	16	0.09	0	0.48	1.05	1.64	1.59	0.19	1.42667	2.90858	4.63416e-06	7.88831e-05
Ghir_A11G032500	1	2	0	10	4	6	0.09	0.18	0	0.95	0.47	0.6	0.09	0.673333	2.90332	0.000261459	0.0026674
Ghir_A01G021760	2	0	6	29	9	18	0.18	0	0.57	2.77	1.05	1.79	0.25	1.87	2.90304	5.76605e-06	9.61532e-05
Ghir_D02G003720	1	2	2	23	3	9	0.09	0.18	0.19	2.19	0.35	0.9	0.153333	1.14667	2.9027	0.000259278	0.002649
Ghir_D01G003820	10	5	11	65	62	45	0.9	0.45	1.05	6.2	7.25	4.48	0.8	5.97667	2.90127	3.01815e-14	2.15772e-12
Ghir_A12G015290	0	3	0	8	3	9	0	0.27	0	0.76	0.35	0.9	0.09	0.67	2.89616	0.00197057	0.0145559
Ghir_D08G004160	1	1	0	6	4	3	0.09	0.09	0	0.57	0.47	0.3	0.06	0.446667	2.89616	0.00825848	0.0457203
Ghir_D11G034150	2	1	1	11	6	10	0.18	0.09	0.1	1.05	0.7	1	0.123333	0.916667	2.89383	2.8928e-05	0.000404374
Ghir_A08G001150	117	77	89	781	447	659	10.51	6.98	8.49	74.48	52.31	65.67	8.66	64.1533	2.88909	8.53619e-36	5.45773e-33
Ghir_D06G021300	11	26	28	210	89	142	0.99	2.36	2.67	20.03	10.41	14.15	2.00667	14.8633	2.88888	3.94647e-17	3.97216e-15
Ghir_A11G017470	1	2	5	30	11	14	0.09	0.18	0.48	2.86	1.29	1.4	0.25	1.85	2.88753	2.85412e-06	5.14034e-05
Ghir_D13G024910	2	4	3	36	7	19	0.18	0.36	0.29	3.43	0.82	1.89	0.276667	2.04667	2.88706	6.45427e-06	0.000106182
Ghir_D07G011060	14	30	24	152	147	147	1.26	2.72	2.29	14.5	17.2	14.65	2.09	15.45	2.88603	1.00971e-24	2.18501e-22
Ghir_D08G026770	12	50	20	268	146	130	1.08	4.53	1.91	25.56	17.08	12.95	2.50667	18.53	2.88602	1.17592e-12	6.84198e-11
Ghir_A05G003050	1	1	0	4	3	6	0.09	0.09	0	0.38	0.35	0.6	0.06	0.443333	2.88536	0.00786138	0.0439194
Ghir_D05G014030	33	170	75	723	627	465	2.97	15.42	7.15	68.95	73.37	46.34	8.51333	62.8867	2.88496	2.76906e-11	1.33962e-09
Ghir_D10G010920	2	2	1	0	12	20	0.18	0.18	0.1	0	1.4	1.99	0.153333	1.13	2.88158	0.00376309	0.0244714
Ghir_A10G011210	1	0	1	6	2	6	0.09	0	0.1	0.57	0.23	0.6	0.0633333	0.466667	2.88136	0.00561948	0.0338227
Ghir_A13G007720	0	0	2	7	2	5	0	0	0.19	0.67	0.23	0.5	0.0633333	0.466667	2.88136	0.00672794	0.0388725
Ghir_A07G000040	11	24	32	185	114	149	0.99	2.18	3.05	17.64	13.34	14.85	2.07333	15.2767	2.88131	1.16354e-20	1.65735e-18
Ghir_D01G001760	18	13	33	188	108	133	1.62	1.18	3.15	17.93	12.64	13.25	1.98333	14.6067	2.88063	7.64885e-20	1.01022e-17
Ghir_A06G010870	358	355	342	2923	1678	2398	32.17	32.19	32.61	278.76	196.35	238.96	32.3233	238.023	2.88046	3.72079e-40	3.32296e-37
Ghir_D09G025380	6	5	10	69	30	42	0.54	0.45	0.95	6.58	3.51	4.19	0.646667	4.76	2.87987	1.17171e-11	6.0482e-10
Ghir_D12G029100	1	1	6	17	23	12	0.09	0.09	0.57	1.62	2.69	1.2	0.25	1.83667	2.87709	5.36402e-06	8.9902e-05
Ghir_D08G015270	3	1	0	13	6	7	0.27	0.09	0	1.24	0.7	0.7	0.12	0.88	2.87447	9.87602e-05	0.00117501
Ghir_A12G015590	4	7	2	22	27	34	0.36	0.63	0.19	2.1	3.16	3.39	0.393333	2.88333	2.87391	1.57122e-09	5.69974e-08
Ghir_D12G002070	29	49	41	421	134	245	2.61	4.44	3.91	40.15	15.68	24.41	3.65333	26.7467	2.87207	7.34027e-18	7.98826e-16
Ghir_D10G001970	3	1	0	13	5	8	0.27	0.09	0	1.24	0.59	0.8	0.12	0.876667	2.86899	0.000106223	0.00125294
Ghir_A12G006370	1	2	2	13	7	13	0.09	0.18	0.19	1.24	0.82	1.3	0.153333	1.12	2.86876	6.88812e-06	0.000112628
Ghir_A09G021780	5	9	6	34	52	41	0.45	0.82	0.57	3.24	6.08	4.09	0.613333	4.47	2.86553	2.7799e-11	1.34372e-09
Ghir_A06G007970	2	3	9	19	37	34	0.18	0.27	0.86	1.81	4.33	3.39	0.436667	3.17667	2.86291	1.08941e-07	2.76227e-06
Ghir_D07G010100	3	2	0	11	13	7	0.27	0.18	0	1.05	1.52	0.7	0.15	1.09	2.86129	5.20373e-05	0.000675081
Ghir_D05G022050	5	2	3	26	18	21	0.45	0.18	0.29	2.48	2.11	2.09	0.306667	2.22667	2.86014	2.42263e-09	8.49793e-08
Ghir_A05G006120	282	182	313	2193	1258	1636	25.34	16.5	29.84	209.14	147.2	163.03	23.8933	173.123	2.85712	1.09867e-28	3.39647e-26
Ghir_D11G022250	0	3	1	9	7	10	0	0.27	0.1	0.86	0.82	1	0.123333	0.893333	2.85664	4.85706e-05	0.000638051
Ghir_D13G003280	2	3	3	17	20	14	0.18	0.27	0.29	1.62	2.34	1.4	0.246667	1.78667	2.85664	3.39208e-07	7.72054e-06
Ghir_D04G012740	24	21	19	235	82	105	2.16	1.9	1.81	22.41	9.6	10.46	1.95667	14.1567	2.85501	5.14407e-16	4.57952e-14
Ghir_D05G012700	1	8	6	41	26	31	0.09	0.73	0.57	3.91	3.04	3.09	0.463333	3.34667	2.8526	2.94201e-10	1.20385e-08
Ghir_D02G020310	7	5	7	46	44	31	0.63	0.45	0.67	4.39	5.15	3.09	0.583333	4.21	2.85143	5.98284e-12	3.21201e-10
Ghir_D05G016540	0	1	2	4	8	7	0	0.09	0.19	0.38	0.94	0.7	0.0933333	0.673333	2.85086	0.00166648	0.0126545
Ghir_A03G021500	6	9	5	54	43	31	0.54	0.82	0.48	5.15	5.03	3.09	0.613333	4.42333	2.85039	9.14073e-12	4.802e-10
Ghir_A08G012870	2	4	0	17	10	11	0.18	0.36	0	1.62	1.17	1.1	0.18	1.29667	2.84874	7.26037e-06	0.000118257
Ghir_D05G022870	16	17	20	162	65	122	1.44	1.54	1.91	15.45	7.61	12.16	1.63	11.74	2.84849	1.36983e-18	1.62599e-16
Ghir_D01G006440	4	8	21	76	70	68	0.36	0.73	2	7.25	8.19	6.78	1.03	7.40667	2.84618	3.58643e-12	1.98025e-10
Ghir_A02G002890	19	15	9	99	101	70	1.71	1.36	0.86	9.44	11.82	6.98	1.31	9.41333	2.84514	2.75264e-17	2.85746e-15
Ghir_D01G006210	13	21	9	104	67	105	1.17	1.9	0.86	9.92	7.84	10.46	1.31	9.40667	2.84412	9.78807e-20	1.27776e-17
Ghir_D03G003240	3	2	6	42	12	19	0.27	0.18	0.57	4.01	1.4	1.89	0.34	2.43333	2.83933	1.63335e-06	3.13434e-05
Ghir_A04G001440	37	62	58	401	224	393	3.33	5.62	5.53	38.24	26.21	39.16	4.82667	34.5367	2.83903	7.82699e-28	2.25835e-25
Ghir_D08G004260	17	78	22	307	269	158	1.53	7.07	2.1	29.28	31.48	15.74	3.56667	25.5	2.83785	3.27246e-10	1.3294e-08
Ghir_D03G000900	6	0	0	13	19	4	0.54	0	0	1.24	2.22	0.4	0.18	1.28667	2.83757	0.00138896	0.0108933
Ghir_A12G027910	1	0	2	1	6	12	0.09	0	0.19	0.1	0.7	1.2	0.0933333	0.666667	2.8365	0.00881122	0.048183
Ghir_D03G017470	6	5	8	42	41	37	0.54	0.45	0.76	4.01	4.8	3.69	0.583333	4.16667	2.8365	6.79583e-13	4.06767e-11
Ghir_D13G008190	2	6	5	32	19	33	0.18	0.54	0.48	3.05	2.22	3.29	0.4	2.85333	2.83458	5.17207e-10	2.04068e-08
Ghir_D05G036850	0	8	6	48	12	33	0	0.73	0.57	4.58	1.4	3.29	0.433333	3.09	2.83406	2.45177e-06	4.49776e-05
Ghir_A03G020190	80	81	108	764	355	628	7.19	7.35	10.3	72.86	41.54	62.58	8.28	58.9933	2.83285	5.27734e-27	1.43442e-24
Ghir_A12G000660	50	61	35	459	174	311	4.49	5.53	3.34	43.77	20.36	30.99	4.45333	31.7067	2.83183	2.55394e-22	4.22633e-20
Ghir_D11G011540	73	250	162	1240	952	885	6.56	22.67	15.45	118.25	111.4	88.19	14.8933	105.947	2.8306	2.46484e-15	1.9897e-13
Ghir_A09G026260	4	8	7	64	25	35	0.36	0.73	0.67	6.1	2.93	3.49	0.586667	4.17333	2.83059	2.91221e-10	1.19426e-08
Ghir_A06G015040	2	1	0	7	3	9	0.18	0.09	0	0.67	0.35	0.9	0.09	0.64	2.83007	0.000655169	0.00583728
Ghir_A10G010980	0	1	1	4	4	5	0	0.09	0.1	0.38	0.47	0.5	0.0633333	0.45	2.82889	0.00738156	0.0418159
Ghir_A11G017500	10	15	18	133	77	66	0.9	1.36	1.72	12.68	9.01	6.58	1.32667	9.42333	2.82843	2.04998e-15	1.67889e-13
Ghir_A05G013760	5	1	1	19	8	18	0.45	0.09	0.1	1.81	0.94	1.79	0.213333	1.51333	2.82655	4.12819e-06	7.11171e-05
Ghir_D03G000350	1	3	2	8	20	8	0.09	0.27	0.19	0.76	2.34	0.8	0.183333	1.3	2.82597	0.000120879	0.00139625
Ghir_A03G000630	3	8	12	47	59	38	0.27	0.73	1.14	4.48	6.9	3.79	0.713333	5.05667	2.82554	1.97628e-10	8.3416e-09
Ghir_A05G001050	2	3	11	58	12	37	0.18	0.27	1.05	5.53	1.4	3.69	0.5	3.54	2.82375	4.45287e-06	7.61508e-05
Ghir_A05G002030	138	164	129	1357	539	879	12.4	14.87	12.3	129.41	63.07	87.59	13.19	93.3567	2.82331	2.13217e-25	4.91241e-23
Ghir_D06G013760	5	3	1	25	13	19	0.45	0.27	0.1	2.38	1.52	1.89	0.273333	1.93	2.81987	4.7746e-08	1.28905e-06
Ghir_D12G020060	283	292	267	2407	1182	1787	25.43	26.48	25.46	229.55	138.31	178.07	25.79	181.977	2.81887	3.67538e-33	1.87992e-30
Ghir_A07G003890	5	4	2	44	9	18	0.45	0.36	0.19	4.2	1.05	1.79	0.333333	2.34667	2.81558	3.57205e-06	6.25905e-05
Ghir_D05G032870	67	52	84	448	389	439	6.02	4.72	8.01	42.72	45.52	43.75	6.25	43.9967	2.81547	8.49142e-33	4.15445e-30
Ghir_A07G017350	14	31	46	275	140	170	1.26	2.81	4.39	26.23	16.38	16.94	2.82	19.85	2.81537	6.38613e-16	5.60544e-14
Ghir_A05G016800	19	213	161	1179	786	517	1.71	19.31	15.35	112.44	91.97	51.52	12.1233	85.31	2.81493	1.0967e-06	2.19824e-05
Ghir_D07G006210	3	8	3	41	22	26	0.27	0.73	0.29	3.91	2.57	2.59	0.43	3.02333	2.81373	2.05422e-09	7.30584e-08
Ghir_A01G022230	6	3	5	44	16	30	0.54	0.27	0.48	4.2	1.87	2.99	0.43	3.02	2.81214	6.72712e-09	2.18153e-07
Ghir_D05G021970	4	15	6	94	30	36	0.36	1.36	0.57	8.96	3.51	3.59	0.763333	5.35333	2.81005	3.86661e-08	1.06278e-06
Ghir_A12G027420	166	126	570	2111	1623	1752	14.92	11.43	54.35	201.32	189.91	174.58	26.9	188.603	2.80968	6.27725e-10	2.44248e-08
Ghir_D07G021390	47	35	40	295	237	227	4.22	3.17	3.81	28.13	27.73	22.62	3.73333	26.16	2.80883	5.5475e-34	3.03847e-31
Ghir_A06G020120	22	136	151	800	534	619	1.98	12.33	14.4	76.29	62.49	61.68	9.57	66.82	2.80369	4.09951e-09	1.38782e-07
Ghir_A10G002680	39	62	92	570	251	412	3.5	5.62	8.77	54.36	29.37	41.06	5.96333	41.5967	2.80228	2.20996e-18	2.52726e-16
Ghir_D08G027150	1	2	0	3	11	3	0.09	0.18	0	0.29	1.29	0.3	0.09	0.626667	2.7997	0.00360737	0.0236639
Ghir_D09G002080	5	4	5	37	27	23	0.45	0.36	0.48	3.53	3.16	2.29	0.43	2.99333	2.79934	4.69149e-10	1.86151e-08
Ghir_D09G001860	4	5	5	59	9	23	0.36	0.45	0.48	5.63	1.05	2.29	0.43	2.99	2.79774	4.76235e-06	8.07319e-05
Ghir_D09G007410	19	21	14	152	59	130	1.71	1.9	1.33	14.5	6.9	12.95	1.64667	11.45	2.79773	2.26821e-17	2.36769e-15
Ghir_A13G020350	8	13	11	79	64	55	0.72	1.18	1.05	7.53	7.49	5.48	0.983333	6.83333	2.79684	6.71056e-16	5.8719e-14
Ghir_A12G011670	3	8	8	59	24	38	0.27	0.73	0.76	5.63	2.81	3.79	0.586667	4.07667	2.79678	6.7309e-10	2.60459e-08
Ghir_A06G022340	15	25	31	230	83	141	1.35	2.27	2.96	21.93	9.71	14.05	2.19333	15.23	2.79572	1.18384e-15	9.98612e-14
Ghir_A01G004170	15	6	10	93	38	64	1.35	0.54	0.95	8.87	4.45	6.38	0.946667	6.56667	2.79423	2.29789e-13	1.48437e-11
Ghir_D12G024910	0	2	1	3	9	6	0	0.18	0.1	0.29	1.05	0.6	0.0933333	0.646667	2.79256	0.00403845	0.0258851
Ghir_D13G000540	1	4	4	32	12	13	0.09	0.36	0.38	3.05	1.4	1.3	0.276667	1.91667	2.79238	4.08537e-06	7.0509e-05
Ghir_A07G000690	3	68	50	254	269	220	0.27	6.17	4.77	24.22	31.48	21.92	3.73667	25.8733	2.79164	1.73928e-06	3.31499e-05
Ghir_A09G005800	19	27	38	188	144	191	1.71	2.45	3.62	17.93	16.85	19.03	2.59333	17.9367	2.79003	5.79249e-26	1.41699e-23
Ghir_D09G009600	204	406	421	2394	2089	1867	18.33	36.82	40.14	228.31	244.44	186.04	31.7633	219.597	2.78942	1.11771e-20	1.59611e-18
Ghir_A05G014050	0	6	5	31	17	21	0	0.54	0.48	2.96	1.99	2.09	0.34	2.34667	2.78701	1.21926e-07	3.05569e-06
Ghir_A06G001230	3	0	1	9	5	11	0.27	0	0.1	0.86	0.59	1.1	0.123333	0.85	2.7849	0.00010626	0.0012531
Ghir_D11G004390	24	25	33	249	118	147	2.16	2.27	3.15	23.75	13.81	14.65	2.52667	17.4033	2.78406	2.39101e-21	3.60664e-19
Ghir_A07G015870	2	0	4	11	12	14	0.18	0	0.38	1.05	1.4	1.4	0.186667	1.28333	2.78136	5.72409e-06	9.55669e-05
Ghir_A13G003140	0	19	12	62	59	68	0	1.72	1.14	5.91	6.9	6.78	0.953333	6.53	2.77603	2.33715e-09	8.22372e-08
Ghir_D05G003940	20	10	18	159	50	93	1.8	0.91	1.72	15.16	5.85	9.27	1.47667	10.0933	2.77299	3.00051e-13	1.89261e-11
Ghir_D01G002800	8	6	4	51	20	40	0.72	0.54	0.38	4.86	2.34	3.99	0.546667	3.73	2.77044	2.7302e-10	1.12328e-08
Ghir_A09G007770	0	3	3	15	11	11	0	0.27	0.29	1.43	1.29	1.1	0.186667	1.27333	2.77007	6.31713e-06	0.000104261
Ghir_D09G020130	3	2	1	19	8	10	0.27	0.18	0.1	1.81	0.94	1	0.183333	1.25	2.76939	1.54272e-05	0.000231502
Ghir_A10G013470	0	3	0	10	5	3	0	0.27	0	0.95	0.59	0.3	0.09	0.613333	2.76867	0.00460145	0.0287694
Ghir_A09G018500	2	12	6	49	27	47	0.18	1.09	0.57	4.67	3.16	4.68	0.613333	4.17	2.7653	1.92368e-10	8.14402e-09
Ghir_A01G011630	4	5	5	42	21	23	0.36	0.45	0.48	4.01	2.46	2.29	0.43	2.92	2.76356	3.79022e-09	1.29401e-07
Ghir_A03G020430	12	34	21	135	116	154	1.08	3.08	2	12.87	13.57	15.35	2.05333	13.93	2.76216	2.16171e-20	3.01803e-18
Ghir_A05G015470	7	6	8	55	27	47	0.63	0.54	0.76	5.25	3.16	4.68	0.643333	4.36333	2.76179	2.91959e-12	1.62642e-10
Ghir_A05G003840	3	6	4	35	20	24	0.27	0.54	0.38	3.34	2.34	2.39	0.396667	2.69	2.76161	2.08595e-09	7.40467e-08
Ghir_A05G006590	2	5	9	56	21	23	0.18	0.45	0.86	5.34	2.46	2.29	0.496667	3.36333	2.75954	2.18506e-07	5.1808e-06
Ghir_A13G014970	75	73	67	543	330	434	6.74	6.62	6.39	51.78	38.61	43.25	6.58333	44.5467	2.75843	2.27879e-35	1.37864e-32
Ghir_A05G033720	19	18	19	184	65	97	1.71	1.63	1.81	17.55	7.61	9.67	1.71667	11.61	2.75769	2.10933e-15	1.71999e-13
Ghir_A05G042570	9	4	3	26	35	33	0.81	0.36	0.29	2.48	4.1	3.29	0.486667	3.29	2.75708	6.25525e-10	2.43561e-08
Ghir_D08G019000	13	104	77	553	261	381	1.17	9.43	7.34	52.74	30.54	37.97	5.98	40.4167	2.75673	1.3052e-08	3.97166e-07
Ghir_A02G003600	83	151	81	677	665	529	7.46	13.69	7.72	64.56	77.81	52.71	9.62333	65.0267	2.75642	4.58705e-23	8.35229e-21
Ghir_D09G000610	0	2	1	12	3	4	0	0.18	0.1	1.14	0.35	0.4	0.0933333	0.63	2.75489	0.00476139	0.0295885
Ghir_D05G025600	19	35	33	248	106	182	1.71	3.17	3.15	23.65	12.4	18.14	2.67667	18.0633	2.75455	2.77166e-19	3.4809e-17
Ghir_A09G018490	6	7	10	54	44	40	0.54	0.63	0.95	5.15	5.15	3.99	0.706667	4.76333	2.75287	5.16284e-13	3.15057e-11
Ghir_A10G004000	0	3	3	15	14	7	0	0.27	0.29	1.43	1.64	0.7	0.186667	1.25667	2.75107	3.60932e-05	0.000488984
Ghir_A11G020400	4	3	3	21	17	22	0.36	0.27	0.29	2	1.99	2.19	0.306667	2.06	2.7479	9.95912e-09	3.11993e-07
Ghir_D05G038820	2	33	13	102	95	88	0.18	2.99	1.24	9.73	11.12	8.77	1.47	9.87333	2.74772	3.0079e-08	8.48303e-07
Ghir_D08G025620	23	27	25	191	134	124	2.07	2.45	2.38	18.22	15.68	12.36	2.3	15.42	2.7451	1.99496e-24	4.21972e-22
Ghir_D05G038040	1	5	2	18	15	14	0.09	0.45	0.19	1.72	1.76	1.4	0.243333	1.62667	2.74091	1.01034e-06	2.04482e-05
Ghir_D02G001220	1	0	2	10	1	8	0.09	0	0.19	0.95	0.12	0.8	0.0933333	0.623333	2.73954	0.00620905	0.0365348
Ghir_A08G021280	4	4	6	44	19	22	0.36	0.36	0.57	4.2	2.22	2.19	0.43	2.87	2.73864	2.46518e-08	7.08744e-07
Ghir_A11G016510	8	8	11	84	22	61	0.72	0.73	1.05	8.01	2.57	6.08	0.833333	5.55333	2.73639	1.37271e-09	5.05129e-08
Ghir_A11G026000	42	45	67	409	223	298	3.77	4.08	6.39	39	26.09	29.7	4.74667	31.5967	2.73479	9.96949e-26	2.36676e-23
Ghir_D07G011150	6	5	5	42	21	33	0.54	0.45	0.48	4.01	2.46	3.29	0.49	3.25333	2.73106	9.88907e-11	4.38454e-09
Ghir_D10G009240	7	14	8	81	39	54	0.63	1.27	0.76	7.72	4.56	5.38	0.886667	5.88667	2.73099	6.04394e-13	3.64476e-11
Ghir_D04G020400	7	9	16	82	45	67	0.63	0.82	1.53	7.82	5.27	6.68	0.993333	6.59	2.72993	2.72642e-14	1.96535e-12
Ghir_D13G016560	3	0	0	6	7	4	0.27	0	0	0.57	0.82	0.4	0.09	0.596667	2.72893	0.00124138	0.00993949
Ghir_D08G026680	22	8	13	127	35	100	1.98	0.73	1.24	12.11	4.1	9.96	1.31667	8.72333	2.72799	4.78595e-11	2.22727e-09
Ghir_A06G021920	4	12	7	66	26	47	0.36	1.09	0.67	6.29	3.04	4.68	0.706667	4.67	2.72432	3.71375e-10	1.49464e-08
Ghir_A10G022440	6	3	4	23	28	24	0.54	0.27	0.38	2.19	3.28	2.39	0.396667	2.62	2.72357	5.73693e-09	1.89426e-07
Ghir_A05G020480	122	153	115	899	705	684	10.96	13.87	10.96	85.73	82.49	68.16	11.93	78.7933	2.72348	3.1343e-33	1.61787e-30
Ghir_D02G023110	48	48	35	304	246	214	4.31	4.35	3.34	28.99	28.79	21.32	4	26.3667	2.72064	5.61765e-30	2.05011e-27
Ghir_D09G019740	3	4	3	17	26	14	0.27	0.36	0.29	1.62	3.04	1.4	0.306667	2.02	2.71961	7.7506e-07	1.61751e-05
Ghir_A09G007650	8	12	14	88	42	74	0.72	1.09	1.33	8.39	4.91	7.37	1.04667	6.89	2.7187	2.01795e-14	1.4861e-12
Ghir_A01G001850	28	18	26	197	117	112	2.52	1.63	2.48	18.79	13.69	11.16	2.21	14.5467	2.71857	1.26135e-20	1.78762e-18
Ghir_A12G024820	20	14	18	139	70	101	1.8	1.27	1.72	13.26	8.19	10.06	1.59667	10.5033	2.71771	1.73332e-19	2.21141e-17
Ghir_A08G026540	1	1	1	10	5	3	0.09	0.09	0.1	0.95	0.59	0.3	0.0933333	0.613333	2.71621	0.000921736	0.00778533
Ghir_D04G013980	11	19	11	121	51	72	0.99	1.72	1.05	11.54	5.97	7.17	1.25333	8.22667	2.71454	7.50128e-14	5.19129e-12
Ghir_D05G036360	126	421	360	1925	1841	1513	11.32	38.18	34.32	183.58	215.42	150.77	27.94	183.257	2.71346	2.94593e-13	1.86027e-11
Ghir_D08G019120	2	9	3	30	30	21	0.18	0.82	0.29	2.86	3.51	2.09	0.43	2.82	2.71329	5.20263e-08	1.39657e-06
Ghir_D08G024850	0	70	29	265	158	161	0	6.35	2.77	25.27	18.49	16.04	3.04	19.9333	2.71304	7.46186e-05	0.000920487
Ghir_D05G039240	14	20	27	146	98	116	1.26	1.81	2.57	13.92	11.47	11.56	1.88	12.3167	2.71181	3.16008e-21	4.70367e-19
Ghir_A08G010450	2	5	5	28	23	19	0.18	0.45	0.48	2.67	2.69	1.89	0.37	2.41667	2.70742	1.52196e-08	4.57433e-07
Ghir_D01G007550	63	109	88	453	504	540	5.66	9.88	8.39	43.2	58.98	53.81	7.97667	51.9967	2.70456	5.14429e-26	1.26947e-23
Ghir_D08G004950	1	4	4	18	12	23	0.09	0.36	0.38	1.72	1.4	2.29	0.276667	1.80333	2.70445	7.06043e-07	1.49285e-05
Ghir_A05G016690	1	4	3	16	17	13	0.09	0.36	0.29	1.53	1.99	1.3	0.246667	1.60667	2.70344	1.89984e-06	3.58699e-05
Ghir_D01G010400	6	9	15	10	39	127	0.54	0.82	1.43	0.95	4.56	12.66	0.93	6.05667	2.70322	6.91995e-05	0.000864057
Ghir_A02G004530	97	148	125	942	554	673	8.72	13.42	11.92	89.84	64.83	67.06	11.3533	73.91	2.70265	1.09718e-27	3.11777e-25
Ghir_D02G002220	23	5	17	96	71	95	2.07	0.45	1.62	9.16	8.31	9.47	1.38	8.98	2.70205	3.77719e-16	3.39488e-14
Ghir_A01G009840	28	20	20	185	76	141	2.52	1.81	1.91	17.64	8.89	14.05	2.08	13.5267	2.70115	4.21748e-19	5.19239e-17
Ghir_D10G001500	27	17	21	128	115	132	2.43	1.54	2	12.21	13.46	13.15	1.99	12.94	2.701	1.09551e-25	2.58982e-23
Ghir_D07G016150	1	1	1	10	4	4	0.09	0.09	0.1	0.95	0.47	0.4	0.0933333	0.606667	2.70044	0.00114769	0.00932096
Ghir_D05G014050	17	9	8	77	70	47	1.53	0.82	0.76	7.34	8.19	4.68	1.03667	6.73667	2.70008	2.55675e-13	1.64216e-11
Ghir_D13G013560	2	2	3	12	11	18	0.18	0.18	0.29	1.14	1.29	1.79	0.216667	1.40667	2.69873	2.81561e-06	5.08074e-05
Ghir_D03G013000	22	46	50	215	261	199	1.98	4.17	4.77	20.5	30.54	19.83	3.64	23.6233	2.6982	1.75804e-18	2.05853e-16
Ghir_A05G029510	46	34	28	301	137	194	4.13	3.08	2.67	28.71	16.03	19.33	3.29333	21.3567	2.69707	3.99344e-23	7.3427e-21
Ghir_A02G003980	11	5	9	54	50	39	0.99	0.45	0.86	5.15	5.85	3.89	0.766667	4.96333	2.69464	1.44265e-12	8.33361e-11
Ghir_A05G016720	0	4	1	11	7	11	0	0.36	0.1	1.05	0.82	1.1	0.153333	0.99	2.69076	6.82199e-05	0.00085448
Ghir_A06G000790	90	233	169	1282	861	698	8.09	21.13	16.11	122.26	100.75	69.55	15.11	97.52	2.69019	7.16326e-16	6.24859e-14
Ghir_A08G024060	7	0	2	21	6	26	0.63	0	0.19	2	0.7	2.59	0.273333	1.76333	2.68957	4.10666e-05	0.000549874
Ghir_A05G012730	206	238	396	2200	891	1886	18.51	21.58	37.76	209.81	104.26	187.94	25.95	167.337	2.68895	4.3556e-17	4.36056e-15
Ghir_A04G014750	3	4	2	23	12	17	0.27	0.36	0.19	2.19	1.4	1.69	0.273333	1.76	2.68684	2.1046e-07	5.00689e-06
Ghir_A07G019240	5	20	29	158	62	101	0.45	1.81	2.77	15.07	7.25	10.06	1.67667	10.7933	2.68647	5.15113e-10	2.03385e-08
Ghir_D13G021400	7	3	7	37	17	46	0.63	0.27	0.67	3.53	1.99	4.58	0.523333	3.36667	2.68552	4.4179e-09	1.48665e-07
Ghir_A02G013780	1	1	2	9	7	7	0.09	0.09	0.19	0.86	0.82	0.7	0.123333	0.793333	2.68536	0.000154929	0.00171627
Ghir_A11G005060	2	0	2	15	3	6	0.18	0	0.19	1.43	0.35	0.6	0.123333	0.793333	2.68536	0.000815713	0.00703712
Ghir_D05G029700	12	10	7	71	35	62	1.08	0.91	0.67	6.77	4.1	6.18	0.886667	5.68333	2.68027	5.43793e-14	3.80547e-12
Ghir_D02G024940	14	60	33	269	172	174	1.26	5.44	3.15	25.65	20.13	17.34	3.28333	21.04	2.6799	2.01982e-13	1.3138e-11
Ghir_A05G010560	46	56	80	257	437	321	4.13	5.08	7.63	24.51	51.14	31.99	5.61333	35.88	2.67625	1.28003e-17	1.3718e-15
Ghir_A07G011040	23	53	56	278	220	258	2.07	4.81	5.34	26.51	25.74	25.71	4.07333	25.9867	2.67349	1.41794e-21	2.17382e-19
Ghir_D01G004340	3	6	10	53	22	36	0.27	0.54	0.95	5.05	2.57	3.59	0.586667	3.73667	2.67114	6.88934e-09	2.22388e-07
Ghir_A03G008100	7	14	13	106	23	72	0.63	1.27	1.24	10.11	2.69	7.17	1.04667	6.65667	2.669	9.48616e-09	2.98006e-07
Ghir_A03G020700	0	1	2	5	6	6	0	0.09	0.19	0.48	0.7	0.6	0.0933333	0.593333	2.66838	0.00251419	0.0176845
Ghir_A02G012190	43	37	70	399	160	316	3.86	3.36	6.67	38.05	18.72	31.49	4.63	29.42	2.66771	3.37525e-18	3.78297e-16
Ghir_A11G001660	1	1	2	10	6	7	0.09	0.09	0.19	0.95	0.7	0.7	0.123333	0.783333	2.66706	0.000168892	0.00184515
Ghir_A12G006890	0	3	1	10	6	7	0	0.27	0.1	0.95	0.7	0.7	0.123333	0.783333	2.66706	0.000210121	0.00221266
Ghir_D09G018660	3	5	3	25	14	24	0.27	0.45	0.29	2.38	1.64	2.39	0.336667	2.13667	2.66597	3.10005e-08	8.73416e-07
Ghir_D11G020530	2	2	2	21	5	9	0.18	0.18	0.19	2	0.59	0.9	0.183333	1.16333	2.66572	0.000159113	0.00175399
Ghir_D10G002000	165	201	171	1336	806	916	14.83	18.23	16.3	127.41	94.31	91.28	16.4533	104.333	2.66475	6.67173e-31	2.76013e-28
Ghir_A02G002840	3	3	4	18	13	26	0.27	0.27	0.38	1.72	1.52	2.59	0.306667	1.94333	2.66379	1.27983e-07	3.19044e-06
Ghir_A11G011580	4	1	0	9	11	7	0.36	0.09	0	0.86	1.29	0.7	0.15	0.95	2.66297	0.000189148	0.00203095
Ghir_D07G000650	5	12	3	34	38	39	0.45	1.09	0.29	3.24	4.45	3.89	0.61	3.86	2.66172	4.90531e-10	1.94224e-08
Ghir_D05G021570	15	19	9	99	79	62	1.35	1.72	0.86	9.44	9.24	6.18	1.31	8.28667	2.66123	1.79424e-15	1.48458e-13
Ghir_D04G003920	1	1	3	11	7	11	0.09	0.09	0.29	1.05	0.82	1.1	0.156667	0.99	2.65973	4.75273e-05	0.000626492
Ghir_A12G023280	4	2	4	37	5	17	0.36	0.18	0.38	3.53	0.59	1.69	0.306667	1.93667	2.65883	9.70513e-05	0.00115713
Ghir_A06G015410	2	3	6	26	15	22	0.18	0.27	0.57	2.48	1.76	2.19	0.34	2.14333	2.65625	5.14546e-08	1.3832e-06
Ghir_A01G008520	11	29	18	130	93	104	0.99	2.63	1.72	12.4	10.88	10.36	1.78	11.2133	2.65527	3.04945e-18	3.43836e-16
Ghir_D03G010890	45	43	31	298	158	218	4.04	3.9	2.96	28.42	18.49	21.72	3.63333	22.8767	2.65451	1.8626e-27	5.21379e-25
Ghir_D02G007790	10	12	6	72	33	54	0.9	1.09	0.57	6.87	3.86	5.38	0.853333	5.37	2.65374	2.31073e-12	1.30928e-10
Ghir_D09G023990	38	59	58	333	270	267	3.42	5.35	5.53	31.76	31.59	26.61	4.76667	29.9867	2.65327	6.33991e-28	1.84823e-25
Ghir_A05G029500	11	2	5	49	19	35	0.99	0.18	0.48	4.67	2.22	3.49	0.55	3.46	2.65327	1.89788e-08	5.58692e-07
Ghir_A12G019820	91	162	129	984	519	668	8.18	14.69	12.3	93.84	60.73	66.57	11.7233	73.7133	2.65254	1.3111e-22	2.2559e-20
Ghir_D01G022990	2	0	1	7	5	5	0.18	0	0.1	0.67	0.59	0.5	0.0933333	0.586667	2.65208	0.000710938	0.00625688
Ghir_D05G024230	2	1	2	10	8	10	0.18	0.09	0.19	0.95	0.94	1	0.153333	0.963333	2.65136	5.55881e-05	0.000715373
Ghir_A03G000080	7	8	7	47	38	38	0.63	0.73	0.67	4.48	4.45	3.79	0.676667	4.24	2.64755	1.46531e-12	8.44718e-11
Ghir_D01G021040	16	5	11	79	36	67	1.44	0.45	1.05	7.53	4.21	6.68	0.98	6.14	2.64739	1.90725e-12	1.08284e-10
Ghir_D02G014730	11	40	76	354	177	198	0.99	3.63	7.25	33.76	20.71	19.73	3.95667	24.7333	2.6441	1.24038e-08	3.80321e-07
Ghir_A05G040620	2	0	2	7	8	7	0.18	0	0.19	0.67	0.94	0.7	0.123333	0.77	2.6423	0.000296119	0.0029676
Ghir_D10G016570	0	2	2	13	4	6	0	0.18	0.19	1.24	0.47	0.6	0.123333	0.77	2.6423	0.000520953	0.00481296
Ghir_D13G005660	4	11	14	55	54	52	0.36	1	1.33	5.25	6.32	5.18	0.896667	5.58333	2.63848	4.09748e-12	2.24479e-10
Ghir_A03G018320	76	68	65	522	287	363	6.83	6.17	6.2	49.78	33.58	36.17	6.4	39.8433	2.63819	2.63314e-30	9.94302e-28
Ghir_A01G009800	0	3	0	4	6	6	0	0.27	0	0.38	0.7	0.6	0.09	0.56	2.63743	0.00523353	0.0319129
Ghir_D05G018940	7	10	8	43	49	45	0.63	0.91	0.76	4.1	5.73	4.48	0.766667	4.77	2.63732	1.10843e-12	6.48283e-11
Ghir_D08G008410	25	53	69	391	158	288	2.25	4.81	6.58	37.29	18.49	28.7	4.54667	28.16	2.63077	1.69563e-14	1.26529e-12
Ghir_A05G010990	11	17	23	121	71	94	0.99	1.54	2.19	11.54	8.31	9.37	1.57333	9.74	2.6301	3.54821e-17	3.60355e-15
Ghir_A03G013520	10	24	16	94	106	72	0.9	2.18	1.53	8.96	12.4	7.17	1.53667	9.51	2.62964	5.62838e-14	3.93385e-12
Ghir_D05G020120	19	11	13	106	59	74	1.71	1	1.24	10.11	6.9	7.37	1.31667	8.12667	2.62577	1.35319e-16	1.28391e-14
Ghir_A05G022010	2	0	4	7	5	22	0.18	0	0.38	0.67	0.59	2.19	0.186667	1.15	2.6231	0.000786643	0.0068323
Ghir_A01G006390	14	49	28	213	111	182	1.26	4.44	2.67	20.31	12.99	18.14	2.79	17.1467	2.61959	1.12576e-14	8.55941e-13
Ghir_A02G005890	1	0	2	6	3	8	0.09	0	0.19	0.57	0.35	0.8	0.0933333	0.573333	2.61891	0.00458473	0.0286776
Ghir_A06G012880	1	3	2	11	13	8	0.09	0.27	0.19	1.05	1.52	0.8	0.183333	1.12333	2.61525	4.73333e-05	0.000624422
Ghir_A12G003520	14	9	41	189	50	128	1.26	0.82	3.91	18.02	5.85	12.76	1.99667	12.21	2.6124	8.8529e-08	2.28486e-06
Ghir_D10G004610	2	7	1	27	6	23	0.18	0.63	0.1	2.57	0.7	2.29	0.303333	1.85333	2.61115	6.90548e-05	0.000862633
Ghir_A07G014690	2	7	6	56	6	24	0.18	0.63	0.57	5.34	0.7	2.39	0.46	2.81	2.61086	8.03347e-05	0.000983026
Ghir_D11G014660	105	194	132	1050	513	821	9.44	17.59	12.59	100.14	60.03	81.81	13.2067	80.66	2.61059	2.92925e-21	4.38329e-19
Ghir_D08G012560	138	103	119	924	358	722	12.4	9.34	11.35	88.12	41.89	71.95	11.03	67.32	2.6096	1.51557e-22	2.59185e-20
Ghir_D05G029950	6	2	5	17	24	29	0.54	0.18	0.48	1.62	2.81	2.89	0.4	2.44	2.60881	1.14254e-07	2.88011e-06
Ghir_D12G018120	8	2	31	92	55	83	0.72	0.18	2.96	8.77	6.44	8.27	1.28667	7.82667	2.60476	1.63522e-06	3.13686e-05
Ghir_D10G008180	66	56	37	344	228	290	5.93	5.08	3.53	32.81	26.68	28.9	4.84667	29.4633	2.60386	3.88795e-31	1.63248e-28
Ghir_A02G018020	2	1	0	7	4	5	0.18	0.09	0	0.67	0.47	0.5	0.09	0.546667	2.60266	0.00185653	0.0138481
Ghir_A05G001040	4	9	4	29	24	39	0.36	0.82	0.38	2.77	2.81	3.89	0.52	3.15667	2.60182	1.07526e-09	4.02784e-08
Ghir_A06G009050	0	2	2	11	5	6	0	0.18	0.19	1.05	0.59	0.6	0.123333	0.746667	2.5979	0.00041305	0.00396261
Ghir_D13G004500	33	31	48	263	123	233	2.97	2.81	4.58	25.08	14.39	23.22	3.45333	20.8967	2.59721	9.61713e-21	1.37684e-18
Ghir_A05G035800	7	35	44	201	96	180	0.63	3.17	4.2	19.17	11.23	17.94	2.66667	16.1133	2.59515	9.66631e-10	3.65747e-08
Ghir_D01G022980	0	2	1	9	2	6	0	0.18	0.1	0.86	0.23	0.6	0.0933333	0.563333	2.59352	0.00647718	0.0377025
Ghir_D06G005840	86	104	77	567	463	397	7.73	9.43	7.34	54.07	54.18	39.56	8.16667	49.27	2.59289	4.17783e-28	1.23717e-25
Ghir_A10G007350	1	1	3	12	5	11	0.09	0.09	0.29	1.14	0.59	1.1	0.156667	0.943333	2.59007	0.000119323	0.00138196
Ghir_A03G005250	24	21	15	171	68	88	2.16	1.9	1.43	16.31	7.96	8.77	1.83	11.0133	2.58934	1.25354e-14	9.50525e-13
Ghir_A01G018470	29	51	57	327	187	232	2.61	4.62	5.43	31.18	21.88	23.12	4.22	25.3933	2.58913	3.7513e-21	5.53971e-19
Ghir_A05G024410	1	2	1	5	8	8	0.09	0.18	0.1	0.48	0.94	0.8	0.123333	0.74	2.58496	0.000522168	0.00482259
Ghir_D11G016900	0	3	0	6	3	7	0	0.27	0	0.57	0.35	0.7	0.09	0.54	2.58496	0.00761761	0.0428254
Ghir_D05G021110	5	6	10	44	32	37	0.45	0.54	0.95	4.2	3.74	3.69	0.646667	3.87667	2.58372	2.60401e-11	1.26631e-09
Ghir_D11G005890	8	6	4	41	25	30	0.72	0.54	0.38	3.91	2.93	2.99	0.546667	3.27667	2.5835	2.40853e-10	9.97891e-09
Ghir_D05G039090	2	3	2	14	11	12	0.18	0.27	0.19	1.34	1.29	1.2	0.213333	1.27667	2.5812	1.02237e-05	0.000160185
Ghir_A11G011940	29	68	48	301	202	276	2.61	6.17	4.58	28.71	23.64	27.5	4.45333	26.6167	2.57937	8.17276e-22	1.2953e-19
Ghir_A03G012730	2	3	4	18	9	22	0.18	0.27	0.38	1.72	1.05	2.19	0.276667	1.65333	2.57916	3.81684e-06	6.64247e-05
Ghir_A04G007700	51	72	59	402	270	302	4.58	6.53	5.63	38.34	31.59	30.09	5.58	33.34	2.57892	2.96905e-29	9.9435e-27
Ghir_D05G028330	142	217	243	1344	713	1203	12.76	19.68	23.17	128.17	83.43	119.88	18.5367	110.493	2.57551	1.39295e-21	2.14134e-19
Ghir_D05G027070	44	73	54	401	233	282	3.95	6.62	5.15	38.24	27.26	28.1	5.24	31.2	2.57391	8.41386e-25	1.83487e-22
Ghir_A08G003960	3	7	3	37	15	18	0.27	0.63	0.29	3.53	1.76	1.79	0.396667	2.36	2.57279	7.99999e-07	1.66462e-05
Ghir_D07G015030	15	21	23	166	60	95	1.35	1.9	2.19	15.83	7.02	9.47	1.81333	10.7733	2.57075	1.59401e-13	1.04895e-11
Ghir_D10G023370	24	25	33	209	91	145	2.16	2.27	3.15	19.93	10.65	14.45	2.52667	15.01	2.57062	3.1478e-18	3.54215e-16
Ghir_D01G005430	32	33	36	304	94	153	2.88	2.99	3.43	28.99	11	15.25	3.1	18.4133	2.57041	1.44161e-14	1.08727e-12
Ghir_D07G000930	3	4	6	41	13	17	0.27	0.36	0.57	3.91	1.52	1.69	0.4	2.37333	2.56884	2.4213e-06	4.44766e-05
Ghir_D10G020700	5	1	5	31	17	11	0.45	0.09	0.48	2.96	1.99	1.1	0.34	2.01667	2.56837	5.52398e-06	9.23903e-05
Ghir_A10G015080	3	7	9	48	10	47	0.27	0.63	0.86	4.58	1.17	4.68	0.586667	3.47667	2.56709	4.10075e-06	7.07094e-05
Ghir_A13G006560	2	2	3	8	12	17	0.18	0.18	0.29	0.76	1.4	1.69	0.216667	1.28333	2.56635	2.88194e-05	0.000403056
Ghir_A07G009830	0	5	2	17	10	10	0	0.45	0.19	1.62	1.17	1	0.213333	1.26333	2.56605	4.74669e-05	0.000625891
Ghir_A05G034790	29	10	23	127	77	127	2.61	0.91	2.19	12.11	9.01	12.66	1.90333	11.26	2.56461	2.3528e-17	2.45144e-15
Ghir_A09G019660	10	24	5	30	101	64	0.9	2.18	0.48	2.86	11.82	6.38	1.18667	7.02	2.56456	1.6464e-06	3.15186e-05
Ghir_D10G007900	2	1	4	24	9	5	0.18	0.09	0.38	2.29	1.05	0.5	0.216667	1.28	2.56259	0.000481867	0.00450661
Ghir_D02G003280	158	163	272	751	1314	987	14.2	14.78	25.93	71.62	153.76	98.35	18.3033	107.91	2.55965	1.52524e-15	1.27135e-13
Ghir_D05G026660	10	8	4	76	18	25	0.9	0.73	0.38	7.25	2.11	2.49	0.67	3.95	2.55962	1.58047e-06	3.04325e-05
Ghir_A08G008340	17	29	32	219	71	133	1.53	2.63	3.05	20.89	8.31	13.25	2.40333	14.15	2.55769	6.23444e-13	3.7516e-11
Ghir_A12G025950	7	14	11	63	39	68	0.63	1.27	1.05	6.01	4.56	6.78	0.983333	5.78333	2.55615	3.7494e-13	2.33617e-11
Ghir_D02G016740	0	2	7	18	16	14	0	0.18	0.67	1.72	1.87	1.4	0.283333	1.66333	2.55351	1.23033e-05	0.000188363
Ghir_D13G025380	0	0	3	7	2	8	0	0	0.29	0.67	0.23	0.8	0.0966667	0.566667	2.55141	0.00786265	0.0439199
Ghir_A08G010510	314	256	365	2214	1011	1764	28.22	23.21	34.8	211.14	118.3	175.78	28.7433	168.407	2.55065	2.26697e-23	4.23749e-21
Ghir_D09G018210	8	0	0	10	10	21	0.72	0	0	0.95	1.17	2.09	0.24	1.40333	2.54775	0.00028853	0.00290189
Ghir_A05G010250	9	4	6	50	24	26	0.81	0.36	0.57	4.77	2.81	2.59	0.58	3.39	2.54716	9.11287e-09	2.87242e-07
Ghir_A06G019720	138	166	134	970	601	724	12.4	15.05	12.78	92.51	70.33	72.15	13.41	78.33	2.54626	2.56358e-30	9.74576e-28
Ghir_D02G001900	0	3	3	15	8	9	0	0.27	0.29	1.43	0.94	0.9	0.186667	1.09	2.54579	6.14881e-05	0.000781117
Ghir_D05G001180	28	51	52	293	176	222	2.52	4.62	4.96	27.94	20.59	22.12	4.03333	23.55	2.54568	7.36161e-22	1.17335e-19
Ghir_D07G010810	9	16	20	106	50	84	0.81	1.45	1.91	10.11	5.85	8.37	1.39	8.11	2.54462	1.94581e-13	1.26712e-11
Ghir_A13G003600	7	22	27	146	57	97	0.63	1.99	2.57	13.92	6.67	9.67	1.73	10.0867	2.54361	2.14814e-10	9.00617e-09
Ghir_D08G020510	7	15	3	67	30	34	0.63	1.36	0.29	6.39	3.51	3.39	0.76	4.43	2.54324	5.13859e-08	1.38202e-06
Ghir_A11G012630	0	6	1	20	7	10	0	0.54	0.1	1.91	0.82	1	0.213333	1.24333	2.54303	0.00028485	0.00287013
Ghir_D03G006560	28	17	25	156	69	146	2.52	1.54	2.38	14.88	8.07	14.55	2.14667	12.5	2.54176	4.85425e-17	4.82544e-15
Ghir_D05G012590	6	6	6	52	9	36	0.54	0.54	0.57	4.96	1.05	3.59	0.55	3.2	2.54057	3.59616e-06	6.2954e-05
Ghir_D04G003110	22	77	36	348	143	221	1.98	6.98	3.43	33.19	16.73	22.02	4.13	23.98	2.53762	1.12488e-11	5.82783e-10
Ghir_A11G004420	12	0	15	38	51	50	1.08	0	1.43	3.62	5.97	4.98	0.836667	4.85667	2.53724	3.20021e-07	7.34327e-06
Ghir_A12G013290	1	3	2	13	9	9	0.09	0.27	0.19	1.24	1.05	0.9	0.183333	1.06333	2.53605	4.71764e-05	0.00062279
Ghir_D08G016200	112	147	108	697	500	706	10.07	13.33	10.3	66.47	58.51	70.35	11.2333	65.11	2.53509	2.1684e-31	9.53148e-29
Ghir_D11G014570	2	4	5	15	28	12	0.18	0.36	0.48	1.43	3.28	1.2	0.34	1.97	2.53459	2.89768e-05	0.000404948
Ghir_A12G025020	11	13	7	45	52	61	0.99	1.18	0.67	4.29	6.08	6.08	0.946667	5.48333	2.53412	4.83789e-13	2.96837e-11
Ghir_A11G025850	4	15	9	35	48	60	0.36	1.36	0.86	3.34	5.62	5.98	0.86	4.98	2.53374	3.12553e-09	1.07953e-07
Ghir_A02G015050	0	1	3	4	7	10	0	0.09	0.29	0.38	0.82	1	0.126667	0.733333	2.53343	0.00263445	0.0183378
Ghir_D09G016890	2	2	1	7	5	14	0.18	0.18	0.1	0.67	0.59	1.4	0.153333	0.886667	2.53172	0.000356322	0.00348723
Ghir_A05G017270	2	11	5	50	25	19	0.18	1	0.48	4.77	2.93	1.89	0.553333	3.19667	2.53035	2.13191e-06	3.98503e-05
Ghir_D12G018400	41	87	55	397	290	253	3.68	7.89	5.24	37.86	33.93	25.21	5.60333	32.3333	2.52867	2.29105e-19	2.89671e-17
Ghir_A02G014390	0	1	3	6	7	8	0	0.09	0.29	0.57	0.82	0.8	0.126667	0.73	2.52686	0.00149111	0.0115337
Ghir_D12G009270	7	36	29	187	76	117	0.63	3.26	2.77	17.83	8.89	11.66	2.22	12.7933	2.52676	1.5222e-09	5.55054e-08
Ghir_D02G004130	55	90	135	701	304	473	4.94	8.16	12.87	66.85	35.57	47.13	8.65667	49.85	2.52571	1.75106e-14	1.30493e-12
Ghir_D06G013500	5	2	8	33	15	31	0.45	0.18	0.76	3.15	1.76	3.09	0.463333	2.66667	2.52492	1.45153e-07	3.58825e-06
Ghir_A07G019550	1	1	1	8	3	5	0.09	0.09	0.1	0.76	0.35	0.5	0.0933333	0.536667	2.52356	0.00208827	0.015265
Ghir_D05G022090	0	2	1	3	7	5	0	0.18	0.1	0.29	0.82	0.5	0.0933333	0.536667	2.52356	0.00878106	0.0480484
Ghir_D05G010010	22	29	29	165	108	141	1.98	2.63	2.77	15.74	12.64	14.05	2.46	14.1433	2.52339	2.35421e-23	4.386e-21
Ghir_A08G025920	15	18	23	126	95	66	1.35	1.63	2.19	12.02	11.12	6.58	1.72333	9.90667	2.5232	4.52423e-14	3.19387e-12
Ghir_D11G035580	21	47	59	308	129	232	1.89	4.26	5.63	29.37	15.09	23.12	3.92667	22.5267	2.52026	1.30205e-13	8.73166e-12
Ghir_A11G032840	1	1	2	11	4	6	0.09	0.09	0.19	1.05	0.47	0.6	0.123333	0.706667	2.51847	0.000653138	0.0058238
Ghir_A10G007760	3	5	5	36	9	24	0.27	0.45	0.48	3.43	1.05	2.39	0.4	2.29	2.51728	3.14561e-06	5.59016e-05
Ghir_A07G021370	13	18	13	89	50	88	1.17	1.63	1.24	8.49	5.85	8.77	1.34667	7.70333	2.51609	9.88583e-16	8.4789e-14
Ghir_A06G018130	6	11	3	30	36	34	0.54	1	0.29	2.86	4.21	3.39	0.61	3.48667	2.51497	4.40409e-09	1.48289e-07
Ghir_A12G002390	6	2	7	34	24	19	0.54	0.18	0.67	3.24	2.81	1.89	0.463333	2.64667	2.51405	1.11045e-07	2.8073e-06
Ghir_D07G011910	56	40	54	308	211	249	5.03	3.63	5.15	29.37	24.69	24.81	4.60333	26.29	2.51376	1.42244e-29	4.90995e-27
Ghir_D10G023570	103	283	288	1261	1083	1090	9.26	25.66	27.46	120.26	126.73	108.62	20.7933	118.537	2.51114	9.5048e-14	6.51374e-12
Ghir_D12G026880	53	134	217	915	498	690	4.76	12.15	20.69	87.26	58.27	68.76	12.5333	71.43	2.51076	1.38194e-10	5.95357e-09
Ghir_A05G026650	9	6	1	44	22	15	0.81	0.54	0.1	4.2	2.57	1.49	0.483333	2.75333	2.51009	3.33681e-06	5.89172e-05
Ghir_A13G001050	118	204	58	811	524	587	10.6	18.5	5.53	77.34	61.32	58.49	11.5433	65.7167	2.5092	1.63912e-14	1.22801e-12
Ghir_A05G021190	5	5	3	23	23	19	0.45	0.45	0.29	2.19	2.69	1.89	0.396667	2.25667	2.50819	7.44505e-08	1.94539e-06
Ghir_A03G000040	6	0	1	12	12	11	0.54	0	0.1	1.14	1.4	1.1	0.213333	1.21333	2.50779	6.56768e-05	0.000825936
Ghir_A11G000630	2	4	3	21	13	12	0.18	0.36	0.29	2	1.52	1.2	0.276667	1.57333	2.5076	6.41035e-06	0.000105552
Ghir_D08G024170	10	26	13	117	58	76	0.9	2.36	1.24	11.16	6.79	7.57	1.5	8.50667	2.50363	1.79273e-12	1.02506e-10
Ghir_A11G024130	4	2	0	14	7	9	0.36	0.18	0	1.34	0.82	0.9	0.18	1.02	2.5025	0.000179113	0.00194248
Ghir_A11G017010	1	3	3	14	3	20	0.09	0.27	0.29	1.34	0.35	1.99	0.216667	1.22667	2.50119	0.000463756	0.00436626
Ghir_A05G020110	37	60	69	375	220	253	3.33	5.44	6.58	35.76	25.74	25.21	5.11667	28.9033	2.49796	1.64324e-20	2.29988e-18
Ghir_D10G018800	5	4	1	17	19	13	0.45	0.36	0.1	1.62	2.22	1.3	0.303333	1.71333	2.49783	3.26752e-06	5.78307e-05
Ghir_A06G001340	4	14	18	71	33	83	0.36	1.27	1.72	6.77	3.86	8.27	1.11667	6.3	2.49615	8.32341e-09	2.64432e-07
Ghir_D10G006170	194	247	141	1280	902	722	17.44	22.4	13.44	122.07	105.55	71.95	17.76	99.8567	2.49123	3.32387e-21	4.92142e-19
Ghir_A11G010710	1	1	2	3	11	5	0.09	0.09	0.19	0.29	1.29	0.5	0.123333	0.693333	2.49099	0.00302675	0.0205648
Ghir_D06G014060	3	1	3	13	18	3	0.27	0.09	0.29	1.24	2.11	0.3	0.216667	1.21667	2.48938	0.001131	0.00921036
Ghir_A04G006040	84	53	92	437	345	367	7.55	4.81	8.77	41.68	40.37	36.57	7.04333	39.54	2.48898	3.9712e-26	1.00195e-23
Ghir_D07G016110	1	2	2	16	3	7	0.09	0.18	0.19	1.53	0.35	0.7	0.153333	0.86	2.48767	0.00101391	0.00842443
Ghir_A06G010720	7	12	6	46	43	34	0.63	1.09	0.57	4.39	5.03	3.39	0.763333	4.27	2.48385	1.30907e-10	5.67004e-09
Ghir_A08G006730	88	23	53	346	225	249	7.91	2.09	5.05	33	26.33	24.81	5.01667	28.0467	2.48303	1.15082e-15	9.7368e-14
Ghir_D13G004970	14	27	20	141	76	91	1.26	2.45	1.91	13.45	8.89	9.07	1.87333	10.47	2.48258	1.49177e-15	1.24714e-13
Ghir_D04G000210	5	4	5	34	16	21	0.45	0.36	0.48	3.24	1.87	2.09	0.43	2.4	2.48063	1.26217e-07	3.15062e-06
Ghir_A05G018730	10	19	13	99	47	66	0.9	1.72	1.24	9.44	5.5	6.58	1.28667	7.17333	2.47901	1.07758e-12	6.31553e-11
Ghir_A05G005980	38	26	14	147	137	96	3.42	2.36	1.33	14.02	16.03	9.57	2.37	13.2067	2.47831	1.29183e-15	1.08645e-13
Ghir_D02G007370	63	193	117	877	474	523	5.66	17.5	11.16	83.64	55.46	52.12	11.44	63.74	2.47811	5.33809e-13	3.24571e-11
Ghir_D05G006190	452	338	558	2697	1758	2313	40.62	30.65	53.2	257.2	205.71	230.49	41.49	231.133	2.47789	4.52307e-25	1.01794e-22
Ghir_A10G005430	22	20	20	131	64	118	1.98	1.81	1.91	12.49	7.49	11.76	1.9	10.58	2.47727	1.46239e-17	1.54953e-15
Ghir_A13G021310	1	2	1	9	6	5	0.09	0.18	0.1	0.86	0.7	0.5	0.123333	0.686667	2.47705	0.000709189	0.00624344
Ghir_D05G030300	90	81	82	505	340	416	8.09	7.35	7.82	48.16	39.78	41.45	7.75333	43.13	2.4758	9.88421e-32	4.5584e-29
Ghir_D06G000090	176	220	199	1186	855	916	15.82	19.95	18.97	113.1	100.05	91.28	18.2467	101.477	2.47544	1.79226e-29	6.14875e-27
Ghir_A05G015410	5	5	6	38	15	28	0.45	0.45	0.57	3.62	1.76	2.79	0.49	2.72333	2.47452	1.00154e-07	2.55907e-06
Ghir_D04G017410	8	31	25	156	75	91	0.72	2.81	2.38	14.88	8.78	9.07	1.97	10.91	2.46938	9.49902e-11	4.22492e-09
Ghir_D01G001850	102	76	64	581	255	376	9.17	6.89	6.1	55.41	29.84	37.47	7.38667	40.9067	2.46934	6.60208e-22	1.05528e-19
Ghir_A09G024000	1	17	19	80	48	58	0.09	1.54	1.81	7.63	5.62	5.78	1.14667	6.34333	2.4678	2.07822e-07	4.95041e-06
Ghir_D13G003830	65	101	102	585	382	364	5.84	9.16	9.73	55.79	44.7	36.27	8.24333	45.5867	2.46731	7.56654e-21	1.09273e-18
Ghir_A05G013230	3	17	20	116	25	66	0.27	1.54	1.91	11.06	2.93	6.58	1.24	6.85667	2.46717	5.27475e-06	8.85907e-05
Ghir_D11G028120	8	11	6	46	45	30	0.72	1	0.57	4.39	5.27	2.99	0.763333	4.21667	2.46572	7.59382e-10	2.91445e-08
Ghir_D10G008030	5	4	3	25	12	23	0.45	0.36	0.29	2.38	1.4	2.29	0.366667	2.02333	2.46419	3.23916e-07	7.42053e-06
Ghir_A13G016170	5	0	4	20	16	8	0.45	0	0.38	1.91	1.87	0.8	0.276667	1.52667	2.46416	9.46843e-05	0.0011349
Ghir_D04G010070	4	3	9	31	22	27	0.36	0.27	0.86	2.96	2.57	2.69	0.496667	2.74	2.46383	2.04771e-08	5.96646e-07
Ghir_A08G023680	30	17	14	130	77	93	2.7	1.54	1.33	12.4	9.01	9.27	1.85667	10.2267	2.46155	4.45978e-17	4.45693e-15
Ghir_D02G010280	40	61	78	429	159	318	3.59	5.53	7.44	40.91	18.61	31.69	5.52	30.4033	2.46149	4.3396e-15	3.41965e-13
Ghir_D01G001960	8	8	3	45	23	26	0.72	0.73	0.29	4.29	2.69	2.59	0.58	3.19	2.45943	1.88147e-08	5.54236e-07
Ghir_D11G013350	2	3	2	16	11	7	0.18	0.27	0.19	1.53	1.29	0.7	0.213333	1.17333	2.45943	0.000108417	0.00127321
Ghir_D11G026040	2	3	3	17	9	14	0.18	0.27	0.29	1.62	1.05	1.4	0.246667	1.35667	2.45943	1.3781e-05	0.00020894
Ghir_D12G025970	2	0	5	16	6	14	0.18	0	0.48	1.53	0.7	1.4	0.22	1.21	2.45943	0.000119973	0.00138749
Ghir_A04G004600	98	549	662	2732	2000	1749	8.81	49.78	63.12	260.54	234.03	174.29	40.57	222.953	2.45826	4.71426e-07	1.04017e-05
Ghir_A03G012220	26	42	15	177	95	137	2.34	3.81	1.43	16.88	11.12	13.65	2.52667	13.8833	2.45805	3.86987e-16	3.46711e-14
Ghir_A07G004870	1	2	3	7	12	10	0.09	0.18	0.29	0.67	1.4	1	0.186667	1.02333	2.45474	0.000207038	0.00218592
Ghir_D07G006370	7	3	1	17	16	20	0.63	0.27	0.1	1.62	1.87	1.99	0.333333	1.82667	2.45418	1.10102e-06	2.20533e-05
Ghir_A03G017070	91	51	165	676	350	511	8.18	4.62	15.73	64.47	40.95	50.92	9.51	52.1133	2.45414	1.09654e-12	6.41993e-11
Ghir_D05G016650	20	39	11	122	118	96	1.8	3.54	1.05	11.63	13.81	9.57	2.13	11.67	2.45388	4.95724e-13	3.03498e-11
Ghir_A11G030630	8	17	7	67	40	50	0.72	1.54	0.67	6.39	4.68	4.98	0.976667	5.35	2.4536	2.76041e-11	1.33659e-09
Ghir_D02G018110	16	23	22	117	94	87	1.44	2.09	2.1	11.16	11	8.67	1.87667	10.2767	2.45313	6.33039e-18	6.91598e-16
Ghir_D01G020000	122	364	484	1395	1708	1609	10.96	33.01	46.15	133.04	199.86	160.33	30.04	164.41	2.45234	6.67907e-10	2.58631e-08
Ghir_D09G005370	4	9	3	42	13	25	0.36	0.82	0.29	4.01	1.52	2.49	0.49	2.67333	2.44779	2.33213e-06	4.30777e-05
Ghir_D04G014170	28	23	27	141	108	131	2.52	2.09	2.57	13.45	12.64	13.05	2.39333	13.0467	2.44659	1.05984e-23	2.06334e-21
Ghir_A01G008850	1	0	3	7	6	7	0.09	0	0.29	0.67	0.7	0.7	0.126667	0.69	2.44556	0.00068451	0.00606127
Ghir_D08G014630	0	2	3	12	7	6	0	0.18	0.29	1.14	0.82	0.6	0.156667	0.853333	2.44541	0.000434862	0.00414135
Ghir_A10G023180	24	23	22	141	74	125	2.16	2.09	2.1	13.45	8.66	12.46	2.11667	11.5233	2.44469	4.4696e-19	5.49078e-17
Ghir_D12G027460	103	55	338	921	670	871	9.26	4.99	32.23	87.83	78.4	86.79	15.4933	84.34	2.44457	2.55764e-07	5.99347e-06
Ghir_A10G007140	31	47	43	212	163	214	2.79	4.26	4.1	20.22	19.07	21.32	3.71667	20.2033	2.44251	8.27536e-26	1.9813e-23
Ghir_D04G005720	10	13	13	60	55	59	0.9	1.18	1.24	5.72	6.44	5.88	1.10667	6.01333	2.44194	2.55378e-14	1.85162e-12
Ghir_A05G033920	80	70	137	533	394	477	7.19	6.35	13.06	50.83	46.1	47.53	8.86667	48.1533	2.44117	5.38012e-20	7.22452e-18
Ghir_A05G013870	1	1	1	6	3	6	0.09	0.09	0.1	0.57	0.35	0.6	0.0933333	0.506667	2.44057	0.00287082	0.0197215
Ghir_A07G008780	7	19	26	101	65	90	0.63	1.72	2.48	9.63	7.61	8.97	1.61	8.73667	2.44002	3.2179e-12	1.78376e-10
Ghir_A07G019630	4	15	25	102	53	63	0.36	1.36	2.38	9.73	6.2	6.28	1.36667	7.40333	2.43751	1.73971e-08	5.15445e-07
Ghir_D05G009250	5	2	4	27	11	16	0.45	0.18	0.38	2.57	1.29	1.59	0.336667	1.81667	2.4319	3.41009e-06	6.00517e-05
Ghir_D05G018830	11	6	11	47	44	43	0.99	0.54	1.05	4.48	5.15	4.28	0.86	4.63667	2.43068	1.01174e-11	5.28546e-10
Ghir_A05G005630	2	10	5	37	20	26	0.18	0.91	0.48	3.53	2.34	2.59	0.523333	2.82	2.42989	2.22219e-07	5.26217e-06
Ghir_A01G000510	2	8	14	55	20	45	0.18	0.73	1.33	5.25	2.34	4.48	0.746667	4.02333	2.42986	1.09047e-06	2.18731e-05
Ghir_A06G017500	312	255	217	1746	690	1402	28.04	23.12	20.69	166.51	80.74	139.71	23.95	128.987	2.42912	5.02234e-21	7.32064e-19
Ghir_D12G008970	75	72	79	524	236	345	6.74	6.53	7.53	49.97	27.62	34.38	6.93333	37.3233	2.42846	2.16486e-22	3.61436e-20
Ghir_A03G023430	91	168	80	750	381	509	8.18	15.23	7.63	71.53	44.58	50.72	10.3467	55.61	2.42618	2.82892e-17	2.92048e-15
Ghir_A07G005200	3	9	9	34	26	42	0.27	0.82	0.86	3.24	3.04	4.19	0.65	3.49	2.42472	2.92274e-09	1.01259e-07
Ghir_D13G016740	1	0	3	7	4	9	0.09	0	0.29	0.67	0.47	0.9	0.126667	0.68	2.4245	0.000896519	0.00761155
Ghir_A04G014760	13	5	23	96	36	71	1.17	0.45	2.19	9.16	4.21	7.08	1.27	6.81667	2.42424	1.95829e-08	5.73861e-07
Ghir_D10G026560	789	732	750	5009	2179	3890	70.91	66.38	71.51	477.69	254.97	387.63	69.6	373.43	2.42368	6.72748e-24	1.35184e-21
Ghir_D01G005680	63	96	79	503	291	356	5.66	8.71	7.53	47.97	34.05	35.47	7.3	39.1633	2.42354	2.17583e-23	4.09435e-21
Ghir_D13G001360	8	7	0	23	27	19	0.72	0.63	0	2.19	3.16	1.89	0.45	2.41333	2.42303	2.05069e-06	3.84088e-05
Ghir_A07G005420	25	135	105	421	493	336	2.25	12.24	10.01	40.15	57.69	33.48	8.16667	43.7733	2.42223	2.79731e-08	7.95693e-07
Ghir_D01G015520	31	54	44	230	202	182	2.79	4.9	4.2	21.93	23.64	18.14	3.96333	21.2367	2.42177	1.36213e-21	2.10546e-19
Ghir_D12G010730	48	88	72	407	260	335	4.31	7.98	6.86	38.81	30.42	33.38	6.38333	34.2033	2.42176	1.22628e-22	2.12293e-20
Ghir_D06G002120	17	50	40	237	119	164	1.53	4.53	3.81	22.6	13.92	16.34	3.29	17.62	2.42105	1.35789e-13	9.08445e-12
Ghir_D05G002190	165	171	135	1096	447	746	14.83	15.51	12.87	104.52	52.31	74.34	14.4033	77.0567	2.41952	3.119e-21	4.65483e-19
Ghir_D04G001320	95	140	123	573	629	480	8.54	12.7	11.73	54.65	73.6	47.83	10.99	58.6933	2.41701	2.068e-21	3.1447e-19
Ghir_A12G003490	4	5	11	48	21	29	0.36	0.45	1.05	4.58	2.46	2.89	0.62	3.31	2.41649	1.99519e-07	4.76273e-06
Ghir_D02G022160	4	2	4	11	16	20	0.36	0.18	0.38	1.05	1.87	1.99	0.306667	1.63667	2.41602	5.22773e-06	8.78797e-05
Ghir_A12G020100	17	6	9	62	49	40	1.53	0.54	0.86	5.91	5.73	3.99	0.976667	5.21	2.41535	9.1487e-11	4.07556e-09
Ghir_D08G025010	0	7	1	18	10	10	0	0.63	0.1	1.72	1.17	1	0.243333	1.29667	2.4138	0.000254237	0.00260518
Ghir_A06G002470	1	5	4	19	12	17	0.09	0.45	0.38	1.81	1.4	1.69	0.306667	1.63333	2.41308	5.60395e-06	9.36722e-05
Ghir_A10G024860	1	2	1	13	2	5	0.09	0.18	0.1	1.24	0.23	0.5	0.123333	0.656667	2.4126	0.00397947	0.025577
Ghir_A13G021270	89	103	96	544	367	459	8	9.34	9.15	51.88	42.94	45.74	8.83	46.8533	2.40767	3.19671e-29	1.06426e-26
Ghir_D05G026370	17	37	32	170	78	168	1.53	3.36	3.05	16.21	9.13	16.74	2.64667	14.0267	2.40592	4.73074e-14	3.33547e-12
Ghir_D01G003930	124	247	356	1397	933	1153	11.14	22.4	33.94	133.23	109.17	114.89	22.4933	119.097	2.40456	2.59492e-13	1.66477e-11
Ghir_D07G015110	47	40	39	188	215	182	4.22	3.63	3.72	17.93	25.16	18.14	3.85667	20.41	2.40385	2.57162e-23	4.77524e-21
Ghir_D08G008630	7	5	8	38	19	39	0.63	0.45	0.76	3.62	2.22	3.89	0.613333	3.24333	2.40273	6.61836e-09	2.14997e-07
Ghir_A13G002260	1	2	3	13	7	9	0.09	0.18	0.29	1.24	0.82	0.9	0.186667	0.986667	2.4021	0.000168431	0.00184048
Ghir_A01G003860	84	253	113	901	572	653	7.55	22.94	10.77	85.93	66.93	65.07	13.7533	72.6433	2.40105	1.01483e-12	5.96637e-11
Ghir_D08G022560	112	117	76	476	489	449	10.07	10.61	7.25	45.39	57.22	44.74	9.31	49.1167	2.39936	6.24171e-26	1.51372e-23
Ghir_D08G004440	5	16	12	73	34	51	0.45	1.45	1.14	6.96	3.98	5.08	1.01333	5.34	2.39773	1.29562e-09	4.78954e-08
Ghir_A11G019260	65	13	26	128	137	219	5.84	1.18	2.48	12.21	16.03	21.82	3.16667	16.6867	2.39766	1.26534e-10	5.48906e-09
Ghir_A08G004050	60	112	70	549	327	264	5.39	10.16	6.67	52.36	38.26	26.31	7.40667	38.9767	2.39571	1.08554e-15	9.24008e-14
Ghir_D07G011120	35	59	45	289	148	225	3.15	5.35	4.29	27.56	17.32	22.42	4.26333	22.4333	2.39559	2.84586e-20	3.9149e-18
Ghir_A07G013620	2	4	2	17	7	14	0.18	0.36	0.19	1.62	0.82	1.4	0.243333	1.28	2.39514	5.18472e-05	0.000672965
Ghir_D12G020930	0	8	12	36	23	37	0	0.73	1.14	3.43	2.69	3.69	0.623333	3.27	2.39121	9.73389e-07	1.97857e-05
Ghir_A07G013820	45	74	69	321	305	247	4.04	6.71	6.58	30.61	35.69	24.61	5.77667	30.3033	2.39117	1.60076e-20	2.24601e-18
Ghir_A05G022760	2	1	1	7	10	1	0.18	0.09	0.1	0.67	1.17	0.1	0.123333	0.646667	2.39046	0.00681346	0.0392819
Ghir_D11G027680	31	41	15	208	90	113	2.79	3.72	1.43	19.84	10.53	11.26	2.64667	13.8767	2.39041	7.43566e-13	4.42709e-11
Ghir_A13G024610	1	1	12	30	10	29	0.09	0.09	1.14	2.86	1.17	2.89	0.44	2.30667	2.39023	0.000497079	0.00462734
Ghir_D07G020020	41	94	78	473	204	341	3.68	8.52	7.44	45.11	23.87	33.98	6.54667	34.32	2.39022	1.06672e-14	8.13251e-13
Ghir_D05G006200	0	0	14	19	22	26	0	0	1.33	1.81	2.57	2.59	0.443333	2.32333	2.38973	0.00227462	0.0163447
Ghir_D12G018620	59	59	67	436	148	305	5.3	5.35	6.39	41.58	17.32	30.39	5.68	29.7633	2.38957	1.23908e-16	1.18162e-14
Ghir_A06G013920	2	1	2	7	8	8	0.18	0.09	0.19	0.67	0.94	0.8	0.153333	0.803333	2.38933	0.000512059	0.00474559
Ghir_D10G025680	59	68	97	420	259	382	5.3	6.17	9.25	40.05	30.31	38.07	6.90667	36.1433	2.38767	1.66268e-22	2.80929e-20
Ghir_D04G018790	29	23	25	187	51	133	2.61	2.09	2.38	17.83	5.97	13.25	2.36	12.35	2.38765	1.20849e-11	6.2152e-10
Ghir_A08G016730	0	26	39	116	99	92	0	2.36	3.72	11.06	11.58	9.17	2.02667	10.6033	2.38734	4.68494e-05	0.00061891
Ghir_D10G013090	0	2	9	23	15	15	0	0.18	0.86	2.19	1.76	1.49	0.346667	1.81333	2.38702	7.44535e-05	0.000918854
Ghir_D10G002640	5	15	10	38	42	59	0.45	1.36	0.95	3.62	4.91	5.88	0.92	4.80333	2.38433	1.03692e-09	3.89538e-08
Ghir_A06G005780	151	256	150	1148	700	753	13.57	23.21	14.3	109.48	81.91	75.04	17.0267	88.81	2.38293	1.08811e-19	1.4139e-17
Ghir_A08G008520	5	6	4	24	14	32	0.45	0.54	0.38	2.29	1.64	3.19	0.456667	2.37333	2.3777	3.46126e-07	7.86209e-06
Ghir_A04G006940	10	20	10	91	38	59	0.9	1.81	0.95	8.68	4.45	5.88	1.22	6.33667	2.37684	2.79476e-10	1.14861e-08
Ghir_D02G021610	52	70	81	450	212	297	4.67	6.35	7.72	42.92	24.81	29.6	6.24667	32.4433	2.37676	4.13764e-19	5.10526e-17
Ghir_D02G021530	48	29	29	221	106	170	4.31	2.63	2.77	21.08	12.4	16.94	3.23667	16.8067	2.37645	4.52508e-19	5.54683e-17
Ghir_A05G040780	21	18	22	142	51	97	1.89	1.63	2.1	13.54	5.97	9.67	1.87333	9.72667	2.37634	1.03388e-12	6.07208e-11
Ghir_D11G031270	7	10	10	55	29	43	0.63	0.91	0.95	5.25	3.39	4.28	0.83	4.30667	2.37539	1.29968e-10	5.63366e-09
Ghir_A08G001580	20	13	23	96	76	88	1.8	1.18	2.19	9.16	8.89	8.77	1.72333	8.94	2.37507	6.72414e-17	6.61411e-15
Ghir_D09G016220	3	2	5	23	8	17	0.27	0.18	0.48	2.19	0.94	1.69	0.31	1.60667	2.37373	2.42899e-05	0.000347482
Ghir_D07G020010	15	28	18	133	65	88	1.35	2.54	1.72	12.68	7.61	8.77	1.87	9.68667	2.37296	9.39246e-14	6.4446e-12
Ghir_A02G016120	0	2	4	9	8	11	0	0.18	0.38	0.86	0.94	1.1	0.186667	0.966667	2.37255	0.000190117	0.00203864
Ghir_A05G023500	0	3	3	11	9	8	0	0.27	0.29	1.05	1.05	0.8	0.186667	0.966667	2.37255	0.000188819	0.00202876
Ghir_D01G013390	2	0	1	4	4	6	0.18	0	0.1	0.38	0.47	0.6	0.0933333	0.483333	2.37255	0.004838	0.0299522
Ghir_D11G000970	11	6	11	53	47	28	0.99	0.54	1.05	5.05	5.5	2.79	0.86	4.44667	2.37032	7.11046e-09	2.28607e-07
Ghir_A06G022030	3	1	0	6	5	7	0.27	0.09	0	0.57	0.59	0.7	0.12	0.62	2.36923	0.00160039	0.012221
Ghir_D09G017110	7	7	17	40	46	57	0.63	0.63	1.62	3.81	5.38	5.68	0.96	4.95667	2.36826	2.52489e-09	8.82912e-08
Ghir_D10G018870	16	10	11	48	52	69	1.44	0.91	1.05	4.58	6.08	6.88	1.13333	5.84667	2.36704	1.48988e-12	8.58001e-11
Ghir_D05G039070	27	16	16	120	76	76	2.43	1.45	1.53	11.44	8.89	7.57	1.80333	9.3	2.36656	2.63894e-15	2.12718e-13
Ghir_A05G030340	185	321	327	1713	945	1222	16.63	29.11	31.18	163.36	110.58	121.77	25.64	131.903	2.36301	7.95765e-18	8.59365e-16
Ghir_A12G020820	4	4	6	21	20	23	0.36	0.36	0.57	2	2.34	2.29	0.43	2.21	2.36164	1.58296e-07	3.86898e-06
Ghir_A06G009080	5	6	5	23	22	28	0.45	0.54	0.48	2.19	2.57	2.79	0.49	2.51667	2.36066	3.71164e-08	1.02419e-06
Ghir_D10G023660	2	0	2	10	3	6	0.18	0	0.19	0.95	0.35	0.6	0.123333	0.633333	2.3604	0.00254445	0.0178572
Ghir_A05G020610	24	73	61	344	207	180	2.16	6.62	5.82	32.81	24.22	17.94	4.86667	24.99	2.36035	1.0851e-11	5.65298e-10
Ghir_A05G009240	51	77	28	359	173	184	4.58	6.98	2.67	34.24	20.24	18.34	4.74333	24.2733	2.3554	1.42679e-13	9.48902e-12
Ghir_D06G013630	17	24	11	126	50	65	1.53	2.18	1.05	12.02	5.85	6.48	1.58667	8.11667	2.35489	1.0772e-10	4.72392e-09
Ghir_D10G016460	1	1	4	7	11	9	0.09	0.09	0.38	0.67	1.29	0.9	0.186667	0.953333	2.35252	0.000464824	0.00437485
Ghir_A09G003730	47	70	85	392	221	321	4.22	6.35	8.1	37.38	25.86	31.99	6.22333	31.7433	2.35069	7.07446e-20	9.38767e-18
Ghir_A05G006970	4	5	2	33	9	9	0.36	0.45	0.19	3.15	1.05	0.9	0.333333	1.7	2.3505	0.00017238	0.00187815
Ghir_D05G021370	232	151	192	1159	671	804	20.85	13.69	18.31	110.53	78.52	80.12	17.6167	89.7233	2.34854	1.51213e-24	3.21051e-22
Ghir_D05G020000	4	13	8	52	21	43	0.36	1.18	0.76	4.96	2.46	4.28	0.766667	3.9	2.3468	8.44323e-08	2.18615e-06
Ghir_A11G021160	4	13	13	48	51	36	0.36	1.18	1.24	4.58	5.97	3.59	0.926667	4.71333	2.34663	1.94069e-08	5.70187e-07
Ghir_D02G017970	1	2	1	5	6	7	0.09	0.18	0.1	0.48	0.7	0.7	0.123333	0.626667	2.34514	0.00150987	0.0116595
Ghir_A05G028000	3	1	3	9	14	8	0.27	0.09	0.29	0.86	1.64	0.8	0.216667	1.1	2.34395	0.000262094	0.00267194
Ghir_D10G020110	28	59	53	242	193	200	2.52	5.35	5.05	23.08	22.58	19.93	4.30667	21.8633	2.34387	8.89108e-19	1.06663e-16
Ghir_A10G004830	8	33	31	133	48	156	0.72	2.99	2.96	12.68	5.62	15.55	2.22333	11.2833	2.3434	1.07361e-07	2.72465e-06
Ghir_D03G013450	117	109	99	678	336	475	10.51	9.88	9.44	64.66	39.32	47.33	9.94333	50.4367	2.34267	5.96403e-24	1.20705e-21
Ghir_D06G022110	1	3	1	13	5	5	0.09	0.27	0.1	1.24	0.59	0.5	0.153333	0.776667	2.34062	0.00138565	0.0108734
Ghir_D03G003180	11	15	16	47	56	86	0.99	1.36	1.53	4.48	6.55	8.57	1.29333	6.53333	2.33673	3.02766e-11	1.45101e-09
Ghir_A10G023560	3	3	2	12	9	15	0.27	0.27	0.19	1.14	1.05	1.49	0.243333	1.22667	2.33374	4.55261e-05	0.000603695
Ghir_A10G005200	1	3	4	19	13	4	0.09	0.27	0.38	1.81	1.52	0.4	0.246667	1.24333	2.33358	0.000955966	0.00801945
Ghir_A11G024110	66	69	62	320	333	218	5.93	6.26	5.91	30.52	38.97	21.72	6.03333	30.4033	2.3332	3.46327e-20	4.70671e-18
Ghir_A10G021510	25	26	24	187	50	111	2.25	2.36	2.29	17.83	5.85	11.06	2.3	11.58	2.33193	6.7813e-11	3.08682e-09
Ghir_A07G023460	58	111	92	547	263	382	5.21	10.07	8.77	52.17	30.77	38.07	8.01667	40.3367	2.33102	6.68697e-17	6.58907e-15
Ghir_D05G011500	131	273	182	1091	753	792	11.77	24.76	17.35	104.05	88.11	78.92	17.96	90.36	2.3309	1.5547e-17	1.63808e-15
Ghir_A08G025830	22	9	33	132	46	120	1.98	0.82	3.15	12.59	5.38	11.96	1.98333	9.97667	2.33063	6.43161e-09	2.09536e-07
Ghir_D11G032530	2	2	0	8	3	7	0.18	0.18	0	0.76	0.35	0.7	0.12	0.603333	2.32992	0.0029798	0.0203147
Ghir_A13G005930	10	18	9	77	42	48	0.9	1.63	0.86	7.34	4.91	4.78	1.13	5.67667	2.32872	1.02254e-10	4.51589e-09
Ghir_A03G003980	24	49	31	186	121	161	2.16	4.44	2.96	17.74	14.16	16.04	3.18667	15.98	2.32615	2.10163e-18	2.41812e-16
Ghir_A06G007100	5	11	1	30	19	27	0.45	1	0.1	2.86	2.22	2.69	0.516667	2.59	2.32565	6.9608e-07	1.47622e-05
Ghir_D13G013760	2	2	5	20	12	9	0.18	0.18	0.48	1.91	1.4	0.9	0.28	1.40333	2.32536	7.9881e-05	0.000978255
Ghir_D05G036330	15	28	26	146	72	96	1.35	2.54	2.48	13.92	8.43	9.57	2.12333	10.64	2.3251	7.34651e-14	5.09045e-12
Ghir_D08G017490	1	7	4	18	12	24	0.09	0.63	0.38	1.72	1.4	2.39	0.366667	1.83667	2.32455	6.17142e-06	0.000102066
Ghir_A06G021040	4	2	5	26	13	11	0.36	0.18	0.48	2.48	1.52	1.1	0.34	1.7	2.32193	1.55846e-05	0.000233515
Ghir_A11G015570	5	0	2	11	9	11	0.45	0	0.19	1.05	1.05	1.1	0.213333	1.06667	2.32193	0.00016622	0.00181985
Ghir_D03G010790	3	1	0	4	7	6	0.27	0.09	0	0.38	0.82	0.6	0.12	0.6	2.32193	0.00343986	0.0227454
Ghir_A08G002860	23	15	29	150	48	111	2.07	1.36	2.77	14.31	5.62	11.06	2.06667	10.33	2.32146	7.91051e-11	3.56061e-09
Ghir_D02G006980	25	34	28	126	129	128	2.25	3.08	2.67	12.02	15.09	12.76	2.66667	13.29	2.31723	1.10577e-19	1.43023e-17
Ghir_A12G005890	11	4	5	38	24	27	0.99	0.36	0.48	3.62	2.81	2.69	0.61	3.04	2.31719	2.77458e-08	7.90026e-07
Ghir_D05G029480	14	122	109	433	291	379	1.26	11.06	10.39	41.29	34.05	37.77	7.57	37.7033	2.31633	2.35745e-06	4.34598e-05
Ghir_A13G004510	0	4	10	36	12	17	0	0.36	0.95	3.43	1.4	1.69	0.436667	2.17333	2.31531	0.000267806	0.00272229
Ghir_A13G020580	7	3	21	61	25	57	0.63	0.27	2	5.82	2.93	5.68	0.966667	4.81	2.31495	4.63365e-06	7.88831e-05
Ghir_A07G014790	5	6	6	40	9	29	0.45	0.54	0.57	3.81	1.05	2.89	0.52	2.58333	2.31265	1.04486e-05	0.000163164
Ghir_A02G007070	161	107	84	557	458	533	14.47	9.7	8.01	53.12	53.59	53.11	10.7267	53.2733	2.31221	1.87099e-25	4.34997e-23
Ghir_D08G010900	67	148	87	566	380	394	6.02	13.42	8.3	53.98	44.47	39.26	9.24667	45.9033	2.31159	2.01657e-16	1.88786e-14
Ghir_D01G007480	3	17	5	34	48	25	0.27	1.54	0.48	3.24	5.62	2.49	0.763333	3.78333	2.30927	1.29358e-05	0.000197187
Ghir_A11G028360	24	27	14	108	98	77	2.16	2.45	1.33	10.3	11.47	7.67	1.98	9.81333	2.30924	8.68715e-15	6.64999e-13
Ghir_D02G002230	128	7	153	549	309	440	11.5	0.63	14.59	52.36	36.16	43.85	8.90667	44.1233	2.30858	9.41943e-05	0.00113049
Ghir_A03G005540	9	2	9	23	40	23	0.81	0.18	0.86	2.19	4.68	2.29	0.616667	3.05333	2.30782	3.59384e-06	6.2933e-05
Ghir_D08G008790	0	1	3	5	6	7	0	0.09	0.29	0.48	0.7	0.7	0.126667	0.626667	2.30666	0.00498878	0.0307099
Ghir_A03G019060	5	4	7	39	18	15	0.45	0.36	0.67	3.72	2.11	1.49	0.493333	2.44	2.30625	5.01044e-06	8.4454e-05
Ghir_A03G003580	28	18	47	207	76	141	2.52	1.63	4.48	19.74	8.89	14.05	2.87667	14.2267	2.30613	7.8281e-11	3.52634e-09
Ghir_D11G024660	79	103	49	393	362	246	7.1	9.34	4.67	37.48	42.36	24.51	7.03667	34.7833	2.30543	9.21935e-17	8.94341e-15
Ghir_D01G013740	5	3	1	19	8	13	0.45	0.27	0.1	1.81	0.94	1.3	0.273333	1.35	2.30423	3.46425e-05	0.000472172
Ghir_A05G000220	11	35	33	137	109	103	0.99	3.17	3.15	13.07	12.75	10.26	2.43667	12.0267	2.30326	3.92697e-12	2.15769e-10
Ghir_A11G027540	19	16	14	106	60	50	1.71	1.45	1.33	10.11	7.02	4.98	1.49667	7.37	2.29991	1.63043e-11	8.18328e-10
Ghir_A09G023530	4	5	17	42	16	61	0.36	0.45	1.62	4.01	1.87	6.08	0.81	3.98667	2.29919	2.86302e-05	0.000400808
Ghir_D12G021850	3	0	1	11	4	3	0.27	0	0.1	1.05	0.47	0.3	0.123333	0.606667	2.29834	0.00650204	0.0378002
Ghir_A02G001820	6	11	5	47	33	16	0.54	1	0.48	4.48	3.86	1.59	0.673333	3.31	2.29744	2.63025e-06	4.7769e-05
Ghir_A12G009480	0	2	3	9	9	4	0	0.18	0.29	0.86	1.05	0.4	0.156667	0.77	2.29716	0.00196641	0.0145385
Ghir_D08G019440	31	24	19	155	78	94	2.79	2.18	1.81	14.78	9.13	9.37	2.26	11.0933	2.2953	3.02729e-15	2.41257e-13
Ghir_D03G002390	33	27	16	130	95	106	2.97	2.45	1.53	12.4	11.12	10.56	2.31667	11.36	2.29384	2.40345e-18	2.7374e-16
Ghir_A04G002360	4	5	4	17	24	14	0.36	0.45	0.38	1.62	2.81	1.4	0.396667	1.94333	2.29253	7.82337e-06	0.000126378
Ghir_D11G023930	0	2	2	9	3	6	0	0.18	0.19	0.86	0.35	0.6	0.123333	0.603333	2.29039	0.00853016	0.0469334
Ghir_D11G005050	45	25	37	144	172	143	4.04	2.27	3.53	13.73	20.13	14.25	3.28	16.0367	2.28961	1.35771e-17	1.45228e-15
Ghir_D09G021950	148	255	227	1140	827	782	13.3	23.12	21.64	108.72	96.77	77.93	19.3533	94.4733	2.28733	1.22264e-18	1.45743e-16
Ghir_A08G026170	5	3	1	13	15	10	0.45	0.27	0.1	1.24	1.76	1	0.273333	1.33333	2.2863	4.79986e-05	0.000631718
Ghir_A07G020790	13	4	2	37	21	24	1.17	0.36	0.19	3.53	2.46	2.39	0.573333	2.79333	2.28454	1.46097e-06	2.83448e-05
Ghir_D01G017750	3	0	2	11	5	6	0.27	0	0.19	1.05	0.59	0.6	0.153333	0.746667	2.28379	0.00128136	0.0102102
Ghir_D09G005210	5	17	17	70	42	60	0.45	1.54	1.62	6.68	4.91	5.98	1.20333	5.85667	2.28304	8.61351e-10	3.27896e-08
Ghir_D02G017530	235	390	318	1802	1058	1273	21.12	35.37	30.32	171.85	123.8	126.85	28.9367	140.833	2.28302	1.42782e-19	1.82579e-17
Ghir_D11G010260	10	10	9	44	47	33	0.9	0.91	0.86	4.2	5.5	3.29	0.89	4.33	2.28249	1.26474e-09	4.67845e-08
Ghir_D11G032650	11	16	44	104	65	148	0.99	1.45	4.2	9.92	7.61	14.75	2.21333	10.76	2.28139	5.99675e-08	1.59302e-06
Ghir_D10G019930	7	28	11	91	73	33	0.63	2.54	1.05	8.68	8.54	3.29	1.40667	6.83667	2.28101	1.87617e-06	3.5447e-05
Ghir_D10G009340	18	37	29	156	101	110	1.62	3.36	2.77	14.88	11.82	10.96	2.58333	12.5533	2.28076	1.75664e-15	1.45561e-13
Ghir_A01G002310	2	5	0	14	7	9	0.18	0.45	0	1.34	0.82	0.9	0.21	1.02	2.28011	0.000451965	0.00427672
Ghir_D05G015830	0	2	4	11	4	12	0	0.18	0.38	1.05	0.47	1.2	0.186667	0.906667	2.28011	0.000903412	0.00765967
Ghir_D01G003870	0	5	4	18	7	15	0	0.45	0.38	1.72	0.82	1.49	0.276667	1.34333	2.2796	0.000161374	0.00177439
Ghir_D03G004830	8	2	7	36	17	22	0.72	0.18	0.67	3.43	1.99	2.19	0.523333	2.53667	2.27713	1.54435e-06	2.98084e-05
Ghir_D04G010940	7	23	11	97	43	40	0.63	2.09	1.05	9.25	5.03	3.99	1.25667	6.09	2.27684	2.80452e-07	6.53388e-06
Ghir_A06G002420	7	9	19	51	61	38	0.63	0.82	1.81	4.86	7.14	3.79	1.08667	5.26333	2.27607	5.37034e-08	1.43953e-06
Ghir_D07G011720	47	43	105	376	222	260	4.22	3.9	10.01	35.86	25.98	25.91	6.04333	29.25	2.27502	9.0329e-13	5.33292e-11
Ghir_A09G009880	200	425	462	1715	1510	1468	17.97	38.54	44.05	163.55	176.69	146.28	33.52	162.173	2.27444	4.26339e-14	3.0173e-12
Ghir_D10G006380	171	196	178	1141	558	685	15.37	17.77	16.97	108.81	65.29	68.26	16.7033	80.7867	2.27398	1.24849e-20	1.77386e-18
Ghir_D02G022610	26	53	47	260	98	200	2.34	4.81	4.48	24.8	11.47	19.93	3.87667	18.7333	2.27272	9.51312e-13	5.61055e-11
Ghir_D05G024120	121	96	77	613	335	324	10.87	8.71	7.34	58.46	39.2	32.29	8.97333	43.3167	2.27121	5.27071e-19	6.40499e-17
Ghir_A05G029620	10	2	1	27	13	16	0.9	0.18	0.1	2.57	1.52	1.59	0.393333	1.89333	2.2671	5.09062e-05	0.000662393
Ghir_A05G006390	1	7	5	30	7	21	0.09	0.63	0.48	2.86	0.82	2.09	0.4	1.92333	2.26554	0.000198213	0.00210865
Ghir_A13G021140	61	51	39	251	203	188	5.48	4.62	3.72	23.94	23.75	18.73	4.60667	22.14	2.26486	1.72824e-23	3.3187e-21
Ghir_D07G021310	17	22	18	93	55	99	1.53	1.99	1.72	8.87	6.44	9.87	1.74667	8.39333	2.26464	1.46155e-14	1.10084e-12
Ghir_D10G011490	2	2	1	6	8	7	0.18	0.18	0.1	0.57	0.94	0.7	0.153333	0.736667	2.26434	0.00130855	0.0103901
Ghir_A09G020660	5	2	4	11	18	17	0.45	0.18	0.38	1.05	2.11	1.69	0.336667	1.61667	2.26363	2.05281e-05	0.000299376
Ghir_A03G003270	545	603	619	3405	1652	2636	48.98	54.68	59.02	324.72	193.31	262.67	54.2267	260.233	2.26273	2.56816e-22	4.23739e-20
Ghir_D05G024240	4	10	6	36	18	33	0.36	0.91	0.57	3.43	2.11	3.29	0.613333	2.94333	2.26271	1.183e-07	2.97411e-06
Ghir_A05G016530	85	206	154	877	410	652	7.64	18.68	14.68	83.64	47.98	64.97	13.6667	65.53	2.26149	2.8748e-13	1.82559e-11
Ghir_A05G003220	20	20	16	90	65	84	1.8	1.81	1.53	8.58	7.61	8.37	1.71333	8.18667	2.25647	1.54062e-16	1.45929e-14
Ghir_A07G000210	5	5	8	37	18	23	0.45	0.45	0.76	3.53	2.11	2.29	0.553333	2.64333	2.25614	4.82894e-07	1.06214e-05
Ghir_D09G025210	192	2	158	585	418	504	17.26	0.18	15.06	55.79	48.91	50.22	10.8333	51.64	2.25301	0.00195253	0.0144549
Ghir_A09G022710	363	737	629	3424	1676	2372	32.62	66.83	59.97	326.54	196.12	236.37	53.14	253.01	2.25132	1.59905e-14	1.19958e-12
Ghir_A10G024140	748	687	634	4045	1763	3132	67.22	62.3	60.45	385.76	206.3	312.1	63.3233	301.387	2.25081	1.38864e-21	2.14055e-19
Ghir_D06G021310	6	13	14	73	16	57	0.54	1.18	1.33	6.96	1.87	5.68	1.01667	4.83667	2.25017	3.88421e-06	6.74926e-05
Ghir_A04G015740	3	6	3	18	18	14	0.27	0.54	0.29	1.72	2.11	1.4	0.366667	1.74333	2.24931	6.9658e-06	0.000113832
Ghir_D04G002570	6	5	2	17	12	26	0.54	0.45	0.19	1.62	1.4	2.59	0.393333	1.87	2.24921	6.47326e-06	0.000106432
Ghir_A05G041550	3	10	5	34	21	22	0.27	0.91	0.48	3.24	2.46	2.19	0.553333	2.63	2.24884	8.64956e-07	1.78722e-05
Ghir_D10G013490	37	22	18	64	198	42	3.33	1.99	1.72	6.1	23.17	4.19	2.34667	11.1533	2.24879	8.95645e-06	0.000142755
Ghir_D05G039730	4	18	19	66	45	65	0.36	1.63	1.81	6.29	5.27	6.48	1.26667	6.01333	2.24713	6.72023e-09	2.18055e-07
Ghir_A02G015010	289	420	348	1459	1542	1423	25.97	38.09	33.18	139.14	180.44	141.8	32.4133	153.793	2.24633	6.17512e-22	9.9162e-20
Ghir_D11G004930	4	0	4	12	10	12	0.36	0	0.38	1.14	1.17	1.2	0.246667	1.17	2.24587	0.000135723	0.00153896
Ghir_A03G008050	9	11	12	52	43	40	0.81	1	1.14	4.96	5.03	3.99	0.983333	4.66	2.24458	1.17268e-10	5.11076e-09
Ghir_A01G004210	25	34	41	161	122	142	2.25	3.08	3.91	15.35	14.28	14.15	3.08	14.5933	2.24431	4.96566e-19	6.06048e-17
Ghir_A11G020760	44	88	32	252	247	180	3.95	7.98	3.05	24.03	28.9	17.94	4.99333	23.6233	2.24214	8.07259e-13	4.78605e-11
Ghir_D01G003210	11	20	72	132	161	143	0.99	1.81	6.86	12.59	18.84	14.25	3.22	15.2267	2.24147	4.15774e-06	7.15167e-05
Ghir_D02G022070	44	35	29	200	110	148	3.95	3.17	2.77	19.07	12.87	14.75	3.29667	15.5633	2.23907	1.30714e-19	1.67911e-17
Ghir_A12G018040	0	8	18	58	26	30	0	0.73	1.72	5.53	3.04	2.99	0.816667	3.85333	2.23829	0.000135848	0.00154006
Ghir_D08G027290	18	10	39	120	88	77	1.62	0.91	3.72	11.44	10.3	7.67	2.08333	9.80333	2.23438	5.10951e-09	1.70107e-07
Ghir_D04G019870	2	4	8	21	13	26	0.18	0.36	0.76	2	1.52	2.59	0.433333	2.03667	2.23266	5.73749e-06	9.57621e-05
Ghir_D08G011830	16	12	9	74	40	42	1.44	1.09	0.86	7.06	4.68	4.19	1.13	5.31	2.23239	3.94871e-10	1.58035e-08
Ghir_D05G025210	1	3	0	9	2	6	0.09	0.27	0	0.86	0.23	0.6	0.12	0.563333	2.23095	0.00725114	0.0412112
Ghir_A08G023350	3	2	3	7	12	14	0.27	0.18	0.29	0.67	1.4	1.4	0.246667	1.15667	2.22934	0.000312605	0.00311208
Ghir_A07G015600	77	79	57	394	254	242	6.92	7.16	5.43	37.57	29.72	24.11	6.50333	30.4667	2.22798	1.27154e-21	1.9763e-19
Ghir_D09G022850	37	53	57	282	153	188	3.33	4.81	5.43	26.89	17.9	18.73	4.52333	21.1733	2.22679	6.18896e-18	6.77463e-16
Ghir_A11G011750	5	7	8	22	30	30	0.45	0.63	0.76	2.1	3.51	2.99	0.613333	2.86667	2.22463	1.73911e-07	4.214e-06
Ghir_A07G009310	4	11	4	29	22	28	0.36	1	0.38	2.77	2.57	2.79	0.58	2.71	2.22417	1.41489e-07	3.50077e-06
Ghir_A01G018320	45	29	63	193	186	191	4.04	2.63	6.01	18.41	21.76	19.03	4.22667	19.7333	2.22304	2.83443e-17	2.92081e-15
Ghir_D10G024050	1	7	22	53	42	32	0.09	0.63	2.1	5.05	4.91	3.19	0.94	4.38333	2.2213	0.000125041	0.00143695
Ghir_A10G024250	36	87	72	340	208	272	3.24	7.89	6.86	32.42	24.34	27.1	5.99667	27.9533	2.22079	3.69513e-15	2.91998e-13
Ghir_A05G029430	33	28	18	133	82	114	2.97	2.54	1.72	12.68	9.6	11.36	2.41	11.2133	2.21811	1.57951e-17	1.66111e-15
Ghir_D11G028580	11	20	8	63	38	61	0.99	1.81	0.76	6.01	4.45	6.08	1.18667	5.51333	2.21601	2.28791e-10	9.50716e-09
Ghir_D11G003820	62	89	84	414	227	346	5.57	8.07	8.01	39.48	26.56	34.48	7.21667	33.5067	2.21504	7.79938e-21	1.12231e-18
Ghir_D12G026680	18	37	40	77	91	229	1.62	3.36	3.81	7.34	10.65	22.82	2.93	13.6033	2.21499	3.49189e-08	9.7213e-07
Ghir_D08G018760	109	162	135	842	372	492	9.8	14.69	12.87	80.3	43.53	49.03	12.4533	57.62	2.21004	2.43403e-16	2.25615e-14
Ghir_D01G007530	4	2	3	23	3	13	0.36	0.18	0.29	2.19	0.35	1.3	0.276667	1.28	2.20992	0.00138452	0.0108676
Ghir_A11G014110	122	126	148	817	302	558	10.96	11.43	14.11	77.91	35.34	55.6	12.1667	56.2833	2.20977	5.1576e-16	4.58432e-14
Ghir_D06G016440	15	23	25	115	57	93	1.35	2.09	2.38	10.97	6.67	9.27	1.94	8.97	2.20905	7.60962e-13	4.52587e-11
Ghir_A04G002490	4	2	4	13	7	22	0.36	0.18	0.38	1.24	0.82	2.19	0.306667	1.41667	2.20776	0.000189076	0.00203058
Ghir_D04G001400	11	17	9	66	46	40	0.99	1.54	0.86	6.29	5.38	3.99	1.13	5.22	2.20773	5.72373e-10	2.24262e-08
Ghir_A05G014640	3	1	2	7	10	7	0.27	0.09	0.19	0.67	1.17	0.7	0.183333	0.846667	2.20732	0.000932707	0.00786067
Ghir_A07G010080	69	152	26	404	338	257	6.2	13.78	2.48	38.53	39.55	25.61	7.48667	34.5633	2.20685	6.95387e-08	1.83085e-06
Ghir_D09G001520	17	125	41	339	234	178	1.53	11.34	3.91	32.33	27.38	17.74	5.59333	25.8167	2.20652	5.24619e-06	8.81635e-05
Ghir_D03G004940	4	0	0	6	5	5	0.36	0	0	0.57	0.59	0.5	0.12	0.553333	2.20511	0.00506995	0.0310804
Ghir_A04G008770	9	14	7	79	25	22	0.81	1.27	0.67	7.53	2.93	2.19	0.916667	4.21667	2.20163	9.15645e-06	0.000145572
Ghir_A06G003190	4	19	4	42	35	32	0.36	1.72	0.38	4.01	4.1	3.19	0.82	3.76667	2.19959	5.001e-06	8.43201e-05
Ghir_A10G013980	102	60	53	383	203	301	9.17	5.44	5.05	36.53	23.75	29.99	6.55333	30.09	2.19898	8.19556e-20	1.07486e-17
Ghir_A01G006080	10	19	16	85	38	65	0.9	1.72	1.53	8.11	4.45	6.48	1.38333	6.34667	2.19785	3.76687e-10	1.51385e-08
Ghir_A08G012990	1	3	1	9	9	2	0.09	0.27	0.1	0.86	1.05	0.2	0.153333	0.703333	2.19754	0.00695125	0.0398812
Ghir_D11G031820	4	2	3	19	5	14	0.36	0.18	0.29	1.81	0.59	1.4	0.276667	1.26667	2.19482	0.000306336	0.0030576
Ghir_D05G039780	431	636	407	2221	1902	1845	38.73	57.67	38.81	211.81	222.56	183.85	45.07	206.073	2.19292	2.70163e-21	4.06429e-19
Ghir_D04G002680	10	10	8	54	29	32	0.9	0.91	0.76	5.15	3.39	3.19	0.856667	3.91	2.19036	6.74478e-09	2.18473e-07
Ghir_D11G029390	5	6	4	21	15	25	0.45	0.54	0.38	2	1.76	2.49	0.456667	2.08333	2.18968	1.28293e-06	2.53451e-05
Ghir_A04G005470	84	104	101	593	228	381	7.55	9.43	9.63	56.55	26.68	37.97	8.87	40.4	2.18735	7.57043e-16	6.57319e-14
Ghir_A04G010920	1	2	4	12	13	3	0.09	0.18	0.38	1.14	1.52	0.3	0.216667	0.986667	2.18709	0.00296119	0.020217
Ghir_D04G011730	8	32	23	106	69	83	0.72	2.9	2.19	10.11	8.07	8.27	1.93667	8.81667	2.18666	9.73755e-10	3.68194e-08
Ghir_A10G005240	74	82	113	587	162	383	6.65	7.44	10.77	55.98	18.96	38.17	8.28667	37.7033	2.18583	3.22306e-11	1.5368e-09
Ghir_A05G039350	60	153	119	585	331	448	5.39	13.87	11.35	55.79	38.73	44.64	10.2033	46.3867	2.18467	3.83876e-13	2.3813e-11
Ghir_A10G009380	2	2	2	8	8	8	0.18	0.18	0.19	0.76	0.94	0.8	0.183333	0.833333	2.18442	0.000841887	0.00722314
Ghir_A02G003880	3	7	2	15	19	13	0.27	0.63	0.19	1.43	2.22	1.3	0.363333	1.65	2.1831	4.64728e-05	0.00061472
Ghir_D10G020440	9	14	9	45	39	45	0.81	1.27	0.86	4.29	4.56	4.48	0.98	4.44333	2.18079	2.16034e-10	9.03713e-09
Ghir_D10G021640	27	23	23	121	108	62	2.43	2.09	2.19	11.54	12.64	6.18	2.23667	10.12	2.17779	8.47033e-12	4.47068e-10
Ghir_A09G023600	377	563	696	2858	1579	2275	33.88	51.05	66.36	272.56	184.77	226.7	50.43	228.01	2.17674	8.7471e-16	7.54826e-14
Ghir_A02G003260	19	0	17	53	41	52	1.71	0	1.62	5.05	4.8	5.18	1.11	5.01	2.17425	7.72078e-06	0.000124828
Ghir_D01G010600	50	39	40	229	110	188	4.49	3.54	3.81	21.84	12.87	18.73	3.94667	17.8133	2.17425	1.91571e-18	2.23158e-16
Ghir_D12G003820	1	1	2	6	6	4	0.09	0.09	0.19	0.57	0.7	0.4	0.123333	0.556667	2.17425	0.00396984	0.0255238
Ghir_A08G024730	130	139	91	558	454	425	11.68	12.6	8.68	53.21	53.12	42.35	10.9867	49.56	2.17342	1.11565e-22	1.94338e-20
Ghir_D09G024160	687	394	319	1612	2137	1732	61.74	35.73	30.42	153.73	250.06	172.59	42.63	192.127	2.17212	5.58885e-16	4.93644e-14
Ghir_A03G013720	15	15	28	100	77	57	1.35	1.36	2.67	9.54	9.01	5.68	1.79333	8.07667	2.17112	3.50518e-10	1.41678e-08
Ghir_D03G015870	7	8	6	37	33	13	0.63	0.73	0.57	3.53	3.86	1.3	0.643333	2.89667	2.17076	9.8628e-06	0.000155136
Ghir_D10G023440	5	5	1	16	16	11	0.45	0.45	0.1	1.53	1.87	1.1	0.333333	1.5	2.16993	4.29968e-05	0.000573943
Ghir_D07G003300	41	53	78	306	206	184	3.68	4.81	7.44	29.18	24.1	18.34	5.31	23.8733	2.16862	8.55955e-15	6.57019e-13
Ghir_A01G019160	1	6	5	17	22	8	0.09	0.54	0.48	1.62	2.57	0.8	0.37	1.66333	2.16848	0.000582736	0.00528483
Ghir_D11G004320	4	2	17	40	24	31	0.36	0.18	1.62	3.81	2.81	3.09	0.72	3.23667	2.16844	4.467e-05	0.000593743
Ghir_A08G021750	10	15	15	59	57	43	0.9	1.36	1.43	5.63	6.67	4.28	1.23	5.52667	2.16775	4.33187e-10	1.7249e-08
Ghir_D07G024210	4	0	2	10	7	7	0.36	0	0.19	0.95	0.82	0.7	0.183333	0.823333	2.16701	0.00121169	0.00973958
Ghir_A08G018510	19	29	62	192	103	157	1.71	2.63	5.91	18.31	12.05	15.64	3.41667	15.3333	2.16601	9.412e-10	3.56364e-08
Ghir_D10G006080	256	326	309	1997	540	1146	23.01	29.56	29.46	190.45	63.19	114.2	27.3433	122.613	2.16485	1.13813e-11	5.88562e-10
Ghir_D02G002200	32	58	56	251	160	178	2.88	5.26	5.34	23.94	18.72	17.74	4.49333	20.1333	2.16373	1.58066e-16	1.49469e-14
Ghir_A01G016650	72	60	58	326	171	271	6.47	5.44	5.53	31.09	20.01	27	5.81333	26.0333	2.16292	3.90997e-22	6.41372e-20
Ghir_A06G021760	20	27	8	100	48	73	1.8	2.45	0.76	9.54	5.62	7.27	1.67	7.47667	2.16255	7.38082e-10	2.84434e-08
Ghir_D02G007570	58	77	104	427	263	275	5.21	6.98	9.92	40.72	30.77	27.4	7.37	32.9633	2.16113	2.62529e-16	2.40961e-14
Ghir_A07G014730	19	26	19	134	41	87	1.71	2.36	1.81	12.78	4.8	8.67	1.96	8.75	2.15843	1.24258e-09	4.60253e-08
Ghir_A11G003090	2	1	3	8	8	8	0.18	0.09	0.29	0.76	0.94	0.8	0.186667	0.833333	2.15843	0.000930674	0.00785177
Ghir_A12G028640	11	13	16	77	28	59	0.99	1.18	1.53	7.34	3.28	5.88	1.23333	5.5	2.15687	8.27736e-09	2.63415e-07
Ghir_D02G023980	75	36	10	136	203	121	6.74	3.26	0.95	12.97	23.75	12.06	3.65	16.26	2.15536	5.08692e-07	1.11279e-05
Ghir_D03G015380	7	3	4	23	18	14	0.63	0.27	0.38	2.19	2.11	1.4	0.426667	1.9	2.15482	7.49549e-06	0.00012164
Ghir_D13G014220	4	4	2	19	8	13	0.36	0.36	0.19	1.81	0.94	1.3	0.303333	1.35	2.15398	6.05241e-05	0.000770262
Ghir_A09G011900	234	59	139	566	495	647	21.03	5.35	13.25	53.98	57.92	64.47	13.21	58.79	2.15394	1.86366e-11	9.27939e-10
Ghir_A06G003950	6	13	14	42	40	49	0.54	1.18	1.33	4.01	4.68	4.88	1.01667	4.52333	2.15354	2.17948e-09	7.69298e-08
Ghir_D01G014870	83	123	114	527	333	420	7.46	11.15	10.87	50.26	38.97	41.85	9.82667	43.6933	2.15264	2.57018e-20	3.55303e-18
Ghir_A02G016130	3	1	4	13	9	10	0.27	0.09	0.38	1.24	1.05	1	0.246667	1.09667	2.15249	0.000229802	0.00238818
Ghir_D13G017430	213	352	258	1419	862	1003	19.14	31.92	24.6	135.33	100.87	99.95	25.22	112.05	2.1515	2.8966e-18	3.27258e-16
Ghir_D11G007450	9	16	10	50	47	40	0.81	1.45	0.95	4.77	5.5	3.99	1.07	4.75333	2.15133	1.00556e-09	3.78947e-08
Ghir_A11G022970	6	21	17	77	42	58	0.54	1.9	1.62	7.34	4.91	5.78	1.35333	6.01	2.15085	8.37478e-09	2.65914e-07
Ghir_A01G003770	16	24	17	90	89	43	1.44	2.18	1.62	8.58	10.41	4.28	1.74667	7.75667	2.15083	5.9412e-09	1.95197e-07
Ghir_A11G024080	13	13	15	65	53	44	1.17	1.18	1.43	6.2	6.2	4.38	1.26	5.59333	2.15028	1.04665e-10	4.60067e-09
Ghir_A10G009390	34	67	60	313	138	200	3.06	6.08	5.72	29.85	16.15	19.93	4.95333	21.9767	2.1495	3.25724e-13	2.04309e-11
Ghir_D11G014380	62	121	86	516	235	329	5.57	10.97	8.2	49.21	27.5	32.78	8.24667	36.4967	2.14588	3.52617e-14	2.51135e-12
Ghir_A05G012370	2	21	3	37	27	38	0.18	1.9	0.29	3.53	3.16	3.79	0.79	3.49333	2.14468	0.000182508	0.00197284
Ghir_D11G020850	72	116	44	325	300	277	6.47	10.52	4.2	30.99	35.1	27.6	7.06333	31.23	2.14451	4.81155e-15	3.78097e-13
Ghir_D11G014150	52	47	65	368	103	198	4.67	4.26	6.2	35.09	12.05	19.73	5.04333	22.29	2.14395	6.73614e-11	3.06884e-09
Ghir_D08G001590	81	90	82	370	290	337	7.28	8.16	7.82	35.29	33.93	33.58	7.75333	34.2667	2.14392	1.42264e-26	3.72295e-24
Ghir_D10G007620	53	43	58	191	215	194	4.76	3.9	5.53	18.22	25.16	19.33	4.73	20.9033	2.14382	1.26413e-19	1.62757e-17
Ghir_D11G011390	5	8	12	32	42	23	0.45	0.73	1.14	3.05	4.91	2.29	0.773333	3.41667	2.14343	2.15154e-06	4.01507e-05
Ghir_D06G008060	2	6	2	17	12	10	0.18	0.54	0.19	1.62	1.4	1	0.303333	1.34	2.14326	0.000172588	0.00188005
Ghir_D04G018150	59	111	61	386	251	275	5.3	10.07	5.82	36.81	29.37	27.4	7.06333	31.1933	2.14282	1.12599e-16	1.08111e-14
Ghir_D04G003590	4	7	5	20	23	19	0.36	0.63	0.48	1.91	2.69	1.89	0.49	2.16333	2.1424	2.82681e-06	5.09769e-05
Ghir_A05G040550	21	33	22	137	72	93	1.89	2.99	2.1	13.07	8.43	9.27	2.32667	10.2567	2.14023	1.76757e-13	1.15775e-11
Ghir_A05G041250	14	13	5	36	39	49	1.26	1.18	0.48	3.43	4.56	4.88	0.973333	4.29	2.13997	4.90128e-09	1.63659e-07
Ghir_A09G017010	2	4	5	23	12	9	0.18	0.36	0.48	2.19	1.4	0.9	0.34	1.49667	2.13815	0.000224297	0.00233961
Ghir_Scaffold3219G000060	2	2	3	7	11	9	0.18	0.18	0.29	0.67	1.29	0.9	0.216667	0.953333	2.1375	0.000779332	0.00677823
Ghir_A05G031210	32	16	20	123	44	106	2.88	1.45	1.91	11.73	5.15	10.56	2.08	9.14667	2.13666	2.88256e-10	1.18297e-08
Ghir_A09G020530	166	145	140	667	580	508	14.92	13.15	13.35	63.61	67.87	50.62	13.8067	60.7	2.13633	7.7888e-24	1.54306e-21
Ghir_A03G005200	37	34	26	183	75	129	3.33	3.08	2.48	17.45	8.78	12.85	2.96333	13.0267	2.13618	6.59523e-14	4.5925e-12
Ghir_D08G021210	2	6	6	37	8	12	0.18	0.54	0.57	3.53	0.94	1.2	0.43	1.89	2.13598	0.000857202	0.00733307
Ghir_D05G039120	34	34	35	163	132	107	3.06	3.08	3.34	15.54	15.45	10.66	3.16	13.8833	2.13536	1.81247e-16	1.7053e-14
Ghir_A03G018030	2	1	2	10	4	6	0.18	0.09	0.19	0.95	0.47	0.6	0.153333	0.673333	2.13465	0.00228611	0.0163998
Ghir_D07G012510	2	1	2	5	8	6	0.18	0.09	0.19	0.48	0.94	0.6	0.153333	0.673333	2.13465	0.00338548	0.0224385
Ghir_D05G017380	13	6	7	16	49	32	1.17	0.54	0.67	1.53	5.73	3.19	0.793333	3.48333	2.13447	2.01421e-05	0.00029474
Ghir_A01G017340	85	215	132	600	575	500	7.64	19.5	12.59	57.22	67.28	49.82	13.2433	58.1067	2.13344	7.38408e-13	4.4057e-11
Ghir_A10G012940	3	8	3	35	2	21	0.27	0.73	0.29	3.34	0.23	2.09	0.43	1.88667	2.13343	0.00252115	0.0177246
Ghir_D09G002060	1	2	5	12	9	11	0.09	0.18	0.48	1.14	1.05	1.1	0.25	1.09667	2.13313	0.000269771	0.00273929
Ghir_D05G039830	23	45	14	111	109	95	2.07	4.08	1.33	10.59	12.75	9.47	2.49333	10.9367	2.13303	7.3973e-11	3.34836e-09
Ghir_A13G016430	4	4	2	27	7	6	0.36	0.36	0.19	2.57	0.82	0.6	0.303333	1.33	2.13245	0.00212907	0.0155128
Ghir_A05G017630	15	23	34	121	73	92	1.35	2.09	3.24	11.54	8.54	9.17	2.22667	9.75	2.13052	5.43723e-12	2.93027e-10
Ghir_A02G004380	9	12	17	60	47	42	0.81	1.09	1.62	5.72	5.5	4.19	1.17333	5.13667	2.13022	1.56946e-09	5.69706e-08
Ghir_D03G015780	724	802	742	4092	1831	3089	65.07	72.73	70.75	390.24	214.25	307.81	69.5167	304.1	2.12912	2.01781e-19	2.56276e-17
Ghir_A08G018220	8	13	21	67	52	46	0.72	1.18	2	6.39	6.08	4.58	1.3	5.68333	2.12823	6.54087e-09	2.12849e-07
Ghir_A05G017830	246	598	427	2002	1380	1598	22.11	54.23	40.71	190.92	161.48	159.24	39.0167	170.547	2.128	2.91816e-13	1.84896e-11
Ghir_D12G021400	4	3	13	28	18	34	0.36	0.27	1.24	2.67	2.11	3.39	0.623333	2.72333	2.1273	1.13774e-05	0.000175911
Ghir_D05G014690	7	12	13	49	38	38	0.63	1.09	1.24	4.67	4.45	3.79	0.986667	4.30333	2.12482	2.48003e-09	8.68305e-08
Ghir_D03G004690	587	532	493	2157	2094	1942	52.75	48.24	47.01	205.71	245.03	193.52	49.3333	214.753	2.12205	1.3548e-25	3.1894e-23
Ghir_D01G003730	3	3	6	11	17	18	0.27	0.27	0.57	1.05	1.99	1.79	0.37	1.61	2.12146	4.48124e-05	0.000595355
Ghir_D05G001190	10	13	12	68	9	65	0.9	1.18	1.14	6.48	1.05	6.48	1.07333	4.67	2.12132	5.25411e-05	0.000680989
Ghir_D08G022360	389	467	695	2897	1317	1944	34.96	42.35	66.27	276.28	154.11	193.72	47.86	208.037	2.11995	1.29229e-13	8.67654e-12
Ghir_A08G010680	5	7	2	18	18	17	0.45	0.63	0.19	1.72	2.11	1.69	0.423333	1.84	2.11984	1.11283e-05	0.000172533
Ghir_D13G019170	15	20	8	78	36	54	1.35	1.81	0.76	7.44	4.21	5.38	1.30667	5.67667	2.11915	2.8774e-09	9.98113e-08
Ghir_D05G033880	2	3	5	22	8	10	0.18	0.27	0.48	2.1	0.94	1	0.31	1.34667	2.11905	0.00041563	0.00398153
Ghir_D02G019640	22	97	23	229	113	213	1.98	8.8	2.19	21.84	13.22	21.23	4.32333	18.7633	2.1177	1.11044e-06	2.22189e-05
Ghir_D05G029590	42	53	53	267	138	176	3.77	4.81	5.05	25.46	16.15	17.54	4.54333	19.7167	2.11759	3.52261e-17	3.58402e-15
Ghir_A01G013470	55	98	72	381	279	207	4.94	8.89	6.86	36.33	32.65	20.63	6.89667	29.87	2.11473	2.24692e-14	1.64183e-12
Ghir_A12G000670	32	59	44	231	123	174	2.88	5.35	4.2	22.03	14.39	17.34	4.14333	17.92	2.11271	1.66777e-15	1.38605e-13
Ghir_D02G024170	0	8	5	21	14	16	0	0.73	0.48	2	1.64	1.59	0.403333	1.74333	2.1118	8.17967e-05	0.000999394
Ghir_D09G008650	1	1	4	6	9	8	0.09	0.09	0.38	0.57	1.05	0.8	0.186667	0.806667	2.11151	0.00226315	0.0162789
Ghir_A06G019520	22	35	41	112	138	123	1.98	3.17	3.91	10.68	16.15	12.26	3.02	13.03	2.10922	4.26012e-13	2.63397e-11
Ghir_A08G002810	10	18	11	51	47	51	0.9	1.63	1.05	4.86	5.5	5.08	1.19333	5.14667	2.10864	1.92817e-10	8.15689e-09
Ghir_D09G015760	19	46	32	161	117	95	1.71	4.17	3.05	15.35	13.69	9.47	2.97667	12.8367	2.1085	2.49853e-11	1.21923e-09
Ghir_D05G008150	63	105	101	453	259	336	5.66	9.52	9.63	43.2	30.31	33.48	8.27	35.6633	2.10848	3.83339e-17	3.86526e-15
Ghir_D13G018120	56	113	111	465	281	344	5.03	10.25	10.58	44.35	32.88	34.28	8.62	37.17	2.10838	1.49622e-14	1.12545e-12
Ghir_A07G008430	204	259	217	1111	728	786	18.33	23.49	20.69	105.95	85.19	78.32	20.8367	89.82	2.10791	1.08988e-21	1.7081e-19
Ghir_D11G020780	21	27	27	121	57	116	1.89	2.45	2.57	11.54	6.67	11.56	2.30333	9.92333	2.1071	8.16091e-13	4.83332e-11
Ghir_A02G004950	11	9	9	57	22	35	0.99	0.82	0.86	5.44	2.57	3.49	0.89	3.83333	2.10672	1.20058e-07	3.01559e-06
Ghir_D12G024260	9	12	8	55	24	34	0.81	1.09	0.76	5.25	2.81	3.39	0.886667	3.81667	2.10585	7.18674e-08	1.8851e-06
Ghir_D11G028560	29	60	53	179	198	162	2.61	5.44	5.05	17.07	23.17	16.14	4.36667	18.7933	2.10562	1.05149e-13	7.15368e-12
Ghir_A03G015450	75	121	165	470	273	670	6.74	10.97	15.73	44.82	31.94	66.76	11.1467	47.84	2.10161	2.92817e-11	1.40812e-09
Ghir_A10G009620	135	86	95	534	312	370	12.13	7.8	9.06	50.93	36.51	36.87	9.66333	41.4367	2.10032	2.24761e-20	3.12245e-18
Ghir_D11G006450	18	17	20	71	75	62	1.62	1.54	1.91	6.77	8.78	6.18	1.69	7.24333	2.09963	3.77102e-12	2.07605e-10
Ghir_A11G021600	2	2	3	14	8	5	0.18	0.18	0.29	1.34	0.94	0.5	0.216667	0.926667	2.09657	0.00128289	0.0102181
Ghir_D02G002450	1	1	3	6	8	5	0.09	0.09	0.29	0.57	0.94	0.5	0.156667	0.67	2.09646	0.00377434	0.0245275
Ghir_D05G020600	2	0	3	6	8	5	0.18	0	0.29	0.57	0.94	0.5	0.156667	0.67	2.09646	0.00410309	0.0262098
Ghir_A01G010270	19	26	35	116	74	120	1.71	2.36	3.34	11.06	8.66	11.96	2.47	10.56	2.09603	1.00839e-13	6.88546e-12
Ghir_A11G025410	4	3	1	9	15	5	0.36	0.27	0.1	0.86	1.76	0.5	0.243333	1.04	2.09558	0.00261549	0.018233
Ghir_A02G016330	0	4	2	10	6	7	0	0.36	0.19	0.95	0.7	0.7	0.183333	0.783333	2.09516	0.00187926	0.0139935
Ghir_A12G005780	11	5	13	43	33	35	0.99	0.45	1.24	4.1	3.86	3.49	0.893333	3.81667	2.09504	1.50635e-08	4.53712e-07
Ghir_D02G009780	17	9	19	51	48	73	1.53	0.82	1.81	4.86	5.62	7.27	1.38667	5.91667	2.09316	2.73114e-10	1.12328e-08
Ghir_D06G004590	45	56	95	299	252	196	4.04	5.08	9.06	28.51	29.49	19.53	6.06	25.8433	2.0924	1.0033e-12	5.9048e-11
Ghir_A06G006390	147	231	154	790	640	582	13.21	20.95	14.68	75.34	74.89	58	16.28	69.41	2.09204	2.56552e-18	2.91021e-16
Ghir_A04G014210	62	92	110	497	200	333	5.57	8.34	10.49	47.4	23.4	33.18	8.13333	34.66	2.09135	4.76045e-13	2.92404e-11
Ghir_D08G008380	20	22	19	93	77	60	1.8	1.99	1.81	8.87	9.01	5.98	1.86667	7.95333	2.0911	2.81376e-12	1.56978e-10
Ghir_A10G023900	77	56	41	271	179	210	6.92	5.08	3.91	25.84	20.95	20.93	5.30333	22.5733	2.08965	1.48831e-20	2.09345e-18
Ghir_D05G003950	1	1	3	10	3	7	0.09	0.09	0.29	0.95	0.35	0.7	0.156667	0.666667	2.08927	0.00436151	0.0275602
Ghir_D02G014770	33	143	65	298	335	266	2.97	12.97	6.2	28.42	39.2	26.51	7.38	31.3767	2.088	4.7041e-08	1.27185e-06
Ghir_D01G011050	7	11	9	10	72	12	0.63	1	0.86	0.95	8.43	1.2	0.83	3.52667	2.08712	0.00268641	0.0186395
Ghir_D04G002020	2	2	3	12	7	8	0.18	0.18	0.29	1.14	0.82	0.8	0.216667	0.92	2.08616	0.000797058	0.00690654
Ghir_D07G019640	94	23	65	271	152	275	8.45	2.09	6.2	25.84	17.79	27.4	5.58	23.6767	2.08513	1.79545e-10	7.63562e-09
Ghir_D05G036340	28	51	74	276	126	192	2.52	4.62	7.06	26.32	14.74	19.13	4.73333	20.0633	2.08363	1.10393e-10	4.82607e-09
Ghir_A03G016760	217	972	602	2983	1977	1843	19.5	88.14	57.4	284.48	231.34	183.65	55.0133	233.157	2.08345	1.92118e-07	4.60558e-06
Ghir_D04G000230	1	4	2	9	9	8	0.09	0.36	0.19	0.86	1.05	0.8	0.213333	0.903333	2.08215	0.000881198	0.00750185
Ghir_D11G017530	13	31	27	119	65	88	1.17	2.81	2.57	11.35	7.61	8.77	2.18333	9.24333	2.08188	8.19887e-11	3.67571e-09
Ghir_A05G021260	63	123	87	452	253	337	5.66	11.15	8.3	43.11	29.6	33.58	8.37	35.43	2.08167	1.00208e-15	8.58162e-14
Ghir_D11G026810	7	8	3	21	34	10	0.63	0.73	0.29	2	3.98	1	0.55	2.32667	2.08076	0.000278546	0.00281481
Ghir_A12G022120	11	18	6	49	43	38	0.99	1.63	0.57	4.67	5.03	3.79	1.06333	4.49667	2.08026	1.95557e-08	5.73363e-07
Ghir_A07G011830	14	19	30	85	65	90	1.26	1.72	2.86	8.11	7.61	8.97	1.94667	8.23	2.07989	7.68798e-12	4.08458e-10
Ghir_A01G006600	456	494	417	2237	1162	1817	40.98	44.8	39.76	213.34	135.97	181.06	41.8467	176.79	2.07885	9.03263e-22	1.41959e-19
Ghir_D05G023740	4	1	6	11	15	15	0.36	0.09	0.57	1.05	1.76	1.49	0.34	1.43333	2.07577	0.000236249	0.00244839
Ghir_D05G021660	276	467	326	1790	939	1335	24.8	42.35	31.08	170.71	109.88	133.03	32.7433	137.873	2.07407	2.54592e-16	2.35211e-14
Ghir_D06G002330	19	21	11	79	59	52	1.71	1.9	1.05	7.53	6.9	5.18	1.55333	6.53667	2.07319	6.54815e-11	2.98804e-09
Ghir_D04G018170	13	22	11	66	55	50	1.17	1.99	1.05	6.29	6.44	4.98	1.40333	5.90333	2.07267	3.17195e-10	1.29324e-08
Ghir_D07G002300	90	63	70	426	151	279	8.09	5.71	6.67	40.63	17.67	27.8	6.82333	28.7	2.0725	3.70349e-14	2.6343e-12
Ghir_A08G017860	180	205	183	926	521	706	16.18	18.59	17.45	88.31	60.96	70.35	17.4067	73.2067	2.07234	1.2235e-21	1.9069e-19
[truncated: 5,132 more rows]

## Sheet: V991_OE2 vs WT.edgeR.0.05.lfc1
Data S1. Differential expression analysis between wild-type (WT) and GhMPK9 overexpression transgenic line OE2 under V991 condition
[truncated: 2,661 more rows]

[truncated: 1 more sheets: V991_OE10 vs WT.edgeR.0.05.lfc1]
