# Supplementary material for: GhMPK9‐GhRAF39_1‐GhWRKY40a Regulates the GhERF1b‐ and GhABF2‐Mediated Pathways to Increase Cotton Disease Resistance
Source: Adv Sci (Weinh). 2024 Jun 6;11(29):2404400. doi: 10.1002/advs.202404400 (PMC11304259; doi:10.1002/advs.202404400)
Supplement: Supplementary file 3 — Supplemental Data 2 [file ADVS-11-2404400-s002.xlsx]

## Sheet: 1458
Data S2. Gene ontology (GO) enrichment analysis of the common and individual DEGs in OE2 and OE10 lines compared to WT under normal and V991 conditions (common 1458 DEGs under normal condition).
ID	Description	GeneRatio	BgRatio	pvalue	p.adjust	qvalue	geneID	Count	Term
GO:0010200	response to chitin	36/906	263/39400	1.08e-17	8.79e-15	7.02e-15	Ghir_A05G042580/Ghir_D03G014630/Ghir_A03G004270/Ghir_A07G004940/Ghir_A03G007060/Ghir_A09G025170/Ghir_A09G022240/Ghir_D06G019170/Ghir_D07G004980/Ghir_D02G019700/Ghir_D09G021510/Ghir_D01G002800/Ghir_D09G024310/Ghir_A01G019410/Ghir_A12G011670/Ghir_A03G018320/Ghir_D08G016010/Ghir_A07G008950/Ghir_A06G022340/Ghir_D11G036430/Ghir_A07G002280/Ghir_D12G024500/Ghir_A05G010290/Ghir_D07G002300/Ghir_D06G013630…	36	biological_process
GO:0009611	response to wounding	32/906	225/39400	2.27e-16	9.28e-14	7.41e-14	Ghir_D03G014630/Ghir_A03G004270/Ghir_A07G004940/Ghir_A03G007060/Ghir_A09G025170/Ghir_D07G004980/Ghir_A01G005670/Ghir_D02G019700/Ghir_A05G039480/Ghir_D09G024310/Ghir_A03G018320/Ghir_D08G016010/Ghir_A05G010990/Ghir_A05G010290/Ghir_D06G013630/Ghir_A09G023600/Ghir_D05G010720/Ghir_D02G004590/Ghir_D05G026510/Ghir_D01G005930/Ghir_D13G002540/Ghir_A06G013070/Ghir_D09G022830/Ghir_D05G027070/Ghir_D12G012680…	32	biological_process
GO:0006857	oligopeptide transport	16/906	93/39400	3.92e-10	1.02e-07	8.15e-08	Ghir_A05G042580/Ghir_D06G019170/Ghir_A09G016150/Ghir_A13G001050/Ghir_D09G015600/Ghir_D08G018760/Ghir_D10G020110/Ghir_A05G009240/Ghir_A08G017860/Ghir_A01G004290/Ghir_A10G018590/Ghir_A03G005790/Ghir_A02G010530/Ghir_A07G004050/Ghir_D06G005980/Ghir_A12G023240	16	biological_process
GO:0010363	regulation of plant-type hypersensitive response	25/906	242/39400	5e-10	1.02e-07	8.15e-08	Ghir_A06G013320/Ghir_A04G001760/Ghir_D03G014630/Ghir_A03G004270/Ghir_A09G025170/Ghir_D02G019700/Ghir_D02G024940/Ghir_D09G024310/Ghir_D04G002160/Ghir_A03G023430/Ghir_A01G019410/Ghir_D07G006210/Ghir_A03G018320/Ghir_A06G022340/Ghir_D06G013630/Ghir_D13G004500/Ghir_A03G020190/Ghir_A05G040780/Ghir_A10G009270/Ghir_A04G005470/Ghir_D08G026850/Ghir_D02G021610/Ghir_D13G002540/Ghir_A09G003730/Ghir_A04G003200	25	biological_process
GO:0006612	protein targeting to membrane	25/906	248/39400	8.37e-10	1.37e-07	1.09e-07	Ghir_A06G013320/Ghir_A04G001760/Ghir_D03G014630/Ghir_A03G004270/Ghir_A09G025170/Ghir_D02G019700/Ghir_D02G024940/Ghir_D09G024310/Ghir_D04G002160/Ghir_A03G023430/Ghir_A01G019410/Ghir_D07G006210/Ghir_A03G018320/Ghir_A06G022340/Ghir_D06G013630/Ghir_D13G004500/Ghir_A03G020190/Ghir_A05G040780/Ghir_A10G009270/Ghir_A04G005470/Ghir_D08G026850/Ghir_D02G021610/Ghir_D13G002540/Ghir_A09G003730/Ghir_A04G003200	25	biological_process
GO:0002679	respiratory burst involved in defense response	15/906	93/39400	3.5e-09	4.75e-07	3.8e-07	Ghir_A05G042580/Ghir_A07G004940/Ghir_A03G007060/Ghir_A09G025170/Ghir_A09G022240/Ghir_D06G019170/Ghir_D07G004980/Ghir_D09G021510/Ghir_D09G024310/Ghir_A01G019410/Ghir_A06G022340/Ghir_D06G013630/Ghir_D05G035530/Ghir_A04G003630/Ghir_A03G015480	15	biological_process
GO:0000169	activation of MAPK activity involved in osmosensory signaling pathway	4/906	4/39400	2.78e-07	2.27e-05	1.81e-05	Ghir_D03G014630/Ghir_A03G004270/Ghir_A05G010290/Ghir_D05G010010	4	biological_process
GO:0010120	camalexin biosynthetic process	4/906	4/39400	2.78e-07	2.27e-05	1.81e-05	Ghir_D03G014630/Ghir_A03G004270/Ghir_A05G010290/Ghir_D05G010010	4	biological_process
GO:0080136	priming of cellular response to stress	4/906	4/39400	2.78e-07	2.27e-05	1.81e-05	Ghir_D03G014630/Ghir_A03G004270/Ghir_A05G010290/Ghir_D05G010010	4	biological_process
GO:0043069	negative regulation of programmed cell death	15/906	142/39400	1.08e-06	7.34e-05	5.86e-05	Ghir_A06G013320/Ghir_D03G014630/Ghir_A03G004270/Ghir_D02G024940/Ghir_A03G023430/Ghir_A01G019410/Ghir_D07G006210/Ghir_D06G013630/Ghir_D13G004500/Ghir_A03G020190/Ghir_A10G009270/Ghir_A04G005470/Ghir_D02G021610/Ghir_D13G002540/Ghir_A09G003730	15	biological_process
GO:0015824	proline transport	10/906	65/39400	2.24e-06	0.000140895	0.000112505	Ghir_A05G042580/Ghir_A09G022240/Ghir_D06G019170/Ghir_D09G021510/Ghir_D02G024940/Ghir_A03G023430/Ghir_A01G007240/Ghir_A03G012220/Ghir_D01G007550/Ghir_D05G027070	10	biological_process
GO:0035556	intracellular signal transduction	17/906	192/39400	2.52e-06	0.000146979	0.000117363	Ghir_A07G004940/Ghir_A03G007060/Ghir_D07G004980/Ghir_D01G002800/Ghir_D08G016010/Ghir_A06G022340/Ghir_D10G020440/Ghir_A07G013860/Ghir_A05G015520/Ghir_D05G035530/Ghir_D13G002540/Ghir_A04G003630/Ghir_A12G016520/Ghir_D11G029240/Ghir_A09G017860/Ghir_A01G018990/Ghir_A03G015480	17	biological_process
GO:0009738	abscisic acid-activated signaling pathway	16/906	173/39400	2.81e-06	0.00015272	0.000121947	Ghir_D05G031160/Ghir_D03G014630/Ghir_A03G004270/Ghir_D10G026660/Ghir_A05G031310/Ghir_A09G017610/Ghir_D08G016010/Ghir_A10G024220/Ghir_A05G010990/Ghir_A01G022350/Ghir_A07G013860/Ghir_D09G017090/Ghir_D05G010720/Ghir_D13G002540/Ghir_D01G023910/Ghir_D11G029240	16	biological_process
GO:0071918	urea transmembrane transport	5/906	14/39400	1.07e-05	0.000485623	0.000387772	Ghir_A03G004590/Ghir_A05G012370/Ghir_A13G024190/Ghir_D03G014300/Ghir_D13G024930	5	biological_process
GO:0052542	defense response by callose deposition	8/906	50/39400	1.73e-05	0.000706233	0.000563929	Ghir_D06G019170/Ghir_D02G019700/Ghir_A01G019410/Ghir_A03G018320/Ghir_D13G004500/Ghir_A03G020190/Ghir_A10G009270/Ghir_D02G021610	8	biological_process
GO:2000038	regulation of stomatal complex development	4/906	9/39400	3.19e-05	0.00113231	0.000904155	Ghir_D03G014630/Ghir_A03G004270/Ghir_A05G010290/Ghir_D05G010010	4	biological_process
GO:0015706	nitrate transport	12/906	127/39400	3.9e-05	0.00132492	0.00105796	Ghir_A09G022240/Ghir_A12G015590/Ghir_D09G021510/Ghir_A04G001440/Ghir_D07G006210/Ghir_A13G001050/Ghir_D08G018760/Ghir_A07G000210/Ghir_A08G017860/Ghir_D12G015860/Ghir_A13G003840/Ghir_A12G023240	12	biological_process
GO:2000037	regulation of stomatal complex patterning	4/906	10/39400	5.22e-05	0.00170453	0.00136107	Ghir_D03G014630/Ghir_A03G004270/Ghir_A05G010290/Ghir_D05G010010	4	biological_process
GO:0042128	nitrate assimilation	5/906	19/39400	5.65e-05	0.00177462	0.00141705	Ghir_D02G008290/Ghir_A02G007870/Ghir_D01G020000/Ghir_A01G018110/Ghir_A13G003840	5	biological_process
GO:0009620	response to fungus	9/906	83/39400	0.0001242	0.00375361	0.00299727	Ghir_D02G019700/Ghir_A05G039480/Ghir_A05G014520/Ghir_A03G018320/Ghir_D08G016010/Ghir_D05G026510/Ghir_D05G027070/Ghir_A05G026470/Ghir_A03G023770	9	biological_process
GO:0009963	positive regulation of flavonoid biosynthetic process	6/906	35/39400	0.000133498	0.00389051	0.00310659	Ghir_A04G001760/Ghir_D04G002160/Ghir_A05G040780/Ghir_D08G026850/Ghir_A06G013070/Ghir_A04G003200	6	biological_process
GO:0006073	cellular glucan metabolic process	8/906	69/39400	0.000183665	0.0049957	0.00398908	Ghir_D08G002900/Ghir_A05G000640/Ghir_D05G000780/Ghir_D03G005180/Ghir_A02G015550/Ghir_A08G002820/Ghir_A08G002860/Ghir_A08G002810	8	biological_process
GO:1901700	response to oxygen-containing compound	11/906	130/39400	0.000217239	0.00571829	0.00456608	Ghir_D01G011810/Ghir_A05G021180/Ghir_A05G014520/Ghir_A06G002290/Ghir_A06G019720/Ghir_D05G021370/Ghir_D05G003360/Ghir_D06G002120/Ghir_A05G021420/Ghir_D08G022360/Ghir_D06G020840	11	biological_process
GO:0006809	nitric oxide biosynthetic process	4/906	14/39400	0.000231282	0.00589769	0.00470933	Ghir_D02G008290/Ghir_A02G007870/Ghir_D01G020000/Ghir_A01G018110	4	biological_process
GO:0009612	response to mechanical stimulus	6/906	40/39400	0.000286338	0.00708036	0.0056537	Ghir_A07G004940/Ghir_A03G007060/Ghir_A09G025170/Ghir_D07G004980/Ghir_D09G024310/Ghir_A03G015480	6	biological_process
GO:0003333	amino acid transmembrane transport	9/906	93/39400	0.000296518	0.00711642	0.00568249	Ghir_A06G013320/Ghir_A05G000060/Ghir_D02G024940/Ghir_A03G023430/Ghir_D05G000210/Ghir_A08G008490/Ghir_D08G008590/Ghir_A09G003730/Ghir_A03G018820	9	biological_process
GO:0015914	phospholipid transport	5/906	30/39400	0.000562039	0.0117596	0.00939008	Ghir_D04G002160/Ghir_A05G040780/Ghir_D12G018620/Ghir_A12G018320/Ghir_A05G014060	5	biological_process
GO:0009753	response to jasmonic acid	9/906	102/39400	0.00058819	0.0119983	0.00958067	Ghir_A05G039480/Ghir_D08G016010/Ghir_D02G004590/Ghir_D05G026510/Ghir_D13G002540/Ghir_D05G027070/Ghir_A05G026470/Ghir_D05G014150/Ghir_A03G023770	9	biological_process
GO:0010167	response to nitrate	9/906	109/39400	0.000950126	0.0180303	0.0143973	Ghir_A09G022240/Ghir_D09G021510/Ghir_A04G001440/Ghir_A13G001050/Ghir_D08G018760/Ghir_A07G000210/Ghir_A08G017860/Ghir_A13G003840/Ghir_A12G023240	9	biological_process
GO:0006596	polyamine biosynthetic process	3/906	10/39400	0.00128867	0.0233678	0.0186593	Ghir_D05G000990/Ghir_A11G027540/Ghir_A05G000860	3	biological_process
GO:0031407	oxylipin metabolic process	3/906	10/39400	0.00128867	0.0233678	0.0186593	Ghir_D05G026510/Ghir_A05G026470/Ghir_A03G023770	3	biological_process
GO:0009741	response to brassinosteroid	7/906	72/39400	0.00133787	0.0237326	0.0189506	Ghir_A02G008130/Ghir_D05G022890/Ghir_D05G022880/Ghir_A05G022980/Ghir_A12G011670/Ghir_D02G008510/Ghir_A05G022970	7	biological_process
GO:0009610	response to symbiotic fungus	5/906	37/39400	0.00150574	0.0261422	0.0208747	Ghir_D02G008290/Ghir_A02G007870/Ghir_D01G020000/Ghir_A01G018110/Ghir_A03G012220	5	biological_process
GO:0009595	detection of biotic stimulus	6/906	60/39400	0.00253351	0.0398034	0.0317831	Ghir_D03G014630/Ghir_A03G004270/Ghir_A09G025170/Ghir_D09G024310/Ghir_A01G019410/Ghir_D11G036430	6	biological_process
GO:0000024	maltose biosynthetic process	2/906	4/39400	0.00307305	0.0398034	0.0317831	Ghir_D12G022510/Ghir_A12G022530	2	biological_process
GO:0003156	regulation of animal organ formation	2/906	4/39400	0.00307305	0.0398034	0.0317831	Ghir_A05G022030/Ghir_D05G021970	2	biological_process
GO:0006772	thiamine metabolic process	2/906	4/39400	0.00307305	0.0398034	0.0317831	Ghir_D12G014350/Ghir_D08G004870	2	biological_process
GO:0009229	thiamine diphosphate biosynthetic process	2/906	4/39400	0.00307305	0.0398034	0.0317831	Ghir_D12G014350/Ghir_D08G004870	2	biological_process
GO:0010942	positive regulation of cell death	2/906	4/39400	0.00307305	0.0398034	0.0317831	Ghir_D12G020060/Ghir_A12G019820	2	biological_process
GO:0060862	negative regulation of floral organ abscission	2/906	4/39400	0.00307305	0.0398034	0.0317831	Ghir_D12G020060/Ghir_A12G019820	2	biological_process
GO:1902047	polyamine transmembrane transport	2/906	4/39400	0.00307305	0.0398034	0.0317831	Ghir_A05G000060/Ghir_D05G000210	2	biological_process
GO:0000151	ubiquitin ligase complex	12/906	124/39400	3.07e-05	0.00113231	0.000904155	Ghir_D01G020940/Ghir_A01G019460/Ghir_A09G014270/Ghir_A09G010820/Ghir_D09G013740/Ghir_A10G015160/Ghir_D10G012400/Ghir_A03G020660/Ghir_D12G028790/Ghir_D02G022070/Ghir_A07G022950/Ghir_A03G017070	12	cellular_component
GO:0015112	nitrate transmembrane transporter activity	7/906	18/39400	8.47e-08	9.88e-06	7.89e-06	Ghir_A12G015590/Ghir_D07G006210/Ghir_A13G001050/Ghir_D08G018760/Ghir_A08G017860/Ghir_D12G015860/Ghir_A12G023240	7	molecular_function
GO:0015204	urea transmembrane transporter activity	6/906	16/39400	9.56e-07	7.09e-05	5.66e-05	Ghir_A03G004590/Ghir_A05G012370/Ghir_A13G024190/Ghir_D03G014300/Ghir_D13G024930/Ghir_A10G021750	6	molecular_function
GO:0043546	molybdopterin cofactor binding	4/906	6/39400	4.02e-06	0.000204798	0.000163532	Ghir_D02G008290/Ghir_A02G007870/Ghir_D01G020000/Ghir_A01G018110	4	molecular_function
GO:0050512	lactosylceramide 4-alpha-galactosyltransferase activity	4/906	7/39400	9.2e-06	0.000441526	0.00035256	Ghir_A09G017320/Ghir_D09G016750/Ghir_D04G013980/Ghir_A04G009750	4	molecular_function
GO:0016772	transferase activity, transferring phosphorus-containing groups	19/906	265/39400	1.45e-05	0.000622067	0.000496723	Ghir_D09G001800/Ghir_A09G009840/Ghir_D09G001910/Ghir_A02G012080/Ghir_D04G003060/Ghir_D09G001940/Ghir_D10G001970/Ghir_D02G017910/Ghir_D09G001860/Ghir_A09G007650/Ghir_A05G042180/Ghir_D09G009560/Ghir_A02G010480/Ghir_D04G003090/Ghir_D04G002990/Ghir_D09G007520/Ghir_A09G012580/Ghir_D10G001960/Ghir_D09G012100	19	molecular_function
GO:0016758	transferase activity, transferring hexosyl groups	12/906	120/39400	2.21e-05	0.000859273	0.000686132	Ghir_D07G019930/Ghir_A07G024040/Ghir_A04G007680/Ghir_D05G039090/Ghir_D05G039070/Ghir_D04G017410/Ghir_A11G013830/Ghir_A04G007700/Ghir_A07G019630/Ghir_D06G003050/Ghir_D05G007110/Ghir_D07G020020	12	molecular_function
GO:0016762	xyloglucan:xyloglucosyl transferase activity	8/906	69/39400	0.000183665	0.0049957	0.00398908	Ghir_D08G002900/Ghir_A05G000640/Ghir_D05G000780/Ghir_D03G005180/Ghir_A02G015550/Ghir_A08G002820/Ghir_A08G002860/Ghir_A08G002810	8	molecular_function
GO:0015662	ATPase activity, coupled to transmembrane movement of ions, phosphorylative mechanism	5/906	27/39400	0.000337066	0.00785845	0.006275	Ghir_D04G002160/Ghir_A05G040780/Ghir_D12G018620/Ghir_D06G011740/Ghir_A12G018320	5	molecular_function
GO:0035251	UDP-glucosyltransferase activity	6/906	42/39400	0.000376371	0.00853108	0.0068121	Ghir_D02G002240/Ghir_D12G017180/Ghir_D02G002220/Ghir_D02G002230/Ghir_D08G016200/Ghir_D02G002200	6	molecular_function
GO:0009703	nitrate reductase (NADH) activity	4/906	17/39400	0.000520482	0.0114787	0.00916581	Ghir_D02G008290/Ghir_A02G007870/Ghir_D01G020000/Ghir_A01G018110	4	molecular_function
GO:0004012	phospholipid-translocating ATPase activity	5/906	30/39400	0.000562039	0.0117596	0.00939008	Ghir_D04G002160/Ghir_A05G040780/Ghir_D12G018620/Ghir_A12G018320/Ghir_A05G014060	5	molecular_function
GO:0019829	cation-transporting ATPase activity	8/906	82/39400	0.000602855	0.0119983	0.00958067	Ghir_D09G022780/Ghir_D04G002160/Ghir_A05G040780/Ghir_D12G018620/Ghir_D06G011740/Ghir_A12G018320/Ghir_A08G008800/Ghir_A05G014060	8	molecular_function
GO:0009978	allene oxide synthase activity	3/906	8/39400	0.000622461	0.0120935	0.00965672	Ghir_D05G026510/Ghir_A05G026470/Ghir_A03G023770	3	molecular_function
GO:0008194	UDP-glycosyltransferase activity	3/906	11/39400	0.0017417	0.029609	0.0236429	Ghir_D07G019930/Ghir_A04G007680/Ghir_A07G019630	3	molecular_function
GO:0030151	molybdenum ion binding	4/906	26/39400	0.00277449	0.0398034	0.0317831	Ghir_D02G008290/Ghir_A02G007870/Ghir_D01G020000/Ghir_A01G018110	4	molecular_function
GO:0004320	oleoyl-[acyl-carrier-protein] hydrolase activity	3/906	13/39400	0.00291706	0.0398034	0.0317831	Ghir_A12G015290/Ghir_A13G020980/Ghir_D13G021800	3	molecular_function
GO:0016295	myristoyl-[acyl-carrier-protein] hydrolase activity	3/906	13/39400	0.00291706	0.0398034	0.0317831	Ghir_A12G015290/Ghir_A13G020980/Ghir_D13G021800	3	molecular_function
GO:0016296	palmitoyl-[acyl-carrier-protein] hydrolase activity	3/906	13/39400	0.00291706	0.0398034	0.0317831	Ghir_A12G015290/Ghir_A13G020980/Ghir_D13G021800	3	molecular_function
GO:0004788	thiamine diphosphokinase activity	2/906	4/39400	0.00307305	0.0398034	0.0317831	Ghir_D12G014350/Ghir_D08G004870	2	molecular_function
GO:0015203	polyamine transmembrane transporter activity	2/906	4/39400	0.00307305	0.0398034	0.0317831	Ghir_A05G000060/Ghir_D05G000210	2	molecular_function
GO:0033741	adenylyl-sulfate reductase (glutathione) activity	2/906	4/39400	0.00307305	0.0398034	0.0317831	Ghir_D05G017530/Ghir_A05G017540	2	molecular_function

## Sheet: 255
Data S2. Gene ontology (GO) enrichment analysis of the common and individual DEGs in OE2 and OE10 lines compared to WT under normal and V991 conditions (common 255 DEGs under V991 condition).
ID	Description	GeneRatio	BgRatio	pvalue	p.adjust	qvalue	geneID	Count	Term
GO:0006270	DNA replication initiation	10/163	81/39400	1.62e-12	3.08e-10	2.33e-10	Ghir_A03G012900/Ghir_A03G023640/Ghir_A05G015390/Ghir_A09G000270/Ghir_D02G015240/Ghir_D02G025100/Ghir_D10G004480/Ghir_D13G000850/Ghir_D13G003140/Ghir_D13G020590	10	biological_process
GO:0006275	regulation of DNA replication	9/163	97/39400	2.97e-10	2.83e-08	2.14e-08	Ghir_A03G005720/Ghir_A03G012900/Ghir_A05G015390/Ghir_A09G000270/Ghir_D02G015240/Ghir_D10G004480/Ghir_D13G000850/Ghir_D13G003140/Ghir_D13G020590	9	biological_process
GO:0006268	DNA unwinding involved in DNA replication	5/163	20/39400	1.68e-08	1.28e-06	9.66e-07	Ghir_A05G015390/Ghir_A09G000270/Ghir_D10G004480/Ghir_D13G003140/Ghir_D13G020590	5	biological_process
GO:0006306	DNA methylation	8/163	123/39400	4.97e-08	3.15e-06	2.38e-06	Ghir_A03G012900/Ghir_A05G015390/Ghir_A09G000270/Ghir_D02G015240/Ghir_D10G004480/Ghir_D13G000850/Ghir_D13G003140/Ghir_D13G020590	8	biological_process
GO:0051567	histone H3-K9 methylation	8/163	142/39400	1.51e-07	8.22e-06	6.21e-06	Ghir_A03G012900/Ghir_A05G015390/Ghir_A09G000270/Ghir_D02G015240/Ghir_D10G004480/Ghir_D13G000850/Ghir_D13G003140/Ghir_D13G020590	8	biological_process
GO:0051726	regulation of cell cycle	7/163	98/39400	1.84e-07	8.73e-06	6.6e-06	Ghir_A03G012900/Ghir_A05G015390/Ghir_A09G000270/Ghir_D02G015240/Ghir_D10G004480/Ghir_D13G000850/Ghir_D13G003140	7	biological_process
GO:0008283	cell population proliferation	8/163	155/39400	2.97e-07	1.25e-05	9.47e-06	Ghir_A03G012900/Ghir_A05G015390/Ghir_A07G007020/Ghir_D02G015240/Ghir_D10G004480/Ghir_D13G000850/Ghir_D13G003140/Ghir_D13G020590	8	biological_process
GO:0000169	osmosensory signaling MAPK cascade	2/163	4/39400	0.000101509	0.00296718	0.00224388	Ghir_A03G004270/Ghir_D03G014630	2	biological_process
GO:0010120	camalexin biosynthetic process	2/163	4/39400	0.000101509	0.00296718	0.00224388	Ghir_A03G004270/Ghir_D03G014630	2	biological_process
GO:0080136	priming of cellular response to stress	2/163	4/39400	0.000101509	0.00296718	0.00224388	Ghir_A03G004270/Ghir_D03G014630	2	biological_process
GO:0032508	DNA duplex unwinding	3/163	24/39400	0.000131982	0.00358236	0.00270909	Ghir_A03G023640/Ghir_A13G003150/Ghir_D02G025100	3	biological_process
GO:0006269	DNA replication, synthesis of RNA primer	2/163	5/39400	0.000168721	0.00400711	0.00303031	Ghir_A03G012900/Ghir_D02G015240	2	biological_process
GO:0000911	cytokinesis by cell plate formation	5/163	136/39400	0.000265088	0.00592549	0.00448105	Ghir_A05G015390/Ghir_A09G000270/Ghir_D10G004480/Ghir_D13G003140/Ghir_D13G020590	5	biological_process
GO:2000038	regulation of stomatal complex development	2/163	9/39400	0.000600812	0.0126838	0.0095919	Ghir_A03G004270/Ghir_D03G014630	2	biological_process
GO:2000037	regulation of stomatal complex patterning	2/163	10/39400	0.000748973	0.0149795	0.011328	Ghir_A03G004270/Ghir_D03G014630	2	biological_process
GO:0009595	detection of biotic stimulus	3/163	60/39400	0.00200093	0.0362073	0.0273811	Ghir_A03G004270/Ghir_D03G014630/Ghir_D11G036430	3	biological_process
GO:0009611	response to wounding	5/163	225/39400	0.00252291	0.0435776	0.0329548	Ghir_A01G005670/Ghir_A03G004270/Ghir_A04G002220/Ghir_A09G023600/Ghir_D03G014630	5	biological_process
GO:0042555	MCM complex	8/163	22/39400	2.2e-14	8.34e-12	6.31e-12	Ghir_A03G023640/Ghir_A05G015390/Ghir_A09G000270/Ghir_D02G025100/Ghir_D10G004480/Ghir_D13G000850/Ghir_D13G003140/Ghir_D13G020590	8	cellular_component
GO:0003678	DNA helicase activity	7/163	25/39400	8.22e-12	1.04e-09	7.88e-10	Ghir_A03G023640/Ghir_A05G015390/Ghir_A09G000270/Ghir_D02G025100/Ghir_D10G004480/Ghir_D13G003140/Ghir_D13G020590	7	molecular_function
GO:0008094	DNA-dependent ATPase activity	5/163	40/39400	6.67e-07	2.53e-05	1.92e-05	Ghir_A05G015390/Ghir_A09G000270/Ghir_D10G004480/Ghir_D13G003140/Ghir_D13G020590	5	molecular_function
GO:0003896	DNA primase activity	2/163	5/39400	0.000168721	0.00400711	0.00303031	Ghir_A03G012900/Ghir_D02G015240	2	molecular_function
GO:0010295	(+)-abscisic acid 8'-hydroxylase activity	2/163	12/39400	0.00109253	0.0207581	0.015698	Ghir_A08G015750/Ghir_D08G016580	2	molecular_function

## Sheet: 2303
Data S2. Gene ontology (GO) enrichment analysis of the common and individual DEGs in OE2 and OE10 lines compared to WT under normal and V991 conditions ( 2302 DEGs in OE10 vs WT under normal condition).
ID	Description	GeneRatio	BgRatio	pvalue	p.adjust	qvalue	geneID	Count	Term
GO:0043069	negative regulation of programmed cell death	23/1384	142/39400	1.01895e-09	1.24821e-06	1.06829e-06	Ghir_D13G002850/Ghir_D01G020910/Ghir_A13G002560/Ghir_A05G006590/Ghir_D01G013390/Ghir_A01G012400/Ghir_D09G003660/Ghir_A09G014240/Ghir_A11G023140/Ghir_D02G024830/Ghir_D05G016290/Ghir_D09G013710/Ghir_D05G006660/Ghir_A09G004220/Ghir_D07G024410/Ghir_D12G019300/Ghir_D03G002900/Ghir_A07G024360/Ghir_D06G022710/Ghir_D03G002700/Ghir_D11G012660/Ghir_D10G010450/Ghir_D07G009350	23	biological_process
GO:0006612	protein targeting to membrane	30/1384	248/39400	4.50944e-09	2.3811e-06	2.03787e-06	Ghir_D13G002850/Ghir_D01G020910/Ghir_A13G002560/Ghir_A05G006590/Ghir_D12G018120/Ghir_D02G018110/Ghir_D01G013390/Ghir_A01G012400/Ghir_A03G016830/Ghir_D09G003660/Ghir_A11G023140/Ghir_D02G024830/Ghir_D05G016290/Ghir_D09G013710/Ghir_D05G006660/Ghir_A09G004220/Ghir_D07G024410/Ghir_D06G023370/Ghir_D12G019300/Ghir_D03G002900/Ghir_A07G024360/Ghir_D06G022710/Ghir_D03G002700/Ghir_D11G012660/Ghir_A10G006290…	30	biological_process
GO:0080167	response to karrikin	25/1384	181/39400	5.83127e-09	2.3811e-06	2.03787e-06	Ghir_A04G014760/Ghir_A02G003880/Ghir_A05G040550/Ghir_D02G006910/Ghir_A02G006530/Ghir_A06G015850/Ghir_D04G019460/Ghir_A08G009820/Ghir_D04G014760/Ghir_D04G002380/Ghir_D02G016840/Ghir_D13G006600/Ghir_D08G009580/Ghir_D07G024410/Ghir_A11G016530/Ghir_A05G024980/Ghir_D01G017430/Ghir_D02G015770/Ghir_D11G016620/Ghir_D02G023680/Ghir_D05G025020/Ghir_A07G024360/Ghir_D05G023860/Ghir_A05G024010/Ghir_D10G021790	25	biological_process
GO:0010363	regulation of plant-type hypersensitive response	29/1384	242/39400	1.00444e-08	3.07611e-06	2.6327e-06	Ghir_D13G002850/Ghir_D01G020910/Ghir_A13G002560/Ghir_A05G006590/Ghir_D12G018120/Ghir_D01G013390/Ghir_A01G012400/Ghir_D09G003660/Ghir_A09G014240/Ghir_A11G023140/Ghir_D02G024830/Ghir_D05G016290/Ghir_D09G013710/Ghir_D05G006660/Ghir_A09G004220/Ghir_D07G024410/Ghir_D06G023370/Ghir_D12G019300/Ghir_D03G002900/Ghir_A07G024360/Ghir_D06G022710/Ghir_D03G002700/Ghir_D11G012660/Ghir_A10G006290/Ghir_A08G025980…	29	biological_process
GO:0030968	endoplasmic reticulum unfolded protein response	23/1384	163/39400	1.55351e-08	3.80611e-06	3.25747e-06	Ghir_D13G002850/Ghir_D01G020910/Ghir_A13G002560/Ghir_A05G006590/Ghir_D12G018120/Ghir_D02G018110/Ghir_A02G017330/Ghir_A03G016830/Ghir_D09G003660/Ghir_A09G014240/Ghir_A11G023140/Ghir_D05G006660/Ghir_A09G004220/Ghir_D07G024410/Ghir_D03G002300/Ghir_D12G019300/Ghir_D03G002900/Ghir_D13G025300/Ghir_A07G024360/Ghir_D03G002700/Ghir_D11G012660/Ghir_D10G010450/Ghir_D07G009350	23	biological_process
GO:0050832	defense response to fungus	29/1384	256/39400	3.53884e-08	7.22512e-06	6.18365e-06	Ghir_A12G005090/Ghir_D11G027480/Ghir_D12G009540/Ghir_D13G002850/Ghir_D01G020910/Ghir_A05G029860/Ghir_A12G007510/Ghir_A13G002560/Ghir_D12G018120/Ghir_D13G025380/Ghir_A13G024610/Ghir_D01G013390/Ghir_A03G003580/Ghir_D12G026680/Ghir_D11G004320/Ghir_A01G012400/Ghir_D03G015370/Ghir_A09G014240/Ghir_D05G016290/Ghir_D09G013710/Ghir_D03G013700/Ghir_D12G019300/Ghir_D03G002900/Ghir_A10G022420/Ghir_D06G022710…	29	biological_process
GO:0010200	response to chitin	29/1384	263/39400	6.40002e-08	1.12e-05	9.58559e-06	Ghir_D13G002850/Ghir_D01G020910/Ghir_A08G014000/Ghir_A13G002560/Ghir_D12G018120/Ghir_D12G022740/Ghir_D12G011840/Ghir_D11G009870/Ghir_A09G014240/Ghir_A10G014470/Ghir_A11G023140/Ghir_D05G016290/Ghir_A09G004220/Ghir_D02G016840/Ghir_D06G023370/Ghir_D12G019300/Ghir_A11G035560/Ghir_A12G013140/Ghir_D12G013350/Ghir_D03G002900/Ghir_D13G025300/Ghir_D06G010020/Ghir_D06G022710/Ghir_A06G009690/Ghir_A03G005890…	29	biological_process
GO:0008615	pyridoxine biosynthetic process	7/1384	15/39400	3.26527e-07	4.99994e-05	4.27922e-05	Ghir_A04G009840/Ghir_D04G014080/Ghir_A09G017400/Ghir_A01G022140/Ghir_D05G007750/Ghir_D01G023680/Ghir_A05G007670	7	biological_process
GO:0015996	chlorophyll catabolic process	14/1384	78/39400	5.10786e-07	6.95237e-05	5.95021e-05	Ghir_A08G018510/Ghir_D01G020440/Ghir_A05G041650/Ghir_D08G015810/Ghir_D13G009560/Ghir_D04G001270/Ghir_A08G015010/Ghir_A04G009770/Ghir_D04G005550/Ghir_A01G015260/Ghir_D06G016930/Ghir_D11G024570/Ghir_A05G037470/Ghir_A13G009380	14	biological_process
GO:0006562	proline catabolic process	4/1384	4/39400	1.51615e-06	0.000154773	0.000132463	Ghir_D08G004160/Ghir_A08G003960/Ghir_A11G017740/Ghir_D11G017800	4	biological_process
GO:0010378	temperature compensation of the circadian clock	4/1384	4/39400	1.51615e-06	0.000154773	0.000132463	Ghir_D02G006910/Ghir_A02G006530/Ghir_A05G024980/Ghir_D05G025020	4	biological_process
GO:0045487	gibberellin catabolic process	6/1384	13/39400	2.57894e-06	0.000225657	0.00019313	Ghir_D06G022170/Ghir_A06G021120/Ghir_D10G004610/Ghir_A13G015990/Ghir_D01G003720/Ghir_D13G016670	6	biological_process
GO:0010583	response to cyclopentenone	14/1384	96/39400	6.63472e-06	0.000541835	0.000463732	Ghir_D05G039330/Ghir_A09G017010/Ghir_D05G015160/Ghir_A02G017330/Ghir_D05G018870/Ghir_D02G024830/Ghir_D03G002300/Ghir_D02G008050/Ghir_A02G003670/Ghir_A02G007610/Ghir_A06G004800/Ghir_A11G003460/Ghir_A05G019210/Ghir_D13G024100	14	biological_process
GO:0048578	positive regulation of long-day photoperiodism, flowering	4/1384	5/39400	7.3683e-06	0.000564135	0.000482817	Ghir_D02G006910/Ghir_A02G006530/Ghir_A05G024980/Ghir_D05G025020	4	biological_process
GO:0052542	defense response by callose deposition	10/1384	50/39400	7.89893e-06	0.000569187	0.000487141	Ghir_D13G002850/Ghir_D01G020910/Ghir_A13G002560/Ghir_D12G018120/Ghir_A11G023140/Ghir_D05G016290/Ghir_A09G004220/Ghir_D12G019300/Ghir_D06G022710/Ghir_A05G019210	10	biological_process
GO:0009611	response to wounding	22/1384	225/39400	1.66294e-05	0.00113172	0.000968589	Ghir_D13G025380/Ghir_A13G024610/Ghir_A03G003580/Ghir_A07G014230/Ghir_D03G015370/Ghir_A09G023700/Ghir_A09G014240/Ghir_A05G014360/Ghir_D02G016840/Ghir_A06G004740/Ghir_D09G022920/Ghir_A08G018450/Ghir_D02G008050/Ghir_A10G005960/Ghir_D08G019350/Ghir_D07G014480/Ghir_A02G018090/Ghir_A05G022930/Ghir_D03G002700/Ghir_A10G006290/Ghir_A02G007610/Ghir_A05G030370	22	biological_process
GO:0051245	negative regulation of cellular defense response	4/1384	6/39400	2.14862e-05	0.00138529	0.00118561	Ghir_D01G013390/Ghir_A01G012400/Ghir_A09G014240/Ghir_D09G013710	4	biological_process
GO:0006862	nucleotide transport	9/1384	46/39400	2.70415e-05	0.00144588	0.00123746	Ghir_D09G003660/Ghir_A09G014240/Ghir_D02G024830/Ghir_D05G016290/Ghir_D07G024410/Ghir_D03G002900/Ghir_A07G024360/Ghir_D06G022710/Ghir_D10G010450	9	biological_process
GO:0006073	cellular glucan metabolic process	11/1384	69/39400	2.71471e-05	0.00144588	0.00123746	Ghir_D02G009940/Ghir_A05G032460/Ghir_Scaffold2662G000010/Ghir_D05G032440/Ghir_A02G009660/Ghir_D12G021850/Ghir_D11G023930/Ghir_D08G002940/Ghir_A11G005510/Ghir_A08G020950/Ghir_A02G016380	11	biological_process
GO:0015696	ammonium transport	9/1384	49/39400	4.58786e-05	0.00234172	0.00200417	Ghir_D09G003660/Ghir_A09G014240/Ghir_D02G024830/Ghir_D05G016290/Ghir_D07G024410/Ghir_D03G002900/Ghir_A07G024360/Ghir_D06G022710/Ghir_D10G010450	9	biological_process
GO:0009813	flavonoid biosynthetic process	8/1384	39/39400	5.29169e-05	0.0024932	0.00213381	Ghir_A05G032660/Ghir_D06G000680/Ghir_D10G015380/Ghir_D10G015360/Ghir_D02G003050/Ghir_A11G013040/Ghir_D11G012990/Ghir_A10G012390	8	biological_process
GO:0043090	amino acid import	12/1384	88/39400	5.88245e-05	0.00266889	0.00228418	Ghir_A05G029860/Ghir_D09G003660/Ghir_A09G014240/Ghir_D05G016290/Ghir_D07G024410/Ghir_D03G002900/Ghir_D02G015770/Ghir_A07G024360/Ghir_D06G022710/Ghir_A12G006870/Ghir_D10G010450/Ghir_D09G022110	12	biological_process
GO:0032940	secretion by cell	8/1384	41/39400	7.72214e-05	0.00326194	0.00279174	Ghir_D06G022170/Ghir_A06G021120/Ghir_D10G004610/Ghir_A13G015990/Ghir_A13G004280/Ghir_D01G003720/Ghir_D01G011170/Ghir_D13G016670	8	biological_process
GO:0009697	salicylic acid biosynthetic process	13/1384	106/39400	9.0148e-05	0.0035623	0.00304881	Ghir_D12G018120/Ghir_A02G016120/Ghir_D05G032240/Ghir_A09G014240/Ghir_D05G016290/Ghir_D05G018740/Ghir_D03G002900/Ghir_D13G025300/Ghir_D06G022710/Ghir_D03G002700/Ghir_A03G005890/Ghir_D10G010450/Ghir_D07G009350	13	biological_process
GO:0043269	regulation of ion transport	9/1384	54/39400	0.000101473	0.00388451	0.00332457	Ghir_D09G003660/Ghir_A09G014240/Ghir_D02G024830/Ghir_D05G016290/Ghir_D07G024410/Ghir_D03G002900/Ghir_A07G024360/Ghir_D06G022710/Ghir_D10G010450	9	biological_process
GO:0042823	pyridoxal phosphate biosynthetic process	5/1384	15/39400	0.000118755	0.00437415	0.00374363	Ghir_A04G009840/Ghir_D04G014080/Ghir_A09G017400/Ghir_A01G022140/Ghir_D01G023680	5	biological_process
GO:0009862	systemic acquired resistance, salicylic acid mediated signaling pathway	14/1384	124/39400	0.000121405	0.00437415	0.00374363	Ghir_D01G020910/Ghir_A09G014240/Ghir_D05G016290/Ghir_D12G019300/Ghir_A02G007960/Ghir_D06G022710/Ghir_A06G004180/Ghir_D03G002700/Ghir_D02G008380/Ghir_D11G012660/Ghir_D06G004250/Ghir_A01G018030/Ghir_A03G005890/Ghir_A08G010130	14	biological_process
GO:0015802	basic amino acid transport	8/1384	45/39400	0.000153841	0.00529141	0.00452868	Ghir_D09G003660/Ghir_A09G014240/Ghir_D05G016290/Ghir_D07G024410/Ghir_D03G002900/Ghir_A07G024360/Ghir_D06G022710/Ghir_D10G010450	8	biological_process
GO:0015757	galactose transmembrane transport	5/1384	16/39400	0.00016774	0.00529141	0.00452868	Ghir_A03G019760/Ghir_A05G010020/Ghir_D06G007010/Ghir_A01G001090/Ghir_D02G021180	5	biological_process
GO:0006887	exocytosis	7/1384	36/39400	0.000221947	0.00647345	0.00554033	Ghir_A01G011630/Ghir_D09G013830/Ghir_D05G009770/Ghir_A07G025180/Ghir_D07G010360/Ghir_D09G000940/Ghir_A09G000960	7	biological_process
GO:0009867	jasmonic acid mediated signaling pathway	17/1384	182/39400	0.00025237	0.0070262	0.0060134	Ghir_D01G020910/Ghir_D12G018120/Ghir_D02G018110/Ghir_D01G013390/Ghir_A01G012400/Ghir_A03G016830/Ghir_A09G014240/Ghir_D05G016290/Ghir_D09G013710/Ghir_D06G023370/Ghir_D12G019300/Ghir_D01G002080/Ghir_D06G022710/Ghir_D03G002700/Ghir_D11G012660/Ghir_A03G005890/Ghir_A08G010130	17	biological_process
GO:0002679	respiratory burst involved in defense response	11/1384	93/39400	0.000421929	0.0105482	0.00902774	Ghir_D01G020910/Ghir_D12G018120/Ghir_D12G022740/Ghir_A09G014240/Ghir_A10G014470/Ghir_D05G016290/Ghir_D02G016840/Ghir_D06G023370/Ghir_D12G019300/Ghir_D06G022710/Ghir_D07G009350	11	biological_process
GO:0009407	toxin catabolic process	15/1384	164/39400	0.000708549	0.0166918	0.0142857	Ghir_D05G039330/Ghir_A09G017010/Ghir_D05G015160/Ghir_A02G017330/Ghir_D11G028820/Ghir_D05G018870/Ghir_D02G024830/Ghir_D03G002300/Ghir_D02G008050/Ghir_A13G018580/Ghir_A02G007610/Ghir_A06G004800/Ghir_A11G003460/Ghir_A05G019210/Ghir_D13G024100	15	biological_process
GO:0009635	response to herbicide	3/1384	6/39400	0.000798716	0.0183839	0.015734	Ghir_A04G004030/Ghir_D05G034240/Ghir_A04G004970	3	biological_process
GO:0006537	glutamate biosynthetic process	4/1384	13/39400	0.000840409	0.0183839	0.015734	Ghir_D08G004160/Ghir_A08G003960/Ghir_A11G017740/Ghir_D11G017800	4	biological_process
GO:0009800	cinnamic acid biosynthetic process	4/1384	13/39400	0.000840409	0.0183839	0.015734	Ghir_D06G008060/Ghir_A06G007860/Ghir_D04G012180/Ghir_A04G008120	4	biological_process
GO:0006855	drug transmembrane transport	12/1384	121/39400	0.00116557	0.0243625	0.0208507	Ghir_A11G000410/Ghir_D06G007270/Ghir_D02G017970/Ghir_A06G007100/Ghir_D02G013720/Ghir_A03G015140/Ghir_A09G000790/Ghir_A11G021820/Ghir_D09G000750/Ghir_A03G016680/Ghir_A10G006290/Ghir_D05G022620	12	biological_process
GO:0006559	L-phenylalanine catabolic process	4/1384	15/39400	0.00151676	0.0290318	0.0248469	Ghir_D06G008060/Ghir_A06G007860/Ghir_D04G012180/Ghir_A04G008120	4	biological_process
GO:0009863	salicylic acid mediated signaling pathway	9/1384	78/39400	0.00164295	0.0309633	0.0265	Ghir_D12G018120/Ghir_D02G018110/Ghir_D01G013390/Ghir_A01G012400/Ghir_A03G016830/Ghir_D05G032240/Ghir_D09G013710/Ghir_D06G023370/Ghir_D13G025300	9	biological_process
GO:0043085	positive regulation of catalytic activity	11/1384	118/39400	0.00300129	0.0450549	0.0385604	Ghir_D05G028510/Ghir_A13G021000/Ghir_A05G041650/Ghir_D12G002420/Ghir_A05G040600/Ghir_D05G023860/Ghir_D04G001270/Ghir_A05G024010/Ghir_D09G002580/Ghir_A07G023420/Ghir_D03G001330	11	biological_process
GO:0015752	D-ribose transmembrane transport	3/1384	9/39400	0.00309873	0.0450549	0.0385604	Ghir_A03G019760/Ghir_A01G001090/Ghir_D02G021180	3	biological_process
GO:0015753	D-xylose transmembrane transport	3/1384	9/39400	0.00309873	0.0450549	0.0385604	Ghir_A03G019760/Ghir_A01G001090/Ghir_D02G021180	3	biological_process
GO:0015795	sorbitol transport	3/1384	9/39400	0.00309873	0.0450549	0.0385604	Ghir_A03G019760/Ghir_A01G001090/Ghir_D02G021180	3	biological_process
GO:0015797	mannitol transport	3/1384	9/39400	0.00309873	0.0450549	0.0385604	Ghir_A03G019760/Ghir_A01G001090/Ghir_D02G021180	3	biological_process
GO:0010951	negative regulation of endopeptidase activity	4/1384	18/39400	0.00312626	0.0450549	0.0385604	Ghir_A10G021930/Ghir_D04G002570/Ghir_A05G040430/Ghir_A10G021910	4	biological_process
GO:0000165	MAPK cascade	18/1384	249/39400	0.00326683	0.0465333	0.0398257	Ghir_D01G020910/Ghir_D11G022250/Ghir_D11G020530/Ghir_A02G000970/Ghir_A09G014240/Ghir_A10G000750/Ghir_D05G016290/Ghir_D12G019300/Ghir_A02G018380/Ghir_A02G007350/Ghir_D06G022710/Ghir_D03G002700/Ghir_D11G012660/Ghir_A03G013650/Ghir_D02G007820/Ghir_A03G005890/Ghir_A08G010130/Ghir_A04G004710	18	biological_process
GO:0045087	innate immune response	7/1384	56/39400	0.00335619	0.0472567	0.0404449	Ghir_Scaffold3219G000060/Ghir_D01G006860/Ghir_D05G032240/Ghir_D01G023100/Ghir_D13G025300/Ghir_D09G015920/Ghir_A09G016430	7	biological_process
GO:0001881	receptor recycling	2/1384	3/39400	0.00361261	0.0491717	0.0420838	Ghir_D12G017940/Ghir_A12G017690	2	biological_process
GO:0008333	endosome to lysosome transport	2/1384	3/39400	0.00361261	0.0491717	0.0420838	Ghir_D12G017940/Ghir_A12G017690	2	biological_process
GO:0009889	regulation of biosynthetic process	2/1384	3/39400	0.00361261	0.0491717	0.0420838	Ghir_A11G013040/Ghir_D11G012990	2	biological_process
GO:0000145	exocyst	7/1384	51/39400	0.00194923	0.0361789	0.0309638	Ghir_D09G013830/Ghir_A09G014360/Ghir_D05G009770/Ghir_A07G025180/Ghir_D07G010360/Ghir_D09G000940/Ghir_A09G000960	7	cellular_component
GO:0005654	nucleoplasm	4/1384	18/39400	0.00312626	0.0450549	0.0385604	Ghir_D02G006910/Ghir_A02G006530/Ghir_A05G024980/Ghir_D05G025020	4	cellular_component
GO:0004657	proline dehydrogenase activity	4/1384	4/39400	1.51615e-06	0.000154773	0.000132463	Ghir_D08G004160/Ghir_A08G003960/Ghir_A11G017740/Ghir_D11G017800	4	molecular_function
GO:0052634	C-19 gibberellin 2-beta-dioxygenase activity	6/1384	13/39400	2.57894e-06	0.000225657	0.00019313	Ghir_D06G022170/Ghir_A06G021120/Ghir_D10G004610/Ghir_A13G015990/Ghir_D01G003720/Ghir_D13G016670	6	molecular_function
GO:0045552	dihydrokaempferol 4-reductase activity	7/1384	26/39400	2.37705e-05	0.00144588	0.00123746	Ghir_A01G019160/Ghir_A08G009820/Ghir_D06G000680/Ghir_D03G005440/Ghir_D08G009580/Ghir_A05G019640/Ghir_A02G014180	7	molecular_function
GO:0016762	xyloglucan:xyloglucosyl transferase activity	11/1384	69/39400	2.71471e-05	0.00144588	0.00123746	Ghir_D02G009940/Ghir_A05G032460/Ghir_Scaffold2662G000010/Ghir_D05G032440/Ghir_A02G009660/Ghir_D12G021850/Ghir_D11G023930/Ghir_D08G002940/Ghir_A11G005510/Ghir_A08G020950/Ghir_A02G016380	11	molecular_function
GO:0033743	peptide-methionine (R)-S-oxide reductase activity	4/1384	7/39400	4.87328e-05	0.00238791	0.0020437	Ghir_A02G019010/Ghir_A08G024520/Ghir_D03G000560/Ghir_D08G025400	4	molecular_function
GO:0016772	transferase activity, transferring phosphorus-containing groups	23/1384	265/39400	7.07885e-05	0.003097	0.00265058	Ghir_A01G003740/Ghir_A09G001930/Ghir_D08G004140/Ghir_A11G023350/Ghir_D10G024410/Ghir_D01G023430/Ghir_D01G023440/Ghir_A02G007280/Ghir_A09G007770/Ghir_A06G012880/Ghir_A01G004210/Ghir_D09G002060/Ghir_D09G025700/Ghir_D11G031840/Ghir_A07G018330/Ghir_D07G017990/Ghir_A07G015070/Ghir_D04G003000/Ghir_A05G041650/Ghir_D09G005270/Ghir_D06G000790/Ghir_D04G001270/Ghir_A04G015590	23	molecular_function
GO:0033910	glucan 1,4-alpha-maltotetraohydrolase activity	5/1384	14/39400	8.15302e-05	0.00332915	0.00284926	Ghir_D01G011780/Ghir_A05G020740/Ghir_A12G017740/Ghir_A05G043250/Ghir_A05G043240	5	molecular_function
GO:0043495	protein membrane anchor	4/1384	9/39400	0.000165783	0.00529141	0.00452868	Ghir_D01G013390/Ghir_A01G012400/Ghir_A09G014240/Ghir_D09G013710	4	molecular_function
GO:0005354	galactose transmembrane transporter activity	5/1384	16/39400	0.00016774	0.00529141	0.00452868	Ghir_A03G019760/Ghir_A05G010020/Ghir_D06G007010/Ghir_A01G001090/Ghir_D02G021180	5	molecular_function
GO:0018580	nitronate monooxygenase activity	3/1384	4/39400	0.000168461	0.00529141	0.00452868	Ghir_A12G001530/Ghir_A04G012360/Ghir_D12G001580	3	molecular_function
GO:0080030	methyl indole-3-acetate esterase activity	6/1384	25/39400	0.000185266	0.00566644	0.00484965	Ghir_D10G007900/Ghir_D05G012590/Ghir_A06G019070/Ghir_A09G010900/Ghir_D06G020220/Ghir_D03G001330	6	molecular_function
GO:0016702	oxidoreductase activity, acting on single donors with incorporation of molecular oxygen, incorporation of two atoms of oxygen	13/1384	114/39400	0.000189652	0.00566644	0.00484965	Ghir_A13G016390/Ghir_D06G022170/Ghir_A06G021120/Ghir_D10G004610/Ghir_A05G040550/Ghir_A12G001530/Ghir_D04G002380/Ghir_A08G018450/Ghir_A04G012360/Ghir_D08G019350/Ghir_D12G001580/Ghir_A05G038690/Ghir_A07G019580	13	molecular_function
GO:0080032	methyl jasmonate esterase activity	6/1384	26/39400	0.000233715	0.00665815	0.00569841	Ghir_D10G007900/Ghir_D05G012590/Ghir_A06G019070/Ghir_A09G010900/Ghir_D06G020220/Ghir_D03G001330	6	molecular_function
GO:0015297	antiporter activity	13/1384	118/39400	0.00026765	0.00728603	0.00623578	Ghir_A11G000410/Ghir_D06G007270/Ghir_D02G017970/Ghir_A06G007100/Ghir_A06G015850/Ghir_D02G013720/Ghir_A03G015140/Ghir_A09G000790/Ghir_A05G031560/Ghir_A11G021820/Ghir_D09G000750/Ghir_A03G016680/Ghir_D05G022620	13	molecular_function
GO:0045486	naringenin 3-dioxygenase activity	6/1384	27/39400	0.0002916	0.0076002	0.00650466	Ghir_A08G011600/Ghir_D08G011770/Ghir_A05G040550/Ghir_A12G025930/Ghir_D04G002380/Ghir_D12G006160	6	molecular_function
GO:0080031	methyl salicylate esterase activity	6/1384	27/39400	0.0002916	0.0076002	0.00650466	Ghir_D10G007900/Ghir_D05G012590/Ghir_A06G019070/Ghir_A09G010900/Ghir_D06G020220/Ghir_D03G001330	6	molecular_function
GO:0016210	naringenin-chalcone synthase activity	5/1384	18/39400	0.000310298	0.00791905	0.00677755	Ghir_A05G032660/Ghir_D10G015380/Ghir_D10G015360/Ghir_D02G003050/Ghir_A10G012390	5	molecular_function
GO:0050253	retinyl-palmitate esterase activity	6/1384	29/39400	0.00044069	0.0107969	0.00924057	Ghir_D10G007900/Ghir_D05G012590/Ghir_A06G019070/Ghir_A09G010900/Ghir_D06G020220/Ghir_D03G001330	6	molecular_function
GO:0004556	alpha-amylase activity	5/1384	20/39400	0.000529584	0.0127204	0.0108868	Ghir_D01G011780/Ghir_A05G020740/Ghir_A12G017740/Ghir_A05G043250/Ghir_A05G043240	5	molecular_function
GO:0045548	phenylalanine ammonia-lyase activity	4/1384	13/39400	0.000840409	0.0183839	0.015734	Ghir_D06G008060/Ghir_A06G007860/Ghir_D04G012180/Ghir_A04G008120	4	molecular_function
GO:0004359	glutaminase activity	2/1384	2/39400	0.00123304	0.0243625	0.0208507	Ghir_D05G007750/Ghir_A05G007670	2	molecular_function
GO:0047705	bilirubin oxidase activity	2/1384	2/39400	0.00123304	0.0243625	0.0208507	Ghir_A03G013830/Ghir_D02G015010	2	molecular_function
GO:0052861	glucan endo-1,3-beta-glucanase activity, C-3 substituted reducing group	2/1384	2/39400	0.00123304	0.0243625	0.0208507	Ghir_A07G007950/Ghir_D07G008040	2	molecular_function
GO:0052862	glucan endo-1,4-beta-glucanase activity, C-3 substituted reducing group	2/1384	2/39400	0.00123304	0.0243625	0.0208507	Ghir_A07G007950/Ghir_D07G008040	2	molecular_function
GO:0080124	pheophytinase activity	2/1384	2/39400	0.00123304	0.0243625	0.0208507	Ghir_D08G015810/Ghir_A08G015010	2	molecular_function
GO:0015238	drug transmembrane transporter activity	11/1384	108/39400	0.00148388	0.0288531	0.0246941	Ghir_A11G000410/Ghir_D06G007270/Ghir_D02G017970/Ghir_A06G007100/Ghir_D02G013720/Ghir_A03G015140/Ghir_A09G000790/Ghir_A11G021820/Ghir_D09G000750/Ghir_A03G016680/Ghir_D05G022620	11	molecular_function
GO:0047077	Photinus-luciferin 4-monooxygenase (ATP-hydrolyzing) activity	5/1384	27/39400	0.00224895	0.0411188	0.0351917	Ghir_D09G025210/Ghir_A02G015530/Ghir_A03G003730/Ghir_D03G005150/Ghir_A02G009630	5	molecular_function
GO:0045156	electron transporter, transferring electrons within the cyclic electron transport pathway of photosynthesis activity	5/1384	28/39400	0.00265955	0.0450549	0.0385604	Ghir_D08G012250/Ghir_A04G004030/Ghir_D08G012360/Ghir_A12G024190/Ghir_D06G023790	5	molecular_function
GO:0003854	3-beta-hydroxy-delta5-steroid dehydrogenase activity	3/1384	9/39400	0.00309873	0.0450549	0.0385604	Ghir_D03G005440/Ghir_A09G011930/Ghir_A02G014180	3	molecular_function
GO:0005355	glucose transmembrane transporter activity	3/1384	9/39400	0.00309873	0.0450549	0.0385604	Ghir_A03G019760/Ghir_A01G001090/Ghir_D02G021180	3	molecular_function
GO:0005365	myo-inositol transmembrane transporter activity	3/1384	9/39400	0.00309873	0.0450549	0.0385604	Ghir_A03G019760/Ghir_A01G001090/Ghir_D02G021180	3	molecular_function
GO:0015148	D-xylose transmembrane transporter activity	3/1384	9/39400	0.00309873	0.0450549	0.0385604	Ghir_A03G019760/Ghir_A01G001090/Ghir_D02G021180	3	molecular_function
GO:0015575	mannitol transmembrane transporter activity	3/1384	9/39400	0.00309873	0.0450549	0.0385604	Ghir_A03G019760/Ghir_A01G001090/Ghir_D02G021180	3	molecular_function
GO:0015576	sorbitol transmembrane transporter activity	3/1384	9/39400	0.00309873	0.0450549	0.0385604	Ghir_A03G019760/Ghir_A01G001090/Ghir_D02G021180	3	molecular_function
GO:0015591	D-ribose transmembrane transporter activity	3/1384	9/39400	0.00309873	0.0450549	0.0385604	Ghir_A03G019760/Ghir_A01G001090/Ghir_D02G021180	3	molecular_function
GO:0043295	glutathione binding	3/1384	9/39400	0.00309873	0.0450549	0.0385604	Ghir_A09G017010/Ghir_D05G034240/Ghir_A04G004970	3	molecular_function
GO:0004602	glutathione peroxidase activity	4/1384	18/39400	0.00312626	0.0450549	0.0385604	Ghir_A07G003740/Ghir_D07G003760/Ghir_D08G019910/Ghir_D12G024110	4	molecular_function
GO:0004866	endopeptidase inhibitor activity	4/1384	18/39400	0.00312626	0.0450549	0.0385604	Ghir_A10G021930/Ghir_D04G002570/Ghir_A05G040430/Ghir_A10G021910	4	molecular_function

## Sheet: 1454
Data S2. Gene ontology (GO) enrichment analysis of the common and individual DEGs in OE2 and OE10 lines compared to WT under normal and V991 conditions (1454 DEGs in OE2 vs WT under V991 condition).
ID	Description	GeneRatio	BgRatio	pvalue	p.adjust	qvalue	geneID	Count	Term
GO:0006334	nucleosome assembly	70/894	149/39400	3.67088e-74	1.72531e-71	1.25003e-71	Ghir_A02G015720/Ghir_A03G004660/Ghir_A03G004780/Ghir_A04G008810/Ghir_A05G001760/Ghir_A06G015140/Ghir_A07G010430/Ghir_A07G014660/Ghir_A07G022450/Ghir_A08G000260/Ghir_A08G000370/Ghir_A08G000380/Ghir_A08G000390/Ghir_A08G000430/Ghir_A08G000580/Ghir_A08G007650/Ghir_A08G019270/Ghir_A08G019650/Ghir_A08G021830/Ghir_A08G025110/Ghir_A08G026710/Ghir_A09G009610/Ghir_A09G009620/Ghir_A09G009630/Ghir_A10G004610…	70	biological_process
GO:0008283	cell population proliferation	64/894	155/39400	2.55902e-63	8.01825e-61	5.80942e-61	Ghir_A01G014960/Ghir_A01G017130/Ghir_A02G008610/Ghir_A03G014470/Ghir_A04G003320/Ghir_A05G001760/Ghir_A05G028870/Ghir_A05G032180/Ghir_A06G001720/Ghir_A06G002440/Ghir_A06G015140/Ghir_A07G007320/Ghir_A07G014660/Ghir_A07G018220/Ghir_A07G021540/Ghir_A08G017520/Ghir_A08G025110/Ghir_A08G026710/Ghir_A09G001650/Ghir_A09G006310/Ghir_A10G003710/Ghir_A10G004880/Ghir_A10G004890/Ghir_A10G008520/Ghir_A10G022390…	64	biological_process
GO:0006275	regulation of DNA replication	43/894	97/39400	1.59575e-44	3.00001e-42	2.17358e-42	Ghir_A01G017130/Ghir_A02G008610/Ghir_A02G008840/Ghir_A03G006100/Ghir_A03G009850/Ghir_A04G003320/Ghir_A05G028870/Ghir_A05G032180/Ghir_A06G001720/Ghir_A06G002440/Ghir_A07G001030/Ghir_A07G014660/Ghir_A07G020990/Ghir_A09G001650/Ghir_A09G006310/Ghir_A10G003710/Ghir_A10G022390/Ghir_A11G006420/Ghir_A13G000550/Ghir_A13G002840/Ghir_A13G019820/Ghir_A13G020830/Ghir_A13G023800/Ghir_D01G018640/Ghir_D02G008930…	43	biological_process
GO:0006270	DNA replication initiation	39/894	81/39400	2.72979e-42	4.27667e-40	3.09855e-40	Ghir_A01G016060/Ghir_A01G017130/Ghir_A02G008610/Ghir_A03G009850/Ghir_A04G003320/Ghir_A05G012880/Ghir_A05G028870/Ghir_A05G032180/Ghir_A06G002440/Ghir_A07G014660/Ghir_A07G021540/Ghir_A09G001650/Ghir_A09G006310/Ghir_A10G003710/Ghir_A10G022390/Ghir_A11G006420/Ghir_A11G011780/Ghir_A13G000550/Ghir_A13G002840/Ghir_A13G019820/Ghir_D01G017600/Ghir_D01G018640/Ghir_D02G008930/Ghir_D02G010890/Ghir_D05G012650…	39	biological_process
GO:0000911	cytokinesis by cell plate formation	43/894	136/39400	5.26213e-37	7.06629e-35	5.1197e-35	Ghir_A02G008610/Ghir_A02G008840/Ghir_A03G009850/Ghir_A04G003320/Ghir_A05G009890/Ghir_A05G028870/Ghir_A06G002440/Ghir_A07G003720/Ghir_A07G007320/Ghir_A07G014660/Ghir_A08G007270/Ghir_A08G013630/Ghir_A09G001650/Ghir_A09G006310/Ghir_A10G003710/Ghir_A10G022390/Ghir_A10G022520/Ghir_A12G013820/Ghir_A12G028000/Ghir_A13G002840/Ghir_A13G017580/Ghir_A13G019820/Ghir_D02G004470/Ghir_D02G008930/Ghir_D02G009190…	43	biological_process
GO:0051726	regulation of cell cycle	37/894	98/39400	2.55724e-35	3.00476e-33	2.17702e-33	Ghir_A01G010880/Ghir_A03G006100/Ghir_A03G008450/Ghir_A03G009850/Ghir_A03G017820/Ghir_A05G001120/Ghir_A07G001030/Ghir_A09G006310/Ghir_A09G009240/Ghir_A09G011680/Ghir_A10G003710/Ghir_A10G006940/Ghir_A10G007570/Ghir_A10G022390/Ghir_A11G006420/Ghir_A11G033420/Ghir_A12G002080/Ghir_A13G000550/Ghir_A13G002840/Ghir_D01G018290/Ghir_D02G010890/Ghir_D03G012790/Ghir_D04G015820/Ghir_D05G001260/Ghir_D05G015210…	37	biological_process
GO:0051567	histone H3-K9 methylation	41/894	142/39400	1.53947e-33	1.4471e-31	1.04846e-31	Ghir_A02G008610/Ghir_A03G009850/Ghir_A04G003320/Ghir_A05G032180/Ghir_A06G001720/Ghir_A06G002440/Ghir_A07G014660/Ghir_A07G018220/Ghir_A07G020990/Ghir_A07G021540/Ghir_A08G013630/Ghir_A09G001650/Ghir_A09G006310/Ghir_A10G003710/Ghir_A10G022390/Ghir_A10G022520/Ghir_A11G006420/Ghir_A11G011780/Ghir_A12G024880/Ghir_A13G000550/Ghir_A13G002840/Ghir_A13G019820/Ghir_D02G004470/Ghir_D02G008930/Ghir_D02G010890…	41	biological_process
GO:0016572	histone phosphorylation	29/894	56/39400	5.50986e-33	4.70843e-31	3.41137e-31	Ghir_A01G009300/Ghir_A01G014960/Ghir_A01G017130/Ghir_A02G008610/Ghir_A02G017010/Ghir_A03G001380/Ghir_A03G014470/Ghir_A06G001720/Ghir_A06G002440/Ghir_A07G007320/Ghir_A07G018220/Ghir_A08G007270/Ghir_A09G006310/Ghir_A10G022390/Ghir_A12G028000/Ghir_D01G009690/Ghir_D01G016930/Ghir_D01G018640/Ghir_D02G008930/Ghir_D02G015840/Ghir_D03G017690/Ghir_D06G001590/Ghir_D06G002300/Ghir_D08G007320/Ghir_D09G005940…	29	biological_process
GO:0006306	DNA methylation	38/894	123/39400	2.03474e-32	1.59388e-30	1.1548e-30	Ghir_A02G008610/Ghir_A03G009850/Ghir_A04G003320/Ghir_A05G032180/Ghir_A06G001720/Ghir_A06G002440/Ghir_A07G001030/Ghir_A07G021540/Ghir_A09G001650/Ghir_A09G006310/Ghir_A10G003710/Ghir_A10G022390/Ghir_A10G022520/Ghir_A11G006420/Ghir_A11G007550/Ghir_A11G011780/Ghir_A12G024880/Ghir_A13G000550/Ghir_A13G002840/Ghir_A13G019820/Ghir_D01G019180/Ghir_D02G008930/Ghir_D02G010890/Ghir_D05G015210/Ghir_D05G035920…	38	biological_process
GO:0007018	microtubule-based movement	35/894	125/39400	2.62028e-28	1.89466e-26	1.37273e-26	Ghir_A01G019830/Ghir_A02G008610/Ghir_A03G005650/Ghir_A03G008650/Ghir_A04G000480/Ghir_A04G008760/Ghir_A05G017340/Ghir_A05G022300/Ghir_A05G022380/Ghir_A06G002440/Ghir_A07G007320/Ghir_A09G014930/Ghir_A09G017130/Ghir_A10G001220/Ghir_A10G011050/Ghir_A11G028670/Ghir_A11G032250/Ghir_A12G009780/Ghir_A12G028000/Ghir_D01G021300/Ghir_D02G008930/Ghir_D03G013210/Ghir_D04G012860/Ghir_D05G002520/Ghir_D05G022240…	35	biological_process
GO:0010389	regulation of G2/M transition of mitotic cell cycle	23/894	44/39400	1.48447e-26	9.96716e-25	7.22145e-25	Ghir_A01G009300/Ghir_A01G017130/Ghir_A02G008610/Ghir_A02G008840/Ghir_A04G003320/Ghir_A05G032180/Ghir_A06G001720/Ghir_A06G002440/Ghir_A07G014660/Ghir_A07G020990/Ghir_A09G001650/Ghir_A13G019820/Ghir_A13G020830/Ghir_D01G009690/Ghir_D01G018640/Ghir_D02G008930/Ghir_D02G009190/Ghir_D05G021200/Ghir_D05G035920/Ghir_D06G001590/Ghir_D06G002300/Ghir_D09G001530/Ghir_D13G021650	23	biological_process
GO:0009909	regulation of flower development	40/894	264/39400	2.36499e-21	1.3077e-19	9.47462e-20	Ghir_A02G008610/Ghir_A03G009850/Ghir_A04G003320/Ghir_A05G018210/Ghir_A05G032180/Ghir_A06G001720/Ghir_A06G002440/Ghir_A06G007350/Ghir_A07G014660/Ghir_A07G022450/Ghir_A08G019650/Ghir_A09G001650/Ghir_A10G003710/Ghir_A10G022390/Ghir_A11G008610/Ghir_A11G013390/Ghir_A13G002840/Ghir_A13G019820/Ghir_A13G021830/Ghir_D02G004470/Ghir_D02G008930/Ghir_D02G010890/Ghir_D05G008270/Ghir_D05G015210/Ghir_D05G035920…	40	biological_process
GO:0006342	chromatin silencing	23/894	71/39400	1.09637e-20	5.7255e-19	4.14826e-19	Ghir_A06G001720/Ghir_A07G018220/Ghir_A07G020990/Ghir_A08G002050/Ghir_A08G013630/Ghir_A10G011050/Ghir_A10G022390/Ghir_A10G022520/Ghir_A11G005970/Ghir_A11G006420/Ghir_A11G011780/Ghir_A13G002840/Ghir_D03G000800/Ghir_D05G004830/Ghir_D05G005280/Ghir_D06G001590/Ghir_D08G002150/Ghir_D10G014490/Ghir_D10G024560/Ghir_D10G024960/Ghir_D11G005930/Ghir_D11G006350/Ghir_D11G011740	23	biological_process
GO:0006260	DNA replication	24/894	103/39400	8.39789e-18	3.43218e-16	2.4867e-16	Ghir_A01G010880/Ghir_A02G015180/Ghir_A03G002230/Ghir_A03G008260/Ghir_A05G008580/Ghir_A08G001830/Ghir_A08G002050/Ghir_A11G009670/Ghir_A11G015970/Ghir_A11G020530/Ghir_A11G024340/Ghir_A13G003340/Ghir_D02G002170/Ghir_D03G010700/Ghir_D05G008570/Ghir_D08G002150/Ghir_D08G021180/Ghir_D10G003410/Ghir_D10G014490/Ghir_D11G009640/Ghir_D11G024470/Ghir_D12G001620/Ghir_D13G003600/Ghir_D13G019890	24	biological_process
GO:0042023	DNA endoreduplication	19/894	79/39400	1.17547e-14	4.60391e-13	3.33564e-13	Ghir_A01G014960/Ghir_A02G008610/Ghir_A02G008840/Ghir_A03G014470/Ghir_A06G002440/Ghir_A07G011250/Ghir_A07G013030/Ghir_A11G034090/Ghir_A13G000550/Ghir_D01G016930/Ghir_D02G008930/Ghir_D02G009190/Ghir_D02G015840/Ghir_D06G002300/Ghir_D07G011300/Ghir_D07G013210/Ghir_D08G010340/Ghir_D09G008950/Ghir_D11G034710	19	biological_process
GO:0006268	DNA unwinding involved in DNA replication	11/894	20/39400	1.07678e-13	4.04869e-12	2.93337e-12	Ghir_A03G009850/Ghir_A10G003710/Ghir_A11G006420/Ghir_A11G011780/Ghir_A13G002840/Ghir_A13G019820/Ghir_D02G010890/Ghir_D05G015210/Ghir_D09G000270/Ghir_D11G006350/Ghir_D11G011740	11	biological_process
GO:0000079	regulation of cyclin-dependent protein serine/threonine kinase activity	15/894	50/39400	2.08335e-13	7.25315e-12	5.25508e-12	Ghir_A01G016710/Ghir_A02G011860/Ghir_A02G019280/Ghir_A05G021250/Ghir_A05G024240/Ghir_A05G025830/Ghir_A06G002160/Ghir_D01G010120/Ghir_D03G000280/Ghir_D03G006870/Ghir_D05G021200/Ghir_D05G024100/Ghir_D05G025840/Ghir_D09G008950/Ghir_D12G002120	15	biological_process
GO:0016458	gene silencing	12/894	27/39400	2.20193e-13	7.3922e-12	5.35583e-12	Ghir_A05G022300/Ghir_A05G032180/Ghir_A06G001000/Ghir_A09G012560/Ghir_A10G003710/Ghir_A13G021830/Ghir_D05G015210/Ghir_D05G022240/Ghir_D08G021180/Ghir_D09G012080/Ghir_D10G001710/Ghir_D13G022570	12	biological_process
GO:0042127	regulation of cell population proliferation	13/894	34/39400	2.31747e-13	7.5118e-12	5.44248e-12	Ghir_A02G008840/Ghir_A03G009850/Ghir_A08G007270/Ghir_A10G022520/Ghir_A12G013820/Ghir_A12G026450/Ghir_D02G009190/Ghir_D02G010890/Ghir_D08G007320/Ghir_D09G000270/Ghir_D09G015130/Ghir_D10G024960/Ghir_D12G013970	13	biological_process
GO:0006261	DNA-dependent DNA replication	17/894	70/39400	2.46638e-13	7.72799e-12	5.59912e-12	Ghir_A03G008450/Ghir_A06G007350/Ghir_A07G001030/Ghir_A07G022540/Ghir_A09G006010/Ghir_A10G006940/Ghir_A11G023590/Ghir_D03G004840/Ghir_D05G000560/Ghir_D06G007540/Ghir_D07G001050/Ghir_D07G022640/Ghir_D09G024050/Ghir_D10G008440/Ghir_D11G023660/Ghir_D13G007670/Ghir_D13G016930	17	biological_process
GO:0048449	floral organ formation	17/894	72/39400	4.06891e-13	1.2338e-11	8.93917e-12	Ghir_A02G004130/Ghir_A02G008610/Ghir_A05G018210/Ghir_A05G022300/Ghir_A06G002440/Ghir_A06G007350/Ghir_A09G001650/Ghir_A10G011050/Ghir_D02G008930/Ghir_D05G022240/Ghir_D06G002300/Ghir_D06G007540/Ghir_D09G001530/Ghir_D10G014490/Ghir_D10G016810/Ghir_D11G036720/Ghir_D13G016930	17	biological_process
GO:0000226	microtubule cytoskeleton organization	20/894	110/39400	6.8361e-13	2.0081e-11	1.45492e-11	Ghir_A05G028870/Ghir_A07G003720/Ghir_A07G004460/Ghir_A07G007320/Ghir_A08G007270/Ghir_A08G013630/Ghir_A09G005160/Ghir_A12G013820/Ghir_A12G028000/Ghir_D02G004470/Ghir_D03G000800/Ghir_D05G006280/Ghir_D05G028900/Ghir_D07G004490/Ghir_D08G007320/Ghir_D09G004820/Ghir_D10G000210/Ghir_D11G007910/Ghir_D12G013970/Ghir_D12G028130	20	biological_process
GO:0051225	spindle assembly	13/894	37/39400	8.35472e-13	2.37983e-11	1.72424e-11	Ghir_A02G008610/Ghir_A02G008840/Ghir_A06G002440/Ghir_A10G022390/Ghir_A10G022520/Ghir_A13G017580/Ghir_D02G008930/Ghir_D02G009190/Ghir_D05G017150/Ghir_D06G002300/Ghir_D10G024560/Ghir_D10G024960/Ghir_D13G018290	13	biological_process
GO:0051301	cell division	24/894	169/39400	9.79803e-13	2.70887e-11	1.96264e-11	Ghir_A01G016710/Ghir_A02G011860/Ghir_A02G019280/Ghir_A05G021250/Ghir_A05G024240/Ghir_A05G025830/Ghir_A06G002160/Ghir_A11G001060/Ghir_A11G001070/Ghir_A11G001110/Ghir_A12G024240/Ghir_D01G010120/Ghir_D03G000280/Ghir_D03G006870/Ghir_D05G021200/Ghir_D05G024100/Ghir_D05G025840/Ghir_D07G024020/Ghir_D09G008950/Ghir_D11G001100/Ghir_D11G001140/Ghir_D11G007240/Ghir_D12G002120/Ghir_D13G019090	24	biological_process
GO:0034968	histone lysine methylation	15/894	75/39400	1.2459e-10	3.16525e-09	2.2933e-09	Ghir_A03G008450/Ghir_A05G022300/Ghir_A08G002050/Ghir_A11G005970/Ghir_A13G021830/Ghir_D03G000800/Ghir_D05G005280/Ghir_D05G008270/Ghir_D05G022240/Ghir_D07G006380/Ghir_D08G002150/Ghir_D10G014490/Ghir_D11G005930/Ghir_D11G036720/Ghir_D13G022570	15	biological_process
GO:0022402	cell cycle process	11/894	34/39400	1.37228e-10	3.30754e-09	2.39639e-09	Ghir_A06G008570/Ghir_A08G003260/Ghir_A11G005970/Ghir_D03G000800/Ghir_D08G003350/Ghir_D08G021180/Ghir_D10G000210/Ghir_D10G003760/Ghir_D10G007640/Ghir_D10G014490/Ghir_D11G005930	11	biological_process
GO:0090304	nucleic acid metabolic process	14/894	69/39400	4.2192e-10	9.67329e-09	7.00853e-09	Ghir_A01G010400/Ghir_A05G022300/Ghir_A06G001000/Ghir_A09G012560/Ghir_A10G002960/Ghir_A10G007600/Ghir_A12G016260/Ghir_D05G022240/Ghir_D09G012080/Ghir_D10G001710/Ghir_D10G003760/Ghir_D12G014490/Ghir_D12G016480/Ghir_D12G016490	14	biological_process
GO:0007049	cell cycle	12/894	48/39400	5.69792e-10	1.27525e-08	9.23948e-09	Ghir_A05G022300/Ghir_A06G004940/Ghir_A07G009110/Ghir_A07G019850/Ghir_A08G002050/Ghir_A11G003980/Ghir_A12G024240/Ghir_D02G019120/Ghir_D05G022240/Ghir_D07G009200/Ghir_D08G002150/Ghir_D13G019890	12	biological_process
GO:0000280	nuclear division	10/894	34/39400	2.7555e-09	5.63081e-08	4.07965e-08	Ghir_A02G008610/Ghir_A02G008840/Ghir_A04G003320/Ghir_A06G002440/Ghir_A13G002840/Ghir_D02G008930/Ghir_D02G009190/Ghir_D05G035920/Ghir_D06G002300/Ghir_D12G028250	10	biological_process
GO:0007094	mitotic spindle assembly checkpoint	6/894	8/39400	3.61515e-09	7.2303e-08	5.23852e-08	Ghir_A01G014960/Ghir_A03G014470/Ghir_A05G028870/Ghir_D01G016930/Ghir_D02G015840/Ghir_D05G028900	6	biological_process
GO:0031047	gene silencing by RNA	12/894	57/39400	4.79728e-09	9.39468e-08	6.80667e-08	Ghir_A06G001720/Ghir_A07G001030/Ghir_A10G022520/Ghir_A11G006420/Ghir_A13G000550/Ghir_D03G000800/Ghir_D06G001590/Ghir_D07G001050/Ghir_D10G014490/Ghir_D10G024960/Ghir_D11G006350/Ghir_D12G028250	12	biological_process
GO:0006346	methylation-dependent chromatin silencing	13/894	73/39400	9.53128e-09	1.82845e-07	1.32476e-07	Ghir_A02G008610/Ghir_A04G003320/Ghir_A06G002440/Ghir_A07G014660/Ghir_A09G001650/Ghir_A11G007550/Ghir_A12G006700/Ghir_D02G004470/Ghir_D02G008930/Ghir_D05G035920/Ghir_D06G002300/Ghir_D09G001530/Ghir_D12G006710	13	biological_process
GO:0031048	chromatin silencing by small RNA	11/894	51/39400	1.60731e-08	3.02174e-07	2.18933e-07	Ghir_A02G008610/Ghir_A04G003320/Ghir_A06G002440/Ghir_A07G014660/Ghir_A09G001650/Ghir_D02G004470/Ghir_D02G008930/Ghir_D05G032070/Ghir_D05G035920/Ghir_D06G002300/Ghir_D09G001530	11	biological_process
GO:0007076	mitotic chromosome condensation	6/894	10/39400	2.6077e-08	4.62498e-07	3.35091e-07	Ghir_A03G006950/Ghir_A10G016790/Ghir_A11G017830/Ghir_D03G011800/Ghir_D03G011810/Ghir_D11G033970	6	biological_process
GO:0000724	double-strand break repair via homologous recombination	11/894	54/39400	3.03645e-08	5.28568e-07	3.8296e-07	Ghir_A02G009980/Ghir_A05G032180/Ghir_A07G001030/Ghir_A11G023990/Ghir_A12G013820/Ghir_A13G000550/Ghir_D05G021200/Ghir_D07G001050/Ghir_D11G024260/Ghir_D12G013970/Ghir_D12G028250	11	biological_process
GO:0009165	nucleotide biosynthetic process	12/894	67/39400	3.30464e-08	5.64794e-07	4.09207e-07	Ghir_A03G009850/Ghir_A10G006940/Ghir_A11G015970/Ghir_A11G023590/Ghir_A13G002840/Ghir_D02G010890/Ghir_D03G004840/Ghir_D07G006380/Ghir_D09G000270/Ghir_D09G006840/Ghir_D10G008440/Ghir_D11G023660	12	biological_process
GO:0043987	histone H3-S10 phosphorylation	5/894	6/39400	3.50233e-08	5.77577e-07	4.18469e-07	Ghir_A05G004720/Ghir_A07G002510/Ghir_A08G013630/Ghir_D05G004830/Ghir_D07G002510	5	biological_process
GO:0010583	response to cyclopentenone	14/894	96/39400	3.70844e-08	6.01023e-07	4.35456e-07	Ghir_A02G008840/Ghir_A07G007320/Ghir_A09G017000/Ghir_A10G022390/Ghir_A12G013820/Ghir_A12G028000/Ghir_A13G017580/Ghir_D02G009190/Ghir_D06G019170/Ghir_D10G024560/Ghir_D11G007910/Ghir_D12G013970/Ghir_D12G028130/Ghir_D13G018290	14	biological_process
GO:0000910	cytokinesis	10/894	46/39400	6.69664e-08	1.06692e-06	7.73011e-07	Ghir_A03G020890/Ghir_A07G004460/Ghir_A09G005160/Ghir_A10G019460/Ghir_D02G022330/Ghir_D07G004490/Ghir_D08G005120/Ghir_D09G004820/Ghir_D10G021150/Ghir_D11G033970	10	biological_process
GO:0044260	cellular macromolecule metabolic process	17/894	157/39400	1.21778e-07	1.90786e-06	1.38229e-06	Ghir_A01G011640/Ghir_A02G004130/Ghir_A03G017820/Ghir_A09G009240/Ghir_A09G012560/Ghir_A10G007570/Ghir_A10G007600/Ghir_A12G016260/Ghir_A13G001520/Ghir_D01G012720/Ghir_D04G015820/Ghir_D06G000860/Ghir_D09G012080/Ghir_D10G003760/Ghir_D10G016810/Ghir_D12G016480/Ghir_D12G016490	17	biological_process
GO:0006281	DNA repair	17/894	160/39400	1.6048e-07	2.47297e-06	1.79172e-06	Ghir_A03G006950/Ghir_A04G010350/Ghir_A06G007700/Ghir_A09G001650/Ghir_A10G001090/Ghir_A10G006940/Ghir_A11G006420/Ghir_A13G003340/Ghir_D03G011800/Ghir_D03G011810/Ghir_D04G014570/Ghir_D06G007860/Ghir_D09G001530/Ghir_D10G008440/Ghir_D11G006350/Ghir_D13G003600/Ghir_D13G016930	17	biological_process
GO:0007135	meiosis II	4/894	4/39400	2.63338e-07	3.75057e-06	2.71737e-06	Ghir_A02G011860/Ghir_A05G024240/Ghir_D03G006870/Ghir_D05G024100	4	biological_process
GO:0009202	deoxyribonucleoside triphosphate biosynthetic process	4/894	4/39400	2.63338e-07	3.75057e-06	2.71737e-06	Ghir_A02G015180/Ghir_A11G023590/Ghir_D03G004840/Ghir_D11G023660	4	biological_process
GO:0010342	endosperm cellularization	4/894	4/39400	2.63338e-07	3.75057e-06	2.71737e-06	Ghir_A02G004720/Ghir_A10G010280/Ghir_D02G005040/Ghir_D10G017710	4	biological_process
GO:0051445	regulation of meiotic cell cycle	4/894	4/39400	2.63338e-07	3.75057e-06	2.71737e-06	Ghir_A02G011860/Ghir_A05G024240/Ghir_D03G006870/Ghir_D05G024100	4	biological_process
GO:0016048	detection of temperature stimulus	6/894	14/39400	3.44965e-07	4.8398e-06	3.50655e-06	Ghir_A07G022450/Ghir_A08G019650/Ghir_A11G013390/Ghir_D07G022530/Ghir_D08G020540/Ghir_D11G013390	6	biological_process
GO:0043248	proteasome assembly	10/894	55/39400	3.99619e-07	5.52415e-06	4.00238e-06	Ghir_A01G014960/Ghir_A03G014470/Ghir_A07G013030/Ghir_A10G022520/Ghir_D01G016930/Ghir_D02G015840/Ghir_D07G013210/Ghir_D10G010940/Ghir_D10G024960/Ghir_D13G021680	10	biological_process
GO:0009664	plant-type cell wall organization	16/894	157/39400	6.50717e-07	8.7382e-06	6.33104e-06	Ghir_A03G011510/Ghir_A03G013510/Ghir_A05G001030/Ghir_A05G009890/Ghir_A05G012860/Ghir_A06G008880/Ghir_A06G020070/Ghir_D02G010980/Ghir_D02G014760/Ghir_D05G001170/Ghir_D05G012620/Ghir_D06G009060/Ghir_D06G021180/Ghir_D07G002030/Ghir_D09G015900/Ghir_D11G008840	16	biological_process
GO:0048453	sepal formation	7/894	27/39400	1.80712e-06	2.32697e-05	1.68595e-05	Ghir_A05G028870/Ghir_A07G014660/Ghir_A11G006420/Ghir_D02G004470/Ghir_D02G007390/Ghir_D05G028900/Ghir_D11G006350	7	biological_process
GO:0048451	petal formation	7/894	34/39400	9.53348e-06	0.000119486	8.65707e-05	Ghir_A05G028870/Ghir_A07G014660/Ghir_A11G006420/Ghir_D02G004470/Ghir_D02G007390/Ghir_D05G028900/Ghir_D11G006350	7	biological_process
GO:0000914	phragmoplast assembly	5/894	14/39400	1.00432e-05	0.000124218	8.9999e-05	Ghir_A02G004720/Ghir_A10G010280/Ghir_A11G028660/Ghir_D02G005040/Ghir_D10G017710	5	biological_process
GO:0009971	anastral spindle assembly involved in male meiosis	3/894	3/39400	1.16439e-05	0.000142146	0.000102988	Ghir_A05G017340/Ghir_A10G001220/Ghir_D10G002020	3	biological_process
GO:0006996	organelle organization	6/894	25/39400	1.64331e-05	0.00019804	0.000143485	Ghir_A01G010880/Ghir_A07G009110/Ghir_A07G019850/Ghir_D07G009200/Ghir_D08G021180/Ghir_D10G007640	6	biological_process
GO:0009944	polarity specification of adaxial/abaxial axis	10/894	82/39400	1.68446e-05	0.000200429	0.000145216	Ghir_A01G007550/Ghir_A06G008880/Ghir_A11G008610/Ghir_A11G033260/Ghir_D06G009060/Ghir_D07G002030/Ghir_D07G015910/Ghir_D11G008590/Ghir_D11G036650/Ghir_D13G011780	10	biological_process
GO:0051302	regulation of cell division	8/894	57/39400	4.21034e-05	0.000476833	0.000345477	Ghir_A06G008880/Ghir_A10G022520/Ghir_A13G000550/Ghir_D05G028960/Ghir_D06G009060/Ghir_D07G002030/Ghir_D10G024960/Ghir_D13G021680	8	biological_process
GO:0030155	regulation of cell adhesion	3/894	4/39400	4.57856e-05	0.000483578	0.000350364	Ghir_A06G008880/Ghir_D06G009060/Ghir_D07G002030	3	biological_process
GO:0048281	inflorescence morphogenesis	3/894	4/39400	4.57856e-05	0.000483578	0.000350364	Ghir_A06G008880/Ghir_D06G009060/Ghir_D07G002030	3	biological_process
GO:0055047	generative cell mitosis	3/894	4/39400	4.57856e-05	0.000483578	0.000350364	Ghir_A07G022540/Ghir_A07G022550/Ghir_D07G022640	3	biological_process
GO:2000027	regulation of animal organ morphogenesis	3/894	4/39400	4.57856e-05	0.000483578	0.000350364	Ghir_A06G008880/Ghir_D06G009060/Ghir_D07G002030	3	biological_process
GO:0043161	proteasome-mediated ubiquitin-dependent protein catabolic process	12/894	133/39400	5.4037e-05	0.000564387	0.000408912	Ghir_A01G014960/Ghir_A03G014470/Ghir_A07G013030/Ghir_A09G017000/Ghir_A10G022520/Ghir_D01G016930/Ghir_D02G015840/Ghir_D07G013210/Ghir_D10G010940/Ghir_D10G024960/Ghir_D11G028820/Ghir_D13G021680	12	biological_process
GO:0007062	sister chromatid cohesion	10/894	95/39400	6.10841e-05	0.000630979	0.000457159	Ghir_A03G006950/Ghir_A07G001030/Ghir_A09G001650/Ghir_A09G006010/Ghir_A13G000550/Ghir_D03G011800/Ghir_D03G011810/Ghir_D05G032070/Ghir_D07G001050/Ghir_D09G001530	10	biological_process
GO:0051510	regulation of unidimensional cell growth	9/894	81/39400	9.28428e-05	0.000938411	0.000679902	Ghir_A01G014960/Ghir_A03G014470/Ghir_A07G013030/Ghir_A10G022520/Ghir_D01G016930/Ghir_D02G015840/Ghir_D07G013210/Ghir_D10G024960/Ghir_D13G021680	9	biological_process
GO:0030261	chromosome condensation	3/894	5/39400	0.000112525	0.00110351	0.000799521	Ghir_A09G001650/Ghir_D09G001530/Ghir_D10G018230	3	biological_process
GO:0007140	male meiotic nuclear division	4/894	12/39400	0.000112699	0.00110351	0.000799521	Ghir_A02G011860/Ghir_A05G024240/Ghir_D03G006870/Ghir_D05G024100	4	biological_process
GO:0007010	cytoskeleton organization	11/894	124/39400	0.000127448	0.00123506	0.000894831	Ghir_A03G005650/Ghir_A09G017130/Ghir_A11G023590/Ghir_A13G024080/Ghir_D03G004840/Ghir_D03G013210/Ghir_D05G008270/Ghir_D09G016570/Ghir_D11G023660/Ghir_D11G034550/Ghir_D13G024810	11	biological_process
GO:0050789	regulation of biological process	8/894	69/39400	0.000167772	0.00159299	0.00115416	Ghir_A02G004130/Ghir_A02G016020/Ghir_A07G003670/Ghir_D01G011410/Ghir_D03G003520/Ghir_D10G000210/Ghir_D10G007640/Ghir_D10G016810	8	biological_process
GO:0009294	DNA mediated transformation	5/894	24/39400	0.000176602	0.00166006	0.00120275	Ghir_A05G038510/Ghir_A12G006700/Ghir_A13G014870/Ghir_D05G037300/Ghir_D12G006710	5	biological_process
GO:0009555	pollen development	12/894	152/39400	0.00019392	0.0018048	0.00130762	Ghir_A07G001030/Ghir_A07G007320/Ghir_A07G022540/Ghir_A07G022550/Ghir_A11G023990/Ghir_A12G028000/Ghir_A13G000550/Ghir_D07G001050/Ghir_D07G022640/Ghir_D11G024260/Ghir_D12G028130/Ghir_D12G028250	12	biological_process
GO:0001558	regulation of cell growth	4/894	14/39400	0.000219791	0.00194361	0.00140819	Ghir_A06G008880/Ghir_D05G028960/Ghir_D06G009060/Ghir_D07G002030	4	biological_process
GO:0006349	regulation of gene expression by genetic imprinting	4/894	14/39400	0.000219791	0.00194361	0.00140819	Ghir_A05G038510/Ghir_A12G006700/Ghir_D05G028960/Ghir_D12G006710	4	biological_process
GO:0006279	premeiotic DNA replication	3/894	6/39400	0.000221241	0.00194361	0.00140819	Ghir_A07G021540/Ghir_D07G021630/Ghir_D11G014910	3	biological_process
GO:0010148	transpiration	3/894	6/39400	0.000221241	0.00194361	0.00140819	Ghir_A06G008880/Ghir_D06G009060/Ghir_D07G002030	3	biological_process
GO:0010159	specification of animal organ position	3/894	6/39400	0.000221241	0.00194361	0.00140819	Ghir_A11G008610/Ghir_D07G015910/Ghir_D11G008590	3	biological_process
GO:0010450	inflorescence meristem growth	3/894	6/39400	0.000221241	0.00194361	0.00140819	Ghir_A11G008610/Ghir_D07G015910/Ghir_D11G008590	3	biological_process
GO:0048827	phyllome development	5/894	26/39400	0.000263237	0.00227012	0.00164476	Ghir_A05G022300/Ghir_A10G011050/Ghir_D05G022240/Ghir_D10G014490/Ghir_D13G016930	5	biological_process
GO:0007059	chromosome segregation	6/894	41/39400	0.000306392	0.00261825	0.00189699	Ghir_A06G008570/Ghir_A09G007040/Ghir_A10G022390/Ghir_D09G006750/Ghir_D10G003760/Ghir_D10G024560	6	biological_process
GO:0048438	floral whorl development	5/894	27/39400	0.000317058	0.002685	0.00194535	Ghir_A05G022300/Ghir_A10G011050/Ghir_D05G022240/Ghir_D10G014490/Ghir_D13G016930	5	biological_process
GO:0000082	G1/S transition of mitotic cell cycle	3/894	7/39400	0.000380626	0.00308438	0.00223471	Ghir_A02G008840/Ghir_D02G009190/Ghir_D05G028960	3	biological_process
GO:0090116	C-5 methylation of cytosine	3/894	7/39400	0.000380626	0.00308438	0.00223471	Ghir_A05G038510/Ghir_A07G005020/Ghir_D07G005060	3	biological_process
GO:0006184	obsolete GTP catabolic process	17/894	293/39400	0.000433917	0.00347793	0.00251984	Ghir_A03G005650/Ghir_A04G003320/Ghir_A04G012800/Ghir_A05G002540/Ghir_A06G006740/Ghir_A07G023100/Ghir_A09G017130/Ghir_A12G022460/Ghir_A12G024990/Ghir_D01G007230/Ghir_D03G013210/Ghir_D05G002680/Ghir_D05G035920/Ghir_D06G006850/Ghir_D07G023120/Ghir_D09G016570/Ghir_D12G024990	17	biological_process
GO:0051258	protein polymerization	8/894	81/39400	0.00050865	0.00347793	0.00251984	Ghir_A03G005650/Ghir_A04G012800/Ghir_A07G023100/Ghir_A09G017130/Ghir_D03G013210/Ghir_D07G023120/Ghir_D09G016570/Ghir_D10G000210	8	biological_process
GO:0000245	spliceosomal complex assembly	2/894	2/39400	0.000514289	0.00347793	0.00251984	Ghir_A11G028010/Ghir_D11G028190	2	biological_process
GO:0006344	maintenance of chromatin silencing	2/894	2/39400	0.000514289	0.00347793	0.00251984	Ghir_A12G006700/Ghir_D12G006710	2	biological_process
GO:0006348	chromatin silencing at telomere	2/894	2/39400	0.000514289	0.00347793	0.00251984	Ghir_A06G007350/Ghir_D06G007540	2	biological_process
GO:0009799	specification of symmetry	2/894	2/39400	0.000514289	0.00347793	0.00251984	Ghir_A11G033260/Ghir_D11G036650	2	biological_process
GO:0032197	transposition, RNA-mediated	2/894	2/39400	0.000514289	0.00347793	0.00251984	Ghir_A12G006700/Ghir_D12G006710	2	biological_process
GO:0046080	dUTP metabolic process	2/894	2/39400	0.000514289	0.00347793	0.00251984	Ghir_A05G019880/Ghir_D05G019910	2	biological_process
GO:0046785	microtubule polymerization	2/894	2/39400	0.000514289	0.00347793	0.00251984	Ghir_A10G019460/Ghir_D10G021150	2	biological_process
GO:0051574	positive regulation of histone H3-K9 methylation	2/894	2/39400	0.000514289	0.00347793	0.00251984	Ghir_A12G006700/Ghir_D12G006710	2	biological_process
GO:0070734	histone H3-K27 methylation	2/894	2/39400	0.000514289	0.00347793	0.00251984	Ghir_A03G006100/Ghir_D03G012790	2	biological_process
GO:0090241	negative regulation of histone H4 acetylation	2/894	2/39400	0.000514289	0.00347793	0.00251984	Ghir_A12G006700/Ghir_D12G006710	2	biological_process
GO:0031540	regulation of anthocyanin biosynthetic process	3/894	8/39400	0.000598719	0.00399146	0.00289191	Ghir_A06G008880/Ghir_D06G009060/Ghir_D07G002030	3	biological_process
GO:0009556	microsporogenesis	5/894	31/39400	0.000619124	0.00409843	0.00296941	Ghir_A02G011860/Ghir_A05G024240/Ghir_A10G015950/Ghir_D03G006870/Ghir_D05G024100	5	biological_process
GO:0040029	regulation of gene expression, epigenetic	5/894	32/39400	0.000720176	0.00473403	0.00342992	Ghir_A05G022300/Ghir_A09G012560/Ghir_D05G022240/Ghir_D09G012080/Ghir_D10G001710	5	biological_process
GO:0006265	DNA topological change	4/894	19/39400	0.00077754	0.00507561	0.0036774	Ghir_A10G022390/Ghir_A11G006420/Ghir_D10G024560/Ghir_D11G006350	4	biological_process
GO:0009558	embryo sac cellularization	3/894	9/39400	0.000882932	0.00564596	0.00409063	Ghir_A07G007320/Ghir_A12G028000/Ghir_D12G028130	3	biological_process
GO:0009957	epidermal cell fate specification	3/894	9/39400	0.000882932	0.00564596	0.00409063	Ghir_A10G022390/Ghir_D10G024560/Ghir_D11G033970	3	biological_process
GO:0048229	gametophyte development	4/894	20/39400	0.000954561	0.00606275	0.00439261	Ghir_A07G021540/Ghir_D07G021630/Ghir_D11G014910/Ghir_D12G010510	4	biological_process
GO:0009414	response to water deprivation	17/894	317/39400	0.00104098	0.00656727	0.00475815	Ghir_A02G015720/Ghir_A03G004780/Ghir_A08G000260/Ghir_A08G000430/Ghir_A08G000580/Ghir_A10G004610/Ghir_A12G013820/Ghir_A13G024110/Ghir_D01G022900/Ghir_D03G003860/Ghir_D03G017590/Ghir_D08G000320/Ghir_D08G000340/Ghir_D08G000460/Ghir_D08G000590/Ghir_D08G008100/Ghir_D12G013970	17	biological_process
GO:0009933	meristem structural organization	7/894	72/39400	0.00123949	0.00761881	0.00552001	Ghir_A11G008610/Ghir_A11G023730/Ghir_A11G023990/Ghir_D07G015910/Ghir_D11G008590/Ghir_D11G024260/Ghir_D11G036630	7	biological_process
GO:0010158	abaxial cell fate specification	3/894	10/39400	0.00124008	0.00761881	0.00552001	Ghir_A11G008610/Ghir_D07G015910/Ghir_D11G008590	3	biological_process
GO:0043414	macromolecule methylation	3/894	10/39400	0.00124008	0.00761881	0.00552001	Ghir_D02G002170/Ghir_D10G003410/Ghir_D13G019890	3	biological_process
GO:0007017	microtubule-based process	7/894	73/39400	0.00134453	0.00820689	0.00594609	Ghir_A02G004130/Ghir_A04G012800/Ghir_A07G023100/Ghir_D07G023120/Ghir_D10G016810/Ghir_D11G033970/Ghir_D12G027020	7	biological_process
GO:0010498	proteasomal protein catabolic process	8/894	94/39400	0.00136153	0.00825703	0.00598242	Ghir_A03G005650/Ghir_A09G017130/Ghir_A11G023590/Ghir_D03G004840/Ghir_D03G013210/Ghir_D05G008270/Ghir_D09G016570/Ghir_D11G023660	8	biological_process
GO:0000712	resolution of meiotic recombination intermediates	2/894	3/39400	0.00151958	0.00909812	0.00659181	Ghir_A11G006420/Ghir_D11G006350	2	biological_process
GO:0032875	regulation of DNA endoreduplication	4/894	23/39400	0.00165292	0.0098338	0.00712482	Ghir_A10G022520/Ghir_D05G028960/Ghir_D10G024960/Ghir_D13G021680	4	biological_process
GO:0007000	nucleolus organization	4/894	24/39400	0.00194818	0.0114455	0.00829257	Ghir_A04G003320/Ghir_A13G002840/Ghir_D05G035920/Ghir_D12G028250	4	biological_process
GO:0042026	protein refolding	4/894	24/39400	0.00194818	0.0114455	0.00829257	Ghir_A09G021060/Ghir_D09G020470/Ghir_D10G021420/Ghir_D11G014430	4	biological_process
GO:0000278	mitotic cell cycle	9/894	123/39400	0.00202109	0.0117612	0.00852127	Ghir_A02G017010/Ghir_A07G001030/Ghir_A07G011250/Ghir_A13G000550/Ghir_D05G004830/Ghir_D07G001050/Ghir_D07G011300/Ghir_D08G021180/Ghir_D12G028250	9	biological_process
GO:0048316	seed development	6/894	59/39400	0.00217519	0.012544	0.00908844	Ghir_A02G008840/Ghir_A07G022540/Ghir_A07G022550/Ghir_A08G012560/Ghir_D02G009190/Ghir_D07G022640	6	biological_process
GO:0010082	regulation of root meristem growth	3/894	12/39400	0.00219767	0.0125964	0.00912638	Ghir_A03G009850/Ghir_D02G010890/Ghir_D09G000270	3	biological_process
GO:0016569	covalent chromatin modification	3/894	13/39400	0.00280901	0.0160028	0.0115944	Ghir_A02G004130/Ghir_A06G001000/Ghir_D10G016810	3	biological_process
GO:0000904	cell morphogenesis involved in differentiation	2/894	4/39400	0.00299338	0.0164548	0.0119219	Ghir_A05G042030/Ghir_D04G000900	2	biological_process
GO:0006402	mRNA catabolic process	2/894	4/39400	0.00299338	0.0164548	0.0119219	Ghir_A09G003050/Ghir_D09G002950	2	biological_process
GO:0042547	cell wall modification involved in multidimensional cell growth	2/894	4/39400	0.00299338	0.0164548	0.0119219	Ghir_A03G013510/Ghir_D02G014760	2	biological_process
GO:0043967	histone H4 acetylation	2/894	4/39400	0.00299338	0.0164548	0.0119219	Ghir_A06G007350/Ghir_D06G007540	2	biological_process
GO:0007015	actin filament organization	4/894	27/39400	0.00304905	0.0166634	0.0120731	Ghir_A05G002540/Ghir_A06G006740/Ghir_D05G002680/Ghir_D06G006850	4	biological_process
GO:0009913	epidermal cell differentiation	4/894	28/39400	0.00349409	0.0187741	0.0136023	Ghir_A10G001030/Ghir_D04G012350/Ghir_D06G016590/Ghir_D10G001810	4	biological_process
GO:0019219	regulation of nucleobase-containing compound metabolic process	3/894	14/39400	0.00351516	0.0187741	0.0136023	Ghir_A06G001000/Ghir_D08G021180/Ghir_D10G001710	3	biological_process
GO:0044030	regulation of DNA methylation	3/894	14/39400	0.00351516	0.0187741	0.0136023	Ghir_A12G006700/Ghir_D12G006710/Ghir_D13G002950	3	biological_process
GO:0042545	cell wall modification	9/894	135/39400	0.00378244	0.0200875	0.0145539	Ghir_A05G001030/Ghir_A05G009890/Ghir_A05G012860/Ghir_A06G020070/Ghir_D03G017690/Ghir_D05G001170/Ghir_D05G012620/Ghir_D06G021180/Ghir_D12G023010	9	biological_process
GO:0010103	stomatal complex morphogenesis	9/894	138/39400	0.0043701	0.023078	0.0167206	Ghir_A02G008840/Ghir_A06G008880/Ghir_A11G008610/Ghir_A12G026450/Ghir_D02G009190/Ghir_D06G009060/Ghir_D07G002030/Ghir_D07G015910/Ghir_D11G008590	9	biological_process
GO:0006269	DNA replication, synthesis of RNA primer	2/894	5/39400	0.00491394	0.0255199	0.0184898	Ghir_A12G024880/Ghir_D12G024860	2	biological_process
GO:0045727	positive regulation of translation	4/894	31/39400	0.00508916	0.0262846	0.0190439	Ghir_A12G017350/Ghir_A13G020830/Ghir_D12G017570/Ghir_D13G021650	4	biological_process
GO:0051788	response to misfolded protein	13/894	251/39400	0.00515917	0.0265007	0.0192004	Ghir_A01G014960/Ghir_A03G014470/Ghir_A07G013030/Ghir_A09G017000/Ghir_A10G022520/Ghir_D01G016930/Ghir_D02G015840/Ghir_D07G013210/Ghir_D07G023130/Ghir_D10G010940/Ghir_D10G024960/Ghir_D11G028820/Ghir_D13G021680	13	biological_process
GO:0009423	chorismate biosynthetic process	3/894	16/39400	0.00522842	0.0267104	0.0193523	Ghir_A10G021060/Ghir_D10G022850/Ghir_D10G022870	3	biological_process
GO:0008356	asymmetric cell division	4/894	32/39400	0.00571329	0.0288736	0.0209196	Ghir_A06G008880/Ghir_D05G028960/Ghir_D06G009060/Ghir_D07G002030	4	biological_process
GO:0016444	somatic cell DNA recombination	4/894	32/39400	0.00571329	0.0288736	0.0209196	Ghir_A07G001030/Ghir_A13G000550/Ghir_D07G001050/Ghir_D12G028250	4	biological_process
GO:0042991	obsolete transcription factor import into nucleus	3/894	17/39400	0.00624273	0.0312136	0.022615	Ghir_A05G041490/Ghir_A07G001030/Ghir_D07G001050	3	biological_process
GO:0009186	deoxyribonucleoside diphosphate metabolic process	2/894	6/39400	0.00726029	0.0361094	0.0261621	Ghir_A10G006940/Ghir_D10G008440	2	biological_process
GO:0006084	acetyl-CoA metabolic process	6/894	78/39400	0.0086466	0.0422287	0.0305957	Ghir_A03G009850/Ghir_A07G018220/Ghir_A13G017580/Ghir_D02G010890/Ghir_D09G000270/Ghir_D13G018290	6	biological_process
GO:0007129	synapsis	4/894	36/39400	0.00871529	0.0422287	0.0305957	Ghir_A07G001030/Ghir_A09G001650/Ghir_D07G001050/Ghir_D09G001530	4	biological_process
GO:0006949	syncytium formation	4/894	37/39400	0.00959958	0.0462749	0.0335273	Ghir_A12G001280/Ghir_A12G014930/Ghir_D09G015900/Ghir_D12G015130	4	biological_process
GO:0045736	negative regulation of cyclin-dependent protein serine/threonine kinase activity	3/894	20/39400	0.00995115	0.0470572	0.034094	Ghir_A07G011250/Ghir_D07G011300/Ghir_D08G021180	3	biological_process
GO:2000112	regulation of cellular macromolecule biosynthetic process	3/894	20/39400	0.00995115	0.0470572	0.034094	Ghir_A06G001000/Ghir_D08G021180/Ghir_D10G001710	3	biological_process
GO:0009901	anther dehiscence	2/894	7/39400	0.0100122	0.0470572	0.034094	Ghir_A03G006100/Ghir_D03G012790	2	biological_process
GO:0010424	DNA methylation on cytosine within a CG sequence	2/894	7/39400	0.0100122	0.0470572	0.034094	Ghir_A05G038510/Ghir_D12G028250	2	biological_process
GO:0000786	nucleosome	69/894	135/39400	1.86366e-76	1.75184e-73	1.26925e-73	Ghir_A02G015720/Ghir_A03G004660/Ghir_A03G004780/Ghir_A04G008810/Ghir_A05G001760/Ghir_A06G015140/Ghir_A07G010430/Ghir_A07G014660/Ghir_A07G022450/Ghir_A08G000260/Ghir_A08G000370/Ghir_A08G000380/Ghir_A08G000390/Ghir_A08G000430/Ghir_A08G000580/Ghir_A08G007650/Ghir_A08G019270/Ghir_A08G019650/Ghir_A08G021830/Ghir_A08G025110/Ghir_A08G026710/Ghir_A09G009610/Ghir_A09G009620/Ghir_A09G009630/Ghir_A10G004610…	69	cellular_component
GO:0005871	kinesin complex	31/894	108/39400	1.36459e-25	8.55142e-24	6.19571e-24	Ghir_A01G019830/Ghir_A02G008610/Ghir_A03G008650/Ghir_A04G000480/Ghir_A04G008760/Ghir_A05G017340/Ghir_A05G022300/Ghir_A05G022380/Ghir_A06G002440/Ghir_A07G007320/Ghir_A09G014930/Ghir_A10G001220/Ghir_A10G011050/Ghir_A11G028670/Ghir_A11G032250/Ghir_A12G009780/Ghir_A12G028000/Ghir_D01G021300/Ghir_D02G008930/Ghir_D04G012860/Ghir_D05G002520/Ghir_D05G022240/Ghir_D05G039110/Ghir_D06G002300/Ghir_D09G014160…	31	cellular_component
GO:0005874	microtubule	39/894	196/39400	2.43754e-25	1.43206e-23	1.03756e-23	Ghir_A01G019830/Ghir_A02G008610/Ghir_A03G005650/Ghir_A03G008650/Ghir_A04G000480/Ghir_A04G008760/Ghir_A04G012800/Ghir_A05G022300/Ghir_A05G022380/Ghir_A06G002440/Ghir_A07G007320/Ghir_A07G023100/Ghir_A09G014930/Ghir_A09G017130/Ghir_A10G011050/Ghir_A11G028670/Ghir_A11G032250/Ghir_A12G009780/Ghir_A12G024990/Ghir_A12G028000/Ghir_D01G021300/Ghir_D02G008930/Ghir_D03G013210/Ghir_D04G012860/Ghir_D05G002520…	39	cellular_component
GO:0044430	cytoskeletal part	17/894	34/39400	1.56847e-19	7.75979e-18	5.62215e-18	Ghir_A01G003190/Ghir_A03G017290/Ghir_A04G008990/Ghir_A05G008010/Ghir_A05G032970/Ghir_A10G013250/Ghir_A13G014130/Ghir_D01G003160/Ghir_D01G019510/Ghir_D02G004470/Ghir_D02G022330/Ghir_D04G013150/Ghir_D05G022320/Ghir_D05G039470/Ghir_D12G007670/Ghir_D12G027020/Ghir_D13G014840	17	cellular_component
GO:0015630	microtubule cytoskeleton	17/894	40/39400	5.25038e-18	2.24334e-16	1.62536e-16	Ghir_A01G003190/Ghir_A03G017290/Ghir_A04G008990/Ghir_A05G008010/Ghir_A05G032970/Ghir_A10G013250/Ghir_A13G014130/Ghir_D01G003160/Ghir_D01G019510/Ghir_D02G004470/Ghir_D02G022330/Ghir_D04G013150/Ghir_D05G022320/Ghir_D05G039470/Ghir_D12G007670/Ghir_D12G027020/Ghir_D13G014840	17	cellular_component
GO:0032991	protein-containing complex	17/894	67/39400	1.12482e-13	4.06664e-12	2.94638e-12	Ghir_A01G003190/Ghir_A03G017290/Ghir_A04G008990/Ghir_A05G008010/Ghir_A05G032970/Ghir_A10G013250/Ghir_A13G014130/Ghir_D01G003160/Ghir_D01G019510/Ghir_D02G004470/Ghir_D02G022330/Ghir_D04G013150/Ghir_D05G022320/Ghir_D05G039470/Ghir_D12G007670/Ghir_D12G027020/Ghir_D13G014840	17	cellular_component
GO:0042555	MCM complex	10/894	22/39400	1.73901e-11	4.54075e-10	3.28989e-10	Ghir_A03G009850/Ghir_A10G003710/Ghir_A11G011780/Ghir_A13G000550/Ghir_A13G002840/Ghir_A13G019820/Ghir_D02G010890/Ghir_D05G015210/Ghir_D09G000270/Ghir_D11G011740	10	cellular_component
GO:0000776	kinetochore	6/894	6/39400	1.34249e-10	3.30754e-09	2.39639e-09	Ghir_A01G014960/Ghir_A03G014470/Ghir_A05G028870/Ghir_D01G016930/Ghir_D02G015840/Ghir_D05G028900	6	cellular_component
GO:0009579	thylakoid	17/894	105/39400	2.44491e-10	5.74553e-09	4.16278e-09	Ghir_A01G006660/Ghir_A02G015720/Ghir_A03G004780/Ghir_A08G000260/Ghir_A08G000430/Ghir_A08G000580/Ghir_A10G004610/Ghir_A10G019120/Ghir_A13G024110/Ghir_D01G022900/Ghir_D03G003860/Ghir_D04G013060/Ghir_D08G000320/Ghir_D08G000340/Ghir_D08G000460/Ghir_D08G000590/Ghir_D10G020690	17	cellular_component
GO:0010369	chromocenter	7/894	11/39400	9.22266e-10	2.01612e-08	1.46072e-08	Ghir_A01G014960/Ghir_A03G014470/Ghir_A05G028870/Ghir_D01G016930/Ghir_D02G015840/Ghir_D05G028900/Ghir_D12G028250	7	cellular_component
GO:0005971	ribonucleoside-diphosphate reductase complex	6/894	10/39400	2.6077e-08	4.62498e-07	3.35091e-07	Ghir_A02G015180/Ghir_A10G006940/Ghir_A11G023590/Ghir_D03G004840/Ghir_D10G008440/Ghir_D11G023660	6	cellular_component
GO:0009524	phragmoplast	12/894	78/39400	1.905e-07	2.88822e-06	2.09259e-06	Ghir_A02G017010/Ghir_A05G017340/Ghir_A10G001220/Ghir_A10G011050/Ghir_A10G019460/Ghir_A12G024990/Ghir_A13G017580/Ghir_D02G004470/Ghir_D10G002020/Ghir_D10G021150/Ghir_D12G024990/Ghir_D13G018290	12	cellular_component
GO:0005819	spindle	9/894	43/39400	4.32492e-07	5.89192e-06	4.26884e-06	Ghir_A02G017010/Ghir_A05G004720/Ghir_A07G002510/Ghir_A08G013630/Ghir_A10G019460/Ghir_D05G004830/Ghir_D07G002510/Ghir_D10G021150/Ghir_D13G021680	9	cellular_component
GO:0000796	condensin complex	5/894	9/39400	6.94814e-07	9.19894e-06	6.66486e-06	Ghir_A03G006950/Ghir_A11G017830/Ghir_D03G011800/Ghir_D03G011810/Ghir_D11G033970	5	cellular_component
GO:0000785	chromatin	6/894	28/39400	3.2986e-05	0.000387585	0.000280815	Ghir_A07G018220/Ghir_A12G016260/Ghir_A13G021830/Ghir_D12G016480/Ghir_D12G016490/Ghir_D13G022570	6	cellular_component
GO:0005694	chromosome	7/894	41/39400	3.47068e-05	0.000402771	0.000291817	Ghir_A09G001650/Ghir_A10G022390/Ghir_A11G006420/Ghir_A11G012000/Ghir_D09G001530/Ghir_D10G024560/Ghir_D11G006350	7	cellular_component
GO:0009504	cell plate	8/894	57/39400	4.21034e-05	0.000476833	0.000345477	Ghir_A12G024990/Ghir_A13G017580/Ghir_D05G004830/Ghir_D07G007620/Ghir_D08G005120/Ghir_D12G024990/Ghir_D13G018290/Ghir_D13G021680	8	cellular_component
GO:0043626	PCNA complex	3/894	4/39400	4.57856e-05	0.000483578	0.000350364	Ghir_A13G023800/Ghir_D03G013140/Ghir_D13G024540	3	cellular_component
GO:0005635	nuclear envelope	7/894	46/39400	7.48901e-05	0.000765181	0.000554392	Ghir_A01G014960/Ghir_A03G014470/Ghir_D01G016930/Ghir_D02G015840/Ghir_D08G005120/Ghir_D11G036720/Ghir_D13G011780	7	cellular_component
GO:0000775	chromosome, centromeric region	4/894	12/39400	0.000112699	0.00110351	0.000799521	Ghir_A06G019880/Ghir_A07G014660/Ghir_A08G013630/Ghir_D06G021030	4	cellular_component
GO:0000811	GINS complex	3/894	7/39400	0.000380626	0.00308438	0.00223471	Ghir_A05G012880/Ghir_D05G012650/Ghir_D10G007990	3	cellular_component
GO:0045298	tubulin complex	4/894	17/39400	0.000494985	0.00347793	0.00251984	Ghir_A03G005650/Ghir_A09G017130/Ghir_D03G013210/Ghir_D09G016570	4	cellular_component
GO:0000307	cyclin-dependent protein kinase holoenzyme complex	2/894	2/39400	0.000514289	0.00347793	0.00251984	Ghir_A01G009300/Ghir_D01G009690	2	cellular_component
GO:0001673	male germ cell nucleus	2/894	2/39400	0.000514289	0.00347793	0.00251984	Ghir_A07G022540/Ghir_D07G022640	2	cellular_component
GO:0033186	CAF-1 complex	2/894	2/39400	0.000514289	0.00347793	0.00251984	Ghir_A11G023990/Ghir_D11G024260	2	cellular_component
GO:0055028	cortical microtubule	2/894	2/39400	0.000514289	0.00347793	0.00251984	Ghir_A10G019460/Ghir_D10G021150	2	cellular_component
GO:1990077	primosome complex	2/894	2/39400	0.000514289	0.00347793	0.00251984	Ghir_A12G024880/Ghir_D12G024860	2	cellular_component
GO:0000808	origin recognition complex	3/894	9/39400	0.000882932	0.00564596	0.00409063	Ghir_A08G001830/Ghir_A11G009670/Ghir_D11G009640	3	cellular_component
GO:0009536	plastid	19/894	376/39400	0.0011007	0.00689772	0.00499757	Ghir_A05G001760/Ghir_A05G028450/Ghir_A06G015140/Ghir_A08G025110/Ghir_A08G026710/Ghir_A10G004880/Ghir_A10G004890/Ghir_A10G008520/Ghir_A13G013950/Ghir_A13G022800/Ghir_D05G001940/Ghir_D05G028460/Ghir_D06G016000/Ghir_D08G003720/Ghir_D08G026020/Ghir_D10G005690/Ghir_D10G010730/Ghir_D13G014620/Ghir_D13G023490	19	cellular_component
GO:0008622	epsilon DNA polymerase complex	2/894	3/39400	0.00151958	0.00909812	0.00659181	Ghir_A05G008580/Ghir_D05G000560	2	cellular_component
GO:0005875	microtubule associated complex	5/894	40/39400	0.00202693	0.0117612	0.00852127	Ghir_A02G004130/Ghir_A03G020890/Ghir_A11G028660/Ghir_D03G011140/Ghir_D10G016810	5	cellular_component
GO:0046658	anchored component of plasma membrane	7/894	91/39400	0.00471163	0.0247426	0.0179266	Ghir_A05G042080/Ghir_A07G003720/Ghir_A08G005720/Ghir_A11G008860/Ghir_D05G006280/Ghir_D08G005860/Ghir_D11G008840	7	cellular_component
GO:0005834	heterotrimeric G-protein complex	5/894	51/39400	0.00590059	0.0296607	0.0214899	Ghir_A06G001810/Ghir_A10G022520/Ghir_D06G001680/Ghir_D09G000970/Ghir_D10G024960	5	cellular_component
GO:0005876	spindle microtubule	3/894	18/39400	0.00736627	0.0362529	0.0262661	Ghir_A05G017340/Ghir_A10G001220/Ghir_D10G002020	3	cellular_component
GO:0009295	nucleoid	3/894	18/39400	0.00736627	0.0362529	0.0262661	Ghir_A10G019120/Ghir_A12G024240/Ghir_D10G020690	3	cellular_component
GO:0044424	intracellular part	7/894	102/39400	0.00869662	0.0422287	0.0305957	Ghir_A07G022550/Ghir_A10G022700/Ghir_A11G033420/Ghir_D02G010980/Ghir_D06G001990/Ghir_D09G002530/Ghir_D11G036790	7	cellular_component
GO:0046982	protein heterodimerization activity	66/894	223/39400	4.00201e-54	9.40472e-52	6.81395e-52	Ghir_A02G015720/Ghir_A03G004660/Ghir_A03G004780/Ghir_A04G008810/Ghir_A05G001760/Ghir_A06G015140/Ghir_A07G010430/Ghir_A07G014660/Ghir_A07G022450/Ghir_A08G000260/Ghir_A08G000370/Ghir_A08G000380/Ghir_A08G000390/Ghir_A08G000430/Ghir_A08G000580/Ghir_A08G007650/Ghir_A08G019270/Ghir_A08G019650/Ghir_A08G021830/Ghir_A08G025110/Ghir_A08G026710/Ghir_A09G009610/Ghir_A09G009620/Ghir_A09G009630/Ghir_A10G004610…	66	molecular_function
GO:0008017	microtubule binding	43/894	151/39400	7.86135e-35	8.21074e-33	5.94888e-33	Ghir_A01G019830/Ghir_A02G004720/Ghir_A02G008610/Ghir_A02G017010/Ghir_A03G008650/Ghir_A04G000480/Ghir_A04G008760/Ghir_A05G017340/Ghir_A05G022300/Ghir_A05G022380/Ghir_A06G002440/Ghir_A07G004460/Ghir_A07G007320/Ghir_A09G005160/Ghir_A09G014930/Ghir_A10G001220/Ghir_A10G010280/Ghir_A10G011050/Ghir_A10G019460/Ghir_A11G028670/Ghir_A11G032250/Ghir_A12G009780/Ghir_A12G028000/Ghir_D01G021300/Ghir_D02G005040…	43	molecular_function
GO:0008569	ATP-dependent microtubule motor activity, minus-end-directed	11/894	11/39400	7.72746e-19	3.63191e-17	2.6314e-17	Ghir_A05G017340/Ghir_A05G022300/Ghir_A10G001220/Ghir_A11G028670/Ghir_A11G032250/Ghir_A12G009780/Ghir_D05G022240/Ghir_D10G002020/Ghir_D11G028860/Ghir_D11G032730/Ghir_D12G007880	11	molecular_function
GO:0003777	microtubule motor activity	26/894	120/39400	2.53381e-18	1.13418e-16	8.21743e-17	Ghir_A01G003190/Ghir_A01G019830/Ghir_A02G008610/Ghir_A03G008650/Ghir_A04G000480/Ghir_A04G008760/Ghir_A05G022380/Ghir_A05G032970/Ghir_A06G002440/Ghir_A07G007320/Ghir_A09G014930/Ghir_A10G011050/Ghir_A10G013250/Ghir_A12G028000/Ghir_D01G003160/Ghir_D01G021300/Ghir_D02G008930/Ghir_D04G012860/Ghir_D05G002520/Ghir_D05G017150/Ghir_D05G039110/Ghir_D05G039470/Ghir_D06G002300/Ghir_D09G014160/Ghir_D11G020780…	26	molecular_function
GO:0019901	protein kinase binding	15/894	60/39400	3.98736e-12	1.07089e-10	7.75885e-11	Ghir_A01G016710/Ghir_A02G011860/Ghir_A02G019280/Ghir_A05G021250/Ghir_A05G024240/Ghir_A05G025830/Ghir_A06G002160/Ghir_D01G010120/Ghir_D03G000280/Ghir_D03G006870/Ghir_D05G021200/Ghir_D05G024100/Ghir_D05G025840/Ghir_D09G008950/Ghir_D12G002120	15	molecular_function
GO:0008094	DNA-dependent ATPase activity	11/894	40/39400	9.79383e-10	2.09232e-08	1.51594e-08	Ghir_A03G009850/Ghir_A06G007700/Ghir_A10G003710/Ghir_A11G011780/Ghir_A13G002840/Ghir_A13G019820/Ghir_D02G010890/Ghir_D05G015210/Ghir_D06G007860/Ghir_D09G000270/Ghir_D11G011740	11	molecular_function
GO:0003678	DNA helicase activity	9/894	25/39400	2.25915e-09	4.71911e-08	3.41911e-08	Ghir_A03G009850/Ghir_A10G003710/Ghir_A11G011780/Ghir_A13G002840/Ghir_A13G019820/Ghir_D02G010890/Ghir_D05G015210/Ghir_D09G000270/Ghir_D11G011740	9	molecular_function
GO:0004748	ribonucleoside-diphosphate reductase activity, thioredoxin disulfide as acceptor	6/894	10/39400	2.6077e-08	4.62498e-07	3.35091e-07	Ghir_A02G015180/Ghir_A10G006940/Ghir_A11G023590/Ghir_D03G004840/Ghir_D10G008440/Ghir_D11G023660	6	molecular_function
GO:0035175	histone kinase activity (H3-S10 specific)	5/894	6/39400	3.50233e-08	5.77577e-07	4.18469e-07	Ghir_A05G004720/Ghir_A07G002510/Ghir_A08G013630/Ghir_D05G004830/Ghir_D07G002510	5	molecular_function
GO:0003887	DNA-directed DNA polymerase activity	8/894	34/39400	7.32949e-07	9.56906e-06	6.93301e-06	Ghir_A03G002230/Ghir_A05G008580/Ghir_A05G032180/Ghir_A11G020530/Ghir_A11G024340/Ghir_D05G000560/Ghir_D05G008570/Ghir_D11G024470	8	molecular_function
GO:0016538	cyclin-dependent protein serine/threonine kinase regulator activity	5/894	13/39400	6.57952e-06	8.35777e-05	6.05541e-05	Ghir_A02G008840/Ghir_A07G011250/Ghir_D02G009190/Ghir_D05G021200/Ghir_D07G011300	5	molecular_function
GO:0030337	DNA polymerase processivity factor activity	3/894	4/39400	4.57856e-05	0.000483578	0.000350364	Ghir_A13G023800/Ghir_D03G013140/Ghir_D13G024540	3	molecular_function
GO:0005200	structural constituent of cytoskeleton	9/894	87/39400	0.000161794	0.0015519	0.00112439	Ghir_A03G005650/Ghir_A04G012800/Ghir_A07G023100/Ghir_A09G017130/Ghir_A13G024080/Ghir_D03G013210/Ghir_D07G023120/Ghir_D09G016570/Ghir_D13G024810	9	molecular_function
GO:0004693	cyclin-dependent protein serine/threonine kinase activity	6/894	39/39400	0.000231041	0.00201091	0.00145695	Ghir_A01G009300/Ghir_A04G009160/Ghir_A07G011250/Ghir_D01G009690/Ghir_D05G021200/Ghir_D07G011300	6	molecular_function
GO:0003886	DNA (cytosine-5-)-methyltransferase activity	3/894	7/39400	0.000380626	0.00308438	0.00223471	Ghir_A05G038510/Ghir_A07G005020/Ghir_D07G005060	3	molecular_function
GO:0004107	chorismate synthase activity	3/894	7/39400	0.000380626	0.00308438	0.00223471	Ghir_A10G021060/Ghir_D10G022850/Ghir_D10G022870	3	molecular_function
GO:0003924	GTPase activity	17/894	297/39400	0.000505967	0.00347793	0.00251984	Ghir_A03G005650/Ghir_A04G003320/Ghir_A04G012800/Ghir_A05G002540/Ghir_A06G006740/Ghir_A07G023100/Ghir_A09G017130/Ghir_A12G022460/Ghir_A12G024990/Ghir_D01G007230/Ghir_D03G013210/Ghir_D05G002680/Ghir_D05G035920/Ghir_D06G006850/Ghir_D07G023120/Ghir_D09G016570/Ghir_D12G024990	17	molecular_function
GO:0004170	dUTP diphosphatase activity	2/894	2/39400	0.000514289	0.00347793	0.00251984	Ghir_A05G019880/Ghir_D05G019910	2	molecular_function
GO:0008135	translation factor activity, RNA binding	2/894	2/39400	0.000514289	0.00347793	0.00251984	Ghir_A12G017350/Ghir_D12G017570	2	molecular_function
GO:0010485	H4 histone acetyltransferase activity	2/894	2/39400	0.000514289	0.00347793	0.00251984	Ghir_A06G007350/Ghir_D06G007540	2	molecular_function
GO:0046976	histone methyltransferase activity (H3-K27 specific)	2/894	2/39400	0.000514289	0.00347793	0.00251984	Ghir_A03G006100/Ghir_D03G012790	2	molecular_function
GO:0019199	transmembrane receptor protein kinase activity	3/894	8/39400	0.000598719	0.00399146	0.00289191	Ghir_A06G008880/Ghir_D06G009060/Ghir_D07G002030	3	molecular_function
GO:0004654	polyribonucleotide nucleotidyltransferase activity	2/894	4/39400	0.00299338	0.0164548	0.0119219	Ghir_A09G003050/Ghir_D09G002950	2	molecular_function
GO:0043140	ATP-dependent 3'-5' DNA helicase activity	2/894	4/39400	0.00299338	0.0164548	0.0119219	Ghir_A13G003340/Ghir_D13G003600	2	molecular_function
GO:0004386	helicase activity	7/894	86/39400	0.0034453	0.0187201	0.0135632	Ghir_A09G023980/Ghir_A09G025510/Ghir_D02G017250/Ghir_D09G024660/Ghir_D11G010330/Ghir_D13G003940/Ghir_D13G024310	7	molecular_function
GO:0003896	DNA primase activity	2/894	5/39400	0.00491394	0.0255199	0.0184898	Ghir_A12G024880/Ghir_D12G024860	2	molecular_function
GO:0003917	DNA topoisomerase type I activity	2/894	7/39400	0.0100122	0.0470572	0.034094	Ghir_A11G006420/Ghir_D11G006350	2	molecular_function

## Sheet: 358
Data S2. Gene ontology (GO) enrichment analysis of the common and individual DEGs in OE2 and OE10 lines compared to WT under normal and V991 conditions (358 DEGs in OE10 vs WT under V991 condition).
ID	Description	GeneRatio	BgRatio	pvalue	p.adjust	qvalue	geneID	Count	Term
GO:0010200	response to chitin	23/248	263/39400	1.46087e-19	6.00416e-17	4.12118e-17	Ghir_A01G022270/Ghir_A03G018320/Ghir_A03G020190/Ghir_A04G003630/Ghir_A05G010290/Ghir_A06G022340/Ghir_A07G002280/Ghir_A07G008950/Ghir_A09G004220/Ghir_A09G014240/Ghir_D02G019700/Ghir_D02G021610/Ghir_D03G002900/Ghir_D05G035530/Ghir_D06G013630/Ghir_D06G023370/Ghir_D07G002300/Ghir_D07G009050/Ghir_D11G029240/Ghir_D12G013350/Ghir_D12G018120/Ghir_D13G002850/Ghir_D13G004500	23	biological_process
GO:0010363	regulation of plant-type hypersensitive response	17/248	242/39400	3.31831e-13	6.81913e-11	4.68057e-11	Ghir_A01G022270/Ghir_A03G018320/Ghir_A03G020190/Ghir_A04G005470/Ghir_A06G022340/Ghir_A09G004220/Ghir_A09G014240/Ghir_D02G019700/Ghir_D02G021610/Ghir_D03G002900/Ghir_D04G002160/Ghir_D06G013630/Ghir_D06G023370/Ghir_D09G013710/Ghir_D12G018120/Ghir_D13G002850/Ghir_D13G004500	17	biological_process
GO:0006612	protein targeting to membrane	16/248	248/39400	6.10223e-12	8.36006e-10	5.73824e-10	Ghir_A01G022270/Ghir_A03G018320/Ghir_A03G020190/Ghir_A04G005470/Ghir_A06G022340/Ghir_A09G004220/Ghir_D02G019700/Ghir_D02G021610/Ghir_D03G002900/Ghir_D04G002160/Ghir_D06G013630/Ghir_D06G023370/Ghir_D09G013710/Ghir_D12G018120/Ghir_D13G002850/Ghir_D13G004500	16	biological_process
GO:0050832	defense response to fungus	15/248	256/39400	1.09968e-10	1.12992e-08	7.75564e-09	Ghir_A01G022270/Ghir_A03G003580/Ghir_A04G005470/Ghir_A05G010990/Ghir_A09G014240/Ghir_A09G022710/Ghir_D03G002900/Ghir_D03G015370/Ghir_D06G013630/Ghir_D09G013710/Ghir_D09G021950/Ghir_D11G009930/Ghir_D12G018120/Ghir_D13G002850/Ghir_D13G018770	15	biological_process
GO:0009611	response to wounding	14/248	225/39400	2.11595e-10	1.73931e-08	1.19384e-08	Ghir_A03G003580/Ghir_A03G018320/Ghir_A05G010290/Ghir_A05G010990/Ghir_A05G039480/Ghir_A09G014240/Ghir_A13G009050/Ghir_D01G005930/Ghir_D02G004590/Ghir_D02G019700/Ghir_D03G015370/Ghir_D06G013630/Ghir_D09G022830/Ghir_D11G009930	14	biological_process
GO:0052542	defense response by callose deposition	8/248	50/39400	9.40449e-10	6.44208e-08	4.42176e-08	Ghir_A03G018320/Ghir_A03G020190/Ghir_A09G004220/Ghir_D02G019700/Ghir_D02G021610/Ghir_D12G018120/Ghir_D13G002850/Ghir_D13G004500	8	biological_process
GO:0043069	negative regulation of programmed cell death	11/248	142/39400	1.8993e-09	1.11516e-07	7.65433e-08	Ghir_A01G022270/Ghir_A03G020190/Ghir_A04G005470/Ghir_A09G004220/Ghir_A09G014240/Ghir_D02G021610/Ghir_D03G002900/Ghir_D06G013630/Ghir_D09G013710/Ghir_D13G002850/Ghir_D13G004500	11	biological_process
GO:0009863	salicylic acid mediated signaling pathway	8/248	78/39400	3.52925e-08	1.81315e-06	1.24453e-06	Ghir_A03G018320/Ghir_A04G005470/Ghir_A06G022340/Ghir_D02G019700/Ghir_D06G013630/Ghir_D06G023370/Ghir_D09G013710/Ghir_D12G018120	8	biological_process
GO:0030968	endoplasmic reticulum unfolded protein response	10/248	163/39400	9.65475e-08	3.9681e-06	2.72365e-06	Ghir_A01G022270/Ghir_A03G020190/Ghir_A09G004220/Ghir_A09G014240/Ghir_D02G021610/Ghir_D03G002900/Ghir_D11G029240/Ghir_D12G018120/Ghir_D13G002850/Ghir_D13G004500	10	biological_process
GO:0002679	respiratory burst involved in defense response	7/248	93/39400	2.14992e-06	8.03288e-05	5.51367e-05	Ghir_A04G003630/Ghir_A06G022340/Ghir_A09G014240/Ghir_D05G035530/Ghir_D06G013630/Ghir_D06G023370/Ghir_D12G018120	7	biological_process
GO:0009867	jasmonic acid mediated signaling pathway	9/248	182/39400	2.57446e-06	8.81751e-05	6.05223e-05	Ghir_A01G022270/Ghir_A03G018320/Ghir_A04G005470/Ghir_A06G022340/Ghir_A09G014240/Ghir_D02G019700/Ghir_D06G023370/Ghir_D09G013710/Ghir_D12G018120	9	biological_process
GO:0051245	negative regulation of cellular defense response	3/248	6/39400	4.85925e-06	0.000138001	9.4722e-05	Ghir_A04G005470/Ghir_A09G014240/Ghir_D09G013710	3	biological_process
GO:0052837	thiazole biosynthetic process	3/248	6/39400	4.85925e-06	0.000138001	9.4722e-05	Ghir_A06G015700/Ghir_D05G017210/Ghir_D06G016460	3	biological_process
GO:0031347	regulation of defense response	6/248	69/39400	5.03652e-06	0.000138001	9.4722e-05	Ghir_A05G012300/Ghir_A06G019720/Ghir_A08G021590/Ghir_D06G020840/Ghir_D07G018200/Ghir_D08G022360	6	biological_process
GO:0009409	response to cold	12/248	393/39400	8.59211e-06	0.00022071	0.000151493	Ghir_A01G022270/Ghir_A05G010290/Ghir_A05G024980/Ghir_A08G023250/Ghir_A09G014240/Ghir_A12G003860/Ghir_A12G027420/Ghir_A13G009050/Ghir_D08G024230/Ghir_D09G022830/Ghir_D12G027460/Ghir_D13G003430	12	biological_process
GO:0009738	abscisic acid-activated signaling pathway	8/248	173/39400	1.52185e-05	0.00036793	0.000252542	Ghir_A01G022270/Ghir_A03G003580/Ghir_A05G010990/Ghir_A09G014240/Ghir_D03G015370/Ghir_D03G015760/Ghir_D11G029240/Ghir_D12G018120	8	biological_process
GO:0006470	protein dephosphorylation	7/248	150/39400	4.92697e-05	0.00106578	0.000731539	Ghir_A02G019450/Ghir_A03G020190/Ghir_A09G004220/Ghir_D02G021610/Ghir_D11G029240/Ghir_D12G013350/Ghir_D13G004500	7	biological_process
GO:0010033	response to organic substance	5/248	69/39400	7.67931e-05	0.0015781	0.00108319	Ghir_A05G012300/Ghir_A06G019720/Ghir_A08G021590/Ghir_D06G020840/Ghir_D08G022360	5	biological_process
GO:0009228	thiamine biosynthetic process	3/248	17/39400	0.000156952	0.00307178	0.00210843	Ghir_A06G015700/Ghir_D05G017210/Ghir_D06G016460	3	biological_process
GO:0051707	response to other organism	5/248	82/39400	0.000174468	0.00325938	0.0022372	Ghir_A05G012300/Ghir_A06G019720/Ghir_A13G018120/Ghir_D06G020840/Ghir_D07G018200	5	biological_process
GO:0035556	intracellular signal transduction	7/248	192/39400	0.000229049	0.0038601	0.00264952	Ghir_A04G003630/Ghir_A06G022340/Ghir_D03G015760/Ghir_D05G035530/Ghir_D06G023370/Ghir_D11G029240/Ghir_D12G018120	7	biological_process
GO:0009945	radial axis specification	2/248	4/39400	0.000234799	0.0038601	0.00264952	Ghir_A11G007960/Ghir_D11G007940	2	biological_process
GO:0048508	embryonic meristem development	2/248	4/39400	0.000234799	0.0038601	0.00264952	Ghir_A11G007960/Ghir_D11G007940	2	biological_process
GO:0051260	protein homooligomerization	3/248	20/39400	0.000259477	0.00410173	0.00281538	Ghir_A05G005460/Ghir_A11G007960/Ghir_D11G007940	3	biological_process
GO:0045087	innate immune response	4/248	56/39400	0.000435223	0.00662506	0.00454736	Ghir_A04G014210/Ghir_D04G018790/Ghir_D07G018200/Ghir_D13G003430	4	biological_process
GO:0051179	localization	2/248	6/39400	0.000582127	0.00825014	0.00566279	Ghir_A04G014210/Ghir_D04G018790	2	biological_process
GO:0010197	polar nucleus fusion	3/248	27/39400	0.000644454	0.00882902	0.00606013	Ghir_A02G010300/Ghir_A07G002280/Ghir_D07G002300	3	biological_process
GO:0009942	longitudinal axis specification	2/248	8/39400	0.00107763	0.0130266	0.00894132	Ghir_A11G007960/Ghir_D11G007940	2	biological_process
GO:0010483	pollen tube reception	2/248	8/39400	0.00107763	0.0130266	0.00894132	Ghir_A09G022710/Ghir_D09G021950	2	biological_process
GO:0030244	cellulose biosynthetic process	6/248	188/39400	0.00127757	0.0145856	0.0100113	Ghir_A08G023250/Ghir_A09G022710/Ghir_A11G003880/Ghir_D08G024230/Ghir_D11G003820/Ghir_D12G021860	6	biological_process
GO:1901700	response to oxygen-containing compound	5/248	130/39400	0.001434	0.0159291	0.0109335	Ghir_A05G012300/Ghir_A06G019720/Ghir_A08G021590/Ghir_D06G020840/Ghir_D08G022360	5	biological_process
GO:0006955	immune response	2/248	10/39400	0.00171756	0.0181005	0.0124239	Ghir_A05G015690/Ghir_D05G015520	2	biological_process
GO:0006536	glutamate metabolic process	2/248	11/39400	0.00209054	0.0209564	0.0143842	Ghir_A12G016440/Ghir_D12G016660	2	biological_process
GO:0090333	regulation of stomatal closure	2/248	11/39400	0.00209054	0.0209564	0.0143842	Ghir_A07G000230/Ghir_D07G000250	2	biological_process
GO:0015802	basic amino acid transport	3/248	45/39400	0.00287645	0.0262705	0.0180318	Ghir_A01G022270/Ghir_A09G014240/Ghir_D03G002900	3	biological_process
GO:0009808	lignin metabolic process	2/248	13/39400	0.00294025	0.0262705	0.0180318	Ghir_A11G007960/Ghir_D11G007940	2	biological_process
GO:0009864	induced systemic resistance, jasmonic acid mediated signaling pathway	2/248	13/39400	0.00294025	0.0262705	0.0180318	Ghir_A04G003630/Ghir_D05G035530	2	biological_process
GO:0010105	negative regulation of ethylene-activated signaling pathway	2/248	13/39400	0.00294025	0.0262705	0.0180318	Ghir_A04G003630/Ghir_D05G035530	2	biological_process
GO:0006862	nucleotide transport	3/248	46/39400	0.00306297	0.0267847	0.0183847	Ghir_A01G022270/Ghir_A09G014240/Ghir_D03G002900	3	biological_process
GO:0030148	sphingolipid biosynthetic process	2/248	16/39400	0.00446755	0.0374727	0.0257208	Ghir_A09G017080/Ghir_D09G016530	2	biological_process
GO:0009697	salicylic acid biosynthetic process	4/248	106/39400	0.00460913	0.037887	0.0260052	Ghir_A01G022270/Ghir_A09G014240/Ghir_D03G002900/Ghir_D12G018120	4	biological_process
GO:0043269	regulation of ion transport	3/248	54/39400	0.00482366	0.0387475	0.0265958	Ghir_A01G022270/Ghir_A09G014240/Ghir_D03G002900	3	biological_process
GO:0009737	response to abscisic acid	8/248	413/39400	0.00490236	0.0387475	0.0265958	Ghir_A04G003630/Ghir_A04G005470/Ghir_A04G014210/Ghir_A13G009050/Ghir_D02G004590/Ghir_D05G035530/Ghir_D09G013710/Ghir_D13G003430	8	biological_process
GO:0071577	zinc ion transmembrane transport	2/248	19/39400	0.00628769	0.0438475	0.0300964	Ghir_A07G002280/Ghir_D07G002300	2	biological_process
GO:0009746	response to hexose	1/248	1/39400	0.00629442	0.0438475	0.0300964	Ghir_A04G014210	1	biological_process
GO:0072660	maintenance of protein location in plasma membrane	1/248	1/39400	0.00629442	0.0438475	0.0300964	Ghir_A09G014240	1	biological_process
GO:0048767	root hair elongation	5/248	190/39400	0.00724397	0.0488078	0.033501	Ghir_A07G000230/Ghir_A08G023250/Ghir_A09G022710/Ghir_D07G000250/Ghir_D08G024230	5	biological_process
GO:1990573	potassium ion import across plasma membrane	2/248	21/39400	0.00765814	0.0491796	0.0337563	Ghir_A07G000230/Ghir_D07G000250	2	biological_process
GO:0043680	filiform apparatus	2/248	6/39400	0.000582127	0.00825014	0.00566279	Ghir_A09G022710/Ghir_D09G021950	2	cellular_component
GO:0000151	ubiquitin ligase complex	5/248	124/39400	0.00116276	0.0136542	0.00937206	Ghir_A01G016720/Ghir_A03G017070/Ghir_D01G018310/Ghir_D02G018330/Ghir_D13G002850	5	cellular_component
GO:0030173	integral component of Golgi membrane	2/248	18/39400	0.00564915	0.0438076	0.030069	Ghir_A08G023250/Ghir_D08G024230	2	cellular_component
GO:0016604	nuclear body	2/248	21/39400	0.00765814	0.0491796	0.0337563	Ghir_A04G003630/Ghir_D05G035530	2	cellular_component
GO:0004722	protein serine/threonine phosphatase activity	11/248	207/39400	9.51819e-08	3.9681e-06	2.72365e-06	Ghir_A02G019450/Ghir_A03G003580/Ghir_A03G020190/Ghir_A04G011040/Ghir_A05G010990/Ghir_A09G004220/Ghir_D02G021610/Ghir_D03G015370/Ghir_D11G029240/Ghir_D12G013350/Ghir_D13G004500	11	molecular_function
GO:0043495	protein membrane anchor	3/248	9/39400	2.01249e-05	0.000459519	0.000315408	Ghir_A04G005470/Ghir_A09G014240/Ghir_D09G013710	3	molecular_function
GO:0050664	oxidoreductase activity, acting on NAD(P)H, oxygen as acceptor	2/248	7/39400	0.000811592	0.0107601	0.00738562	Ghir_A05G026340/Ghir_D05G026370	2	molecular_function
GO:0045140	inositol phosphoceramide synthase activity	2/248	8/39400	0.00107763	0.0130266	0.00894132	Ghir_A09G017080/Ghir_D09G016530	2	molecular_function
GO:0004351	glutamate decarboxylase activity	2/248	10/39400	0.00171756	0.0181005	0.0124239	Ghir_A12G016440/Ghir_D12G016660	2	molecular_function
GO:0010295	(+)-abscisic acid 8'-hydroxylase activity	2/248	12/39400	0.00249825	0.0244472	0.0167802	Ghir_A12G021380/Ghir_D12G021400	2	molecular_function
GO:0005242	inward rectifier potassium channel activity	2/248	14/39400	0.0034161	0.0292503	0.0200771	Ghir_A07G000230/Ghir_D07G000250	2	molecular_function
GO:0016866	intramolecular transferase activity	2/248	19/39400	0.00628769	0.0438475	0.0300964	Ghir_A11G003880/Ghir_D11G003820	2	molecular_function
GO:0008379	thioredoxin peroxidase activity	1/248	1/39400	0.00629442	0.0438475	0.0300964	Ghir_A10G017990	1	molecular_function
GO:0019001	guanyl nucleotide binding	1/248	1/39400	0.00629442	0.0438475	0.0300964	Ghir_A04G014210	1	molecular_function
GO:0005385	zinc ion transmembrane transporter activity	2/248	20/39400	0.00695749	0.0476588	0.0327124	Ghir_A07G002280/Ghir_D07G002300	2	molecular_function
GO:0016165	linoleate 13S-lipoxygenase activity	2/248	21/39400	0.00765814	0.0491796	0.0337563	Ghir_A10G005240/Ghir_D10G006080	2	molecular_function
