# Supplementary material for: GhMPK9‐GhRAF39_1‐GhWRKY40a Regulates the GhERF1b‐ and GhABF2‐Mediated Pathways to Increase Cotton Disease Resistance
Source: Adv Sci (Weinh). 2024 Jun 6;11(29):2404400. doi: 10.1002/advs.202404400 (PMC11304259; doi:10.1002/advs.202404400)
Supplement: Supplementary file 4 — Supplemental Data 3 [file ADVS-11-2404400-s009.xlsx]

## Sheet: MEblueID
Data S3. Expression profiles and functional annotation of DEGs in each module identified by WGCNA
Gene ID	KME	V0h1	V0h2	V0h3	V6h1	V6h2	V6h3	V12h1	V12h2	V12h3	V24h1	V24h2	V24h3	V48h1	V48h2	V48h3	V72h1	V72h2	V72h3	CK_WT_1	CK_WT_2	CK_WT_3	CK_OE2_1	CK_OE2_2	CK_OE2_3	CK_OE10_1	CK_OE10_2	CK_OE10_3	V991_WT_1	V991_WT_2	V991_WT_3	V991_OE2_1	V991_OE2_2	V991_OE2_3	V991_OE10_1	V991_OE10_2	V991_OE10_3
Ghir_D11G030720	0.983406	0	0	0	0.18639	0	0.181665	0	0	0	0.213449	0	0	0	0	0	0	0	0	1.87013	0.806422	0.856699	36.5228	63.0751	49.5481	62.0428	48.4239	44.669	2.73175	3.56925	5.66796	40.5639	35.1361	50.0513	46.1016	19.7832	71.6309
Ghir_A03G023150	0.971634	0.21991	0.15332	0	0	0	0.398776	0.376374	0.233588	0	0	0	0.214685	0	0	0	0	0	0	2.33798	1.17521	0.625457	10.6574	15.8665	9.79625	17.2372	10.628	12.7622	8.25756	7.4263	20.2402	19.5059	16.758	22.4382	46.7285	9.63301	43.9019
Ghir_A09G009840	0.957009	0	0.724979	0.570069	0.946412	0.629556	0.405481	0.50294	0.23604	0.059642	0.231568	0.131418	0.067027	0	0.133179	0	0.129642	0.625475	0.273363	1.337	0	0.318322	12.9134	19.815	8.49791	19.8312	18.3091	21.2104	2.15644	1.88744	3.54541	20.1051	12.0752	17.2675	67.7274	16.95	66.4134
Ghir_A03G013700	0.948113	0.56943	0.432481	0.934382	0.525747	0.305234	0.128533	0.363938	1.6471	0.368821	2.56081	1.16025	0.433899	1.4285	0.275442	0.547696	0.809312	1.69423	1.24984	3.55123	1.70473	1.79824	16.0778	20.5328	18.8638	24.3138	21.709	21.5025	5.10116	1.87424	3.73033	36.5898	37.5181	38.109	34.5562	26.496	43.9117
Ghir_D12G014670	0.933871	0.643841	0.522475	0.616295	0.771443	1.05414	0.680024	0.840296	0.741994	0.830474	0.671667	0.755598	0.27165	0.59405	0.547661	0.556573	0.825765	0.779894	1.30453	2.53939	1.40405	1.52608	4.9376	4.71799	5.28047	5.36456	2.15545	4.31468	3.21105	2.02228	1.58283	4.14741	4.57618	4.68934	5.5826	4.99191	4.41941
Ghir_D04G000230	0.907946	0	0	0	0	0	0	0.228546	0.212408	0.435897	0	0.349311	0.261163	0	0	0	0.260169	0	0	0.177461	0.751121	0.28548	2.15781	1.96754	1.89244	1.62711	1.9282	1.41396	3.07813	2.57183	3.97124	2.96447	4.19649	4.07638	3.46377	2.59075	7.26645
Ghir_D11G031170	0.88925	2.99794	2.80876	2.86558	2.90255	3.03309	2.71131	3.69952	2.91486	4.04512	2.14891	1.98597	2.13956	1.39521	4.5091	2.1552	1.92888	2.50081	1.4863	2.55091	5.83526	5.34908	19.2939	21.3033	14.6306	17.5772	13.3714	14.2222	2.79553	4.4115	2.60807	13.5104	5.71983	14.9686	10.6337	9.66234	29.6208
Ghir_D11G003930	0.878676	1.81093	1.28438	1.41418	0.847728	1.23206	0.121825	1.10525	0.336574	0.748219	1.34931	1.33011	1.4734	0.254285	0.922989	1.69482	0.55055	0.929747	0.66038	0.651722	1.64277	2.35607	3.25784	6.28195	4.23558	4.44229	5.86314	6.608	2.45056	0.798258	1.8199	7.0494	5.65364	5.6251	9.72757	7.75472	6.10109
Ghir_A10G002680	0.840947	0.600702	0.507958	0.558783	4.15519	1.42384	5.29156	7.85253	8.19304	7.60218	3.34593	3.4788	9.79327	0.907481	1.20905	1.41635	1.60978	0.817639	1.75309	1.82885	2.94001	4.70831	10.9648	13.8695	10.9734	28.6927	14.4254	22.1385	12.9588	9.06498	23.8331	16.9762	13.5385	17.3195	15.8072	5.43114	35.9486
Ghir_D05G019870	0.837877	0	0	0	0	0	0	0	0	0	0	0	0	0	0	0	0	0	0	0	0	0	0.29091	0.331134	0.41198	0.40372	0	0.628296	0	0	0	0.552256	0.401099	0.512708	0.286087	0.514271	0.599335
Ghir_A05G041380	0.822589	1.64299	2.6802	1.43685	0.833907	0.874685	1.92751	0.768974	0.69365	0.071146	0.694231	0.62655	0.47947	0.65066	0.635474	0.694565	0.460327	0.885486	0.632964	0.325984	0.109331	0.348829	12.7812	15.3125	2.28478	20.4122	7.50633	13.8826	1.56919	3.33467	3.29591	6.87043	1.69001	2.62735	4.53858	2.2614	5.14933
Ghir_D05G034550	0.797182	187.056	468.374	219.395	255.822	246.551	254.828	152.393	321.028	300.608	285.179	294.833	216.335	423.429	246.282	244.989	270.151	301.265	398.058	129.376	355.121	413.916	710.821	941.759	562.197	1195.75	1115.56	933.402	911.775	375.803	609.732	709.873	531.502	677.026	565.191	186.696	771.306
Ghir_D13G011040	0.794488	52.7679	19.2083	39.7929	30.4429	31.5499	14.5702	32.0184	15.4583	9.5343	9.31778	11.4769	8.21922	28.679	16.6327	24.4548	18.7387	21.3283	6.02134	45.3417	85.6271	68.0554	155.53	142.184	155.914	180.942	222.62	134.192	64.8105	61.0528	65.3101	52.9719	87.8151	92.1222	96.8325	100.941	39.9053
Ghir_A11G034730	0.783467	10.2752	14.3526	1.73318	10.7233	25.1721	19.8274	5.56319	14.7168	15.2654	11.9211	17.0768	3.95551	13.1744	5.85212	4.68995	7.68893	17.5814	30.1578	39.781	40.4372	62.1075	104.666	132.882	111.985	144.147	163.998	132.858	77.4006	46.5808	43.745	32.2983	45.3741	48.7804	64.1056	36.7312	25.2819
Ghir_A07G024000	0.770409	1.0412	0.568367	1.35504	0.066472	0.308342	0.204664	0.035441	0.107058	0.05963	0.285512	0.209166	0.080997	0.476475	0.078784	0.490501	0.320181	0.294028	0.242269	0.18936	0.081328	0.098404	2.03133	2.15251	1.47482	2.23767	0.378159	1.1917	1.8841	0.269308	1.01089	1.5801	1.27539	2.30762	1.46903	0.536347	1.40146
Ghir_A07G024010	0.715679	0.844511	0.267986	0.662318	0.021536	0.173469	0.140968	0.088386	0.034196	0.02806	0.280453	0.061725	0	0.152866	0.031328	0.25496	0.235862	0.072714	0.154937	0.256561	0	0.089119	0.694782	1.0622	0.736513	0.795089	0.416062	0.353739	0.903306	0.087235	0.147491	1.14076	0.589341	0.838909	0.82283	0.308572	0.851109
Ghir_D11G003310	0.71416	0.759419	0.315387	0.738964	1.2754	0.513409	1.09416	0.217254	0.680013	0.742566	0.905295	0.540073	0.25195	0.334785	0.397937	0.240751	1.01597	0.568582	0.946065	1.38583	0.490789	0.808957	2.63786	4.11395	1.80043	2.23965	3.77925	0.652335	0	1.13787	1.65758	1.5654	1.8372	1.0236	4.58634	1.05501	3.73779
Ghir_D13G007240	0.681679	3.52909	4.64742	2.20203	10.566	22.15	20.3735	7.06459	10.4932	14.6909	5.56493	6.88532	6.60793	3.83298	3.40858	5.38799	5.14796	13.6714	17.7345	9.44571	8.28726	6.65555	17.0704	18.068	17.7456	27.8088	27.2028	19.4655	10.8048	9.81584	13.0304	14.6913	9.77208	18.2594	16.2653	15.1266	26.1292
Ghir_D05G037660	0.605183	0	0.684356	0	0.877466	0	0.42473	0.420362	0.450491	0.965155	0.500532	0.679356	0.616601	1.33049	0	0.523734	1.54264	0.40066	0.582315	0	0	0	2.01238	0.561772	1.42827	1.0276	2.13036	2.47909	0	0	0	2.26349	2.90108	1.31317	4.27418	1.63911	2.12385
Ghir_D05G036360	0.567711	62.8192	42.9285	24.4035	61.612	58.13	36.4442	70.9391	47.072	82.8524	77.3484	144.22	43.7913	65.6374	74.3691	79.0098	86.6536	135.836	78.3399	15.9341	52.8284	43.4877	117.924	164.099	88.289	262.662	288.307	204.722	96.2392	36.5057	97.6736	106.66	78.2782	131.972	151.142	30.0957	117.017
Ghir_A04G003200	0.446275	65.8173	65.8321	59.5049	70.4047	53.6704	46.7094	71.1222	48.323	84.6752	80.1597	104.061	59.6887	68.5456	76.528	68.4731	77.1177	97.1591	75.331	35.231	79.9261	78.6912	67.4543	105.195	82.7312	131.17	136.753	106.632	84.8873	74.0773	105.784	68.427	66.3451	102.489	111.801	33.0694	99.0984
Ghir_A05G036200	0.333966	1.15943	2.58163	1.35604	0.995984	2.43172	3.28686	2.72811	1.38214	2.75447	1.22056	0.72995	1.17029	1.19066	1.75294	1.02489	2.05005	0.427322	2.57643	0	0	0	3.34608	3.0353	3.7456	1.58814	2.72132	3.09598	0	0	0	3.36249	3.80266	2.5835	2.78544	5.22114	2.36729
Ghir_A09G024020	0.8851	3.75734	6.93923	4.58797	6.20035	7.56208	6.86456	6.43053	4.32225	6.03436	5.91242	6.43012	4.99271	4.99131	7.01488	6.11058	5.35576	6.78379	7.47148	14.16	12.5545	7.11726	17.836	22.6068	32.4209	30.2542	27.9625	21.2753	56.78	53.5036	68.6958	48.9383	40.6651	60.8706	58.2806	34.9789	54.1336
Ghir_D09G023210	0.847343	9.08282	11.1366	12.7636	15.9435	16.2915	16.9455	13.0281	17.2736	18.5503	11.4086	11.0767	14.7966	12.1118	12.9105	11.4758	11.7709	13.21	13.5182	7.28376	11.1969	8.35154	17.7181	29.2401	26.8385	43.1929	38.5732	29.9297	42.6203	38.0348	53.5511	47.8227	36.521	52.2697	45.1139	18.0629	57.7568
Ghir_D10G022640	0.802945	0.620318	0.465504	0.583492	0.67064	1.98754	1.11743	0.980679	1.17546	0.828127	0.818251	0.615206	1.05941	0.397172	0.300887	0.50842	0.720717	0.477713	0.861838	0.974803	0.495165	0.494901	1.40923	1.82366	1.32123	1.93689	1.157	1.65317	1.92557	2.38209	2.87851	3.97289	3.07686	3.11895	4.23396	2.64448	4.25099
Ghir_D04G013980	0.652614	7.79592	2.11582	3.54661	3.37276	2.20385	3.5233	6.7123	1.40275	3.03765	2.06765	1.82942	2.47772	2.55906	3.4303	6.08136	3.06569	3.48836	1.73907	0.967514	1.58765	1.03344	5.48714	8.20274	7.40749	11.3083	5.43271	6.95054	3.80031	1.899	4.23221	5.9255	3.88282	9.32064	10.6693	2.40107	10.0639
Ghir_D06G006460	0.951214	4.70665	8.59344	8.39733	7.30398	6.18294	6.11944	3.60056	2.94005	3.08292	8.33954	7.52812	5.96176	7.04481	7.88358	5.0216	8.76731	4.7775	7.85737	20.5258	27.4762	25.3198	65.9112	106.025	93.7375	107.747	104.081	83.4484	77.4062	51.0604	51.5897	98.9007	94.2718	103.259	112.255	48.9505	81.1882
Ghir_A05G002220	0.713154	0.494694	1.62573	0.756999	5.7438	7.46706	4.8981	7.27685	6.6181	6.54486	3.7029	4.71516	5.84617	2.34752	2.0055	1.53155	1.77382	2.13313	0.846745	2.55022	3.68261	1.39994	5.48622	9.59509	7.57215	11.6574	9.52641	7.15089	5.82469	3.18455	6.9013	7.83519	6.98426	7.60247	10.0707	7.02884	24.6617
Ghir_D08G008590	0.83251	2.89009	1.70272	1.26622	2.77196	4.21825	5.81091	2.30599	2.82189	3.61777	2.79125	2.58582	3.93678	2.83336	3.70827	6.81482	6.96699	2.54346	5.93143	13.7811	11.7	7.01884	34.73	25.2978	20.3463	32.0469	20.2337	20.3208	11.291	12.6062	9.82767	10.2381	11.2138	11.4645	8.43368	16.7832	12.3898
Ghir_A08G008490	0.581344	0.663154	0.845504	0.942033	3.84904	6.46265	4.35607	2.05625	2.79275	2.7546	0.734946	1.80266	1.24741	1.13646	1.21894	1.15309	1.06541	1.46149	0.571505	3.75796	3.30127	1.50158	11.6719	5.28227	4.34023	7.56161	5.71806	4.9596	1.41969	1.85454	1.55206	2.26658	4.36651	2.57055	2.40457	5.03285	2.67255
Ghir_D10G015580	0.942509	0.192725	0.157185	0	0.319235	0.309663	0.347535	0.491927	0.203347	0.66742	0.335943	0.30577	0.684225	0.338912	0.495744	0.240919	0.424148	0.120492	0.123089	1.01906	1.11851	1.13472	4.13152	8.51183	4.81743	12.3803	7.09615	8.39248	4.2795	2.42706	3.20154	6.00618	0.920185	6.46629	4.33084	1.22047	10.8668
Ghir_D12G010730	0.746963	9.78947	19.8575	15.2636	19.282	10.1047	9.70419	24.8479	22.5466	22.5222	28.5293	22.6039	20.3214	10.4068	25.9607	10.259	17.7275	21.214	11.3315	12.9329	21.7779	19.3947	69.092	40.3966	35.4701	111.409	77.6369	92.695	16.1928	27.493	30.2066	40.9237	7.6086	32.8167	70.2353	40.1738	143.354
Ghir_A07G022950	0.918002	8.19783	5.94817	6.7512	5.90853	9.06744	10.7745	7.26375	7.18324	7.94615	8.11604	6.71391	7.61123	7.3272	9.37277	7.44491	8.27288	6.30268	9.79952	6.1494	7.59805	7.37237	15.6023	18.7503	14.1439	23.774	16.9098	18.8961	15.7245	10.859	14.297	17.9686	14.5807	15.8932	19.1934	13.9323	12.9848
Ghir_D07G023020	0.904585	4.52545	4.10157	4.3168	3.69296	7.44646	7.83064	7.42861	4.65677	4.86957	4.75359	4.52248	5.2346	4.37187	4.54699	5.43082	6.23278	3.41276	7.03768	8.53392	10.0527	10.2303	16.8118	21.2827	21.7405	28.4177	18.3862	23.0004	12.802	9.01432	13.6067	13.491	13.6091	16.4192	15.4867	10.1183	11.0033
Ghir_A01G010270	0.75444	2.93175	2.8064	2.96984	1.91864	2.17448	2.38122	4.06505	2.82723	3.03093	3.46009	2.97056	2.87112	2.68984	2.81945	2.90622	2.5244	1.28037	2.08766	0.958715	1.36079	1.99537	3.97358	4.77087	2.76315	6.37251	4.75209	6.9264	3.94013	2.79704	4.05102	5.03917	4.23159	5.92072	5.38855	3.50118	6.18216
Ghir_A05G014060	0.855165	8.34385	8.41101	8.88638	15.9414	24.6331	31.0637	19.0485	23.2828	24.247	8.03339	9.64019	12.3293	8.93118	8.79278	8.96116	10.0756	13.9194	21.6998	21.1201	27.0707	25.6002	41.1239	60.5366	48.8687	57.7461	38.2406	49.1727	32.6171	23.7687	31.7875	32.9803	31.9413	48.3009	55.373	24.2241	51.3445
Ghir_A02G000150	0.804767	1.59704	1.10293	0.744947	1.3665	0.60957	0.829378	1.43826	1.11009	3.63486	0.886737	1.02009	0.665551	3.62324	1.34124	0.560583	3.6092	0.489201	3.14634	1.84426	1.25099	2.40615	3.42869	3.5313	3.46256	6.33889	5.83945	7.13087	1.76401	2.13871	2.70997	6.01591	7.72293	11.6129	4.59004	9.95644	18.1729
Ghir_A13G003290	0.622512	8.83033	8.10275	8.72618	5.73004	3.99096	4.2048	6.37928	4.20046	2.58245	8.72436	5.27371	6.13127	5.13575	6.09785	5.38568	6.08631	3.39623	5.16592	5.71828	2.14985	3.31863	11.7292	9.0855	8.88931	6.06296	8.29345	8.71658	5.61191	4.4056	13.3025	33.8473	15.6656	25.5143	24.6582	4.10086	16.083
Ghir_A08G021440	0.87397	12.9521	14.9106	11.6911	14.6292	13.8379	10.334	7.94891	8.2509	14.9946	9.78344	12.4348	12.1791	12.9717	12.2944	11.7492	10.4611	20.9378	10.9658	28.0898	12.4358	10.8749	29.475	42.904	33.0969	55.1756	46.1872	40.2233	20.7438	30.6804	23.6405	41.9467	30.4588	35.425	30.4239	15.0392	26.4124
Ghir_A01G018330	0.950514	2.46374	2.34035	2.7626	0.961872	1.03953	1.61442	2.9775	3.67865	4.16347	2.20775	2.56138	3.92373	0.788496	0.865874	0.76969	0.702319	1.11463	0.572427	4.73917	6.97967	11.1219	23.418	30.1518	16.5833	63.2214	79.9034	76.7984	23.6909	17.2964	29.5375	25.1659	23.4707	30.7344	44.165	17.4643	72.2406
Ghir_A01G018320	0.940551	0.373477	0.978213	1.09101	0	0.130977	0.225119	0.106236	0.394939	0.432087	0.263624	0	1.09096	0.109766	0.120605	0.233566	0	0	0	7.42029	4.81117	11.1193	14.55	19.7138	13.7252	34.3246	35.9359	35.251	35.4808	22.9405	30.5665	36.4923	26.9407	36.4339	56.0431	20.8823	62.6923
Ghir_A05G024360	0.677901	0	2.30407	1.09789	21.3043	13.6919	17.1966	8.04508	5.66792	4.35262	0.709528	2.6084	1.79015	0.787815	0.432082	0.630731	1.05574	0.939523	0.642709	2.07168	2.68163	2.53205	14.4785	25.1508	12.8482	24.8874	34.2067	23.1437	4.09264	4.22743	3.90199	3.02362	8.11031	13.1984	12.5491	4.23179	14.0227
Ghir_A05G042810	0.932262	1.20782	0.786394	1.41931	1.77932	5.63007	3.60335	1.65567	0.760174	1.1417	0.724483	1.71278	1.66875	0.369796	0.770464	1.26204	0.618763	0.968563	0.959247	0.884136	3.26998	3.7229	9.38707	16.6887	14.4911	22.3591	17.1532	23.1076	3.03525	2.26465	4.68143	10.1115	13.4354	14.8001	28.8221	8.80257	19.6298
Ghir_A03G013520	0.962371	0	0	0	0	0	0	0	0	0	0	0	0	0	0	0	0	0	0	1.62707	3.8971	2.7925	6.33046	9.40711	5.87512	17.3441	21.7368	12.7689	7.4741	4.57181	7.14995	7.42624	9.78733	16.2047	12.9906	2.51781	16.4756
Ghir_D02G014770	0.941405	0	0	0	0	0	0	0	0	0	0	0	0	0	0	0.182591	0	0	0	3.98196	19.0863	8.896	25.0237	31.6186	25.2768	38.8276	54.9453	39.7941	16.9681	11.882	13.0681	25.079	20.7643	28.1648	26.8965	9.26786	24.8898
Ghir_D09G012290	0.824194	4.97128	5.36145	5.50768	4.80399	5.96408	6.42664	5.33033	7.6813	7.92941	5.14269	5.65585	10.0719	4.2835	5.36829	5.39685	7.76791	5.93219	8.39712	9.23842	12.783	11.2617	22.5655	25.5796	19.8802	29.3842	17.2165	26.1342	10.6915	6.00195	8.0617	11.0949	8.38469	9.22955	15.0848	9.8592	22.7806
Ghir_A12G013840	0.906011	0.159058	0.238975	0	0	0	0	0.05182	0	0	0.122599	0	0	0	0.161499	0	0.05405	0.136039	0.058305	3.93704	2.77384	2.48833	6.1964	7.59367	7.5383	7.39732	8.49295	5.19425	3.94472	4.53124	4.67933	4.74485	4.79187	5.04645	3.79004	5.88624	3.1713
Ghir_A10G000670	0.935101	0	0	0	0.5056	0.141368	0	0.197107	0.069453	0.535931	0	0	0.063687	0.281296	0.236933	0	0	0.16367	0.183116	0.263553	1.21321	2.32384	2.37509	4.81174	2.99047	6.25364	4.8354	5.4263	1.52018	2.27682	8.21304	7.84059	8.38815	15.4699	14.7619	4.92014	18.7432
Ghir_D08G009630	0.424237	0.288363	0.310941	0.559629	0.637348	1.70202	0.634579	0.597289	0.466308	0.630743	0.177869	0.760538	0.256614	0.147875	0.417368	0.490908	0.734728	1.07961	0.747286	0.110759	0	0	0.119545	1.07239	1.3047	0.502561	1.00773	0.631394	0.551641	0.117614	0.265452	0.951678	0.935776	1.92566	2.63118	0.289135	2.00334
Ghir_A11G032800	0.798984	0.200153	0.61822	0.335489	0.37465	0.300015	0.729488	1.95072	1.92204	2.284	1.10538	1.31761	1.69517	0.347363	0.716239	0.613333	0.29574	0.06583	0.065369	0.092819	0.280172	0.29797	9.25253	7.13066	0.666876	18.9736	3.97175	12.014	2.61489	4.08108	2.74699	2.97322	2.13603	2.67329	3.4095	1.95503	6.72553
Ghir_D13G004970	0.574507	1.51501	1.52553	1.74651	3.14949	0.802039	1.16983	3.54504	2.96908	3.92604	3.66573	4.06129	5.59986	3.32716	4.62845	2.66428	4.30246	3.3088	2.10469	0.71939	1.49768	1.15359	4.31879	4.15021	2.444	8.10783	4.97301	5.47521	5.03251	3.72208	4.52124	4.21976	3.93122	5.24796	4.80652	2.63811	10.8934
Ghir_A09G000020	0.905352	0.752706	0.600023	0.824177	1.86797	2.83645	3.33063	3.07179	2.58942	2.16228	0.719088	0.820785	1.23651	0.975838	1.0922	1.13818	1.07495	0.974291	0.719804	8.13474	6.61313	6.66686	15.6169	13.9945	20.7122	22.9633	11.5831	17.3671	37.4877	32.7819	40.8094	47.2558	47.7382	44.9797	74.3589	36.8436	55.5016
Ghir_A07G009710	0.890939	0	0	0.075762	0.030331	0.066993	0.096095	0.059478	0.207802	0.172609	0.072339	0.127901	0	0.113116	0.110493	0.12504	0.03162	0.035733	0.098318	0.050382	0.082769	0.093018	1.38963	1.53292	0.153166	1.68616	0.776068	1.63215	0.581766	0.965735	0.486599	1.24607	1.1726	0.69067	0.469238	0.649288	2.4887
Ghir_A11G031940	0.887053	0.386829	0.660873	0.540089	0.523596	0.831986	0.890296	1.85292	1.37592	2.20336	1.04809	1.36847	2.6147	0.502842	1.38262	0.90968	1.40802	0.709821	0.678919	0.725616	0.56889	0.502912	9.87164	9.35392	6.19394	13.6917	5.63966	9.13969	1.43196	1.02099	0.967274	7.76182	4.57582	5.7656	7.36373	5.73072	16.9616
Ghir_D01G001850	0.870012	1.71704	2.56324	2.38882	7.33142	6.94925	10.1344	9.59214	11.3018	12.0296	3.23066	3.73707	7.04462	2.29009	3.34076	2.70144	4.25804	2.78814	4.24679	6.22727	4.63361	4.12508	25.7175	28.0182	16.9162	38.2751	18.2541	25.8287	9.05631	8.86263	14.3137	14.926	13.8115	16.3465	23.4847	9.99342	43.5541
Ghir_D01G005750	0.870302	0	0	0	0	0	0	0	0	0	0	0	0	0	0	0	0	0	0	0	0	0.050988	4.01499	5.00588	5.96947	2.80401	2.97387	2.77139	0	0	0	15.3005	10.5604	17.0673	13.1686	3.55011	11.3575
Ghir_D11G031000	0.843943	0	0.113426	0.126505	0	0.123976	0.208823	0.098546	0	0.062716	0	0.110396	0.11261	0	0	0	0.388461	0.257994	0	0	0	0	0.812556	1.53249	0.848812	2.94728	1.76719	1.30845	0	0	0	1.69827	0.632635	1.3143	2.84666	2.26282	5.26504
Ghir_D01G005760	0.789537	0.032057	0.031416	0.022835	0	0.051508	0	0	0	0	0	0	0	0	0	0.030105	0	0	0	0	0	0	0.208129	0.410887	0.413547	0.478149	0.226856	0.34132	0	0	0	1.14737	1.19296	1.34341	1.34778	0.207148	1.17569
Ghir_D13G003280	0.956607	0	0	0	0	0	0	0	0	0	0	0.181821	0	0	0	0	0	0	0.060533	0.357951	1.34249	0.955294	3.3409	4.62147	1.18471	4.36396	5.32496	4.52733	1.01086	0.887223	1.03467	4.28899	3.57683	8.21126	3.74014	2.55304	3.75084
Ghir_D05G006480	0.961198	0	0.205671	0.133106	0.112342	0.130228	0.164791	0.207378	0.706266	0.737143	0.192977	0.348085	0.528649	0.106063	0.408074	0.085392	0.172456	0	0.116665	0.161025	0.804957	0.6453	2.44413	5.05772	2.1669	8.89501	4.01065	6.20009	3.03818	2.62837	2.1644	8.13657	6.15414	10.3643	3.98858	4.80354	10.193
Ghir_A12G009610	0.75654	0	0	0.222577	0	0	0	0	0	0	0	0	0.149352	0	0	0.158726	0.324903	0	0	0	0	0	0.805601	0.700626	0.892721	0.45043	0.896971	1.18791	0	0	0	0.6625	0.87677	0.592576	0.705449	1.94067	0.332384
Ghir_D09G002080	0.633134	1.53897	2.83438	2.48147	2.50085	1.29922	1.84947	2.50351	2.11134	2.50891	1.40258	1.33369	2.28647	2.64702	1.97845	2.28464	1.81341	1.45464	0.983617	0.552039	0.414192	0.44125	0.713169	2.26299	2.56863	4.10991	3.54108	2.64428	4.9914	3.07883	3.5584	10.0307	8.72457	9.79461	14.1319	3.05667	12.3598
Ghir_D10G007620	0.828335	1.62114	1.29043	2.09999	5.75951	4.12301	3.25265	1.89582	3.27668	3.38174	4.77253	2.97722	1.93861	1.60381	1.37189	1.99642	4.39755	2.98399	2.16675	4.7782	3.90895	5.68437	9.40163	17.041	9.82485	18.7228	23.7167	19.6735	11.172	6.9716	7.22534	9.41009	6.95686	9.43341	5.07075	2.55748	8.62176
Ghir_D05G023490	0.700548	11.0598	8.95507	7.67692	8.15282	11.995	10.9662	9.27715	10.847	10.1221	6.67656	8.4247	9.72136	10.2355	10.3006	10.3787	12.1121	10.7339	12.0977	6.50263	7.3856	6.96865	17.4039	16.0359	12.2616	15.0653	11.0319	15.6564	7.33162	8.02381	8.95685	34.7557	30.797	28.0805	32.0522	22.0946	27.7401
Ghir_D01G007550	0.658049	34.3837	22.9259	23.9876	17.1541	18.3728	19.4333	14.1607	6.47597	9.35505	13.2751	9.02704	20.0674	9.77002	10.8958	24.9025	42.9843	36.1107	30.6303	8.15713	14.0721	12.9134	28.0761	32.214	26.8364	63.0353	80.5257	79.5159	39.9249	29.9838	40.125	58.3198	45.6708	54.9962	30.2517	11.2376	40.1628
Ghir_A12G025020	0.717441	3.05892	2.65614	2.07531	1.45697	0.999554	1.81334	1.44129	2.61703	3.34821	2.24488	1.56872	1.11576	1.96	1.25638	2.16144	1.19563	2.04781	1.72776	1.39745	1.7212	1.59037	4.40708	3.59892	3.3855	3.02412	4.15674	5.8585	0.793521	1.406	1.63413	7.35474	7.91793	5.88155	9.01615	8.35868	6.80679
Ghir_D10G026690	0.717145	0.337782	0.441721	0.543002	0.925071	0.632704	0.634994	2.08197	3.37112	2.61129	3.57436	1.36248	8.34461	1.42479	2.01602	1.73326	0.953188	1.1026	1.12833	0	0.410916	0.247844	2.40286	2.89516	2.05703	6.52867	4.86329	5.61218	7.45662	4.49706	6.74319	8.46605	5.67256	10.9945	5.80476	4.93582	16.731
Ghir_D02G019730	0.886744	0.97953	1.01399	1.21769	2.99127	1.30841	1.46213	1.1243	1.28309	2.41186	1.78716	2.0286	1.08329	1.09153	0.979891	1.51858	2.7503	3.7159	1.45367	7.50794	3.48656	4.89818	13.7977	10.9642	14.2002	14.1292	14.5731	12.4613	8.97288	8.11527	7.3577	6.7086	9.88196	7.43518	7.71172	10.2534	6.36142
Ghir_D13G002770	0.521914	11.8731	6.97781	0.283685	10.1846	8.30984	4.60088	9.58463	6.05336	9.46784	21.299	19.3061	0.748742	12.2234	2.97333	3.49685	5.71007	17.0833	9.91469	19.529	35.7468	14.4061	46.235	95.2265	68.1384	66.7967	143.421	42.3251	19.9382	22.3242	22.0527	10.9804	7.44879	10.1842	14.529	20.8591	3.09651
Ghir_A10G024350	0.835016	2.40712	1.46502	2.19133	1.8612	2.23023	2.01492	2.28946	1.75996	2.13211	1.84954	1.86524	0.725671	2.03089	2.23769	1.75011	0.845715	2.47701	2.39699	2.56496	1.49139	1.26856	5.31113	6.59714	2.98906	4.46411	2.67224	4.09599	2.61622	2.90532	2.4373	6.39607	4.68174	5.13477	7.63081	3.94223	8.70589
Ghir_D10G002640	0.79593	0.7517	1.30118	1.46903	0.362753	0.835492	0.87436	1.35681	1.82324	1.12527	1.04628	0.953836	1.13659	1.56966	1.2886	2.18727	1.53237	0.917962	1.15487	0.482324	1.252	0.974734	4.7752	5.68434	6.1464	4.26215	5.35185	7.07836	1.09965	1.17174	1.0458	2.96947	3.2825	3.79487	4.38467	3.90098	2.08419
Ghir_D07G007170	0.811085	23.2985	17.0956	32.3549	22.7025	26.2565	21.8173	11.1731	6.23811	7.15359	12.4699	7.49276	6.63789	12.5158	7.27331	4.70726	7.87406	10.7503	5.96353	27.0925	24.0795	28.4804	40.3994	51.5004	57.0145	57.3043	64.2878	61.1133	50.6123	47.7259	42.3447	46.053	49.8533	60.8901	51.7843	34.5042	28.7883
Ghir_A07G007180	0.388882	48.3006	37.4111	57.6513	46.579	49.0674	41.0161	22.4158	15.4694	9.00259	26.3018	16.8497	11.6914	20.7718	14.2644	10.5493	11.3214	16.8731	9.04786	16.1173	12.9664	14.8565	32.1986	44.1729	36.3171	34.8307	55.5628	44.568	29.2454	25.3766	21.1634	27.9609	30.4886	40.0048	27.4303	23.8583	17.9727
Ghir_D09G019390	0.903825	0.493571	0.727046	0.540088	0.454567	0.176725	0.371595	0.070238	0.087038	0.428509	0.608576	0.157367	0.72182	0.580574	0.836981	0.152872	0.778018	0.693664	0.790014	14.2032	7.35244	7.63782	21.9791	23.7648	31.2152	21.082	16.7291	24.2065	10.3551	12.1098	10.1132	14.4724	14.4646	12.3162	19.393	18.0323	10.5559
Ghir_A09G019910	0.901091	0.968837	2.05804	1.76809	0.74601	0.346606	0.218932	0.378598	0.341125	0.419278	1.31921	0.92515	0.707844	1.23948	1.9525	0.83515	1.21889	0.756854	0.541191	2.18136	1.16987	2.16407	5.97762	7.99043	7.53781	7.6285	7.2619	7.30804	3.08551	4.18937	5.69945	8.80204	5.98822	4.75576	13.0887	9.87406	4.01167
Ghir_A07G004940	0.644736	82.902	119.836	153.293	81.0171	54.8571	76.4038	71.7315	35.2898	36.4954	87.2597	67.6195	53.4559	84.9963	91.0504	83.5561	107.273	62.2126	55.282	27.4607	11.7491	14.7522	172.629	258.846	108.557	349.214	211.867	269.613	97.4959	81.9442	94.2069	226.809	109.876	121.333	216.524	81.1865	222.564
Ghir_D07G004970	0.843127	3.11863	1.22355	3.19163	24.8801	24.3478	19.2189	4.78828	5.2795	7.31337	2.69341	5.86941	2.32492	1.74105	1.51114	1.75726	2.16659	6.84171	3.2963	22.1875	7.40826	9.74192	54.4952	108.949	85.293	138.975	172.487	104.393	17.0084	10.1395	16.6887	27.689	15.6508	34.5221	37.6029	12.9606	63.934
Ghir_D11G004410	0.838299	0.656977	1.1597	0.567673	8.47452	9.3533	8.75781	1.33559	2.76211	3.29588	1.10105	0.627073	2.04176	1.15441	0.760874	0.615744	1.98406	3.32513	6.02019	126.562	106.651	102.884	218.285	241.144	233.965	243.619	274.447	219.232	49.2007	38.7117	43.4262	52.6528	44.2466	62.4489	61.6907	28.7961	63.5916
Ghir_A13G021460	0.757135	0.082855	0.072657	0	0.023873	0.04445	0	0.125761	0.031977	0.035926	0	0	0.281796	0	0	0.03897	0	0	0	0	0	0.036091	0.325746	0.236777	0.156743	0.786936	0.474796	0.751293	0.193179	0.232288	0.537794	0.298973	0.297963	0.061987	0.07159	0.095174	0.670457
Ghir_A03G015430	0.616193	19.1748	19.0158	22.3407	14.0121	13.1311	15.0564	11.8493	11.3042	13.2015	17.4787	10.6185	16.6631	20.1847	19.814	19.6952	15.9807	15.0611	18.4685	0	0	0	50.2416	54.7089	46.4905	57.858	76.1364	62.4168	30.7746	27.5845	17.3908	57.434	61.1612	62.1702	78.9546	57.7421	77.8209
Ghir_D05G007160	0.898578	5.3977	2.25372	2.76785	0.864106	0.182234	0.421483	2.0299	0.807907	1.32757	1.43782	0.810281	0.414509	1.72356	1.31667	2.07431	4.57981	4.22858	1.46575	51.8088	43.5087	44.1098	149.056	145.667	172.095	142.296	129.957	119.211	43.3076	29.5628	23.8697	63.0182	69.5571	84.3044	75.5234	82.8225	81.9503
Ghir_A01G004240	0.864733	0	0	0	0	0.042818	0	0.032659	0	0	0	0	0	0	0.038639	0.079868	0	0	0	0.494041	0.740875	0.879306	1.11772	2.7507	2.19362	3.04027	1.59545	1.22841	5.2716	4.06735	4.14379	11.6851	9.78175	7.72575	12.1619	5.17061	34.9997
Ghir_D01G011860	0.757977	0.110728	0.036212	0.080775	0.125664	0.109009	0.299342	0.09428	0.038987	0.319052	0.039036	0.105735	0.035952	0.161522	0.035717	0.138803	0.139423	0.134349	0.348562	0.048859	0.04916	0.052283	0.315353	0.604997	0.199149	1.58504	0.35576	0.602484	1.2816	0.361968	0.822266	2.79507	2.2393	2.42861	1.14744	3.70358	2.14105
Ghir_D05G005640	0.94872	0.157988	0.038708	0.12937	0.055298	0.28766	0.409291	0.207104	0.245342	0.364993	0.142529	0.349615	0.518411	0.303551	0.245617	0.153555	0.400768	0.223725	0.113264	0.365584	0.330668	0.610999	2.2871	2.14394	1.82841	4.68653	1.6409	3.60837	2.32002	0.733219	1.39901	2.87263	1.16076	2.25697	1.54953	2.25774	4.52908
Ghir_D09G001940	0.938735	0.253965	0.139159	0.253766	0.541159	0.911044	0.809049	0.966991	1.96665	1.12093	0.449528	0.452746	0.726624	0.393409	0.560798	0.344976	0.510955	0.353135	0.539122	0.484706	0.815967	0.54605	8.39194	6.54773	2.85059	12.0834	6.08463	8.43177	2.74084	1.84835	2.23967	4.0633	2.58291	3.36808	6.7281	2.6077	12.9437
Ghir_D09G001800	0.866042	0	0	0	0	0	0.043677	0.043302	0	0.037085	0.051761	0	0.047107	0.053754	0	0	0	0	0	0	0.09662	0	0.540126	0.758365	0.460481	1.7732	0.848966	1.22764	0.994628	0.364857	0.359549	0.636316	0.079804	0.289287	0.494493	0.457646	2.12445
Ghir_D09G001860	0.864902	0	0	0.049101	0	0	0.060114	0.095624	0.212976	0.272246	0	0.042849	0.084794	0.03952	0	0.042187	0.042411	0.062912	0.084064	0.299142	0.39292	0.665485	1.43099	1.19783	1.23324	3.17835	0.769122	1.3748	1.69698	0.866697	0.545466	0.158051	0.860501	1.02118	0.703123	1.048	2.90519
Ghir_D11G031910	0.886221	0	0	0	0	0	0	0.045194	0	0	0	0	0	0	0	0	0	0	0.033787	0.195619	0.209294	0.100137	0.476318	0.805931	0.492975	0.451065	0.511229	0.885655	0.372998	0.783239	0.721072	1.20749	0.602853	0.605859	0.213664	0.316216	0.667969
Ghir_D03G013000	0.931768	0.1593	0.312234	0	0.220436	0	0.071855	0	0.133904	0	0	0	0.076981	0	0	0.074302	0.149894	0.224088	0	4.40097	9.41358	10.5781	20.561	28.5471	22.0596	46.1964	63.6685	43.7506	18.1	17.4741	15.7916	16.7806	14.0084	24.811	16.7496	9.12793	15.6465
Ghir_A01G001860	0.921417	1.22197	0.905517	0.971786	3.11432	4.52205	4.24477	2.3235	3.45171	3.69232	1.39546	1.91142	2.38768	1.11107	1.62557	1.57842	1.40437	1.54459	1.6625	2.42639	2.2315	0.958994	12.5992	12.1149	6.89583	17.0901	10.8052	10.31	7.2326	5.46087	7.77452	7.1816	6.78262	10.3437	11.3655	5.36985	20.7138
Ghir_A07G004050	0.914948	0.508044	0.921146	0.190652	0.241366	0.186685	0.145177	0.148516	0.138029	0.113259	0.046067	0.2564	0.052308	0.076726	0	0	0.202855	0.245229	0.041776	6.17653	12.4096	15.6003	25.8717	26.7387	24.7646	42.6977	37.8286	39.6915	44.7942	10.7564	20.1605	13.5366	23.9017	22.0479	21.8562	9.97916	18.5208
Ghir_A12G017050	0.802563	0.409931	0.265879	0.321364	0.913215	0.12606	1.64983	5.57645	6.88294	6.36447	1.25026	2.05983	3.15132	0.671754	0.28439	0.629773	0.415903	0.274439	0.442827	0.232898	0.875969	0.749113	6.21289	5.06593	2.87609	13.6958	8.02304	9.59807	2.54745	1.17562	3.74559	9.6648	8.95345	9.72285	8.42193	8.75617	29.1366
Ghir_A11G024080	0.817341	2.71321	2.84977	2.33917	1.34877	1.27269	0.825156	0.722924	0.547996	0.571866	2.22157	1.54944	2.51499	1.84048	1.71181	1.43249	1.77292	1.59194	1.64724	1.07281	1.10716	1.53483	3.88569	5.40436	4.5884	5.95082	5.30766	4.08786	4.51489	2.16872	2.97439	3.31739	4.48647	5.75455	4.6486	1.65058	5.0416
Ghir_D02G016540	0.550094	80.7637	44.8897	63.7857	48.5358	47.5805	52.9914	58.4614	41.4208	43.6323	48.9278	50.8979	66.932	51.3299	57.1061	76.0126	40.7898	41.9598	41.9289	28.4959	28.3411	25.6054	85.0084	77.1466	74.3228	64.946	50.8266	68.3832	36.2473	38.992	34.5004	118.025	107.984	122.911	110.43	120.993	103.276
Ghir_D11G022580	0.465477	30.6502	27.1051	21.3875	21.9995	20.9596	26.7674	16.9749	12.9829	15.7211	24.6733	15.7626	36.084	21.9224	27.5767	42.575	33.135	22.2189	25.6812	13.2217	12.5424	11.3283	27.7181	29.6211	22.1675	44.3829	34.4135	34.2593	27.0511	20.9441	23.2039	36.343	28.4326	27.0977	32.8433	23.4577	43.5069
Ghir_A05G011940	0.466126	41.3565	38.4035	46.8824	18.1763	15.0711	15.8903	6.742	5.80349	5.4634	38.4411	29.7247	25.7193	39.805	28.6448	31.3309	30.0598	19.9437	22.1957	18.1698	7.76606	12.4435	20.922	34.4134	26.2807	28.3266	27.6584	27.4072	52.7679	30.2935	43.2392	57.9325	55.1437	69.1709	69.0662	31.7203	60.9512
Ghir_A09G016370	0.927388	5.92823	6.29835	7.23018	2.18565	1.75279	2.72611	2.78212	2.45914	3.34582	4.21545	3.85314	3.43633	5.28636	5.7036	6.97456	6.58317	5.27325	4.05987	31.2815	26.8437	26.4077	122.07	111.676	122.95	97.5342	123.16	115.811	17.1377	24.6905	19.1935	95.7925	90.9959	101.818	104.747	109.942	79.0885
Ghir_D11G010260	0.943351	0	0	0.22906	0	0	0	0.118957	0	0	0	0	0	0	0	0	0	0	0	1.23076	1.96159	1.11498	3.73538	4.23921	3.72156	6.83427	8.12834	5.05608	4.26253	1.41997	1.80281	4.18819	2.80641	4.81113	8.72758	0.83729	3.25503
Ghir_D11G031570	0.87177	0.531317	0.470926	0.594496	1.99632	3.46019	2.17877	0.901335	0.769945	1.03652	0.634403	0.745602	0.634753	0.618946	0.501837	0.411741	0.595533	0.700293	0.718339	2.58631	1.47167	1.60494	3.28243	5.1544	3.69193	5.08115	3.74555	5.16747	5.07285	3.49612	3.94357	3.13902	3.2095	4.71509	4.20157	1.50259	5.2662
Ghir_A04G000880	0.922933	0.036824	0.108265	0.039445	0.169176	0.063515	0.199323	0.571122	0.579955	0.702616	0.119469	0.519295	0.666545	0.138719	0.070953	0.111618	0.149239	0.03094	0.227601	0	0	0	4.58878	5.41754	3.14719	7.00673	2.63173	4.56529	2.44821	0	0.445321	4.74329	3.4767	5.5784	5.66447	2.13472	11.2995
Ghir_D08G015930	0.88562	0.205759	0.25907	0.385437	0.433596	0.266585	0.768304	2.49696	2.35429	2.26348	0.993186	1.48412	2.65788	0.33609	1.19061	0.524396	0.749093	0.743638	0.730755	2.56383	4.37803	4.32412	8.47967	10.6407	5.24418	15.3764	7.12145	12.0016	6.91664	5.67669	7.69008	4.67995	4.18793	5.35698	5.72948	3.89276	13.2653
Ghir_D05G035310	0.951185	0	0.171504	0.143469	0.10693	0.384218	0.307873	0.073703	0.075613	0.117434	0	0	0.113014	0.055059	0.072605	0.033066	0	0.108203	0.037092	1.97223	1.61688	1.86141	5.27837	3.87628	4.04223	5.71168	2.18301	3.59396	2.99667	2.20219	2.61607	4.57475	4.33207	6.48022	7.28342	5.143	7.26797
Ghir_D05G035290	0.892584	0	0.036562	0	0.035119	0.079383	0.033657	0.096595	0.078995	0	0.117972	0	0	0.032822	0	0.071503	0.104948	0	0.035741	0	0.143166	0	2.4678	2.14068	1.96453	2.86679	0.722066	1.95741	0	0	0	2.36885	1.72938	2.39106	2.99967	1.64663	1.96522
Ghir_D01G004180	0.867006	0.196752	0.131988	0.185264	0.208738	0.156066	0.231138	0.185874	0.110412	0.234654	0.101255	0.066087	0.166656	0.173929	0.10306	0.242914	0.258935	0.251219	0.270038	0.019964	0	0.06932	8.35013	8.2389	7.74234	7.21175	1.45326	7.95097	0.068774	0	0.060736	13.7683	12.8441	12.679	12.9416	12.5091	12.3848
Ghir_D05G036130	0.79387	0.399528	0.361969	0.405354	0.390595	0.439942	0.841428	0.464093	0.733905	0.977984	0.109478	0.262688	0.407202	0.204219	0.146422	0.169489	0.32728	0.16861	0.196381	0	0	0.523162	2.20601	1.05503	1.09094	1.24588	0.817314	2.01263	2.35506	0.564802	0.306684	3.56875	4.13359	2.56725	2.78353	3.24299	2.46789
Ghir_D04G000050	0.934409	0	0	0.118262	0	1.05042	0.513697	0.092125	0	0.281019	0.081753	0.102515	0	0	0.104236	0	0	0	0.103654	0.135578	0.907085	1.06808	5.15133	5.32093	4.43073	8.53044	2.95096	10.1651	1.44967	0.151414	1.77693	3.01702	1.95581	4.31799	10.0196	2.17381	4.68705
Ghir_A08G021310	0.94175	0	0	0	0	0	0	0	0	0	0	0	0	0	0	0	0	0	0	5.3395	4.92908	6.0213	15.7037	11.9023	7.91223	14.2976	18.4769	15.6753	12.7319	9.95474	13.406	15.0728	13.3844	15.631	24.609	17.2974	25.3458
Ghir_D02G004280	0.845402	0	0	0	0	0.091269	0.072767	0	0.089601	0	0	0	0	0	0.082361	0	0	0	0	2.14063	8.10508	6.08669	15.5612	26.2731	11.0129	23.0843	10.4272	11.8434	3.78187	0.965833	3.82921	1.91479	1.05333	6.36936	4.78076	1.80731	6.1996
Ghir_D04G000040	0.932877	0.190849	0.122513	0	0.454763	1.02612	0.482184	0.233744	0.394383	0	0.19275	0.178861	0.243264	0.208472	0	0	0	0.492007	0.216335	0.246296	1.71213	1.33439	4.86	8.06342	7.13458	10.8383	8.07871	12.1253	1.91631	0.698029	1.55624	2.07842	2.81109	4.97027	13.591	3.4124	6.69693
Ghir_D11G003320	0.830807	3.38581	3.58508	3.29494	18.7919	23.4948	21.7642	5.97842	7.28873	5.33652	4.09933	7.08028	6.72184	5.1906	4.60403	5.52189	7.04957	4.93607	9.01228	30.5131	25.7009	22.5884	55.1531	76.9632	66.1194	86.8613	72.9268	70.0943	18.1692	11.0799	17.8794	26.8689	24.7646	32.8217	30.1476	13.9289	43.5207
Ghir_D02G022040	0.426281	17.6474	18.9625	18.6858	21.9427	21.742	20.007	12.0831	18.2366	14.4031	8.65718	14.2115	32.113	11.2003	26.3778	14.7106	17.3294	8.76982	13.2224	4.48448	5.42958	9.01802	7.94456	21.372	11.0859	26.4031	21.0793	22.5083	15.3738	14.3821	16.9959	30.1574	28.1425	25.8697	37.1548	18.23	66.4161
Ghir_D12G015910	0.865364	0.734134	1.86653	5.57547	1.75346	1.59674	2.91863	0.97538	1.66019	1.13356	2.63425	1.31923	1.42883	2.07555	2.48518	0.627124	2.29708	1.98577	1.48544	1.6988	0.947169	0.951631	6.74616	9.12136	4.60742	19.3422	16.0728	13.4365	7.19885	3.85527	3.94374	4.88175	3.56733	10.8548	9.32545	3.06668	18.9773
Ghir_D08G016320	0.619483	13.2423	12.7754	13.2833	11.4057	8.34216	9.02812	8.93362	12.412	11.5093	15.4285	12.1419	13.1178	8.66188	9.72183	15.1934	20.1671	19.3618	10.7555	10.7571	8.42757	5.88573	21.3675	20.8521	16.2342	35.1327	23.5747	29.8857	21.076	19.0092	14.2511	22.1497	17.2237	11.3446	16.9277	22.724	12.2722
Ghir_D05G002890	0.912104	5.13319	2.63521	1.84342	5.25514	2.95102	4.688	4.35609	6.45605	5.59319	3.66982	5.15696	9.12048	3.35059	4.65439	4.22863	3.86366	2.36429	4.4626	9.17748	7.40322	6.31213	14.304	23.5544	21.3989	34.8421	27.6431	30.9928	41.0256	40.6088	50.9624	34.4413	25.5456	38.8079	29.229	23.6201	59.2432
Ghir_A05G002760	0.861949	0.366054	0	0	1.08887	0.542759	0.741733	0.858831	0.874163	2.42912	0.194761	0.499418	2.58332	0	0.216592	0.703323	0	0	0.056309	0.245049	0.336162	0.717903	2.561	2.75094	2.03139	6.59164	7.83488	6.40298	7.69842	11.0239	10.1345	12.6956	9.97551	12.413	7.2391	9.11723	19.1216
Ghir_A04G013760	0.869315	1.70827	2.55408	1.03082	1.3276	0.372427	1.87488	0.296035	0.183422	0.376263	1.37678	1.29033	0.840636	1.33488	1.15442	2.41184	1.14776	0.652111	2.66189	35.8579	36.0681	40.1411	93.6767	91.0621	49.649	116.78	82.7233	66.5274	32.7733	16.603	23.5952	36.4914	126.766	21.9645	36.2804	96.8195	24.9443
Ghir_A07G010020	0.890438	0	0.111044	0	0.104528	0	0	0.096477	0	0	0	0.215796	0.110246	0.100015	0.109526	0.106409	0	0.10626	0.108551	0.149825	0.301497	0	1.96414	1.39807	0.912988	6.6512	4.26495	5.78733	8.11934	1.00532	3.91541	1.79666	1.39879	2.31679	2.93022	1.45792	6.57926
Ghir_A11G020400	0.917589	0.222386	0.045887	0.131181	0.114901	0.13942	0.295119	0.31085	0.091892	0.219462	0.121727	0.086876	0.217605	0.077795	0.04526	0.087944	0.108268	0.105834	0.044707	0.24765	0.186883	0.198755	0.76268	1.05806	0.602722	0.956627	1.00214	1.17362	0.22627	0.196576	0.345519	0.700719	0.343923	0.739402	0.792055	0.489351	1.13034
Ghir_A07G024570	0.908307	2.42282	2.11071	3.57419	3.25459	2.15886	4.09505	2.11458	1.6718	1.85386	2.43686	1.54995	1.75037	1.44722	2.67034	3.53017	2.3263	1.15794	1.91454	1.89958	4.76193	4.71811	14.7719	13.935	12.7748	36.4214	28.9619	29.0316	7.54807	3.54113	6.71056	8.28383	6.29922	12.1029	11.7589	3.70794	19.4848
Ghir_A05G015430	0.349436	1.61777	2.86959	2.13881	2.56976	3.6126	3.38156	3.09901	3.20906	2.66198	2.21503	1.88946	2.2574	2.69476	1.89885	1.31522	2.99305	1.89498	2.33099	1.3058	0	0.714147	3.54862	1.89689	2.00137	2.72206	1.88383	1.98491	1.52798	2.55454	1.33466	6.30027	6.80857	4.39391	5.22698	6.35683	4.1309
Ghir_A01G018990	0.870814	4.07242	2.68685	1.49088	1.59911	0.837349	2.22804	1.00896	0.600226	1.21447	1.56688	1.3347	3.11442	2.34592	3.12084	4.76032	6.94987	2.3532	5.50568	8.77908	19.9164	17.708	37.4216	35.5907	21.9697	59.8972	43.028	49.5756	16.6228	11.643	17.5002	18.4262	13.8029	29.6294	20.7456	7.7796	17.3173
Ghir_A05G015520	0.892091	4.79568	3.89034	5.46516	3.19635	3.4366	4.49649	3.37528	2.8345	3.36208	4.58514	3.50793	4.69061	4.54223	4.41454	4.70648	4.4015	3.71282	4.88533	3.09924	3.15354	3.83096	8.89408	9.95794	9.97326	11.0646	9.53765	10.8204	5.37315	4.37007	4.35033	11.2674	12.1487	12.4061	13.0371	10.7266	11.7644
Ghir_D03G015870	0.351009	8.4265	5.3539	3.67214	2.56269	5.81522	4.78353	6.58648	5.65887	3.00807	3.20736	3.94183	6.02041	3.95963	5.91363	6.99846	4.36411	4.11595	5.39678	0.532991	0.776911	0.613896	1.19481	2.84399	1.88298	4.51179	4.25095	1.51992	41.4751	12.0783	15.9708	18.7791	19.75	17.8148	20.0118	7.07564	52.2193
Ghir_A10G001580	0.871735	0	0	0	0	0	0	0	0	0.071191	0	0	0	0	0	0	0	0	0	2.80503	3.78864	2.37528	6.45985	10.6796	9.66595	9.47047	13.4478	9.52882	0	1.60288	2.69887	3.93831	3.53627	3.30708	3.75295	3.45146	2.92183
Ghir_A07G001830	0.722938	0.137048	0.335776	0	0	0	0	0.116691	0	0.059326	0.072392	0.457313	0	0.600233	0	0.063923	0	0.064262	0	0.450022	0.820503	0.678709	2.5261	1.59405	2.83708	2.54679	1.86747	1.93106	96.7262	49.2155	47.7712	85.6115	65.4753	102.543	46.5739	19.6629	14.0086
Ghir_D12G012240	0.978121	2.26174	2.66239	2.05327	3.09182	3.07273	3.54712	3.44333	2.34944	2.62854	2.9181	2.03714	1.93428	2.31534	2.61584	3.08393	2.70292	2.58763	1.95929	4.55484	4.52949	2.85023	10.5379	13.3097	8.6326	18.0874	13.736	13.2982	6.72265	6.88703	8.11206	8.91095	10.6371	13.5555	13.4354	8.65315	13.5515
Ghir_A01G022550	0.939864	0.046912	0.153082	0	0.072234	0.3355	0.070639	0.133341	0.16551	0.135582	0	0	0.469049	0.206658	0.151377	0.147069	0	0.254807	0.554952	0.931832	0.104175	2.54344	7.29227	4.52071	4.61239	4.50542	4.29718	4.59009	2.70421	4.78018	1.67952	8.51012	8.98813	7.1501	5.38272	4.18978	5.89926
Ghir_A13G016590	0.592228	16.3767	24.3189	12.8203	0.706387	0.774102	2.11598	0.822176	1.01951	1.24352	3.97859	2.30614	6.03045	11.4635	12.435	17.4291	17.5204	7.56823	10.1093	3.8884	4.93582	4.4328	9.24396	16.3632	10.6441	19.0271	17.4195	18.1679	21.9764	12.8765	20.7981	26.2147	23.9546	30.8931	29.9355	6.8954	26.2055
Ghir_A11G024230	0.896221	0.859727	0.547322	0.47058	0.650401	1.06468	1.38637	1.43438	0.91672	0.711103	0.474942	0.534845	0.527045	0.449966	0.507769	0.503578	0.62315	0.614919	0.748194	41.4176	39.6614	42.6967	86.4197	70.6046	80.6429	145.764	83.7003	82.5203	40.1147	30.7867	33.4434	32.4682	32.6296	48.0694	46.3465	25.4767	43.9711
Ghir_A10G016820	0.976351	0	0	0	0	0	0	0	0	0	0	0.149737	0	0	0	0	0	0	0	0.207576	0.626566	0.666369	16.1666	34.3665	34.5642	26.9264	22.3836	26.1661	5.99525	6.57746	15.9111	64.0999	13.6995	35.6414	33.2927	3.42044	37.3194
Ghir_D10G018260	0.924154	0	0	0	0	0	0	0	0	0	0	0	0	0	0	0	0	0	0	0	0.237009	0	4.56028	8.18574	7.15235	5.32155	6.7178	5.15233	1.1339	0.997209	4.05347	10.7225	2.35008	3.45409	6.59642	0	4.55812
Ghir_A07G013820	0.844283	5.03959	8.25228	5.31697	7.09995	5.78155	7.887	6.68007	5.70121	8.09283	8.95095	6.4997	8.96691	6.44857	8.95726	7.53245	8.58276	6.57614	8.02001	4.86437	9.0156	9.11871	15.7039	19.7304	16.3471	33.9295	34.176	27.0504	11.8932	6.54348	10.3537	11.9294	9.59551	18.4543	19.4561	8.61255	17.8867
Ghir_A11G005050	0.918155	0.173028	0.340088	0.126505	0.8805	2.28378	2.16185	0.338178	1.09844	0.498507	0.122271	0.220792	0.618793	0.152732	0.055937	0.054346	0.163538	0.379888	0.110879	0.682297	0.384954	0.327527	11.612	11.9318	5.67339	14.7961	8.45066	12.0584	1.01232	3.07713	2.76223	5.76375	2.27846	4.39652	14.145	6.10196	34.0425
Ghir_D11G004960	0.876879	0.636153	0.511866	0.759426	1.01282	0.927997	0.579785	0.326331	0.482905	0.580967	0.627896	0.70099	0.573277	0.527222	0.743357	0.90562	0.280105	0.486309	0.58338	0.246474	0.099197	0.263747	4.17255	3.94718	0.949224	7.23455	3.31324	5.41342	0.815088	2.25732	1.92273	3.25461	1.75237	3.61083	6.49738	2.46795	15.0941
Ghir_D05G019970	0.774644	2.57559	1.67999	2.12609	1.46884	3.08978	3.48307	2.82889	2.10467	2.46392	2.86798	1.14725	2.45265	1.28841	2.60098	2.69114	2.28154	0.752627	2.06296	1.13511	1.21863	1.65898	5.03607	5.24059	2.8739	4.28374	2.16721	5.5762	3.67395	2.72753	3.26988	9.52072	9.42805	8.30717	9.00699	7.40483	11.1892
Ghir_D04G000210	0.946362	0	0	0	0	0	0	0	0.060156	0	0	0	0	0	0	0	0	0	0	0.369666	0.304427	0.404707	1.54329	1.44103	1.14157	2.52587	1.46871	1.74215	2.4274	1.83831	2.50635	3.39367	2.99059	2.9472	2.12083	1.72529	5.01015
Ghir_A11G017430	0.933655	1.3023	1.81666	2.17078	2.76534	1.70715	2.63178	5.50555	5.28533	6.02853	2.74259	3.54457	5.4497	2.24694	2.5908	2.61544	5.11762	2.11207	3.16918	3.10026	6.30314	7.56351	16.126	15.5887	9.29196	29.5259	16.2632	20.2414	16.0785	12.0131	20.2295	20.0496	17.028	18.6598	21.4935	10.4782	36.1218
Ghir_D11G017530	0.769282	0.775991	0.619962	1.06777	1.38032	0.585225	0.982459	2.67326	4.1381	3.34969	1.57427	2.19018	3.83106	1.23922	0.845575	0.919576	1.19375	0.748042	1.14909	0.988566	2.37239	2.19707	4.82634	5.53693	3.92746	9.63667	6.04551	7.50218	2.26494	2.17191	4.40519	3.98699	1.63518	2.95861	2.67417	3.10932	11.8614
Ghir_D11G004940	0.887991	0.710484	0.947824	1.15883	1.25007	0.725705	0.908439	0	0.960289	0.763668	0.426675	0.60769	1.02199	0.882341	1.10311	1.58294	0.72235	0.940621	0.654672	0	0	0.083502	8.41357	8.80913	5.41098	20.3587	13.1009	16.4184	0.459252	0.75657	1.90529	11.9446	5.64952	11.1337	20.8208	7.57037	41.1703
Ghir_D12G009270	0.968776	0	0.123949	0.04608	0.19433	0.225646	0.152131	0.28705	0.310782	0.29151	0	0.160716	0.245705	0.074055	0.061127	0.079183	0.590659	0.079073	0.080777	0.390218	2.01864	1.72991	6.50623	5.622	3.82101	11.2676	5.12454	7.31549	3.82298	1.85589	4.02722	3.32369	3.40503	5.03259	4.21723	2.7525	9.7092
Ghir_A09G000110	0.880965	0.062026	0	0	0.349776	0	0.455972	0.315194	0.719458	0.371265	0	0.059163	0.059545	0	0.037143	0	0.116923	0	0	0.246049	0.165043	0.175528	0.529364	1.09369	1.24612	1.90283	1.52184	0.735975	1.43116	1.25921	2.20665	1.61884	2.37535	3.24072	3.20987	1.45792	4.39468
Ghir_A11G002940	0.885831	5.76095	5.21812	8.11655	2.40968	2.09893	2.04619	2.11456	1.41602	2.22308	3.50022	4.36589	3.92619	4.73975	4.779	3.75578	2.83486	2.4926	2.47441	29.2539	24.629	28.2538	28.37	76.0131	53.8606	41.8136	68.972	35.9104	82.6023	62.5252	67.3526	76.5174	68.271	70.3121	55.7176	43.2401	71.2924
Ghir_A09G026260	0.909167	0.169851	0.113527	0.126407	0.211951	0.124087	0.260566	0.242869	0.610927	0.550102	0.303298	0.39281	0.447176	0.203824	0.111975	0.054394	0.268998	0.107026	0.490153	0.306351	0.616478	0.573412	1.78644	1.24015	1.42655	5.33839	2.19441	3.00476	2.90266	2.95776	4.64172	5.47992	4.2854	4.96948	3.69655	2.863	12.6104
Ghir_A04G003190	0.832116	0.945017	2.17697	1.44677	0.266965	0.10915	0.41305	1.24816	0.820324	0.737512	1.73816	0.958655	2.52027	0.980277	2.45852	1.19668	1.64856	0.942213	0.81847	2.79668	1.00048	1.57588	7.43349	5.29134	1.79398	8.83871	2.40525	8.1264	12.771	10.9943	16.127	23.9581	11.2054	12.7946	31.422	11.1253	38.1472
Ghir_D01G005680	0.688317	4.69192	6.67044	3.82782	5.24088	6.59828	5.00331	7.95148	10.5469	8.00473	14.6413	16.9915	15.6862	11.0826	11.5123	7.1293	10.608	10.0048	11.3466	2.4964	4.41617	3.63044	12.306	13.3401	10.3609	28.5606	18.5389	21.4871	31.4148	19.8158	28.3262	27.672	13.4557	31.4195	20.82	12.8891	51.8017
Ghir_D11G028560	0.937646	0.070501	0	0.07706	0	0	0	0	0.074387	0	0	0	0.068596	0	0	0.132418	0	0.065235	0	2.78145	5.57125	5.33495	10.0038	16.9066	10.3117	18.7709	23.3866	17.9078	6.14146	3.25454	6.14685	8.73327	6.96862	11.4177	10.8567	2.45915	8.29791
Ghir_A09G010830	0.676296	14.6103	15.1489	24.0134	9.99361	18.8697	16.4198	12.2912	8.83644	10.1892	12.6846	18.4049	10.5221	12.0899	14.4144	10.5989	12.5155	7.37036	9.13917	5.10029	7.64897	6.53552	14.7582	29.7052	21.7616	22.7486	15.1894	16.8545	38.3705	18.7862	24.0935	33.7973	29.5527	39.3662	37.6044	12.8467	39.1579
Ghir_D10G019670	0.666036	4.32598	4.12949	3.83864	2.91653	2.61774	2.65365	3.33344	5.28816	4.18153	2.56339	2.27151	5.62838	3.58176	3.75376	3.54201	3.23205	1.89629	3.09882	1.99708	2.95269	2.19621	4.83592	5.64752	4.44623	8.42311	4.37256	6.22149	5.00474	4.25248	4.72785	5.17605	4.65167	4.37893	4.77383	3.15048	7.20939
Ghir_D04G003270	0.860095	0.746412	0.209099	0	0.196831	0.079569	0.096241	0	0.562805	0.092361	0.331345	0.078441	0	0.55561	0.618723	0.700969	0.503588	0.498562	1.43049	1.73695	2.07174	2.20385	9.46688	8.19076	3.7144	17.9988	9.37372	19.4437	1.41296	2.77239	2.21592	2.27253	2.74668	2.76805	5.15206	2.66617	2.73201
Ghir_A11G021160	0.907956	0.394049	1.08387	0.855192	1.30947	1.82064	0.431719	0.671034	0.688326	1.25696	1.66053	1.61955	0.638148	1.15093	1.64505	0.683786	0.988751	2.02878	1.44375	0.521045	2.1646	2.39999	3.99328	5.76588	4.98724	8.70215	10.6926	6.866	13.9419	7.38451	8.24354	15.6446	8.51372	16.0021	13.5071	5.02344	12.1744
Ghir_A08G021750	0.946953	0	0	0	0	0.539277	0.397404	0.214331	0	0.108966	0.132964	1.19852	0	0	0.486641	0.236396	0.593334	0.58977	1.08519	1.66313	2.51174	2.75085	6.69442	8.87498	7.26178	10.6984	11.51	8.02208	11.2136	6.51405	8.68501	6.6831	11.3037	12.5934	9.77108	5.55684	13.9615
Ghir_D12G009950	0.929722	0	0	0	0	0	0	0	0	0	0	0	0.097306	0	0	0	0.094418	0	0	0.792555	0.930494	0.566028	3.26994	2.50574	1.73745	5.07383	1.76529	2.51669	4.1334	3.48303	2.42577	4.59282	2.30399	4.63111	1.8973	1.20383	3.10031
Ghir_A09G000170	0.557389	0.71949	0.596255	0	0.299668	0.970382	0.815928	0.762249	0.781666	1.04486	0.575786	0.363762	0.210856	0.473243	0.419246	0.390841	0.554529	1.09656	1.06108	0.263272	0	0.05642	1.79649	1.50175	0.864727	1.58661	1.18705	1.02569	0.173967	0.055802	0.060486	1.27531	1.81769	1.13108	1.02286	1.53669	2.0159
Ghir_A04G008560	0.870081	0.694325	0.260449	0.579323	0.196101	0.170919	0	0.045287	0.225817	0.299484	0.056189	0.40804	0.104067	0.281346	0.357717	0.451565	0.402089	0.697976	0.632424	12.8274	12.2479	9.28621	19.0072	30.3922	29.8657	28.0914	30.7794	31.0719	12.7199	13.6164	11.2268	17.1481	7.7486	12.9202	11.4806	9.62789	4.92776
Ghir_A03G002500	0.895551	2.42098	2.23966	1.76034	1.39324	0.888952	1.45412	2.1229	3.24357	2.4006	1.16887	2.4471	2.95568	2.8021	3.00668	2.89267	1.67956	2.46234	1.54578	5.48037	3.29245	2.67419	24.1427	25.2719	25.9277	40.2558	52.3088	43.8874	4.14979	6.6984	7.21691	12.0315	13.5231	18.5794	12.6056	12.591	6.63433
Ghir_D11G013940	0.563565	1.67858	1.6816	2.18106	4.01204	3.53074	2.37544	2.5179	1.93924	1.86693	2.02472	2.62267	1.90053	2.63346	1.77273	2.21279	1.99886	3.10612	2.14397	3.06418	1.54224	2.08326	7.15838	6.34241	4.93215	6.68798	6.41258	5.03741	0.890498	2.23719	1.63513	3.95989	4.87477	3.34377	3.17172	6.77809	1.50029
Ghir_A11G017210	0.359726	1.91126	2.01463	2.48191	2.41289	3.3648	2.10745	2.32917	1.892	3.06516	2.01418	1.72039	3.14075	2.26261	3.14703	1.71939	1.97853	2.90262	2.48361	2.40398	1.1047	1.00193	3.70203	1.80282	3.00801	3.66067	2.88433	1.60553	0.923122	0.987416	1.99358	6.93474	7.38189	5.26283	4.20945	7.1265	2.03359
Ghir_A01G005490	0.875965	0.723524	0.033877	1.39977	0.222488	0	0	0.479151	0.722687	0.167738	0.212322	0.466988	0.329302	0.430714	0.233125	0.218942	0.848536	0.19451	0.955774	0	0	0	26.941	30.2196	27.7912	24.7187	30.7955	21.9681	0	0	0	35.6847	33.9161	41.6667	38.8281	43.4356	32.9044
Ghir_A12G009620	0.940979	1.04518	0.823393	0.796786	1.65433	0.695705	1.28048	1.97496	3.05221	3.09635	1.43074	1.00242	3.07818	0.693545	0.762028	0.822909	1.05275	1.47836	1.52911	9.92555	14.6771	14.5942	29.7014	33.5281	29.7048	57.9174	40.327	44.0041	25.2581	22.3104	27.9348	29.1308	19.0012	29.0405	32.4697	14.5982	60.0472
Ghir_D12G008260	0.917282	0.782862	1.01287	0.544318	2.5618	1.10683	1.73122	2.9566	4.27933	5.62083	2.06124	1.62785	2.70284	0.375821	0.756275	0.868183	1.20836	1.60203	1.05523	4.57044	5.02534	7.15928	12.5084	13.9019	8.08424	23.9922	16.3784	18.6032	9.13042	8.5225	9.35077	11.2297	6.75552	12.0736	12.5345	8.86401	32.2376
Ghir_D09G009560	0.836868	0.183573	0.544789	0	0.93362	1.45997	1.51503	0.156045	0.486982	0.240505	0.194173	0.1751	0	0	0.088723	0.086681	0.175356	0.086078	0	0.494589	0.366348	0.395795	1.22341	2.55817	1.05015	2.17493	1.86006	1.21565	2.70968	2.36631	1.90616	6.33725	4.77157	4.43868	9.15861	2.69049	14.0559
Ghir_D02G019640	0.934178	0.013062	0.03242	0.028507	0	0.027454	0.011745	0	0	0	0.027461	0.012376	0.012667	0	0	0.012226	0.012291	0	0.037416	0.375277	0.895315	0.404279	4.44601	3.90255	4.87703	4.10045	2.47555	4.21668	0.719979	0.888222	0.658876	6.70592	7.5584	5.10857	7.67338	8.35689	4.76796
Ghir_A09G015810	0.843162	3.08936	2.64858	3.52345	9.55359	16.2888	17.6804	11.4454	8.89691	9.00452	3.85011	4.15682	3.91133	4.59998	4.2713	3.80841	4.20297	3.80897	4.64854	8.01921	5.7677	5.3436	25.6983	21.2673	15.0504	26.931	19.1082	24.0702	12.642	17.8988	9.83346	21.2359	20.0353	34.8236	37.4727	59.5604	38.8903
Ghir_D09G015270	0.778769	6.61627	6.67903	7.76984	20.3887	31.2057	25.2102	16.6138	15.5495	14.2495	8.20965	11.8964	7.97895	8.90518	7.34312	6.82187	5.96481	8.06549	5.75502	21.9152	7.54453	8.59683	34.8968	30.9842	39.1809	30.0773	20.5685	25.0121	18.8354	24.3153	22.0275	45.9499	37.3282	30.1362	35.6204	69.315	39.4575
Ghir_D13G007890	0.931653	0	0	0	0.673429	0.19441	0.391413	0	0.114446	0	0	0.206579	0	0	0	0	0	0	0.103914	10.4476	14.3888	9.40454	22.5943	24.9171	26.463	42.0381	37.26	31.1715	27.7095	19.885	26.3137	23.492	22.3418	31.8477	37.5731	21.4092	33.195
Ghir_A03G022520	0.850529	0.381264	0	0.213151	0.552958	0.292938	0.402258	0	0	0	0.53643	0.694537	0	0.357447	0	0	0.643387	0	0	0	0	0	6.74645	4.52412	6.2516	8.21731	16.267	8.29661	0	0	0	13.5868	16.2343	17.2032	9.58434	13.94	4.5012
Ghir_A13G024540	0.54755	0.167979	0.086401	0	0	0	0.634688	0	0.149616	0	0	0.13003	0.17156	0.136138	0.170156	0.082795	0	0.525448	0.304623	0	0	0	13.9533	11.4441	14.7778	0.252181	0.795053	0.39185	0	0.169453	0.074298	14.9397	16.0611	9.83328	0.152098	0	0
Ghir_D09G000600	0.915128	0.172337	0.506121	0.938094	0	0.183991	0	0	0	0.148709	0	0	0	0	0.166032	0.161845	0.488112	0.323775	0.165102	0.680609	0.457044	0.724257	2.44322	3.89691	3.00177	6.63033	8.41674	2.29369	1.36662	0.48075	1.27585	8.19243	6.79966	6.67278	2.66795	1.38079	4.04222
Ghir_A05G001340	0.594583	8.31613	6.89386	10.4087	9.65203	7.21299	7.68949	5.37241	7.09525	6.75905	5.75667	6.01524	5.9968	4.59284	4.70854	6.66226	9.69052	7.11383	8.30729	3.98256	3.62039	3.04405	8.03382	14.4475	9.82104	12.2883	16.454	10.8482	14.1469	4.61637	6.95109	8.91245	12.5295	15.2105	11.8743	3.53617	17.3949
Ghir_D08G024170	0.941207	0	0.047113	0.113781	0.704224	0.30213	0.463344	0.382313	0.423842	0.677805	0.109192	0.090334	0.358321	0	0	0	0.204088	0.270796	0.18555	0.449644	1.45896	0.733819	3.60116	3.40777	2.74811	6.96948	3.80209	4.59499	1.04987	1.00141	2.15409	2.30202	1.22796	2.30459	3.02978	1.46949	6.97384
Ghir_D08G024180	0.902416	0.168087	0	0	1.11208	1.03409	1.51439	0.987921	1.45489	1.39441	0.042138	0.309956	1.0984	0.07018	0.111096	0.299708	0.459375	0.185633	0.457266	0.465269	1.08058	0.960104	4.35204	3.58342	4.44403	7.52434	6.01509	6.79702	1.79882	1.98112	1.68324	3.82243	1.9563	3.33887	2.86775	1.54592	9.38246
Ghir_D06G018710	0.939907	0	0	0.062251	0.21016	0	0.051379	0	0.388995	0	0	0	0.221655	0.119629	0.102934	0.106971	0.053769	0	0	0.376539	0.606176	0.362635	3.47605	2.00225	1.42113	9.65449	4.54773	6.3127	3.26379	1.19234	3.88712	2.49441	1.50202	3.51062	2.23792	2.04187	10.2872
Ghir_A06G017790	0.946757	0.103941	0.254152	0.170226	0.143832	0	0.140498	0.027514	0.273993	0.134834	0.219616	0.147559	0.505325	0.045721	0.150708	0	0.048902	0.242554	0	2.77775	7.02382	5.88661	10.7924	16.5761	13.905	24.6645	18.1679	19.6264	23.4424	17.6082	28.9359	27.5224	19.0211	27.6674	25.2493	13.5648	48.947
Ghir_D07G011120	0.885168	0.927342	0.622926	0.963719	3.9892	5.62054	5.69379	1.77725	3.12916	3.2776	0.986557	1.00249	1.07737	1.08964	1.19993	1.06655	2.16764	2.53023	2.41355	2.46748	4.28917	3.40303	10.3451	8.78367	8.28405	22.1156	13.0138	17.8861	5.52122	3.97857	5.64866	6.19227	7.19663	8.25956	8.56857	6.29177	14.581
Ghir_D08G000680	0.965976	0.604787	0.887869	0.263935	0.278778	0	0.217658	0.489531	0.31906	0.418815	0.255739	0.28863	1.0444	0.26621	0.320381	0.508859	0.456708	0.340719	0.577657	2.56048	6.743	3.80918	18.8268	35.0154	13.3762	54.3571	34.5569	40.03	14.7458	8.97123	18.1819	15.5345	12.0148	19.2403	22.0696	5.27196	36.3087
Ghir_A08G000680	0.960531	0.778796	1.12481	0.354784	2.21405	1.27951	1.81395	1.85889	1.71011	3.38853	1.43999	0.985584	1.64035	1.2555	0.676038	1.28393	0.612684	0.486837	0.932261	1.66443	3.96692	2.19412	10.9599	16.3294	8.15018	29.5357	17.8005	20.513	18.8704	11.4729	21.5848	25.5631	20.4015	28.1183	31.7176	10.772	62.2706
Ghir_A06G005780	0.920303	6.46511	4.93931	5.31316	9.81753	11.1561	8.34864	6.82839	6.33008	7.84351	10.2343	10.2699	10.6456	11.7855	7.93756	10.0259	10.7644	9.70649	8.87093	11.4409	19.6899	12.2359	38.5565	31.0734	27.4943	94.9966	64.9458	64.6234	31.7549	18.0105	20.5679	24.0434	22.3806	31.873	36.4899	23.4904	35.536
Ghir_D11G012490	0.884843	3.67977	3.76189	2.71747	3.74145	4.42673	3.25257	3.91369	3.41543	5.40792	2.25964	4.08854	1.53345	5.09912	1.38402	2.33435	1.91876	1.48367	3.31537	14.7493	48.973	26.6337	61.4406	111.347	74.5749	84.607	80.7534	55.3668	31.1513	24.0328	24.4136	35.9361	38.1264	37.1562	29.2551	13.3967	26.0331
Ghir_D11G006750	0.91088	6.41062	4.59474	5.09172	2.58099	3.34338	3.42089	5.03325	5.92399	4.60188	4.30004	5.49025	4.83623	4.8651	5.68608	7.403	3.34613	4.01412	5.2169	9.08214	3.1388	6.66053	17.1952	16.0514	20.1406	14.7904	13.1618	14.7101	15.5983	12.9884	10.0525	19.0706	17.6376	23.809	24.2184	13.2316	18.8742
Ghir_A07G007590	0.748488	1.26145	1.58025	0.954574	1.6987	1.83285	1.71878	1.7036	1.49966	2.32434	1.67248	1.72613	1.06783	1.42389	2.37489	1.05863	2.07492	3.41889	3.31131	2.85959	2.96131	3.11402	5.13898	8.10121	5.33681	11.3663	5.86356	7.72966	1.595	3.3024	2.68784	2.09764	1.65467	2.40739	5.36229	4.60748	6.58784
Ghir_D09G019120	0.859	32.8397	46.7578	36.4434	16.5204	16.2924	18.0088	7.1207	4.94416	5.97102	33.1676	30.0688	35.4677	31.4612	39.311	31.817	43.1082	35.3439	45.3727	137.685	240.134	218.929	391.612	454.221	371.561	700.113	623.665	589.259	243.705	214.765	225.103	206.178	219.256	335.154	330.23	126.02	290.433
Ghir_A07G024040	0.928609	0	0	0	0	0	0.328009	0	0	0	0	0	0.070753	0	0	0	0.068653	0.409171	0	0.095833	0.386986	0.102893	1.24226	2.65358	1.36587	6.33404	7.50971	6.45008	2.19741	1.01765	0.877682	3.86432	1.31649	3.57955	2.00725	0.583736	5.09537
Ghir_A02G019320	0.847191	0.126972	0	0.069392	0	0	0.057273	0	0	0.109928	0	0	0	0	0	0	0	0	0.06082	0	0.084182	0.089829	0.420408	0.707765	0.320951	0.799852	0.991984	1.04734	2.71013	0.444222	1.43042	2.99796	1.98188	2.55796	3.27424	0.873642	2.06921
Ghir_D09G009600	0.937513	0.247671	0.080192	0	0.583667	0.707958	0.223682	0.813968	1.23597	1.57445	0.609495	0.618587	1.04004	0	0	0.206461	0.078029	0.179149	0.354483	21.3037	43.823	47.9116	129.164	136.609	96.1267	282.064	274.564	228.504	133.734	86.7019	80.2925	126.181	104.079	151.108	99.8357	59.4582	181.62
Ghir_A05G009190	0.631682	0.123402	0.302141	0.101162	0.198747	0.198168	0.278315	0.236325	0.307702	0.182693	0.195551	0.147134	0.150084	0.13471	0.089463	0.144765	0.116116	0.144659	0.235753	0.040793	0.123134	0.043652	0.482708	0.313969	0.984245	0.85642	0.791093	0.383904	0.245458	0	0	0.587736	0.101703	0.138252	0.684841	0.619411	0.582147
Ghir_A05G037310	0.751233	0.964125	1.59094	1.43524	2.05446	1.19803	1.46268	3.57558	3.75919	5.65976	0.859472	2.13361	3.85457	0.984537	1.12174	1.33346	1.82046	1.23555	1.26283	0.3964	1.14961	0.790779	3.64193	4.77689	2.09948	5.85367	6.42406	4.78639	3.62365	5.54691	5.07993	7.34638	5.34049	5.66958	5.66156	2.08564	10.5175
Ghir_D02G012830	0.838272	4.16425	5.88868	4.04815	6.18557	5.57437	7.24026	3.24513	5.35809	3.00273	2.68098	3.40977	1.90799	6.5084	6.08862	1.63001	2.89452	4.44288	3.65457	6.32661	7.30695	8.42073	12.5683	19.3719	14.1201	19.5296	18.2014	14.4184	9.38901	7.19842	8.77595	8.64996	9.25056	11.3132	11.6701	9.15713	9.11181
Ghir_A07G022440	0.355276	24.0852	7.97511	6.46949	4.69263	3.92866	6.38415	9.45559	3.42605	4.9552	13.7017	10.4143	10.4447	13.6709	19.2793	52.9333	7.58064	12.7426	2.48586	2.86285	3.8147	2.58182	6.37939	12.5065	8.20398	14.4497	16.1228	12.2527	14.7456	9.73505	12.5221	19.0792	16.5237	27.4624	23.5813	5.08965	21.3426
Ghir_D05G032550	0.877542	0	0	0	0	0	0	0	0	0.054272	0	0	0	0	0	0	0	0	0	0	0	0.250426	2.09245	0.833162	1.5476	0.862426	1.11617	1.05494	1.14581	0	0.42791	3.19462	2.29215	1.33692	2.63407	2.62749	1.25975
Ghir_A07G006850	0.854113	0	0	0	0.113409	0	0.331786	0	0	0	0	0	0	0.054076	0	0	0	0	0	0.074764	0	0.086973	1.7518	0.803364	0.719291	0.921885	0.626788	0.892788	0.410478	0.343791	0.183077	0.948816	1.66227	0.561129	0.403998	1.68033	0.82253
Ghir_D07G000890	0.952911	6.18393	4.00094	4.16276	2.18776	2.25429	1.89776	5.59331	5.82878	2.67066	3.74644	4.76959	2.56167	5.55586	2.16246	2.83464	1.86413	3.08684	1.89245	4.75888	7.35615	8.74872	31.3634	39.2945	20.2475	74.3903	69.6323	63.2658	51.4846	27.9055	48.8207	68.6271	40.571	59.9945	61.3449	14.1181	90.7475
Ghir_D08G023450	0.592485	5.61157	5.10767	6.57179	2.9703	8.94725	9.0672	7.36951	5.54875	6.27866	5.1298	3.19333	7.67903	4.61533	5.38649	6.29718	7.0041	3.59847	8.32862	4.49524	5.0928	4.48447	11.2757	8.379	8.70679	11.0093	3.64004	10.6432	8.86868	5.17224	5.81377	8.81574	8.47087	8.21069	11.2142	9.19364	12.1741
Ghir_A02G015010	0.886275	1.55676	2.11928	0.499894	5.64061	3.13825	2.1186	1.09129	3.65557	6.46221	4.4078	2.92467	0.17853	2.35745	0.793863	1.17927	4.15065	8.94827	7.02264	34.6307	50.9471	44.6577	97.13	136.298	114.365	187.891	221.879	190.972	40.49	36.1366	44.9455	50.6455	50.248	69.1096	83.7743	24.8894	49.973
Ghir_D03G004690	0.878535	2.61461	3.16563	2.66191	9.34771	6.18581	6.60448	3.00534	6.8705	12.7126	5.70664	3.26117	1.54426	2.55839	0.510938	0.678688	7.88136	11.2308	13.6013	81.4095	74.066	73.3156	184.758	233.167	209.253	319.506	350.719	300.351	64.3409	61.1124	66.4525	80.0391	85.1439	108.516	125.421	37.8227	84.3355
Ghir_A07G023990	0.52895	7.42202	5.71669	12.3835	1.8972	3.79209	8.45199	1.88934	2.39671	1.78246	3.0431	4.7793	3.632	4.43979	2.4511	3.4458	9.60905	10.3765	5.22523	1.3904	1.02149	0.540357	11.9987	11.0529	8.13297	14.9332	5.38192	9.1496	9.05978	2.1263	5.79396	9.84976	8.51734	11.8991	10.8874	3.54664	8.44796
Ghir_A07G000630	0.904779	0.206447	0.334281	0.375334	0.506599	0.663423	0.460021	0.498046	0.43565	0.46491	0.723361	0.391339	0.33344	0.844342	0.724389	1.4358	0.767281	0.903496	0.393062	3.7641	6.67768	6.43133	15.4429	12.5796	13.1219	22.4142	22.9779	22.0243	4.31878	5.89922	6.03432	7.58243	5.44991	8.08965	8.04213	4.45662	6.58608
Ghir_A06G002420	0.608147	3.86338	6.16403	5.07835	2.85683	3.31858	2.68719	4.44774	3.66235	5.35883	5.11015	6.0788	3.54676	6.63303	3.55418	3.63423	3.29042	4.52902	2.59646	1.79185	2.312	5.20354	9.63684	8.88648	15.0518	14.1121	18.9464	10.9109	4.4647	6.22745	3.23123	5.23035	7.00839	10.6996	7.01244	3.99603	3.13114
Ghir_D10G008180	0.876803	8.34625	9.75399	11.647	7.68622	2.34317	7.81128	17.727	18.2782	17.737	11.0842	12.0985	17.3679	8.58933	8.90144	7.26501	5.55315	7.01621	4.09417	11.4126	9.65541	6.81234	30.8548	43.8762	22.2914	64.077	47.6479	55.9109	17.0629	19.3	27.755	37.967	24.9748	38.1797	61.7511	20.1472	60.1231
Ghir_A06G008400	0.893698	1.36025	0.848175	0.94643	1.53976	1.58913	2.61199	0.947556	1.43479	1.6064	0.522715	1.40681	0.721323	0.978319	0.478275	0.696223	1.04948	2.0869	1.42126	6.11615	8.80344	5.77584	13.8097	16.5656	16.2772	16.9706	20.5037	14.1257	9.43563	6.74885	8.15354	9.13191	9.17376	8.58348	8.95933	3.96476	7.16918
Ghir_D05G038820	0.941819	0	0	0	0	0	0	0	0	0	0	0	0	0	0	0	0	0	0	0.262452	4.34615	1.82222	5.06261	10.8999	7.02583	14.4075	14.9335	12.8972	20.9277	4.64148	25.1577	30.0157	18.9957	45.8085	38.6808	6.21542	20.7583
Ghir_A04G000720	0.941007	0	0	0.101988	0	0	0	0	0	0	0	0	0	0	0	0	0	0	0	0	0.744837	0.77543	4.90365	7.85968	2.63142	12.0598	13.9267	12.031	2.37316	0.261157	1.62913	5.21392	2.37262	7.52379	7.79383	0.748302	4.15149
Ghir_D13G019840	0.951451	0	0.082364	0	0	0.115783	0	0	0	0	0	0	0	0	0	0	0	0	0	2.06231	2.92448	3.13456	5.11383	6.56437	6.82984	8.69935	5.88612	7.27055	4.90903	2.55809	3.93061	4.4246	3.84587	6.83866	6.89047	3.01055	7.91486
Ghir_A08G011570	0.490268	9.73754	11.5528	6.46899	3.49741	2.47485	1.99483	3.28482	1.68629	1.97226	0.105374	19.5283	1.99171	0.030267	8.52389	1.43911	0.911084	11.979	1.54825	0.98405	1.73038	0.947385	11.7633	11.7831	2.17342	24.9799	7.54886	43.4312	3.75974	5.21399	4.35938	5.32202	2.34031	3.64504	7.58109	5.54206	16.4899
Ghir_D10G021330	0.915108	1.02658	0.273401	0.329041	0.316969	0.37304	0.972377	0.959829	0.813597	0.936003	0.660981	0.480578	1.16258	0.586828	0.436221	0.725465	0.817492	0.193682	1.25982	1.89497	2.36874	1.2197	3.90856	4.38383	2.3265	2.81499	2.55483	3.73744	2.33906	1.89072	3.23575	3.54212	3.13968	3.55862	4.2748	3.80333	4.36026
Ghir_A05G015410	0.579615	5.99787	6.30307	4.38658	6.67997	5.73114	7.96942	7.41962	2.20578	3.99191	8.80043	2.99302	5.49742	6.02569	3.11619	12.523	8.97033	4.33717	9.44146	2.76167	1.76826	2.72898	10.2003	10.1444	6.08735	19.7604	7.88957	11.9256	5.79142	5.31701	6.34851	10.3317	5.46864	10.7687	15.5678	6.72462	19.7216
Ghir_D10G004700	0.946641	0	0	0	0.579015	0.501153	0.282639	0.38096	0.165283	0	0	0.299838	0.152416	0.262721	0	0.147604	0	0.147398	0	1.24558	1.87989	1.66646	10.6134	10.0905	8.01656	8.95113	4.49779	6.05797	3.25053	5.71589	2.85468	6.22441	2.84719	3.27913	10.0273	2.70182	10.1467
Ghir_A10G003950	0.865485	0.162906	0	0	1.01091	0.682885	0.293929	0.277417	0.171885	0.14104	0.172101	0.452179	0.296403	0	0.134899	0	0	0.248004	0	0.615351	0.433473	0.46101	4.74489	4.77723	2.36129	2.32912	1.3088	1.69216	1.9926	1.82307	0.494234	1.75762	0.537043	1.70262	4.44147	2.42737	5.81651
Ghir_A01G018680	0.773343	15.5526	25.699	21.9326	16.3631	7.65564	8.80942	22.0787	10.4135	16.3582	31.0092	23.8754	17.7832	21.7985	25.4164	10.8696	22.2446	15.5368	13.0226	13.2402	11.771	15.1305	31.678	31.7736	20.1792	65.8764	37.6923	46.659	23.3436	23.3437	40.0478	51.9301	26.1168	42.9955	86.0731	47.5559	131.919
Ghir_A09G009820	0.822826	0.085968	0.378424	0.32216	0.157953	0.184174	0.402069	0.182996	0.045353	0.074428	0.316811	0.245044	0.05962	0.075631	0.103873	0.080734	0.081162	0.040311	0.123538	0.284185	0.228749	0.182461	1.22222	0.784995	0.692696	0.922138	0.344647	1.02006	0.273596	0.240614	0.391221	1.06638	1.98194	1.19088	1.40896	2.24249	1.56427
Ghir_D12G010960	0.891946	1.68257	0.880788	1.8611	1.25295	1.51742	2.04116	2.38778	0.897684	2.04182	0.873933	1.81261	0.759176	2.01084	1.85118	1.6216	1.77652	0.818067	1.94265	2.93509	1.79886	2.0319	6.58465	5.81873	9.56522	4.09663	6.01782	6.15496	6.51922	6.89258	4.9934	14.0579	13.0873	9.94825	17.1958	12.5908	13.2841
Ghir_D09G002380	0.91414	10.0158	5.41635	7.60376	6.21606	2.79831	5.28528	8.93254	12.461	10.2014	3.66266	4.79542	9.38187	2.19076	2.77698	2.93141	4.28887	5.96936	7.55662	17.2103	12.1557	15.176	114.402	90.6858	33.8813	140.928	80.9074	130.337	26.1059	25.2244	27.5508	38.9755	22.8211	23.575	43.4941	24.1983	78.0595
Ghir_A11G020470	0.91378	12.6412	9.57858	10.584	18.0222	24.3233	28.1238	13.2302	10.5639	10.1112	10.1973	9.61823	14.8578	9.36359	12.0955	12.2543	15.2349	7.89194	21.0149	72.9153	92.799	98.4897	174.024	194.286	180.361	274.601	215.927	233.867	119.274	96.7411	96.1828	100.021	99.1425	154.119	125.512	76.3096	147.307
Ghir_A03G002580	0.761661	0	0	0	0	0	0	0	0	0	0	0.120481	0	0	0	0	0	0	0	0	0	0	1.21543	0.750503	0.944866	0.17461	0.272825	0	0	0	0	0.969831	0.780534	0.979293	0.809921	0.954789	0.976117
Ghir_A08G001580	0.959874	0.062247	0.071668	0.15037	0.067463	0.078334	0.129965	0.056639	0.477689	0.266449	0.135112	0	0.552245	0.119353	0.198159	0	0.125773	0	0.110382	2.26056	1.48036	2.26355	5.37897	5.20067	6.37921	12.6373	11.9308	12.1707	9.95083	7.33636	9.28849	9.32711	9.65702	14.3358	8.63608	6.62793	16.935
Ghir_D08G001590	0.946432	0	0.098311	0	0	0	0	0	0	0.095618	0	0	0	0	0.046495	0	0.093402	0.094725	0	8.3872	9.17663	9.21361	21.5292	26.1126	29.5321	47.2159	41.1934	42.8764	24.3293	22.9973	30.5793	26.5374	27.6351	38.4748	30.6766	24.3938	50.9836
Ghir_A04G001440	0.756309	3.47687	3.89255	3.6467	3.44427	7.13697	6.93165	3.45114	3.05533	2.65579	2.24643	2.70225	2.80734	2.29499	4.12277	3.22384	4.87401	3.07111	4.54122	1.87975	3.02361	2.94003	16.0321	15.7492	12.3962	20.9454	13.1134	21.4055	2.37773	1.42573	2.00656	11.9235	10.1468	8.60984	7.07407	11.9522	11.2876
Ghir_D01G008150	0.816422	1.3856	0	0.186794	0	0	0	0	0.09338	0	0.119293	0	0	0	0	0.165638	0.095872	0	0.096888	0	0.107101	0.202348	1.85495	0.98784	1.41956	1.11888	1.80825	1.37997	0.164137	0	0	3.25886	1.97949	1.60916	3.05398	3.7222	3.97637
Ghir_A10G003000	0.953453	0	0	0	0	0	0.214798	0	0	0	0	0	0	0	0	0	0	0.074513	0	2.80304	4.08565	5.18388	13.0219	13.9333	15.5607	11.2852	15.3619	10.299	7.60245	6.75565	11.3295	17.3038	20.6621	20.5429	18.0482	10.7329	17.208
Ghir_A08G015050	0.799894	2.97544	0.167303	0.051608	0.075191	0.047425	0.065818	0.143746	4.83168	0.213972	0.128352	0.165413	0.082433	0.118014	0.190001	3.24868	0.140658	0.064969	0.300695	1.12377	2.54359	2.31806	8.25104	9.83645	4.11354	22.3673	18.3092	16.9931	4.0995	3.83646	2.6991	5.60069	1.89472	2.67374	3.88196	1.60503	3.23389
Ghir_D11G015670	0.84085	0	0	0	0	0	0	0	0	0	0	0	0	0.015462	0	0.019447	0	0.04922	0.028954	0	0	0	0.737616	0.728582	0.687802	0.400765	0.401864	0.456744	0	0	0	0.51755	0.440563	0.874588	0.625661	0.545144	0.214244
Ghir_D02G020310	0.68975	0.155748	0.310366	0.457714	0.604658	0.308364	0.854517	3.10482	5.26823	6.67929	2.66935	3.56252	9.47276	0.786449	1.35311	0.583511	1.35173	0.592873	0.691812	0.708698	0.452002	0.734442	3.686	4.9782	3.04244	3.93346	4.6642	2.46021	17.2324	5.88771	12.1539	19.8729	18.422	24.2661	17.0172	3.89652	17.7489
Ghir_D01G000180	0.912047	1.02425	0.557659	2.03963	0.735264	0.364499	1.49177	3.50071	1.91685	2.6938	0.649026	0.488489	2.3711	1.00088	0.768218	0.924842	2.17753	0.637162	0.109028	0.752417	2.19596	2.17229	12.9466	6.72963	5.1943	21.0331	16.6344	20.3033	3.84526	3.0239	5.8644	7.30159	4.87102	8.67967	7.90913	4.70354	19.3653
Ghir_D01G021240	0.580074	0.415221	0.67524	0.703803	0.950261	0	1.15945	0.732632	1.1861	0.89255	0.6748	0.368756	2.7388	1.92579	0.746563	0.484084	0.607909	0.725109	0.493825	0	0.171448	0.520199	1.28312	2.25279	1.55984	3.13319	2.03687	2.67524	0.405338	0.541023	1.32601	1.24645	2.12412	1.73184	0.501517	0.664026	3.64176
Ghir_A07G023720	0.548766	23.4064	6.23336	24.9516	4.45024	14.971	20.7242	15.6264	16.2674	15.5409	21.3553	17.1748	27.5803	12.5689	16.7339	19.8953	19.2316	3.95907	8.23494	9.25604	8.23972	9.03696	16.899	22.0381	18.6785	24.3685	16.5012	23.0619	36.7558	22.6161	16.5829	38.7583	30.8825	40.7477	24.1375	21.5575	42.8648
Ghir_A03G023770	0.747509	21.1754	28.6781	22.9617	35.5558	31.9943	36.1763	24.8543	27.1173	32.8728	31.1093	35.9026	28.407	26.6145	28.2102	26.4139	37.5549	30.6681	31.9872	18.8949	29.8794	24.9684	51.2132	54.9988	47.6456	81.8792	59.57	59.2348	36.7385	29.7446	35.5253	35.1659	40.2303	46.787	36.1522	27.4066	45.6601
Ghir_D05G017530	0.85578	20.7609	11.6081	19.1308	34.8574	74.5276	57.3188	30.8059	44.6704	47.8771	18.5731	13.5493	16.2599	18.7299	25.4326	12.4244	26.5284	24.5891	24.3888	20.8849	37.0687	32.2119	50.9335	95.1694	86.4759	104.122	109.179	104.11	115.875	68.2257	66.4338	208.745	116.293	135.733	232.794	42.3555	138.265
Ghir_A05G017540	0.719136	47.9083	66.972	80.5686	67.4099	78.3955	74.4399	45.1447	48.2441	54.5419	61.8036	70.1501	51.5357	40.9612	46.1418	45.9786	74.1946	78.6291	59.6705	34.5918	47.6935	45.4353	47.2147	111.601	139.812	91.398	96.5165	89.4336	113.218	88.0302	64.6701	132.164	119.153	131.928	169.873	63.0791	240.838
Ghir_D02G004000	0.592078	34.4142	25.2739	33.9861	54.0821	114.705	103.203	44.1209	65.0402	69.5032	25.047	40.1843	38.8244	37.7491	41.4558	44.12	33.2805	34.8636	53.0449	20.5097	29.804	27.3707	55.137	88.6927	111.175	96.8689	125.837	82.9162	91.4339	56.5363	36.9974	103.648	104.086	109.016	94.7533	21.4081	73.4937
Ghir_A07G009310	0.700314	1.29929	0.643831	0.54769	0.404808	0.671262	0.507838	0.373271	0.264567	0.541276	0.2649	0.600189	0.792702	0.798005	1.93398	1.27684	1.23356	0.835768	0.719786	0.304931	0.796026	0.354795	2.56206	2.24989	1.22656	2.50585	2.21302	2.40747	5.79357	2.95989	2.87745	1.75727	1.5041	3.01459	2.91961	1.13055	1.10375
Ghir_D02G004130	0.955885	1.72866	1.28925	0.71897	0.668321	0.894013	1.67451	1.23622	0.859821	0.801044	0.256496	0.160532	1.43918	0.339386	0.720366	1.11117	1.52146	0.819445	2.02607	3.40225	5.54293	8.8466	24.9857	37.9951	16.6516	43.9591	21.6948	29.9433	33.6172	30.2108	31.3946	63.4174	64.721	37.6856	59.476	20.7556	115.656
Ghir_A08G024730	0.680629	7.74188	10.0825	15.3371	15.7388	16.8384	19.3617	17.1282	27.0173	21.9309	9.65816	8.04649	15.1281	8.36216	4.88241	9.16384	7.47524	7.33518	12.8689	11.4942	12.2581	8.26715	25.6516	39.8227	34.305	50.4911	46.7996	39.9008	9.65671	11.5199	10.5862	14.8226	15.2236	18.4256	23.6951	15.489	35.9009
Ghir_A04G008660	0.959839	0.652359	0.532711	0.118511	0.551969	0.349785	0.490868	0.78718	0.860489	0.517386	0.574635	0.673441	1.21618	1.00364	0.630762	1.07204	1.18112	0.510104	0.312659	0.611351	0.434201	0.538749	11.7559	11.7787	5.47583	17.2941	7.23962	11.3266	9.12921	8.29586	8.04397	19.785	7.47923	11.4557	15.8511	4.59384	20.0013
Ghir_D04G012740	0.899664	0.381234	0.745633	0.474839	4.24028	7.07277	3.77861	1.61777	3.4984	2.45031	0.686212	1.63534	1.05751	0.287	0.420629	0.613074	0.462759	0.764929	0.880028	1.72834	1.52041	1.46314	11.92	14.9011	6.5079	18.3781	7.20534	8.43966	11.4682	9.28977	14.8676	30.2458	15.75	17.8541	23.9987	9.29795	29.9959
Ghir_A05G010050	0.885596	5.38254	5.36626	6.89188	3.40232	1.61051	2.50405	2.52263	2.48245	2.24008	4.59519	3.18832	3.88912	4.03403	4.76769	5.54035	4.31974	3.63984	4.09652	3.69723	6.54477	5.39044	11.2866	13.1276	9.89958	23.933	9.74175	17.1679	7.86438	7.44838	9.06704	11.436	7.41272	11.888	26.0001	11.669	33.0455
Ghir_D07G021310	0.909358	0.53922	0.450431	0.530867	0.443809	0.632324	0.485699	0.508994	0.295919	0.169532	0.446936	0.397526	0.591608	0.282232	0.308813	0.389146	0.278663	0.17417	0.109896	1.00722	1.29887	1.10404	2.41633	4.01833	2.46954	5.96038	3.78536	6.61043	1.35414	1.12222	0.924271	2.11562	1.30128	2.50319	1.88784	0.985517	5.46503
Ghir_D07G003910	0.765441	6.56104	7.96285	7.73116	9.53904	8.84839	12.1098	11.526	9.91097	10.2388	8.08931	7.47328	18.4777	5.04396	8.3571	7.3419	11.2057	4.19506	7.66722	3.85884	6.34792	3.70126	13.3661	18.1509	11.6801	25.0798	14.9373	17.8488	27.7615	20.5721	35.812	41.0309	30.2427	43.6174	20.4212	12.8203	68.8768
Ghir_D12G026010	0.90283	1.94369	1.72302	1.43485	0.651581	0.984044	0.902381	1.65434	1.02746	2.19456	2.13682	1.83446	1.74535	1.36858	1.63415	2.7137	1.69109	1.7345	1.14979	3.44073	1.6138	2.38596	4.97069	12.5944	7.86595	11.1049	7.90602	6.79026	4.61064	2.36095	4.88725	14.97	18.3825	16.4784	24.1681	23.4816	20.7682
Ghir_D02G003710	0.755767	0.051516	0	0.136078	0.080791	0	0.046475	0.131591	0.10871	0	0.036464	0	0.050124	0.083844	0.049797	0.04838	0.048636	0	0.098706	0.408711	0.256562	0.094087	1.8544	0.908366	1.20147	3.67114	1.73572	1.8045	0.983707	0.377529	0.640652	0	0	1.13558	0	0.670993	4.73435
Ghir_A02G002890	0.904804	0.800862	1.34249	1.60692	4.11447	4.63043	4.98861	2.57856	4.45517	3.9099	2.05029	2.5045	2.97402	1.1897	2.10085	1.39677	1.29436	2.6809	2.19138	2.87383	2.28269	1.53789	9.59337	10.2419	9.20068	15.6734	18.1502	11.5621	6.28455	5.32841	6.0806	9.16815	7.6495	7.3203	11.471	6.28932	18.7561
Ghir_A03G005540	0.794357	0	0	0	0	0	0.11884	0	0	0	0	0	0	0	0	0	0	0.119032	0.114715	1.37893	0	0.571179	3.82419	3.59525	4.79226	3.70818	7.78281	3.5826	0.25601	1.82101	0.951121	0.627784	0.662151	1.49122	1.0348	0	1.43803
Ghir_A11G000840	0.801686	8.71901	13.0758	9.16994	7.80413	8.92342	8.87369	6.13719	4.50148	6.64958	14.6593	9.11861	9.40226	8.62042	10.4668	9.46172	13.7054	11.4413	10.0189	7.0985	10.4656	9.32986	23.504	27.3325	13.0709	43.4776	26.8285	30.4523	17.16	12.9683	13.1462	17.1189	12.8199	14.0274	17.9227	12.2948	21.049
Ghir_D05G014430	0.787055	0.836875	2.06392	1.38205	1.5449	2.70595	2.58487	2.71549	2.73184	2.14925	1.48451	1.90464	1.52649	1.75971	1.75082	1.8549	1.6843	1.47131	1.52827	3.5689	2.95028	1.76152	6.67511	6.96723	4.24146	7.46225	5.03455	4.4936	3.30152	3.0687	2.2953	1.94785	3.03374	2.13707	4.66604	4.09773	7.03061
Ghir_A11G021150	0.860671	0.137161	0.381873	0.072587	0.063585	0	0.310072	0.117374	0.0531	0.059673	0	0.131488	0.201188	0.060435	0.199875	0.561849	0.130145	0.129277	0.329278	21.346	75.6378	67.5079	113.55	173.825	165.646	226.492	188.3	163.015	25.5446	30.2743	30.5902	14.4872	16.4364	44.4648	37.3829	15.5962	23.6848
Ghir_D03G014630	0.643938	31.9182	39.609	48.4419	63.787	37.143	37.4789	54.2034	46.8639	48.0785	46.201	36.1621	51.6431	20.5503	32.2973	39.6549	46.9443	56.2335	34.9996	5.65888	8.56001	14.9744	183.243	237.654	374.954	148.604	100.956	124.671	13.4389	13.2219	16.6357	206.227	276.469	301.623	124.433	129.867	187.644
Ghir_A03G004270	0.481817	32.008	40.6631	44.7554	67.1078	34.986	38.6833	72.8386	60.4214	64.3762	55.4895	34.1431	50.6178	25.4422	30.235	39.864	47.5657	56.6472	28.8503	5.80712	4.01881	7.85892	115.872	144.133	198.252	129.176	66.754	96.8151	9.77176	10.4384	11.967	88.6446	109.542	121.417	103.985	94.3118	204.655
Ghir_D03G018030	0.968267	0.174687	0	0	0.162248	0.074948	0.474459	0.124909	0.073825	0.212439	0	0.201792	0	0.061555	0.499256	0	0.393478	0.131232	0.133838	1.4294	3.94506	2.85157	6.85189	8.14936	6.22939	13.4746	10.8795	9.10877	3.84153	2.31604	4.56977	5.8875	6.32312	8.26764	13.1713	3.87198	13.5968
Ghir_A06G022480	0.862389	0.766127	0.284604	0.692777	0.653879	0.525796	0.852036	0.344031	0.088518	0.112264	0.341124	0.62767	0.959035	0.619581	0.717537	1.47387	0.18776	0.519541	0.561888	0.335922	1.17927	0.637034	4.18419	5.06782	3.2444	8.35074	5.22191	6.68698	1.58129	2.29673	1.91601	0.926409	2.15361	5.40926	5.54288	0.711165	2.86384
Ghir_D01G001050	0.930784	0	0.136315	0	0.128746	0.298985	0	0	0.220631	0	0.143614	0.448907	0	0.490702	0.31142	0.131063	0.263516	0.227511	0.367675	0.815652	0.557023	0.71451	1.64368	2.19715	1.9529	2.04787	1.17024	2.16411	2.2537	1.56179	1.92083	2.61595	2.45105	2.89774	4.21102	3.01119	3.64766
Ghir_D05G003940	0.94495	0.128802	0.598535	0.382934	0.53391	0.344926	0.521146	0.76769	1.73229	0.890991	0.305936	0.52194	0.702427	0.283097	0.18634	0.181441	0.121805	0	0.123395	1.68099	0.857387	1.61169	7.14432	7.5775	5.87214	14.6014	5.16853	8.86866	6.60516	3.5855	6.69189	5.62556	2.06999	7.49954	10.2216	6.16331	30.6594
Ghir_A05G009240	0.926051	0.613555	0.499484	0.316929	0.338718	1.23716	2.1039	0.209056	0.225482	0.300264	0.854804	0.603685	1.53293	0.28116	2.19218	2.84678	2.32323	1.08242	2.25784	3.95755	5.92258	2.24521	10.6	14.2244	9.65367	30.0794	15.5814	15.7068	19.9545	17.148	20.0235	19.1601	10.7046	23.9503	19.1387	7.70768	41.9766
Ghir_D11G004830	0.655982	1.68654	0.175451	0	1.24454	1.31536	1.29433	2.01859	1.52615	0.526346	0.37953	0.449515	0.139239	0.197961	0.135927	0	0.165904	1.09033	0	0.712552	0.238982	0.38259	7.26708	4.7832	1.97631	6.28108	6.86641	5.32281	0.472096	0	0.21331	0.32036	0.983784	1.69773	3.34847	1.20442	2.55958
Ghir_D02G002710	0.948283	0.051231	0	0	0	0.054877	0.091664	0.038386	0	0	0.104578	0.146598	0.408061	0	0.232334	0	0.241834	0.078321	0	0	0.408953	0.334779	2.53713	5.54899	2.63449	18.4091	11.3367	16.2073	3.26898	3.20704	10.5518	29.6184	18.7682	21.364	18.3596	10.372	46.7299
Ghir_D06G021300	0.923991	0.125249	0	0.037928	0.068982	0.079964	0	0.031834	0.017357	0.045584	0.039498	0.02044	0	0.032892	0.091795	0	0.019373	0.039854	0.059018	0.420215	1.08586	1.24372	2.35538	2.93663	2.30359	8.38957	4.17186	6.01758	6.44497	4.4191	7.52882	4.21002	2.52525	4.52023	3.2285	1.15448	8.97935
Ghir_D02G002790	0.920247	0.075627	0.073992	0.041331	0.034883	0.067815	0	0.146081	0.139641	0.467049	0.455657	0.512462	1.53038	0.093872	0.300477	0.085127	0.119967	0	0.072331	0.033213	0.211031	0.053326	2.81894	3.16976	1.84203	11.3936	6.31434	12.0398	0.553776	0.994037	4.13642	11.0364	8.40939	9.95031	7.50146	5.72461	27.7642
Ghir_A05G001040	0.907586	0	0	0	0	0	0.049153	0	0	0	0	0.05197	0.079519	0.047934	0	0	0	0	0	0.284466	0.681152	0.231281	1.10154	1.71001	1.09267	2.15046	1.83576	2.44863	4.84151	2.14794	3.83712	6.1683	3.15618	5.18229	3.67643	1.87162	4.20161
Ghir_D13G022370	0.691328	0.47006	0.526455	1.47232	1.03732	0.343735	0.590301	2.06548	3.26488	1.95664	0.349243	0.65508	0.471731	0.660908	0.46954	0.415499	0.605689	0.223216	0.14389	0.297654	0.698806	0.696129	1.46365	1.8353	1.33466	6.02864	3.56054	4.70244	2.46502	1.3861	2.8966	1.36258	1.35328	1.60636	1.3081	1.05039	3.88784
Ghir_D02G002770	0.972763	0.050287	0	0.160998	0	0	0.045215	0.128026	0.052883	0.086641	0.052949	0.188837	0.51364	0.024629	0.048447	0.094138	0.141956	0	0	0	2.0309	0.779859	6.40773	9.74175	5.20853	24.8056	16.9427	18.0168	3.99864	2.77195	15.833	26.6504	18.901	23.5994	21.4065	10.814	44.6903
Ghir_D06G021320	0.967437	0.027426	0.040451	0.011182	0.10778	0.051087	0.157719	0.14407	0.184575	0.228391	0.079799	0.125267	0.279813	0.089032	0.119651	0.090448	0.047609	0.063239	0.058189	0.321316	0.617582	0.385205	2.22016	2.88485	2.96299	7.31731	3.88136	5.21183	2.54333	1.39612	2.6367	3.54078	1.85595	4.02974	1.81254	1.10031	5.18985
Ghir_D08G004980	0.917838	0	0	0	0	0.103309	0.040025	0.044286	0	0	0	0.04112	0.096246	0	0	0.048357	0	0.048777	0	0	0.069199	0	1.04137	0.956316	0.77641	4.28822	2.8901	2.68534	1.44962	0.291153	1.34268	3.32687	0.582837	3.84464	2.41573	0.643429	6.27606
Ghir_D02G002700	0.904891	0	0	0	0	0	0	0	0	0	0	0	0	0	0	0	0	0	0	0	0	0.087542	0.399072	0.823863	0.411901	1.3847	0.955271	1.25145	1.53601	0.536736	1.49763	2.09166	1.15076	2.28051	1.7183	1.01679	4.42662
Ghir_D02G002670	0.900219	0	0	0.046951	0.039627	0.046013	0.096751	0.12789	0.181141	0.257476	0.2269	0.43807	0.50967	0	0.041522	0	0.101386	0.040284	0	0	0.057149	0.08121	1.0312	1.449	0.345926	5.22324	3.99781	4.94278	2.28274	0.813878	2.2995	5.2463	3.23646	3.28552	2.1486	2.98105	12.8253
Ghir_D02G002750	0.898268	0	0	0	0	0	0	0.035074	0.084342	0	0	0.058938	0.241597	0	0	0	0.038502	0	0	0	0	0	0.458008	0.876258	0.370567	1.92218	1.41518	1.78749	2.1286	0.974237	1.36568	2.88363	2.77489	1.77199	1.58194	1.49321	4.90628
Ghir_D09G005560	0.969193	0	0	0	0	0	0	0	0.04553	0	0	0	0	0	0	0	0	0	0.062286	0.23069	0.259496	0.531809	3.42069	1.68648	1.6551	3.92546	2.1194	2.39719	2.98064	1.44102	2.83806	3.28714	2.20724	3.56194	2.80662	1.54905	4.85821
Ghir_A06G018130	0.926412	0	0.134581	0.043343	0.073164	0	0.071428	0.128799	0.04184	0.372377	0.125677	0.297705	0.950738	0.068106	0.15294	0.035501	0.213856	0.074376	0.036204	0.264703	0.594606	0.112218	2.06607	1.75822	1.85989	1.64746	2.10636	2.05229	0.294981	0.412757	0.804855	1.68975	1.74025	2.46439	2.49431	0.792322	2.14861
Ghir_D01G023770	0.916578	0	0	0.080924	0	0	0	0	0.131075	0	0.041012	0.037697	0.076906	0	0	0	0	0	0.037862	0.365459	0.315482	0.167761	2.23461	4.45182	1.11685	3.84528	1.77551	2.42657	2.0573	2.06242	3.86222	5.39419	3.60264	6.57562	17.238	4.15585	20.7288
Ghir_D07G020970	0.766702	0.038362	0	0	0.03539	0	0.034608	0	0.040477	0.066426	0.120367	0.073061	0.186628	0	0.037082	0.144106	0.036218	0.107449	0	0	0	0	0.38197	0.193266	0.206071	2.02509	0.954984	1.76385	4.45483	2.52233	2.01133	4.41949	1.83354	2.52122	0.79419	1.27579	9.1224
Ghir_A13G019050	0.932899	0.15295	0.14261	0	0	0.306241	0	0	0.153538	0.125565	0	0.18119	0	0.32005	0.140661	0.41941	0.274767	0	0.491824	1.07432	0.208534	0	5.96837	5.48314	6.56288	9.34916	9.36846	7.08937	0.722429	0.539089	0.630993	6.89946	8.24664	11.8716	9.93603	9.5673	7.51029
Ghir_A13G023230	0.944086	19.4556	19.8127	16.5385	17.3382	19.0821	17.4314	18.5805	18.1468	17.6513	21.7087	25.3379	19.504	19.9229	20.9009	19.7609	18.8666	20.1289	20.5296	22.8333	22.2155	26.141	51.2657	50.1976	49.4838	54.5104	58.1055	54.5955	22.8102	26.1999	26.342	43.5915	47.3609	54.8741	45.6802	43.7641	46.7183
Ghir_A12G021150	0.655856	9.24255	5.87439	8.59458	8.57512	4.9534	7.97755	10.3457	14.8391	8.88135	7.37336	8.23893	7.8058	5.71662	6.15351	8.95553	7.60435	12.0719	7.58538	8.85692	5.3012	4.94604	20.1129	15.5858	10.1458	23.6025	22.083	27.7365	8.23121	6.60101	7.39519	11.7925	9.50969	11.4225	10.3574	10.6681	13.8004
Ghir_D11G030780	0.812974	0.582357	1.55164	0	0.238594	0.585253	0.5242	0.329773	1.15932	0.27971	0.136616	0.736595	0	0.710475	0.248335	0.363319	0.669856	1.028	1.07927	0	0	0	38.0737	35.5347	17.413	12.305	16.9734	18.3321	0	0	0	21.1965	27.7215	13.908	9.66829	26.2507	4.87865
Ghir_A05G023000	0.841079	0.204599	1.13066	0.298176	6.30097	11.5381	11.0174	2.37909	3.13259	3.28271	0.431572	1.73016	1.65427	0.298394	1.41713	0.894101	0.722269	1.12909	1.4032	5.62808	3.89979	3.89245	9.34255	14.1568	8.67545	13.0276	13.1545	14.7653	11.7264	15.1551	12.6179	15.7571	14.5629	15.2263	15.5418	9.64084	45.3629
Ghir_D13G001820	0.559456	2.39867	2.50671	2.05198	1.80688	1.94267	1.7365	2.60629	2.05919	1.60732	1.26527	2.05213	1.51695	2.06242	1.48052	3.41911	1.82737	1.87584	2.02833	1.57916	0.711402	1.35369	1.4905	3.22675	1.59079	2.1459	1.59431	2.00154	5.74506	4.68666	5.02567	4.61017	6.32342	6.46581	11.9244	3.47308	8.16682
Ghir_D12G008970	0.759727	6.37392	12.3934	14.3205	5.70561	2.23894	3.71976	7.90482	4.01226	5.42758	13.9714	6.59152	5.81801	8.65181	14.2759	5.13487	10.3713	6.06406	4.15944	5.35656	5.1049	5.99447	15.2271	18.7554	8.16019	40.222	20.3964	27.458	13.6765	11.3708	14.9614	16.4822	8.74216	15.1912	28.4177	14.427	38.129
Ghir_D06G000120	0.919202	0.815779	0.300055	0.557758	0.257612	0.437286	0.367973	0.694892	0.430729	0.883582	0.43127	1.16687	2.28322	1.79032	2.06773	1.95681	0.289057	1.05313	0.195545	0.539345	1.22203	1.44262	4.56797	7.59497	6.5088	16.7234	11.7859	14.7566	9.57786	6.89408	6.27768	27.4855	10.8133	21.8905	11.2661	30.5356	33.1863
Ghir_A03G002320	0.857922	1.32948	1.06451	0.987061	0.956288	0.841708	0.830963	1.00342	1.41555	1.27503	1.19091	1.32969	1.53072	0.967699	1.06582	1.12688	1.02764	1.34452	0.892645	1.38441	1.01136	1.0196	6.18741	5.05976	6.11242	5.13131	3.65286	4.91094	0.548636	0.956685	1.01434	6.24707	6.26051	7.89039	5.09876	7.40877	7.12373
Ghir_D06G021220	0.807483	6.10033	3.92511	5.63537	1.57811	1.08848	2.48305	1.95148	2.48284	2.46413	3.5033	3.59833	4.26317	3.82856	2.39727	2.56819	2.98674	2.66787	3.16841	0.688473	2.8665	2.82341	19.4394	20.1084	11.2888	42.0754	33.514	44.1178	11.0006	0.780184	2.90081	13.6898	9.72974	34.4693	10.0428	3.56207	16.0087
Ghir_D09G024160	0.932979	3.60672	5.93798	3.0947	4.9711	9.96331	10.1583	3.13414	7.45022	5.48959	7.03003	11.6938	9.79664	5.38849	7.0134	7.53955	5.80156	7.42857	4.83176	37.7357	18.3474	18.9066	55.8495	114.86	122.145	92.7887	127.421	89.2616	184.262	94.2751	162.804	215.657	134.62	268.8	153.244	44.6896	242.298
Ghir_A12G027420	0.780917	5.37482	10.3524	12.5646	11.9185	4.8465	5.85485	4.15594	2.88336	8.51311	24.3984	7.55123	7.32941	5.20983	9.00553	6.83634	19.0845	17.0141	9.18197	21.4637	16.4917	78.1485	112.038	190.268	66.9841	291.267	252.505	247.606	9.93107	12.7533	22.3069	26.0294	7.42207	23.2887	74.1775	39.4771	188.365
Ghir_D05G025600	0.687309	3.8532	7.44395	12.2275	3.80742	2.28646	2.20296	6.87265	5.46712	4.69638	7.35605	5.95343	6.26089	6.07613	10.2011	4.0913	5.58774	3.43154	2.27138	1.27246	2.21691	2.25815	12.1004	9.46123	3.88393	16.9953	8.06591	12.8248	5.05015	8.41214	13.9737	24.3853	9.10044	19.1674	40.5442	18.8872	72.24
Ghir_D04G020770	0.856864	1.44647	0.968233	1.76368	1.24266	0.546751	1.12476	0.141104	0.236046	0.258018	2.27392	1.782	0.885489	1.56509	0.479501	1.32209	0.805493	0.918494	1.53842	12.6018	6.65888	4.93517	16.5581	16.9625	20.9032	16.2217	24.2695	14.9243	9.32246	4.88725	7.11422	9.48318	8.0523	10.4863	7.51158	5.60407	5.7476
Ghir_A13G012880	0.963375	0	0.066732	0.074426	0	0.072939	0	0	0	0	0	0	0.066252	0	0	0.063946	0	0	0	4.85869	6.37796	5.97286	25.5062	40.8423	31.2506	71.5048	85.9049	73.2404	43.5978	17.523	43.0449	38.4215	24.0658	59.9959	29.2921	13.2733	64.0155
Ghir_D05G004540	0.935155	0	0	0	0	0	0	0	0	0	0	0	0	0	0	0	0	0	0	1.39573	1.31608	2.03881	2.16091	5.18002	3.6445	3.58792	3.32634	3.95395	2.89438	2.56072	3.74155	5.59266	4.49233	3.81345	4.06689	2.12752	2.64246
Ghir_A03G021350	0.9598	0	0	0.073368	0	0.061774	0.09986	0	0	0	0	0	0	0	0	0	0.073524	0.162329	0.101804	1.8145	2.54266	0.950326	4.69789	5.28548	4.31115	6.01826	6.83121	4.95038	3.68389	2.24101	4.43423	4.43154	5.28845	5.8863	7.7334	2.27404	4.74507
Ghir_D06G014950	0.856978	0.54792	0.537485	0.51354	0.214667	0.083926	0.353172	0.330442	0.33122	0.135664	0.165542	0.224199	0.076232	0.412418	0.454404	0.808878	0.665477	0.734269	0.600227	2.5375	2.60526	2.21683	10.0973	4.04453	3.36099	6.49732	5.53231	5.45939	2.86751	2.7868	2.54734	3.10373	6.90402	3.62773	2.16268	6.64308	1.90085
Ghir_D03G013260	0.858051	36.8234	25.5065	74.7362	8.46511	3.93769	4.73509	3.74213	5.95703	2.61401	3.60831	5.87222	2.93684	16.3858	1.39451	5.41519	2.84803	5.40556	4.15088	19.8408	38.1274	30.8182	64.0425	94.3523	72.3509	118.14	128.578	91.1217	73.5035	31.5067	95.7763	115.671	87.3152	162.445	155.238	50.1094	213.554
Ghir_D10G025790	0.920349	0	0.129911	0.253318	0.305518	0.140812	0.536349	0.112305	0.314698	0.248314	0.104798	0.12602	0.128977	0.23324	0.253067	0.185904	0.062366	0.215686	0.063497	0.261754	0.176362	0.422022	3.57784	2.66602	3.24261	3.46676	3.12621	3.91406	0.737581	0.092755	0.150477	5.54015	4.2508	3.6613	3.82786	3.75278	5.36701
Ghir_A12G024730	0.842171	6.21366	6.15757	6.94731	8.45124	10.9446	8.25538	8.07727	4.33732	5.14228	7.30246	7.36908	4.33618	4.73979	5.24596	3.56427	8.34158	9.13049	3.17622	20.7053	8.73623	12.2811	29.3171	49.2869	38.3746	32.2885	35.5195	35.3903	11.4899	6.12796	11.1746	16.512	20.1768	17.3625	14.8055	15.7351	26.2849
Ghir_D10G002000	0.957799	1.90387	1.77692	0.911005	2.19983	2.21876	4.3747	2.28752	1.76775	2.33423	2.16494	2.7358	3.35438	2.34124	4.08237	2.83557	5.43147	2.39847	4.23627	5.84924	7.00362	6.07909	25.132	27.5551	23.9929	50.7168	33.0927	35.1715	39.1186	22.6921	29.5024	36.0654	22.2242	43.9129	27.6175	13.2285	51.5593
Ghir_D06G016450	0.889534	0.085686	0.066313	0.100367	0.064872	0.036241	0	0.04558	0.160518	0.151052	0.236348	0.096813	0.298388	0.193531	0.200023	0.187774	0.125094	0.130362	0.291824	0.303233	0.263264	0.381222	1.15612	1.67105	1.11659	3.66596	2.20309	2.21884	3.92823	2.99055	4.76123	6.76967	5.00545	6.39085	4.09725	4.29287	15.4824
Ghir_D10G001970	0.562979	0.468432	0.353904	0.09336	0.764894	0.989056	0.728591	0.314079	0.272884	0.433728	0.18179	0.109626	0.317849	0	0.514799	0.116963	1.63039	0.193063	0.224542	0.192018	0.086022	0	0.510945	0.839667	0.508468	1.12983	0.41886	0.537226	1.31984	2.52614	1.65315	0.778487	0.684894	1.09502	1.83602	1.17533	1.96634
Ghir_D06G013500	0.946788	0	0	0.158478	0	0	0	0	0	0	0	0.046864	0	0	0.071238	0.04614	0.09277	0	0	0.324613	0.163198	0.555919	2.38706	2.15343	1.8719	2.31042	1.18628	2.19149	0.390908	0.275027	0.521702	0.991738	1.45772	2.42144	1.78	1.46434	1.72177
Ghir_D06G013490	0.985703	0.140518	0.091654	0.142138	0.129487	0.198346	0.169022	0.041132	0.05097	0.041683	0.213693	0	0	0.127495	0.220611	0.131963	0.088442	0.131778	0.185115	0.877815	0.404435	0.570534	3.30454	4.84415	3.96742	6.62146	4.84622	5.7754	2.64139	1.20001	1.91005	3.89338	2.87012	4.8055	5.76114	2.73671	3.96681
Ghir_D05G011500	0.949868	0.068524	0.135941	0	0.33251	0.328595	0.574553	0.252637	0.028082	0.089187	0	0.254571	0.172851	0.060284	0.109733	0.11956	0.312052	0.064048	0.115601	9.65931	19.8832	14.1321	41.22	52.1962	36.214	87.0402	67.9452	63.8217	35.5445	17.0475	33.8529	45.0334	40.5574	51.8014	51.3974	14.384	65.0742
Ghir_D13G020530	0.923273	0	0.169883	0	0	0	0.039128	0	0	0.037551	0.091489	0	0.042201	0	0.083711	0.162793	0.204741	0	0.166069	0.2682	0.662448	0.517673	1.06093	1.48586	1.56936	1.99432	0.682071	1.54649	1.9762	1.51744	2.15516	2.53872	1.92122	2.13999	3.96605	2.04972	2.89961
Ghir_D09G007410	0.965798	0.046832	0	0.053218	0.180301	0.628283	0.80159	0.080152	0.227138	0.571743	0.224133	0.510698	0.080722	0.206418	0.045573	0.22862	0.140384	0.410643	0.232389	1.24975	1.39619	1.0085	5.72922	6.78062	2.54103	10.5473	4.62005	9.46518	4.63874	4.83434	3.52849	5.08723	3.74754	5.42271	7.83626	3.62864	18.4426
Ghir_D09G007520	0.929964	0.447158	0.281325	0.338143	0.740067	0.587975	1.00111	1.35112	1.53364	2.01069	1.1647	1.29724	2.92673	0.771181	1.41185	0.881701	1.3803	0.488967	0.539647	1.85554	2.43752	2.58486	5.132	5.45039	5.95333	11.2706	7.66041	8.14303	9.93361	7.21783	7.77552	8.88784	8.35925	7.53147	8.12032	5.70744	11.9429
Ghir_A09G007650	0.928851	0	0	0	0.260018	0.256315	0.536384	0.113801	0.453134	0.464276	0.188341	0.286842	0.166464	0.101284	0.129194	0.251034	0.063092	0.040233	0.064022	0.651986	1.02245	1.1681	3.86048	5.67539	1.20253	6.89981	3.91891	5.9114	2.828	7.08313	5.31742	7.59074	5.67338	4.35661	3.51414	4.56197	22.4885
Ghir_A10G024580	0.891742	0.223951	0.344637	0.295094	0.600383	0.334118	0.579259	0.460144	0.450345	0.429796	0.180488	0.04721	0.228946	0.079099	0.047577	0.401216	0.418344	0.436845	0.195029	9.93536	2.55461	3.20791	13.2689	18.9763	12.8772	23.0081	13.6017	16.8017	11.1628	5.17044	10.097	3.64352	7.03941	2.39637	8.20528	8.56056	10.7836
Ghir_A10G007760	0.87103	0.678474	0.214136	0.232531	0.078577	0.045315	0.038421	0.187926	0.269613	0.439659	0.134976	0.121732	0.386657	0.110713	0.183055	0.466613	0.456084	0.23937	0.803036	0.175222	0.243974	0.301302	0.878998	1.49266	0.812662	2.28716	0.582263	1.44657	1.47419	1.05457	1.20438	1.61003	0.908892	1.30071	1.37282	0.864149	2.07683
Ghir_A09G000180	0.844449	0	0	0	0	0	0	0	0	0	0	0	0	0	0	0	0	0	0	0	0	0	2.58913	2.36984	2.31737	1.98371	0.2542	1.53618	0	0	0	1.93251	1.40821	1.2929	0.640984	2.22224	2.29855
Ghir_D12G022510	0.944687	0.803865	0.306961	1.12526	0.413397	0.766455	0.907877	0.190586	0.330326	0.370138	0.265339	0.448216	0.326679	0.19495	0.603801	0.522015	0.422363	1.76299	1.17083	12.5439	3.21621	2.09645	14.5543	23.5131	20.0773	23.2471	27.8299	20.8859	9.1864	6.48414	7.55274	18.9514	8.63687	21.334	10.8279	7.07412	23.5761
Ghir_A12G022530	0.927494	2.81019	4.2193	4.84045	0.812701	1.52662	1.33802	0.501654	0.984804	0.939012	1.92319	1.88002	2.5461	1.46769	1.75377	2.09943	1.37263	1.74463	1.66298	47.7154	12.9871	8.64433	43.4789	79.4826	58.4716	79.8693	85.9689	68.1659	46.0023	39.7978	42.1846	81.7948	50.4596	66.5296	54.2684	29.0196	58.3745
Ghir_D03G017150	0.936401	0	0	0	0.061333	0	0.18257	0.056609	0.106646	0	0.071186	0.063631	0	0	0	0	0	0	0	8.19007	5.30424	6.28954	19.1385	17.3049	21.6778	25.2793	27.6668	21.6089	20.3467	21.0491	23.0642	20.6156	24.8161	29.5563	24.0897	20.491	21.1801
Ghir_D05G020710	0.918029	0.057948	0	0	0	0	0	0	0	0	0	0	0	0	0	0	0	0	0	5.69932	7.09176	6.8032	13.575	15.8513	12.1082	17.4642	17.4254	15.3532	13.9293	7.34203	9.74017	12.9798	12.511	17.2551	8.13335	3.22355	10.3102
Ghir_D13G022020	0.802047	0	0	0	0	0	0	0	0	0	0.080312	0	0	0	0	0	0	0	0	0.296622	0.099483	0	3.85881	7.727	1.90761	4.27633	3.76609	4.29207	0	0.104295	0	1.84518	2.21486	1.11698	1.14339	5.40997	0.403144
Ghir_D07G022310	0.939233	0	0	0	0	0	0.05987	0	0	0	0	0	0	0	0	0	0	0	0.043913	2.19174	2.87384	2.19516	6.04528	6.24239	5.93281	9.60041	7.95901	7.63983	13.4536	10.241	12.4142	11.5381	13.6968	13.0553	14.7659	6.20111	16.5604
Ghir_D07G006170	0.757767	2.37651	3.85184	0.222693	7.50208	13.1804	22.2337	2.31205	5.72416	10.7125	2.00531	5.49563	1.39359	3.25642	0.524737	0.574008	8.70196	10.3599	19.5288	18.9875	54.3906	58.1258	83.4968	101.923	90.1813	190.613	102.336	136.018	21.0795	14.7167	28.4839	31.2736	17.8746	34.4943	22.0405	7.57341	39.0814
Ghir_D01G008250	0.843689	7.87349	7.07728	6.87071	3.67123	3.32257	4.55037	4.26826	6.89396	4.38195	4.22136	4.15416	8.10128	5.35931	7.07875	5.79184	8.07217	3.70421	5.36589	20.4965	36.1731	25.1269	57.7212	90.7352	67.5979	104.666	88.5475	99.6327	22.2731	17.1815	26.27	26.3718	21.5827	25.3367	26.3213	6.11373	30.5366
Ghir_A01G003860	0.89464	6.17074	5.48849	3.9165	2.38773	2.65443	2.70419	2.9079	1.65769	3.01976	5.08466	2.7849	3.93691	3.77358	5.97092	11.9375	6.1288	3.58609	8.17638	9.562	35.4194	15.6572	33.2063	37.8661	25.6144	100.898	69.2147	73.3692	109.036	68.7057	89.6546	88.9603	67.5031	83.6736	43.6865	19.0607	102.738
Ghir_A09G020250	0.741038	2.45579	4.02876	6.4417	4.08177	3.48643	3.83676	3.41147	3.17999	2.84378	4.32381	3.42016	2.49361	4.22046	3.98143	3.70431	3.4954	2.98817	3.86735	1.90896	3.32399	1.48917	4.27064	7.47135	5.7846	6.13086	8.34098	5.4672	14.9777	6.00804	11.1299	14.906	11.9368	14.4396	16.3202	3.5322	16.3935
Ghir_A07G010060	0.938185	0	0	0	0	0	0	0	0	0	0	0	0	0	0	0	0	0.047665	0	1.77773	8.46185	4.52778	32.9838	50.6741	22.5901	145.442	106.133	75.8947	15.0575	10.0885	16.5162	9.85895	7.43998	15.5155	13.1892	7.39654	28.0911
Ghir_D07G010100	0.930919	0	0	0.062862	0	0.166196	0.070682	0	0	0.067832	0	0	0.066067	0	0	0	0	0	0	0.34413	0.208476	0	0.985547	1.22691	0.605	1.23223	1.35741	0.813058	1.49194	0.809909	1.41986	0.98785	0.645288	1.05294	1.06377	1.16593	1.22424
Ghir_A07G010080	0.912402	0	0	0	0.090741	0.210494	0.224048	0.055835	0	0	0	0	0	0.05769	0	0.113751	0	0	0	6.11211	13.1345	2.41212	19.3273	34.2498	44.308	37.7647	35.3843	24.9399	24.1742	17.6878	23.2553	9.38882	7.32334	29.344	8.49004	5.15819	25.5929
Ghir_D12G002550	0.946124	0	0	0	0	0	0	0	0	0	0	0	0	0	0	0	0	0.081236	0.076761	0.669485	2.24668	1.44806	2.91974	5.43172	4.13261	5.009	3.02123	3.19306	1.25773	1.32739	1.69745	6.6143	5.43324	4.96845	13.0985	3.94258	15.5835
Ghir_D10G026560	0.729928	59.6392	104.928	143.423	87.3552	78.3605	83.6478	95.9306	73.7501	60.7079	83.1239	69.6445	68.5674	70.1906	115.692	41.2546	84.5375	55.6325	52.5168	48.538	45.3689	49.2349	228.1	215.487	69.9573	330.65	161.476	265.666	67.2564	73.3853	127.665	163.84	83.2098	122.069	263.684	95.9668	250.651
Ghir_D06G018420	0.680072	31.6967	56.2324	69.1402	28.4546	20.4366	23.8968	44.9493	27.8226	24.517	47.8302	41.7604	29.4935	47.7694	67.5372	23.5283	44.704	18.1928	16.4278	34.2673	21.8594	26.4615	66.705	76.4488	32.3673	94.3362	49.3445	84.5529	55.131	55.6644	74.5975	86.644	41.7221	61.339	117.045	54.6766	91.6402
Ghir_D01G001700	0.884741	0	0	0	0	0	0	0	0	0	0	0	0	0	0.059756	0	0	0	0	34.8403	23.5636	20.5924	71.8412	63.2097	50.5208	100.19	106.941	84.6974	36.5238	34.9065	29.2069	19.2819	21.6113	27.2392	24.6325	21.117	18.3103
Ghir_D09G018210	0.714916	0.899912	0.169799	0.471948	0.073104	0.291016	0.265461	0.157819	0.344959	0.552355	0.291555	0.467312	0	0.871282	0.891019	0.377569	0.574819	0.461839	0.396768	0.98306	0	0	2.2448	2.85509	1.27612	0.921606	1.05801	2.15467	1.36446	0	0.195869	2.46216	1.46921	1.85844	2.81039	3.99573	1.27862
Ghir_D08G016200	0.880624	5.73242	7.42021	6.3693	3.10393	1.76131	3.44754	2.24636	1.58376	3.0693	4.21607	4.44653	6.17789	3.05978	4.13578	8.28247	4.06241	5.35858	5.19112	6.14358	8.20058	6.30449	20.0329	26.8412	20.4998	42.1533	33.6049	44.1538	10.857	10.7904	10.1859	15.4369	11.76	15.7455	12.0614	11.7935	18.5335
Ghir_D01G012470	0.59896	2.72895	1.53231	1.0317	0.695125	3.0255	3.49674	1.8342	1.70314	1.48802	0.888571	0.280797	2.03661	0.809016	1.69732	1.3231	2.27252	0.754803	2.99009	0	0	0	5.39709	6.49658	5.95892	4.69876	3.12877	4.33276	0	0	0	7.34668	7.45782	7.27683	9.56544	6.22389	7.00381
Ghir_D11G012030	0.880387	0.080995	0.079376	0	0	0	0.109603	0.068964	0	0	0	0	0.078806	0	0.156584	0.456383	0.229402	0.226859	0.077594	5.99572	3.87715	6.30168	11.6864	20.8988	14.2305	33.0601	58.8351	29.2819	14.7302	4.87357	7.0032	5.53642	4.20541	8.76482	6.98522	1.02171	8.51263
Ghir_A12G015290	0.865906	0.119182	0.077867	0	0.146596	0	0	0.067201	0	0.044465	0.125629	0.075787	0	0	0.113412	0	0	0.074513	0	0	0.36681	0	0.53737	0.569164	0.895585	0.544317	0.191248	0.950627	0.648593	0.111192	0.613042	1.21162	1.12238	0.908752	0.804172	0.22779	0.733798
Ghir_A07G008780	0.948926	0	0	0	0	0	0	0	0	0.096081	0	0	0	0	0	0	0	0	0	0.402151	1.36427	1.74759	4.06536	5.15171	2.3849	6.88176	5.35199	6.67707	10.1315	4.87019	8.76867	10.9577	6.83268	12.9699	9.70717	4.091	13.7441
Ghir_D07G019710	0.915238	0.288523	0.282759	0.236129	0.499065	0.695255	0.746376	1.01286	1.33161	0.499277	0.532651	0.686067	0.524022	0.665033	0.313523	0.406323	0.272395	0.202595	0.275834	1.61951	1.89387	0.918554	3.2314	3.53851	3.55695	5.41427	2.55376	4.38616	5.22113	5.33415	8.11126	8.98882	7.28108	9.52884	7.21275	4.3417	14.7232
Ghir_D13G022250	0.906367	0.323204	0.407195	0.78661	1.95812	1.50606	2.30394	1.70231	4.10035	3.37591	0.565964	0.863539	1.88023	0.554834	0.631342	0.585901	0.786279	0.573369	0.728584	1.07644	2.2916	1.97928	8.29418	8.96927	4.4391	9.93633	4.19672	6.35188	6.29737	5.14385	7.89898	8.32082	6.02936	9.16277	13.1781	4.98245	24.7246
Ghir_A04G002210	0.723792	0.037194	0.2049	0.081309	0.034198	0.078223	0.22274	0.063128	0.195829	0.093579	0.039293	0.070956	0.145359	0.065444	0.143812	0.174248	0.083622	0.207891	0.293304	0	0	0.052628	0.50794	0.725326	0.607024	0.459588	0.23874	0.877635	0	0.052276	0.056665	0.334301	0.609795	0.334074	0.319983	0.658054	0.595678
Ghir_D05G017830	0.875392	6.36254	7.6543	4.57944	4.30592	3.25594	4.23825	3.36837	2.88008	2.99095	5.26253	4.84857	4.96061	5.32864	7.31635	7.87136	9.84246	7.38495	8.26721	19.3806	59.2264	48.0159	93.717	95.9037	76.3919	196.141	150.371	173.772	40.7235	22.5995	29.988	35.8953	33.0496	48.4946	39.8073	17.0149	51.8308
Ghir_D05G029700	0.800413	0.100701	0.067468	0.074778	1.3055	2.46084	1.47888	1.15442	2.11079	1.07612	0.035779	0.288805	0.452045	0.090357	0.068676	0.032952	0.148486	0.032079	0.097338	0.508884	0.445483	0.335769	1.28764	2.14688	1.32395	3.43248	1.94635	3.16834	5.35658	6.15691	5.50295	12.1601	8.23078	9.86223	6.09569	4.1828	19.5475
Ghir_D11G020780	0.9365	0.252665	0.259392	0.261822	0.411647	0.671489	0.71269	0.408095	0.494319	0.359509	0.494469	0.771383	0.514938	0.330073	0.676045	0.564551	0.508407	0.320221	0.543472	1.81795	1.97603	2.17672	3.34884	3.05717	3.38844	4.20527	2.66562	4.64503	3.00153	1.5264	1.74701	3.68743	4.85869	4.13621	3.37742	3.13326	3.25492
Ghir_D11G009780	0.525164	3.14615	2.79418	7.32216	0.244783	0.096185	0.181293	0.170797	0.203405	0.02941	0.313216	0.146999	0.145484	2.88452	0.163144	0.741776	0.368337	0.17929	0.264058	0.133148	0.354574	0.959717	1.24602	2.29506	1.064	3.20366	0.825841	1.7991	3.17763	1.70055	2.34212	4.14539	2.92355	2.77369	1.45474	0.684227	3.6424
Ghir_A07G019760	0.742904	0.686901	0.32663	0.614517	0.940264	0.878652	1.38217	1.10091	0.819401	1.95107	0.899735	1.73523	1.90113	0.886225	1.0059	1.28118	0.886375	0.876328	1.18998	1.56563	0.900703	0.647975	3.15315	2.43735	3.67953	4.45168	1.87266	3.30507	1.8714	1.72685	0.7564	1.85182	1.54079	2.45243	1.70263	4.44262	2.72562
Ghir_A05G042180	0.863074	0	0	0	0.140097	0.120475	0.251636	0.067527	0	0	0	0.133785	0	0.123799	0.038161	0.090495	0	0.052147	0	0.393723	0.250477	0.347198	1.53687	1.62274	1.24032	0.510736	1.16549	1.36773	1.27927	1.54839	0.95509	4.18723	4.57604	3.4443	6.04045	3.17574	2.46645
Ghir_D05G002260	0.513222	6.47865	3.83856	6.49809	2.19367	1.34021	1.46791	4.88031	2.97652	3.90638	5.33463	3.01761	3.45608	5.80877	5.66266	7.51839	6.17351	4.41881	3.37742	2.60662	3.69335	2.49697	6.75346	6.34139	4.76462	13.6521	8.57225	11.6968	2.51875	2.97834	3.76801	7.99301	7.31432	3.4107	6.85012	11.5436	6.46891
Ghir_A10G021750	0.660884	1.38939	0.777101	2.16551	4.60754	4.13848	3.66834	1.43426	0.415706	0.255471	0.838746	0.37202	1.0303	0.174617	0.958978	0.7456	2.52506	3.71409	2.28086	7.08271	3.75331	3.14687	16.5797	7.84084	10.794	11.4098	10.2691	7.2101	8.02869	9.64637	6.75936	5.85419	8.63113	4.15039	1.81656	8.92177	1.33496
Ghir_A01G009430	0.890033	0	0	0	0	0	0	0	0	0	0	0	0	0	0	0	0	0	0	62.2301	94.6638	100.446	165.336	203.02	183.288	276.423	328.071	315.375	87.4073	89.7185	73.3257	77.5927	77.7214	100.095	79.6547	44.54	63.6496
Ghir_A13G024380	0.926321	0	0	0	0	0	0	0	0	0.066901	0.143133	0.073707	0.150371	0	0.073201	0	0	0.144935	0.220608	0	0	0.109339	0.852006	0.832042	0.544456	1.65602	0.991581	0.656204	1.30177	0.768876	0.670958	1.03739	1.49619	1.42553	1.91659	0.591359	2.59134
Ghir_D13G025110	0.756786	0.482201	0.414396	0.615273	0.834489	0.179913	0.710505	0.444411	0.558697	0.883123	0.313164	0.289038	0.579073	0.382259	0.277796	0	0.749016	0.76843	0.61414	0	0.174046	0	2.41841	1.6083	0.261377	5.30232	1.93582	3.75278	1.05865	0.83664	0.534454	1.02807	2.11679	0.537544	2.78757	2.34015	5.84532
Ghir_D02G023200	0.718045	13.6988	13.995	20.8626	19.5623	13.3117	11.7441	11.8695	16.8884	16.1039	16.4865	11.2323	13.8801	13.1027	12.7126	8.41879	13.5812	8.70786	10.3829	10.0111	8.59821	9.39493	16.2138	23.171	17.6395	21.4735	24.5128	20.7001	16.3452	10.1103	24.4477	32.0168	23.0347	27.1729	32.1171	12.4883	39.0806
Ghir_D05G014310	0.853648	4.07494	5.53552	4.85983	5.52492	3.11136	7.00554	8.84982	11.409	13.4813	5.49927	10.0804	15.9302	4.51074	5.95391	4.65726	5.43068	3.7913	4.09657	11.3713	7.26101	14.6449	25.8436	40.1042	9.71437	33.2736	22.4983	38.0533	37.5362	56.586	74.4647	63.3535	92.9178	40.4193	41.3587	27.7805	143.616
Ghir_D05G031080	0.867475	8.65419	19.6735	17.7978	10.4738	8.99536	8.88326	10.525	10.8227	10.3054	11.1691	11.5632	8.17575	7.85031	14.7775	8.52866	8.73088	14.0454	13.1184	26.2168	14.1664	18.4682	65.0986	69.6357	35.5364	82.7501	48.4854	64.9395	44.7358	34.248	28.5777	54.0702	23.4429	25.223	35.9071	18.3499	26.1089
Ghir_D04G017090	0.916887	3.3263	2.84511	1.73753	2.63094	2.27275	3.35722	2.29236	1.14541	2.40569	1.81128	2.15618	3.19535	2.89398	3.35802	3.13935	2.01594	2.26705	2.64009	2.73221	3.33931	2.42299	10.9224	8.89313	9.31947	14.7783	14.0991	11.788	3.22737	3.27262	4.18424	18.4421	19.9504	19.0861	20.5976	11.8591	13.7851
Ghir_D07G021390	0.891386	5.8607	8.58246	7.55459	8.07628	6.99467	7.48099	4.79474	7.64995	5.97986	7.52785	7.49824	4.09385	7.32075	4.81258	5.58299	6.04279	7.79003	6.19627	4.79555	3.59552	4.36589	12.3849	21.1974	20.4831	32.3333	29.4114	26.078	42.6745	24.0705	35.4453	50.4058	37.6387	55.1598	60.0938	16.0033	60.7958
Ghir_A07G021200	0.664507	11.8919	16.4449	16.4824	12.8662	12.1717	14.1204	7.47253	10.989	10.8395	12.5758	13.7406	11.7971	16.0908	15.4284	13.1941	13.0236	14.0917	13.8416	5.46472	7.49653	6.69573	9.95331	19.874	15.4733	25.7377	22.2546	20.8317	43.0046	26.0279	37.6426	42.031	28.8188	42.3127	45.4003	10.5371	45.32
Ghir_D12G012720	0.212612	10.0038	5.78617	12.7739	5.38247	5.84751	4.03945	10.519	9.39712	6.58826	9.29607	9.03935	7.67702	9.14607	10.4587	10.4464	7.88409	14.5797	6.94505	4.96602	2.26092	2.51945	14.0626	7.66575	8.06728	8.36389	6.82529	7.43142	17.1964	4.36479	4.17926	13.4389	29.0125	8.26356	15.9227	32.1491	5.29016
Ghir_D12G012680	0.839808	5.70873	8.77539	5.41587	10.6804	7.26616	8.16265	8.28899	12.7353	8.4817	4.58894	5.81379	6.85396	6.48442	9.15426	8.30762	7.24209	7.7955	9.38738	9.27973	6.18244	6.22062	18.8621	19.1533	11.9322	21.9868	10.1941	15.8642	13.6522	19.2858	19.2254	22.5996	21.4852	16.6465	29.6413	28.5526	53.1565
Ghir_D09G022830	0.922055	24.6693	47.2471	25.3779	48.012	34.8404	35.6789	33.7472	57.8296	43.1502	24.1028	24.8761	35.0241	28.0026	39.6553	31.1903	40.445	35.1923	47.5884	45.4051	65.621	78.8377	149.77	205.891	103.445	289.776	185.643	235.99	45.923	51.2399	72.9444	112.707	90.642	114.456	191.333	101.892	271.241
Ghir_D10G023570	0.939976	0.065942	0.387534	0	0.180674	0.35318	0.237758	0	0.208035	0.341974	0.104496	0.56567	0.096027	0.116026	0.221396	0.371566	0.65203	0.432681	0.789674	9.05893	24.8201	26.6398	54.3233	89.3038	61.8072	118.993	114.837	107.027	33.3974	15.0371	30.1426	41.8531	30.3234	56.4616	54.5266	10.8044	74.0116
Ghir_A13G011780	0.863618	0	0.135385	0	0	0	0	0	0	0.059801	0.145942	0.263098	0	0.060767	0.066767	0	0	0.129553	0	0	0.349645	0	1.3048	1.08657	0.27766	1.63131	1.0478	0.442032	0.934259	0.38504	0.682099	1.17943	1.34992	0.614948	0.535641	1.02788	0.512046
Ghir_D04G001320	0.912664	1.55369	5.74069	2.29482	0.670943	0.492024	0	0	0	0	0.443432	0.395838	1.07981	0.546625	2.2867	1.40575	2.53917	1.41565	1.81896	26.708	39.9167	39.9271	84.7252	135.717	119.323	178.719	225.799	187.669	74.3076	57.2724	40.0628	63.583	75.0836	121.969	85.7717	34.1055	93.1298
Ghir_D11G024630	0.377443	4.20762	3.87239	7.93252	6.75208	3.34032	3.17549	4.93844	6.95157	3.27923	2.61881	3.14455	2.01352	3.3139	1.92742	1.01562	1.00056	0.839506	0.390896	1.8042	1.6994	2.17107	4.12102	5.59714	5.49455	6.22332	5.00203	5.52952	1.173	1.86504	2.86012	4.40889	3.80727	5.35707	3.23035	6.09684	3.53472
Ghir_A01G016680	0.679243	0.692616	0.195752	0.217353	0	0.790472	0	0	0	0	1.04906	0.126945	0	0.360067	0.836709	0.187791	0.165805	0.243719	0	0.176274	0	0.094313	0.770231	0.648533	1.02881	0.985715	0.379681	1.58147	0	0	0	2.20467	1.13567	1.54495	2.27503	1.61539	2.64821
Ghir_A08G001280	0.622395	0.500042	1.51295	0.543583	2.29788	3.06168	3.34571	1.40502	1.76676	1.48781	1.19212	1.615	1.26497	1.34936	0.773364	0.375679	1.04678	2.83147	1.72362	0.659875	0.930938	0.283014	1.56527	2.78537	1.93712	2.56695	3.20962	1.39036	3.97851	3.07903	1.97166	3.60268	2.47158	4.63011	4.83154	2.57968	5.77197
Ghir_Scaffold949G000020	0.896869	0	0	0	0	0	0	0	0	0	0	0	0	0	0	0	0	0	0	22.7549	0.901357	27.6522	64.2811	74.9767	69.2666	65.615	81.0997	65.2418	56.5642	53.6352	16.9878	24.6073	35.8417	37.3396	22.8423	17.1179	14.622
Ghir_D06G018510	0.893499	0	0	0	0	0	0	0	0	0	0	0	0	0	0	0	0	0	0	30.1264	93.9575	64.8383	124.931	198.307	161.085	185.198	266.775	207.154	94.4936	87.1166	43.4023	52.9075	75.4913	93.7281	76.7052	23.2684	50.5521
Ghir_A06G013320	0.846347	0	0.202429	0.160899	0	0	0.314278	0.251551	0.100961	0.17585	0.169527	0	0.077405	0.123209	0.457199	0.09699	0.375479	0.412754	0.059656	0	0	0	3.41211	2.23148	3.49377	2.10398	1.39458	3.58347	0	0	0	4.54724	3.17999	3.53024	4.10721	4.58701	3.4188
Ghir_D06G002730	0.869576	2.05609	3.97818	1.71467	2.06464	5.8416	4.27589	3.12079	4.66396	4.47142	3.32314	5.51844	3.41322	2.09843	1.89088	3.1467	3.00672	4.57371	5.62692	5.83848	4.8374	4.55705	9.05191	13.4834	8.7812	19.5669	11.2553	13.0196	5.61246	4.17369	6.95457	6.44048	6.7019	9.28205	10.4367	8.55218	20.1827
Ghir_D11G014660	0.936916	1.71029	1.74549	1.21761	1.41601	2.63881	3.17433	1.03316	1.60181	2.82334	1.45239	1.74341	1.79048	1.49373	1.83464	1.53382	2.53822	2.11695	3.29758	5.54432	10.7654	7.67098	30.9669	29.6276	25.6148	57.6829	32.2098	47.1407	10.3452	6.11444	12.9646	13.5842	11.9253	19.8784	19.1227	6.66676	19.2789
Ghir_A11G019260	0.853486	0.537668	0.524291	0.220382	0.254954	0.134865	0.300328	0.973212	0.283415	0.220825	0.614403	0.128213	0	0.530763	0.129931	0.37828	0.063451	0.189085	0.439548	5.29865	1.09267	2.32131	32.9322	14.7919	30.6935	11.5888	14.0893	19.8436	0.773939	0.873451	0.917552	14.3362	27.7524	12.63	10.93	35.5793	4.01059
Ghir_A02G007070	0.940595	0	0.06105	0.206592	0	0.066729	0	0.112524	0.065728	0.053933	0.069806	0.05942	0.060611	0.251003	0.127743	0.15025	0.187808	0.185902	0.307624	13.3238	8.45352	6.90786	29.0693	38.8899	29.7973	48.3992	44.9468	47.8761	12.5234	10.804	16.1473	13.1209	12.3223	19.3345	26.2728	10.0511	39.5332
Ghir_D05G010730	0.869363	0.77052	1.88016	1.30922	1.20781	0.789914	0.929522	0.596672	0.542987	0.446397	0.661553	0.756197	0.789678	0.746272	1.28364	1.90394	1.09715	1.3815	1.29554	6.50838	4.19364	3.65041	8.47263	14.4691	10.7251	10.2344	12.6123	9.3543	11.6401	6.68327	6.3812	10.1107	7.72438	8.70914	5.37345	1.52343	5.64509
Ghir_D05G023540	0.882284	7.7413	6.52878	9.81095	9.28081	8.98478	9.26743	11.74	13.7041	13.6468	7.87485	8.82075	12.9489	5.68767	9.35773	9.16311	10.6936	8.70052	12.968	12.6868	12.2879	15.0566	31.6977	36.7095	29.3784	44.7551	28.6068	37.6132	10.4244	10.8437	10.4058	27.2566	14.0158	24.5278	29.1781	23.9657	48.1071
Ghir_A05G042580	0.876688	0	0	0.031085	0	0	0.233673	0.054953	0	0.056063	0.136821	0.215977	0.063215	0.227875	0.100479	0.121221	0	0.182588	0.062037	0	0	0	0.980044	3.66849	1.93085	2.90713	4.02622	3.29722	0.103043	0.090017	0.098229	7.61055	6.83296	6.00245	9.23109	2.60701	5.71484
Ghir_D06G019170	0.817467	0.117809	0.335356	0.256891	0	0.062992	0.053228	0.049903	0.062255	0.050913	0	0	0	0.051735	0	0.055226	0.222818	0.110666	0.546111	0	0.017259	0.375686	0.566997	2.25168	0.396183	3.60834	0.69978	0.964259	3.50864	3.34577	3.23373	7.47539	7.55638	6.75747	5.78344	3.0394	19.3324
Ghir_A12G005890	0.755847	0.924411	1.46593	1.5055	2.32571	1.30466	0.875643	1.88928	1.65177	1.01896	2.86416	1.29989	1.41918	1.96512	1.52582	0.657478	2.19814	2.81809	0.880712	1.48971	0.313283	0.677327	5.09411	4.22631	2.72219	5.11254	3.82419	3.8867	1.60752	1.20196	1.43078	4.00728	2.37829	3.89796	9.88653	3.77617	9.8272
Ghir_D10G025370	0.751605	1.47821	1.25813	1.67359	0.846478	2.36155	1.85582	1.85218	1.8849	1.61811	1.39372	1.40088	2.24017	1.43779	1.57068	2.04568	1.83226	0.915908	2.28777	2.39267	1.45857	1.60432	6.51112	5.14096	4.91228	3.59608	2.82615	5.39133	1.19313	1.404	1.60652	6.08694	5.26579	4.21244	5.01827	9.03413	2.79735
Ghir_D11G035070	0.924862	0.579105	0.323072	0.485011	0.956748	0.823431	0.616991	0.106647	0.196031	0.110729	1.15393	0.759824	0.563547	0.465729	0.432017	0.141243	1.31558	1.18898	0.20329	15.4505	27.109	17.2357	33.2956	59.0243	39.9238	64.8926	53.9631	56.8014	67.9877	49.6034	53.3711	54.3416	58.7901	78.6406	74.5126	23.8848	70.9916
Ghir_A11G034370	0.916221	0.584527	3.76834	2.78332	1.46541	0.986697	1.13013	0.498414	0.175961	0.217299	2.29772	1.35663	1.05796	1.02946	1.12653	1.17698	1.17901	0.783028	0.761166	10.001	14.0742	10.6285	22.8346	34.3223	25.301	40.2776	45.5546	27.7678	61.3543	48.0192	39.6956	45.6014	43.3035	60.5207	50.1072	25.9237	48.5704
Ghir_D01G020000	0.720909	10.5406	6.55265	10.7055	60.22	61.4225	71.8811	31.3853	14.6988	14.4791	6.19128	7.5348	5.01934	5.79631	7.9622	3.71867	8.27932	8.84452	7.67399	6.39365	19.325	27.2175	62.0634	103.184	102.418	79.2834	108.551	94.5089	132.606	26.135	45.7209	69.4036	35.7756	92.2075	29.5519	11.3522	38.0436
Ghir_A01G018110	0.705074	24.8742	14.9943	21.5746	120.921	129.456	138.818	56.6205	37.9208	37.7621	16.9756	22.0594	13.1466	14.1563	12.8148	5.37087	15.3524	18.3578	13.4301	26.8582	57.1618	54.2711	126.244	158.229	162.78	131.093	151.89	137.546	146.525	78.794	78.1567	94.4925	74.2723	134.049	77.1529	34.8454	68.8922
Ghir_A13G003840	0.43165	83.5855	89.38	107.049	240.872	362.984	303.203	73.8282	44.6244	42.5922	76.5926	122.936	39.3585	62.9587	49.6437	19.677	70.3869	111.835	53.7111	69.0688	63.6364	80.6511	117.328	168.168	156.916	131.608	173.806	175.794	173.478	143.542	119.696	142.479	114.293	155.342	148.6	93.867	90.9209
Ghir_A07G011900	0.89627	19.1647	14.7581	17.3822	9.15812	6.21809	8.67712	6.7351	5.96949	7.44726	15.0021	12.5214	13.2287	14.765	17.6336	21.3375	16.4525	14.0322	16.3435	12.6013	12.7706	14.5623	55.3936	55.1768	62.005	50.5797	52.5699	49.1792	33.4526	29.1531	27.6785	111.835	103.412	119.91	124.138	91.8169	122.985
Ghir_D08G018760	0.953631	0	0	0	0	0	0.149445	0	0	0	0	0	0.056583	0	0	0	0	0.109076	0	8.20237	11.8855	10.6717	26.1916	47.2533	28.7148	67.8311	33.881	41.0906	41.9999	25.4969	39.813	60.1418	42.2894	57.7846	67.2095	25.0935	107.215
Ghir_A08G017860	0.944458	0	0	0	0	0	0	0	0	0	0	0	0	0	0	0	0	0	0	13.5724	15.6293	14.3513	34.1463	47.8933	40.3741	75.0046	47.7626	59.0656	57.5523	34.916	48.0063	73.9165	46.3867	85.1528	77.7617	31.1838	114.707
Ghir_A12G016650	0.638476	5.67444	8.26354	6.96852	3.74459	6.80614	6.75526	5.61374	9.38937	8.36992	3.37154	6.01374	11.8743	3.61786	4.50793	5.85126	5.4724	8.9917	11.2142	4.11213	4.79188	4.66829	10.7003	15.1491	12.4149	18.3868	14.5848	14.3009	5.57072	4.81312	6.51394	9.42333	10.6878	8.62126	9.50989	10.7349	9.55721
Ghir_D02G006980	0.955915	0.175413	0.693743	0	0	0	0.124294	0	0	0	0.698886	0.103143	0.121803	0.354729	0.196661	0.117564	0.581872	0.516833	0.263546	4.29287	5.8425	5.12584	20.3384	21.9383	28.2104	24.2558	27.0956	25.6703	6.30015	6.26525	6.14942	26.298	23.3009	28.0618	26.4829	29.6155	21.5975
Ghir_A05G018730	0.845581	0.54325	0.957603	0.356424	1.30769	1.86214	2.09757	2.65784	4.42389	4.27153	1.24845	1.24397	4.33039	1.05208	1.20777	0.40678	1.17792	1.04073	0.624531	1.43666	2.746	1.92168	5.86347	6.12508	3.35544	14.6933	7.79568	10.4462	2.50577	3.39577	3.32594	5.73399	5.05748	5.59879	4.48988	3.91939	12.8143
Ghir_A05G019750	0.816625	0	0	0	0	0	0	0.08721	0.366846	0.103917	0.126803	0	0.183352	0	0	0	0.078568	0	0.11154	0	0	0	1.18999	0.715556	0.47981	1.32697	0.192607	0.70142	0	0	0	1.21213	1.5854	1.92863	2.34959	1.15484	1.97857
Ghir_D01G015520	0.923447	0	0	0	0.438656	0	0.286468	0	0	0	0	0	0	0	0	0	0	0	0	19.4714	26.9565	20.3402	56.7271	62.346	60.8602	106.672	112.13	95.8363	63.5417	55.1537	48.7787	36.9984	29.6718	42.1608	47.4681	32.9958	108.057
Ghir_D05G039780	0.910433	2.10029	1.7895	4.16622	3.67157	4.66523	2.76354	1.39129	1.5076	0.588399	1.07794	2.59303	5.4286	1.25544	1.04478	0.509659	0.251242	0.474816	0.455851	84.8737	124.346	85.0237	206.289	261.559	214.986	464.763	447.944	401.18	206.537	201.959	210.622	177.086	129.681	210.241	218.614	113.901	314.59
Ghir_D01G015490	0.793051	0	0	0	0	0	0	0	0	0	0	0	0	0	0	0	0	0	0	0.143546	0.433292	0.307211	0.386041	4.48833	2.99301	1.3161	0.969143	0.966083	12.3877	6.02167	7.91047	23.0797	19.8527	10.306	38.4154	8.40446	41.9864
Ghir_D07G011150	0.581894	0.20914	0.537784	0.150483	0.299922	0.576234	0.474697	0.50674	0.47679	0.372604	0.694828	0.348534	0.442112	0.314942	0.49599	0.47826	0.489856	0.450473	0.748662	0.195642	0.158661	0.231707	0.41682	0.635594	0.500069	1.51711	0.778234	1.31803	0.872414	0.268165	0.359033	0.694165	0.62591	0.889829	0.612974	0.204909	1.03234
Ghir_D09G016840	0.962321	3.02594	2.2324	3.07402	3.40411	3.44714	3.6083	2.98574	2.89309	3.18298	2.52593	2.86396	2.79311	1.61509	2.73669	2.30989	3.01939	2.16784	3.26417	4.59046	4.41362	4.53582	9.87912	12.652	11.3444	20.2639	18.3564	18.1152	10.3452	9.30026	8.48131	13.5259	9.70009	12.7472	9.60886	10.6937	10.5582
Ghir_A11G019540	0.771827	2.20233	2.09591	2.83353	0.967712	0.642527	1.39906	1.16199	1.29569	1.57193	1.77135	2.10068	2.39838	1.38794	2.40633	2.24544	2.37648	1.34389	1.41942	1.34566	1.10432	1.88571	4.03381	3.71227	2.36028	3.34545	3.74035	2.8068	7.29819	4.9665	8.33449	8.88933	10.8778	11.0654	9.77004	3.73555	10.5508
Ghir_D09G012690	0.42175	5.17664	4.12055	6.21394	2.78756	7.5271	2.00175	7.64907	8.01874	7.60065	5.68497	5.23597	6.95671	4.18593	4.7106	2.48356	6.14291	5.93064	3.42011	3.63689	2.90462	3.10683	10.2439	9.33906	5.84256	3.1079	8.09304	9.58527	4.60555	3.81325	4.55046	6.2847	6.81877	5.41832	8.23592	4.98955	15.192
Ghir_A06G004330	0.889747	0.665866	0.363079	0.25875	0	0	0.253985	0.127145	0.165035	0	0	0	0.130024	0	0.270304	0.467623	0.180868	0	0.552208	0.206824	0.108873	0.331453	3.69291	5.279	4.77317	4.4852	5.74448	5.68128	0.349873	0.118037	0	7.97034	7.2545	8.09327	7.39144	4.21284	3.77115
Ghir_A12G018290	0.892563	0.623529	0.241528	0.224483	0.52803	0.696873	0.365002	0.602331	0.340804	0.214838	0.437021	0.296911	0	0.475548	0.099261	0.414125	0.077559	0.260703	0.438746	1.07003	1.61023	1.49412	3.13945	4.53309	2.33224	6.08393	4.38267	4.72265	1.56069	0.459861	2.64372	1.13832	1.3302	3.78067	3.94647	0.753387	4.73016
Ghir_A03G013720	0.95034	1.56626	1.74269	1.14709	1.54998	1.61492	1.25224	0.552117	1.09493	1.1022	1.69866	0.949359	1.06321	1.61798	2.11163	0.411256	2.04749	1.12356	1.59261	1.79636	2.07441	3.48188	10.7679	10.3106	10.0018	14.1438	11.4426	8.90262	3.84645	3.81572	3.57273	16.8362	14.6898	15.3174	13.4815	15.9182	31.7856
Ghir_A03G013710	0.952702	0.321437	0.611514	0	0.111045	1.06675	1.2423	0.829236	0.635647	0.470214	1.04923	0.286276	0.759357	0.37035	0.645301	0.996131	1.49491	0.559835	1.23922	2.26155	2.28516	2.77675	10.3385	10.7201	10.207	12.3249	7.38106	8.35285	4.81961	2.26771	4.02588	18.6591	18.2316	14.926	18.7489	15.1662	19.8823
Ghir_A05G037680	0.905366	2.43731	3.11893	2.55498	2.86868	2.93265	2.83766	5.02374	3.10442	2.73474	3.248	2.97324	1.81187	2.02819	1.25398	3.03569	1.76223	2.25521	1.78602	3.70791	4.60779	3.9521	7.1683	11.1977	16.2466	12.0011	13.5429	6.85266	11.5449	6.38359	12.5271	9.9657	9.20433	11.1594	14.4649	5.258	9.91895
Ghir_D04G005380	0.799431	1.85378	1.60035	2.20665	3.11346	3.20317	4.47679	1.9692	2.87871	2.44657	1.66396	1.59394	1.90734	1.67555	1.78353	1.56322	1.36393	1.48059	1.50983	1.46844	3.14452	1.39652	3.52271	5.93687	6.42588	6.67516	5.208	4.61805	5.198	3.53211	4.26176	3.3825	2.75649	4.62095	6.87392	2.6845	4.04471
Ghir_D02G005500	0.9242	0.190991	0.254586	0.273028	0.08454	0.100858	0.067869	0.078763	0.039689	0.066867	0.10611	0.247429	0.07271	0.173794	0.161912	0.035325	0.259017	0.105358	0.293585	1.16895	1.49271	1.49695	3.55786	4.44518	4.52592	2.55394	4.2803	3.12502	1.41842	1.3798	2.77701	2.37318	2.76735	2.32252	3.71166	1.72206	2.11327
Ghir_A02G005180	0.889995	0.258046	0.179264	0.082182	0.068064	0.114321	0.067717	0.121158	0.157555	0.032548	0.149968	0.05839	0.073156	0.296668	0.100873	0.130696	0.070511	0.167361	0.164	0.374314	0.219271	0	2.36364	3.0932	2.82896	1.80195	1.15955	2.25615	0.149555	0.263052	0.228108	3.7371	3.74302	4.28733	4.12536	2.41406	3.08207
Ghir_A06G001560	0.837772	0	0	0	0	0.110359	0	0	0	0.093928	0	0.107795	0.219234	0.061619	0	0	0	0	0	0.135237	0.115936	0	0.336766	1.21894	0.574362	0.513908	2.45006	2.76474	0.268119	1.53969	0.514325	2.93694	0.725651	0.891432	0.938437	0.846397	3.81627
Ghir_D12G004280	0.854099	0.240371	0.129102	0	0	0.21268	0	0	0	0	0.217861	0	0	0.306619	0.233125	0.151802	0	0	0	3.2059	3.34814	1.58442	28.5654	8.40972	10.9992	9.34685	5.69011	8.86439	1.1704	2.91446	2.53371	8.57926	15.505	8.60935	3.77395	20.2108	1.61894
Ghir_A04G012560	0.853053	0.068477	0	0	0	0	0.182642	0	0.117801	0	0	0	0	0.366696	0.319446	0	0	0	0.10696	0.590518	1.18831	0	25.6901	5.91344	9.14902	8.56514	5.66258	8.98074	0	0.312487	0.677442	6.38955	11.762	3.08092	3.02789	15.3009	3.91659
Ghir_D12G004220	0.785826	0.264848	0.212836	0	0.236998	0.193861	0	0	0.234734	0.087133	0	0.085892	0.084179	0.230671	0.704878	0.319196	0.165029	0.256655	0.126864	0	0	0	5.98617	1.16861	1.74517	2.01136	2.63639	2.09635	0	0	0	1.64262	4.72496	1.36227	1.51544	4.10427	4.34915
Ghir_D01G003780	0.919238	0.094048	0	0	0.067846	0	0	0.164354	0	0.12692	0.222414	0.113685	0.046667	0.064701	0	0	0.093426	0.041083	0.329976	0	0	0	0.963075	1.37942	1.50613	4.49523	3.3051	3.28415	0.093631	0.647234	1.94019	5.73902	2.66421	3.35878	2.51921	1.29038	6.35463
Ghir_A01G004170	0.854934	0.513932	0.740282	0.418832	0.805111	1.03455	1.01487	0.952879	0.826319	0.961418	0.570365	0.399496	0.506298	0.552	0.669213	0.616391	1.72753	0.863419	1.46826	1.09242	0.559205	0.812023	5.40901	3.91106	4.02975	6.62254	3.26096	4.59698	0.605943	0.557715	0.944017	3.96266	4.89045	2.72252	2.9596	4.56573	3.39966
Ghir_A05G029430	0.73612	1.46452	1.79643	1.76093	6.55795	7.00454	6.85987	5.96329	5.30429	5.97637	2.11335	3.24256	3.14592	1.17828	1.77959	1.78133	1.55778	2.44659	1.47181	2.42037	2.04569	1.4245	4.71868	5.43017	3.70478	9.98167	7.03601	8.73388	12.7736	12.8636	15.441	13.01	9.7397	8.80709	19.55	8.12409	37.2555
Ghir_A04G013400	0.902883	0.091564	0.134903	0	0	0.098739	0.166039	0	0	0	0.047486	0.174676	0.178777	0	0	0.086566	0.087026	0.343188	0.088308	74.7512	383.68	118.828	465.033	842.276	574.099	602.608	627.297	371.961	294.181	248.942	201.069	239.098	241.158	447.708	488.379	107.116	164.003
Ghir_D04G017770	0.892649	0	0	0	0	0	0	0	0	0	0	0	0	0	0	0	0	0	0.106421	66.2299	444.725	169.343	553.62	1031.11	705.437	708.378	707.964	544.319	157.474	126.375	102.018	156.882	163.739	289.653	305.471	66.4208	104.537
Ghir_A07G007520	0.570848	2.73232	2.99543	2.93544	3.1708	3.27688	4.4705	3.23029	2.24043	2.57278	3.96715	3.41997	2.03005	2.84611	3.10161	3.92024	3.22895	2.52747	4.43393	2.73122	2.35567	2.41201	9.89379	7.71282	7.92382	7.81322	9.09713	9.17975	0.839135	2.51312	2.30593	5.85033	5.93534	4.77478	4.40619	9.30986	2.3927
Ghir_A03G020660	0.922374	7.7723	6.99973	8.89294	12.5596	7.23463	7.71442	8.06762	6.75031	5.84835	10.9746	6.92214	5.94684	6.93069	7.03859	7.03282	7.4454	10.0007	6.22718	13.744	10.9155	9.11184	33.0644	32.6251	29.0761	41.5795	36.4182	33.622	17.2764	15.0966	17.225	18.8544	17.0052	16.4738	23.5507	12.6582	34.4687
Ghir_D02G005300	0.443703	2.14341	2.09435	1.30175	2.51861	1.7884	1.07584	1.82706	1.50826	3.40716	3.77705	4.03815	1.15877	1.88567	1.37561	2.01515	2.9258	4.2461	2.6696	3.46285	1.90393	2.01701	11.1843	5.70657	14.0709	6.12647	6.50515	4.92546	0.757802	4.66736	0.723602	1.28594	3.53825	4.25756	3.29044	16.8203	1.90849
Ghir_A09G025040	0.711715	34.3219	21.111	25.1111	145.186	203.681	130.834	68.3303	53.3546	82.2683	28.8837	79.9494	53.2357	48.7845	33.9217	35.8211	44.8556	82.2569	95.8744	50.616	74.6204	59.1759	80.9138	175.823	137.068	187.164	244.041	191.039	145.089	100.66	156.877	161.239	122.69	185.709	185.271	45.883	229.439
Ghir_A02G008070	0.893427	5.64987	9.22042	8.85045	3.93796	6.90046	5.16008	5.74447	3.56458	2.62525	5.38725	3.55191	4.16073	5.94205	3.59661	4.98109	5.49981	4.55006	2.56965	5.92346	9.53834	5.06937	12.7889	22.17	17.974	18.8804	16.3843	12.7752	26.2526	14.8797	20.5852	33.2017	22.5961	29.0281	48.6278	14.1373	41.4524
Ghir_A10G021190	0.735238	14.0561	15.643	20.519	9.64071	10.0124	8.77074	4.72794	5.4466	3.56998	8.04117	8.06519	7.06675	9.02045	6.59342	7.91408	3.95783	2.53219	4.54387	8.01791	4.20986	6.66755	14.5082	22.0499	15.8749	15.2341	20.8383	13.333	12.5217	10.5569	14.7258	25.1261	20.6432	22.8312	30.5156	21.2262	19.8049
Ghir_D12G025890	0.698123	0.216722	0.409263	0	0.224461	0.351221	0.269498	0	0	0	0.372314	0.123236	0.324803	0.223428	0.513137	0.33591	0.588713	0.360258	0.644157	0	0.355636	0	2.68493	2.26875	1.74475	1.09089	2.08767	1.38787	0.414751	0	0	2.046	6.81665	1.81707	1.80474	3.81914	0.450364
Ghir_D01G003710	0.469846	14.5603	10.8173	14.3552	13.8445	17.9916	14.1777	29.4428	15.5635	18.1844	17.6235	16.285	12.9078	18.0106	18.9221	20.9889	18.4503	15.8258	17.1045	5.95698	0.806368	2.76569	23.1768	38.8432	38.8302	23.8914	26.3359	20.2818	6.3423	7.90252	7.59747	50.8101	54.13	52.6828	60.1163	66.5599	32.6083
Ghir_D04G003110	0.965059	0	0	0	0	0	0	0	0	0	0	0.02225	0	0	0	0	0	0	0	1.35696	4.77834	2.33751	11.0436	13.5069	11.4329	23.2468	10.5723	15.3199	12.1657	9.62362	12.8391	8.64721	9.60994	16.8893	17.5768	5.8557	26.0423
Ghir_D04G003090	0.945299	0	0	0	0	0	0	0	0	0	0	0	0	0.020731	0.022778	0	0	0	0	3.80036	3.1349	2.26619	6.7681	10.1431	10.8437	14.5816	9.82949	11.0782	16.0065	13.2157	20.0356	19.8085	14.4401	23.7154	33.5316	9.77553	42.3165
Ghir_D04G003130	0.941523	0	0	0.06144	0	0.108001	0.120595	0.309767	0.103599	0.321832	0.083264	0.15442	0.162801	0.036967	0	0.036853	0	0.041513	0	0.406488	0.168105	0.127668	4.50435	5.10895	4.1105	9.91744	4.95176	7.71353	2.06374	0.960206	1.52767	2.43056	0.929451	2.40469	2.03683	1.65133	7.16586
Ghir_D04G002990	0.925502	0.109248	0.099243	0	0.297838	0.30071	0.207019	0.164102	0.115462	0.200202	0.170965	0.303012	0.377184	0.276782	0.195689	0.116266	0.067533	0.408894	0.278088	1.44527	2.77878	2.77894	7.9911	6.71635	3.88086	9.75941	3.99165	8.14464	2.18006	2.80855	3.63254	2.81413	2.21409	3.39337	3.29405	3.91322	6.23699
Ghir_A05G039880	0.908552	0.140569	0.06888	0.102431	0.107632	0.050024	0.104127	0.197486	0.345083	0.263143	0.147513	0.04231	0.227798	0.020611	0	0.044003	0.022118	0.087884	0.089778	13.8501	23.367	22.6536	33.7763	49.0721	40.248	72.2577	44.428	63.924	15.2349	14.8587	16.1166	17.3234	11.8765	19.3116	25.8073	11.6682	42.3294
Ghir_D04G003120	0.896937	0	0	0	0	0	0	0	0.053278	0	0	0	0.075456	0	0	0	0	0	0	0	0	0	0.190608	0.195132	0.369543	0.48995	0.838464	0.244305	0.302713	0.242522	0.117015	0.49133	0.558454	0.355737	0.524882	0.220292	0.754018
Ghir_D04G003060	0.698261	0.204328	0.300705	0.275974	0.279701	0.163969	0.229005	0.304418	0.296561	0.380754	0.532045	0.429576	0.473754	0.266438	0.25451	0.502333	0.168874	0.239686	0.437252	0	0.205943	0.073009	1.38463	0.61879	0.375594	1.44073	0.626118	0.747909	0.686233	0.481506	0.568843	0.524752	0.557775	0.589782	0.311559	0.772574	1.97325
Ghir_A05G001050	0.947182	0.44969	0	0	0	0	0.202841	0.167516	0	0	0	0	0	0.197808	0	0	0.212276	0	0.11852	0.297309	0.532401	2.15838	4.16411	6.37268	4.9188	13.1856	3.30376	7.67135	8.64896	6.33405	8.23805	17.7966	17.1756	17.7988	12.5978	7.25406	17.3521
Ghir_A05G003220	0.963838	0.43144	0.592055	0.718208	0.685664	0.989366	1.15095	0.841891	0.761675	0.654529	0.839364	0.640172	1.37351	0.41657	1.22268	1.37874	1.3644	0.285965	0.667613	1.2042	1.23391	1.01291	3.35926	5.14624	4.59065	5.9607	4.91218	5.66805	3.98665	3.43385	4.17982	6.37519	5.55239	5.64446	6.52482	2.81766	10.9095
Ghir_D05G003360	0.957773	0.361382	0.511158	0.263529	0.444838	0.663586	0.905911	0.41046	0.804715	0.486705	0.465266	0.459944	0.703492	0.318045	0.580302	0.715114	0.890762	0.449571	0.421534	1.14007	1.1765	0.682668	2.82663	4.27521	2.99335	4.85452	2.93411	4.35077	2.74825	3.73226	4.66204	4.9849	4.37017	4.77159	5.57621	2.25766	10.0048
Ghir_D06G002460	0.939673	0.044444	0.239762	0.145505	0	0	0.054675	0	0.123649	0.038458	0.032017	0.087035	0	0	0	0.121574	0	0.143037	0	2.11501	4.11506	3.92205	6.92823	9.30612	6.60584	11.9317	9.60548	10.7551	7.43319	3.14887	6.8558	4.6971	5.94804	12.1022	11.3486	2.90703	6.38563
Ghir_D08G013290	0.927377	0	0.29011	0	0	0	0	0	0	0	0	0	0	0	0.143072	0	0	0	0	1.17233	14.2216	9.72106	33.4036	59.6118	40.7274	66.1955	103.487	68.0004	9.76105	2.06858	13.1646	14.072	12.1977	27.7316	25.4304	4.06857	17.4661
Ghir_A04G002270	0.386235	6.30398	7.47454	9.41978	11.3533	9.2047	10.5565	8.48034	6.96628	8.94349	9.5843	8.40563	5.93731	6.54431	9.82562	6.53684	5.40369	19.3353	10.1625	0	0	0	19.6199	34.8596	46.4679	22.9654	33.7485	31.4496	0	0	0	34.4876	18.5492	22.8796	23.2592	20.0032	17.3225
Ghir_A09G021780	0.596355	1.65589	4.44579	0.300825	1.94751	3.35279	2.54983	0.242029	4.76409	2.67407	1.12055	1.98072	0.362914	2.25394	2.19872	1.25929	1.40731	2.17162	2.7372	0.54006	1.08732	0.821299	3.08644	5.96214	2.96548	4.39008	7.92136	5.72002	0.876513	2.69302	4.99447	3.30558	2.1156	4.22173	11.8795	3.2325	3.41072
Ghir_D04G015960	0.602085	9.23501	10.6318	10.8474	37.2044	37.1537	33.2457	22.8797	23.3827	20.7204	17.9174	19.192	14.5722	16.468	11.3115	11.6619	10.4693	14.0068	11.0954	17.8209	6.37473	7.3369	25.4287	21.7106	42.646	32.7596	28.7008	20.4455	20.12	19.3721	25.5035	27.8336	29.299	36.5902	35.5477	33.3235	47.2264
Ghir_D05G020480	0.901451	17.9534	16.2088	17.9913	30.1178	31.7955	32.1898	21.4164	19.2274	22.6331	16.8797	24.4621	10.9625	15.0144	11.7003	20.6706	23.3079	30.5906	28.9011	31.8606	22.5906	18.3527	56.8692	82.0792	67.6126	84.9663	80.8679	64.0007	99.135	60.3149	74.5256	82.099	82.6271	126.369	100.242	31.8035	94.3076
Ghir_A13G002920	0.890062	0	0.033818	0.046047	0	0	0	0	0	0.077489	0	0	0.129755	0	0.041095	0	0.12675	0	0.085746	0	0	0.253285	0.891176	1.12727	0.240393	1.45399	0.884995	0.867048	0.498482	0.657584	0.339423	0.927237	0.221293	0.334022	0.463231	0.674011	1.73603
Ghir_A10G017940	0.846852	0.215014	0.035159	0.117639	0.033096	0.115287	0.450733	0.152733	0.331844	0.587241	0.264797	0.238854	0.209436	0.062703	0.242747	0.23584	0.338475	0.168221	0.205758	0	0.09546	0.050762	1.42952	1.62183	0.432642	3.37718	1.31525	2.60695	0.856696	3.31291	0.870003	3.02674	1.52663	1.17934	2.9663	2.01618	10.5191
Ghir_D08G020510	0.85184	0.063282	0.137259	0	0.072987	0.733863	0.608149	0.192326	0.286285	0.187425	0.00873	0.032914	0.093237	0.05109	0.134822	0.010838	0.109707	0.023737	0.053347	0.097999	0.234161	0.021673	0.913176	1.90177	0.890778	1.488	0.854539	0.614872	0.63886	0.51815	0.560621	0.447659	0.514246	1.24581	0.636461	0.615482	1.28779
Ghir_D09G007320	0.715338	0	0	0	0	0	0	0	0	0	0	0	0	0	0	0	0	0	0	0	0	0	2.89257	3.3557	3.25614	1.10831	0.699925	0	0.154141	0	0	3.98186	2.70369	1.41997	1.79264	0.318521	0.130562
Ghir_D07G006370	0.883271	0	0.113022	0	0	0	0	0	0	0	0	0	0	0	0	0	0	0	0	1.06745	0.4603	0.112838	8.91402	4.26069	6.20738	2.88589	2.8598	3.4193	1.64735	1.04471	1.48466	14.5379	16.8714	11.0024	9.34249	24.6192	5.59383
Ghir_D05G021370	0.758433	38.0605	43.7531	58.7354	24.1629	17.3218	24.497	12.9514	15.1126	14.0231	26.7293	28.3201	25.0246	18.2058	22.3214	16.5667	43.9433	38.7455	33.1705	21.3283	13.654	25.7104	90.5968	89.5118	57.3752	126.622	77.8926	91.5103	88.3778	54.3123	49.1632	95.5188	40.6909	52.465	61.6039	18.3899	84.6427
Ghir_D10G022540	0.878919	2.10254	2.26823	1.69861	2.8188	4.32474	3.66907	3.6187	3.45074	2.20404	2.11437	2.84927	2.48167	3.32612	3.24238	3.65938	2.96522	3.9472	2.57041	4.75492	4.52616	4.32118	22.4012	17.1139	17.1196	10.5199	13.6179	12.2835	2.80647	4.74964	5.1662	21.8013	18.8535	17.1799	14.3665	28.8907	12.3863
Ghir_A07G005430	0.967287	0	0	0	0	0	0	0	0	0	0	0	0	0	0	0	0	0	0	0.388758	2.92439	2.4265	8.97247	21.1211	11.1021	20.9046	28.1064	15.1468	16.6497	4.14699	19.22	18.3975	14.086	35.4396	17.8179	3.75404	23.0382
Ghir_A07G005420	0.932536	1.30961	0	0.331779	2.51958	3.67921	2.00691	5.59407	1.92127	3.79011	0.854772	1.64132	1.37857	0.178028	0.489017	2.08506	0.574738	2.37028	0.676265	3.34161	17.9884	14.8625	30.6321	73.526	39.2399	60.5296	79.9274	49.7732	45.5521	17.0802	43.2136	41.8192	34.1331	83.5424	50.953	10.9591	56.766
Ghir_A03G006350	0.648098	1.59868	0.090438	1.48268	0.503815	0.365364	0.085532	5.82052	0.89232	0.371131	3.13179	0.86163	0.747384	1.81427	0.583304	3.16902	0.80374	2.29511	0.384657	0	0.394697	0.569072	2.02107	6.13973	1.38055	2.00782	8.19771	3.15104	9.49984	2.61658	8.76985	11.7181	9.81005	18.5982	4.40721	0.920541	4.7481
Ghir_A10G002950	0.947029	0.065823	0.194171	0	0.194636	0	0.094758	0.137746	0	0.096798	0.250507	0	0.408794	0	0.063839	0.062022	0	0.592271	0.133645	7.92045	6.58496	7.1232	31.7592	105.405	45.9345	85.0797	77.9153	42.0222	9.94391	3.18775	5.78643	17.6319	14.6933	23.6549	22.7007	9.70108	45.1287
Ghir_D05G015460	0.945505	0.041478	0	0	0	0.044579	0.037544	0.035435	0	0	0.043965	0.079127	0	0.036612	0.040228	0.077254	0.03929	0.117085	0	0.333679	0.211725	0.119498	3.22721	8.04713	4.99448	6.90926	9.53128	7.29629	15.2497	3.92955	8.31552	18.1044	14.7195	21.7008	18.5025	2.7081	18.6283
Ghir_A05G015630	0.850948	0	0.347219	0	0.10783	0.083471	0	0	0	0.071646	0	0	0.075819	0	0	0.155433	0	0	0	0	0	0	0.980821	0.612165	1.02614	1.29662	3.59784	1.59236	6.04684	0.843807	1.62241	2.52702	3.22787	6.43364	3.0785	0.759163	4.18529
Ghir_A13G015780	0.898688	0.154363	0.462211	0.575959	0.870183	2.50579	1.43191	0.783344	1.29318	1.36533	0.481197	0.243926	0.100128	0.4065	0.049737	0	0.048578	0.38539	0.246307	5.21109	5.7538	3.43206	9.13142	15.4678	14.3379	15.8562	14.1006	14.1336	15.7313	13.982	7.6953	10.8701	4.50626	9.10403	10.0234	6.50366	9.19037
Ghir_A06G015700	0.776341	0.551246	1.16422	1.58852	6.96413	3.98846	3.72891	13.4474	8.92271	12.3381	5.54375	5.15947	6.98475	2.22567	1.85578	1.82655	1.68818	1.30574	1.31886	4.00966	3.05429	5.88033	8.92771	9.35233	14.9622	10.0654	13.3467	10.73	23.2833	13.0195	37.6919	36.9945	25.1509	78.6072	111.784	36.8074	87.2056
Ghir_D05G000040	0.831617	9.48601	5.93158	8.11993	6.09513	8.54355	10.0306	10.7094	13.6497	12.3401	6.39047	7.13959	8.55883	7.52165	6.60007	7.25254	6.04107	6.55615	6.81651	8.39296	5.63796	4.54914	12.1936	16.5513	14.7124	17.5018	20.3856	16.0979	20.6447	14.3406	17.9445	26.4292	27.4369	24.923	21.2788	9.73032	21.299
Ghir_D10G025380	0.685059	8.14827	7.89307	9.30092	12.2752	17.8009	17.4714	16.3767	16.5328	15.7583	8.00756	10.357	12.2416	8.2975	10.0063	10.5203	10.565	6.51419	10.934	8.73907	9.78313	10.214	25.7583	24.0216	20.4808	28.7032	22.2534	26.1187	6.90536	6.41378	6.47757	20.3911	22.5771	18.6209	23.8689	22.127	27.8669
Ghir_D12G014350	0.655796	20.0823	16.6625	16.2189	6.87541	6.23862	6.19233	7.69114	6.96321	7.97898	13.657	8.67262	17.2103	11.789	11.1303	14.4165	12.1387	10.9582	13.3831	6.68097	6.20767	6.61361	22.7619	26.7471	23.9652	21.7537	26.9449	21.4462	7.92176	10.17	7.49367	26.9155	26.6586	28.5174	21.9515	16.4726	20.3145
Ghir_A07G002070	0.92474	0.104529	0	0.228505	0.09643	0	0.094299	0	0.484243	0	0.220857	0.199408	0.101704	0.183919	0.270464	0.097838	0.098685	0.098027	0	12.0169	19.0386	12.9774	43.1257	31.6364	21.4298	56.2832	67.389	44.9949	16.5986	24.4885	24.3423	23.506	25.3713	26.7037	35.4278	21.3408	30.5339
Ghir_D12G003540	0.633678	17.2652	15.599	16.853	45.8001	49.8866	48.5182	29.7294	28.4089	22.5934	18.0428	18.8773	12.2797	13.9742	13.2582	12.5916	15.154	17.7474	16.7504	15.0626	28.9887	25.9162	36.6336	62.4088	52.1747	76.6999	75.6252	64.3306	26.3102	20.307	19.9593	28.379	25.2253	39.6544	45.1412	17.1456	29.8472
Ghir_A04G007700	0.958897	0	0.054779	0	0	0.059875	0	0.047593	0.029488	0	0	0	0.054385	0	0	0.052493	0	0	0.053549	3.73222	5.41854	4.62413	16.6067	20.3404	11.6302	32.0807	24.2935	24.9885	18.9676	15.7518	19.6551	33.6977	28.8103	22.4541	25.5428	23.034	29.2957
Ghir_D02G002240	0.976128	0.500807	0.333727	0.221108	0	0	0	0.435557	0	0.04941	0.138466	0	0.075792	0	0	0.182813	0	0.048853	0.1709	0.767542	0	0.488722	8.90016	13.1623	9.17093	18.4862	19.5029	16.5635	11.149	8.0631	3.53667	22.9566	20.4976	20.7245	26.5871	12.4954	29.9781
Ghir_D02G002230	0.890798	2.41745	1.18955	0.950528	0.935541	0.389827	2.3492	2.33079	7.36617	2.90597	1.36779	2.16277	7.81904	1.05974	2.05205	2.75256	0.96424	0.75794	4.26755	6.49113	0.323984	8.65543	20.428	26.7255	23.9479	30.5337	19.1871	25.8046	65.7251	45.5577	26.7631	64.2447	54.3409	54.2799	62.2159	29.7865	60.9868
Ghir_D03G010890	0.91124	3.02244	2.47594	4.03768	3.54648	2.73145	3.41175	3.62052	3.77634	2.96557	5.7225	3.41309	4.33409	2.11904	2.54616	3.75347	4.20767	4.70921	3.28969	4.58575	4.60163	3.72286	20.5257	22.4145	17.8364	37.8457	19.6313	26.7565	5.15393	5.68904	8.3972	8.88157	7.32933	12.6843	17.4367	10.3303	61.8909
Ghir_D13G002810	0.820743	12.0201	13.1465	10.5893	10.6883	10.7369	9.31971	6.38049	7.23661	8.27742	18.9168	21.9728	13.7572	14.5703	17.1881	13.0359	14.8698	20.0567	12.0895	13.8072	10.7654	8.79166	26.9395	27.9821	29.6429	33.1	30.6061	25.4224	15.2632	17.2005	19.3187	32.0855	30.0951	31.2903	28.0921	34.382	36.4222
Ghir_A05G024510	0.912804	0.051598	0.043994	0	0.206926	0.191063	0.202355	0.043787	0.108521	0.388653	0.047425	0.049217	0.131034	0.078855	0.04971	0.042158	0.048714	0	0.085726	0.178076	0.411886	0.217022	0.660545	1.28269	1.10868	4.32954	1.2964	0.970102	0.178584	0.910297	1.36193	1.65273	1.03378	2.02089	1.33569	0.872582	2.2696
Ghir_D10G020930	0.785369	0	0	0	0	0	0	0	0	0.03197	0	0.047531	0.138073	0	0	0.046797	0	0	0.047739	0	0.066297	0.070273	0.460724	0.815687	0.562647	1.60164	1.99853	2.28625	8.92672	6.18485	6.03308	5.07386	6.6093	5.63957	1.92809	1.59891	9.70172
Ghir_D02G007760	0.848045	0.259125	0.380753	0.16975	0.788858	0.386376	0.785281	1.37779	2.91671	2.29592	0.947542	1.30817	2.32844	0.203954	0.534588	0.429593	0.440352	0.541261	0.446678	0.308373	0.930822	0.821281	9.25271	8.59925	3.65596	25.7002	7.19632	14.1727	1.93771	1.90864	2.44595	4.01174	1.71617	2.548	4.13097	4.10334	28.2879
Ghir_D02G001930	0.826926	0	0	0	0.030276	0	0.042703	0.119167	0.04532	0	0	0.027695	0	0.056081	0.037716	0.039119	0	0	0	0	0	0.055553	0.134663	0.813772	0.373399	0.764609	0.240263	0.264505	0.19312	0	0.424718	0.341043	0.195061	0.249169	0.359652	0.098449	0.932473
Ghir_A09G001830	0.920192	0	0	0	0	0	0	0	0	0	0	0	0	0	0	0	0	0	0	0	0	0	13.9114	8.80238	4.99587	28.7151	18.0741	24.6296	1.85233	0.461569	0.066709	8.39865	4.62153	8.34542	2.15794	2.18097	15.8233
Ghir_D09G001690	0.648039	0.041324	0	0	0	0	0	0.035186	0.087204	0.043997	0.169654	0.095931	0	0	0.039945	0	0	0	0	0	0	0	0.589179	0.284005	0	3.5373	0.675815	2.01544	0.289118	0.37643	0.062686	0.447163	0.221522	0.185189	0	0.117526	0.608235
Ghir_D06G020840	0.876369	2.62891	6.82049	6.23071	5.02196	6.25997	8.13166	7.47279	10.456	9.72235	3.07782	4.14892	8.13629	2.0221	3.30797	3.21468	4.13279	8.433	5.66672	17.8146	20.8834	25.7425	38.4684	60.5462	35.4945	83.7096	65.7985	79.3732	9.96807	13.9875	16.3481	17.3828	14.4245	21.1254	64.4224	28.1788	72.057
Ghir_A05G006120	0.795322	11.9531	22.7869	24.3155	29.4844	11.1979	14.7272	35.2731	31.3917	24.6835	30.6222	26.6327	14.8195	18.9193	21.7501	11.3595	24.7677	33.4585	10.5478	26.0361	17.1598	31.3605	99.6701	119.294	46.839	213.184	125.123	162.639	24.1477	23.6281	38.7147	45.0759	19.4988	35.6098	112.519	49.1485	124.442
Ghir_A06G019720	0.795052	5.75184	15.1281	12.3478	10.5722	6.63326	11.1526	11.4736	19.1988	16.822	7.76916	5.89828	11.0477	5.10693	7.66627	5.25712	8.38638	17.7704	21.2244	17.0766	21.2094	17.9074	59.9506	105.359	66.0757	87.8172	88.6539	98.9426	6.04435	12.7326	16.287	25.9143	16.8601	20.6483	76.7523	24.7888	56.3421
Ghir_D05G006190	0.788812	6.67624	22.3232	19.6237	26.0878	6.98675	7.62486	27.4101	24.2214	23.0718	24.9309	22.1125	12.6865	13.8134	19.0409	11.5929	23.5411	48.2931	12.6777	39.5704	30.252	53.3177	139.947	161.879	69.4287	257.741	187.442	224.893	22.1004	22.6185	29.959	44.8011	26.9606	34.7269	105.758	53.6325	109.508
Ghir_D08G012560	0.84431	6.937	10.5971	12.2357	16.3351	7.56874	9.43217	18.4702	10.2446	8.89717	9.69258	8.90113	6.9434	9.81645	11.0386	8.14467	9.04951	8.97032	5.29519	8.50818	6.99368	8.50962	49.1776	30.429	12.7789	52.0735	23.3728	42.0721	9.08922	14.1341	23.0794	27.2792	17.9643	29.7072	73.5784	35.3982	114.698
Ghir_A10G000730	0.866195	32.8971	40.9114	36.0183	30.094	19.3991	20.5799	23.0612	24.8724	24.5769	28.6354	26.3022	38.4114	29.7769	39.8561	35.406	34.6042	27.0087	35.3509	22.8784	28.8149	29.524	81.3158	97.9979	54.2251	109.699	62.9154	80.5595	42.0012	32.4646	45.3005	62.093	49.4105	53.5406	90.0356	41.7967	127.385
Ghir_D04G018590	0.908664	0.081046	0.105902	0.087994	0.173457	0.230926	0.206995	0.239328	0.056248	0.360657	0.511246	0.308704	0.326724	0.28219	0.30814	0.234571	0.280215	0.225312	0.588706	2.58867	1.66129	1.1007	3.58158	6.19631	8.14667	3.48642	2.45913	3.69223	5.30896	3.4123	9.91502	8.23893	7.99489	17.6192	13.1908	4.58622	12.0986
Ghir_D04G018600	0.857367	8.68493	16.6142	8.13843	7.36473	8.15278	20.094	7.80649	3.16364	5.87195	7.1406	4.0457	6.80977	5.97792	13.9287	10.9168	18.6336	9.81437	21.5617	5.61316	9.65462	5.68161	29.2759	53.0603	43.4	61.5095	46.0251	58.0018	25.5407	13.8121	33.4823	33.5174	30.3459	65.8967	57.4958	11.3958	50.2745
Ghir_D06G018690	0.783058	0	0	0	0	0	0	0	0	0	0	0	0	0	0	0	0	0	0	0	0	0	0.470088	0.280755	0.263812	1.8013	1.13255	2.26345	2.59206	2.50334	8.12568	3.2335	2.57992	3.04188	1.34481	0.903583	7.21474
Ghir_A02G010530	0.927344	0.196148	0	0	0.513014	1.04212	0.44858	0.625089	0.421626	0.372492	0	0.224064	0.572434	0	0.508821	0.151253	0.831148	0.19764	0.316547	5.71973	6.31814	4.35139	13.1248	12.6311	11.0308	14.0875	12.3822	15.2026	11.1058	10.1595	9.00695	13.7113	11.6214	13.2411	11.0068	11.7708	8.85045
Ghir_D03G009440	0.92022	1.00715	0.31945	0.718934	1.47795	2.79074	2.22501	1.5229	1.28476	0.938592	0.821564	0.813666	1.13518	0.561471	0.813934	2.17923	1.43791	0.947656	0.850095	18.9912	23.4062	14.9206	41.202	48.9197	47.5008	57.785	37.3554	47.048	63.5873	58.0705	57.8731	62.9344	54.6398	80.6353	56.1042	42.2847	54.0048
Ghir_A09G019430	0.878896	13.6227	10.1708	10.5997	4.53661	5.54651	6.21959	9.30526	7.59931	5.96992	10.7448	8.43228	11.7257	11.3914	13.1356	13.9032	11.7432	6.94218	8.75934	7.81119	12.1608	15.2745	21.5474	29.2879	19.8771	34.3669	27.8758	24.2637	31.854	19.1038	29.5096	45.7518	29.3889	34.5879	36.3185	13.7634	39.2994
Ghir_D04G002680	0.722951	1.41665	1.05813	1.06269	0.715551	1.35424	1.28313	0.85309	1.06797	1.79607	0.474179	2.11748	1.19195	2.06331	0.918063	1.51022	1.20856	0.629799	1.39486	0.537371	0.540505	0.404274	2.56646	2.63041	1.25772	4.30891	2.22392	2.956	1.10307	0.742374	1.16155	3.83118	3.35677	3.35659	2.85508	1.95585	2.95662

## Sheet: MEblue_GO
GO ID	Description	GeneRatio	BgRatio	pvalue	p.adjust	qvalue	geneID	Count
GO:0016772	transferase activity transferring phosphorus-containing groups	12/279	265/39400	4.99433e-07	0.000218752	0.000176641	Ghir_D09G001800/Ghir_A09G009840/Ghir_D04G003060/Ghir_D09G001940/Ghir_D10G001970/Ghir_D09G001860/Ghir_A09G007650/Ghir_A05G042180/Ghir_D09G009560/Ghir_D04G003090/Ghir_D04G002990/Ghir_D09G007520	12
GO:0006857	oligopeptide transport	7/279	93/39400	4.66622e-06	0.0010219	0.000825183	Ghir_A05G042580/Ghir_D06G019170/Ghir_D08G018760/Ghir_A05G009240/Ghir_A08G017860/Ghir_A02G010530/Ghir_A07G004050	7
GO:0000024	maltose biosynthetic process	2/279	4/39400	0.000296988	0.0171343	0.0138359	Ghir_D12G022510/Ghir_A12G022530	2
GO:0000169	activation of MAPK activity involved in osmosensory signaling pathway	2/279	4/39400	0.000296988	0.0171343	0.0138359	Ghir_D03G014630/Ghir_A03G004270	2
GO:0010120	camalexin biosynthetic process	2/279	4/39400	0.000296988	0.0171343	0.0138359	Ghir_D03G014630/Ghir_A03G004270	2
GO:0033741	adenylyl-sulfate reductase (glutathione) activity	2/279	4/39400	0.000296988	0.0171343	0.0138359	Ghir_D05G017530/Ghir_A05G017540	2
GO:0080136	priming of cellular response to stress	2/279	4/39400	0.000296988	0.0171343	0.0138359	Ghir_D03G014630/Ghir_A03G004270	2
GO:0042128	nitrate assimilation	3/279	19/39400	0.000312956	0.0171343	0.0138359	Ghir_D01G020000/Ghir_A01G018110/Ghir_A13G003840	3
GO:0008236	serine-type peptidase activity	5/279	88/39400	0.00041666	0.0186181	0.015034	Ghir_D06G018690/Ghir_A05G015430/Ghir_A05G015520/Ghir_A06G017790/Ghir_A01G018990	5
GO:0016711	flavonoid 3'-monooxygenase activity	3/279	21/39400	0.00042507	0.0186181	0.015034	Ghir_A07G010060/Ghir_D07G010100/Ghir_A07G010080	3
GO:0043546	molybdopterin cofactor binding	2/279	6/39400	0.000735536	0.0292877	0.0236498	Ghir_D01G020000/Ghir_A01G018110	2
GO:0016161	beta-amylase activity	3/279	26/39400	0.000809505	0.0295469	0.0238591	Ghir_A03G002320/Ghir_D12G022510/Ghir_A12G022530	3
GO:0019419	sulfate reduction	2/279	7/39400	0.00102494	0.0345324	0.0278849	Ghir_D05G017530/Ghir_A05G017540	2

## Sheet: MEgreenID
Gene ID	KME	V0h1	V0h2	V0h3	V6h1	V6h2	V6h3	V12h1	V12h2	V12h3	V24h1	V24h2	V24h3	V48h1	V48h2	V48h3	V72h1	V72h2	V72h3	CK_WT_1	CK_WT_2	CK_WT_3	CK_OE2_1	CK_OE2_2	CK_OE2_3	CK_OE10_1	CK_OE10_2	CK_OE10_3	V991_WT_1	V991_WT_2	V991_WT_3	V991_OE2_1	V991_OE2_2	V991_OE2_3	V991_OE10_1	V991_OE10_2	V991_OE10_3
Ghir_D01G005770	0.496103	1.28094	1.49529	0.455977	0.853821	5.07367	2.12398	1.62902	1.16511	1.87674	1.58422	1.97071	0.384627	1.31485	1.52976	1.13225	1.91351	4.57398	2.4821	0	0	0	1.19349	2.02369	2.08618	1.69664	2.09407	1.16145	0	0	0	4.15857	3.18512	3.68468	4.69647	1.69451	3.84505
Ghir_D12G015040	0.632261	0.915621	1.25266	1.83598	2.00303	1.69689	1.35856	1.33317	1.57445	1.43517	1.60543	1.63893	1.25057	1.492	1.59856	1.21936	0.895683	2.16243	1.71256	0	0	0	2.62711	1.72812	1.07489	1.40252	1.89649	1.97798	0	0	0	1.90029	2.27779	1.58208	2.20472	3.2248	0.880027
Ghir_D12G017650	0.58863	1.08966	0.814634	0.222266	1.03279	1.23446	1.06278	1.52431	1.20867	0.702101	0.4815	0.803153	0.701667	0.544481	0.548374	0.718104	0.265179	0.459906	1.14663	0	0	0	1.18793	1.21535	0.788101	0.757308	0.546768	1.45705	0.215723	0.061552	0.137096	1.5193	0.633406	1.3565	1.77179	1.51294	3.55057
Ghir_D10G011620	0.668687	1.25968	2.02948	1.34734	2.49144	0.96345	1.46032	1.22645	1.5141	0.934128	0.379317	0.687251	0.350517	0.554106	0.869992	0.337756	1.01864	0.162729	0.517692	0	0	0	4.86809	4.29835	0.241897	4.73586	0.580979	3.20772	0.573259	0.504152	0	0.319034	0	0.269069	0.932262	0.826254	1.20259
Ghir_A12G013590	0.696089	1.64604	2.98882	1.28402	3.03592	1.49943	1.53448	1.59784	0.248227	1.21598	1.11842	1.17811	0.915229	0.82754	2.38741	0.77328	2.27403	1.09726	0.450766	0	0	0	0.836598	2.07365	0	1.51412	0.755033	1.04565	1.30965	1.39265	1.78436	2.52554	1.16206	1.36647	1.31908	1.54005	3.96158
Ghir_D04G001580	0.7433	7.46649	12.4135	10.8867	2.50788	2.66706	5.59809	5.39413	4.04771	3.13641	1.66959	1.40379	3.83907	1.19449	3.93657	3.40212	2.56513	3.39382	1.50971	0.240509	0.272114	0.158049	22.8631	25.9466	1.20409	31.2532	9.44892	18.1343	3.60291	5.70344	5.83879	5.69046	3.73207	2.3664	5.6522	3.63508	8.66295
Ghir_A11G019140	0.781896	2.58109	5.36104	5.23691	3.90645	2.40163	2.36745	7.33571	3.57917	4.28329	3.15688	3.62733	2.12648	2.66812	4.21332	1.623	1.82512	2.02953	1.66037	0.139227	0	0	2.56109	4.3564	0.951635	5.5297	2.81378	4.39359	0	0	0	5.96523	4.85032	3.52476	11.3054	5.71497	19.61
Ghir_A01G010790	0.83806	6.79263	37.3432	38.6835	12.6651	11.2813	13.5858	18.3206	7.93893	6.232	12.1925	11.6064	6.5113	18.1691	25.2656	4.32404	9.1923	11.2393	4.97235	0.282591	0.191399	0.509976	20.784	11.0252	0.991538	30.3917	7.77701	21.9171	14.0345	18.6665	12.9164	31.666	9.90436	8.80874	18.9585	10.7596	20.9648
Ghir_D01G020940	0.869467	6.05526	16.6155	15.4575	4.51815	2.77343	4.40127	8.33236	6.24283	5.86415	6.22766	4.61947	6.37976	8.90235	17.8332	7.47059	5.56406	4.70687	4.67251	0.283292	0.056532	0.245043	18.4163	9.53694	1.98428	27.7329	11.9502	21.723	2.92055	10.5856	10.2692	25.1154	3.8327	7.15171	9.39991	3.00355	10.3572
Ghir_D02G020840	0.784284	7.218	17.3417	12.3044	20.4841	4.73851	5.70403	14.1361	4.48083	5.34848	16.3719	13.68	4.78433	7.77052	22.9752	4.91592	17.1427	22.0964	6.01514	0.207996	0.139519	0	6.77607	4.55009	0.633732	9.5728	4.4459	7.51508	7.09094	5.86972	9.69194	12.537	3.26866	5.37722	7.92957	5.16109	7.46867
Ghir_A09G014640	0.846773	2.60484	6.82072	5.09462	5.79807	9.2398	5.43507	3.67149	9.52012	4.8604	4.47864	5.72349	5.46758	5.40913	5.89379	4.63423	4.13867	3.78076	4.26401	0.181217	0.365276	0.385249	16.8559	11.4251	1.91225	30.8731	13.9949	16.7453	2.8038	6.78366	4.67688	9.86497	4.06543	4.98631	14.0514	3.91336	17.8853
Ghir_A02G008720	0.889579	39.7364	112.621	138.255	39.2811	27.4883	38.1726	57.0945	28.4034	27.05	70.4499	37.9345	26.5889	68.3373	67.6405	14.9403	49.4564	28.0754	13.385	2.0328	1.73502	1.88512	85.9764	79.6598	4.4246	149.558	31.7094	98.7607	54.8858	64.0752	42.2576	71.1312	17.9012	15.3667	44.5581	24.21	100.078
Ghir_D01G011810	0.921498	8.32681	37.6368	46.1522	20.213	12.5426	15.6382	28.436	16.6729	9.70332	21.5365	18.4603	11.0453	21.91	30.4276	8.88508	12.9736	18.0016	4.44193	1.07329	0.59995	0.638062	38.6432	27.0782	1.99763	54.3594	17.5685	30.02	8.10043	13.7392	14.9501	28.0123	10.7025	10.7023	24.9623	9.60754	26.9022
Ghir_A12G023030	0.741673	1.63479	3.10046	3.68331	4.57343	3.13745	2.41395	2.27164	1.40363	0.887978	2.40093	2.35398	2.0907	0.9238	1.94674	0.85183	2.43362	3.8809	2.5771	0.111346	0.112033	0.11915	12.514	2.17066	0.421152	7.82246	1.27588	4.61785	0	0.293429	0.29251	1.06638	0.138568	0.440256	0.797798	1.54389	5.24013
Ghir_D09G013870	0.93079	9.99833	19.2058	12.4532	13.148	7.76715	6.07576	15.2527	18.7066	17.4668	12.4614	15.5322	22.6538	14.5556	14.9159	8.67413	25.7345	13.586	10.8663	0.270324	0.54398	1.59098	35.0316	20.0096	4.04954	55.0754	14.5903	37.6654	7.23391	6.29414	7.05254	9.4807	4.88559	7.32464	21.1576	8.79041	40.4669
Ghir_A12G026790	0.92054	35.4291	40.3028	43.8896	63.9087	20.9462	21.7569	57.5588	44.3924	50.2421	41.6909	23.7907	29.7879	21.32	31.1383	17.7087	36.0915	48.7077	18.2769	0.152934	2.35169	1.48782	66.5186	66.2342	6.41678	132.542	38.1672	58.9946	16.2994	18.1243	20.9126	49.9038	24.0041	24.5166	64.6431	45.4016	227.369
Ghir_A02G003460	0.866877	12.4744	13.1416	16.2061	11.3176	5.56351	8.08338	20.6655	17.2642	11.8294	7.78146	6.36978	8.33923	3.72159	8.71762	4.60046	6.51051	5.17317	3.89923	0.423521	1.35322	0.907921	25.8661	25.4524	3.95681	39.142	15.4518	24.9796	4.57175	7.03084	4.76846	20.0193	7.0858	6.85274	19.1396	7.88171	28.1594
Ghir_A07G010750	0.922487	7.09208	26.122	25.2142	12.3939	3.85558	3.12217	14.1769	4.05169	4.16716	14.4328	13.4228	4.82116	12.6983	31.1922	7.64881	12.5381	16.547	5.36681	0.574114	0.742696	1.05317	26.3306	15.9268	4.65658	35.9483	15.5635	26.6625	3.74996	4.16708	3.01054	13.9499	4.29403	8.14982	15.8243	5.6534	16.9219
Ghir_D05G020460	0.898174	28.0077	59.0197	76.8132	47.4615	34.3842	39.7408	45.1873	44.2014	44.4439	37.4381	35.0398	37.8426	42.5735	48.8821	23.2037	30.085	23.2639	19.7063	2.90241	1.91049	2.0311	60.2228	56.5726	4.01853	98.8067	36.3974	75.7248	10.2717	21.6537	24.2674	31.0422	10.4253	12.5008	33.8341	10.196	33.7995
Ghir_D11G031260	0.865736	1.12287	2.60577	2.08465	3.82914	1.79981	2.83835	5.0846	3.12324	2.96194	3.57685	2.70804	2.21062	3.16578	2.8566	2.35247	4.71323	5.0357	2.19842	0.126722	0.086961	0.280267	3.83012	3.89199	1.62389	9.92898	3.96972	5.1892	0.735798	0.139061	1.08496	1.99943	1.77659	1.5655	4.96884	2.05825	7.08334
Ghir_A03G019420	0.885284	9.06146	22.1037	15.5444	22.2074	2.97069	3.30339	19.8451	4.67922	8.2255	24.0155	17.6723	8.3599	11.8304	26.1875	7.98236	20.929	26.494	8.2179	0.516934	0.567058	0.60072	13.0442	11.5136	1.95085	18.5165	6.57437	15.068	6.22622	4.81479	7.19732	11.4035	3.46282	7.43398	14.2362	7.58396	17.3687
Ghir_D07G024050	0.666678	10.8329	7.48231	17.5589	7.24525	15.7516	15.0078	7.3022	10.0908	7.66843	5.89888	5.01842	6.9766	7.81967	5.32397	6.11772	8.13694	9.45048	13.0097	2.0914	1.04363	0.713968	25.1808	16.5734	12.3646	32.4979	7.67779	11.6633	9.78348	2.82087	5.67735	8.27299	11.0729	13.218	10.4498	6.4511	9.35492
Ghir_D12G000640	0.855855	3.62469	5.01101	5.60795	3.82059	4.49245	4.69986	4.45006	4.24484	3.9467	2.96107	3.03845	3.17705	3.25639	3.96999	3.46476	4.01686	2.02363	2.63429	0.865515	0.714994	0.332622	11.0474	9.23311	3.3987	14.6916	5.92295	9.97907	2.96046	3.09899	2.77827	3.7827	2.8236	3.73793	8.16504	3.98519	8.79061
Ghir_A06G008330	0.655178	3.04678	21.6574	23.3226	1.45818	1.20974	1.82868	10.9013	0.23848	1.46241	11.4427	3.38836	2.08809	12.8563	20.2399	1.69633	6.65343	2.6432	2.70306	0.448298	0	0	4.66012	1.13868	0.303533	5.48353	1.99541	5.36152	8.6307	6.40412	4.79317	11.4981	2.23471	2.36283	6.42546	2.85072	8.29292
Ghir_A08G009000	0.792164	3.75159	5.63605	4.87421	3.35017	3.83767	3.69877	4.09329	4.82727	3.75719	2.7265	2.40166	5.00657	4.43573	3.63281	3.74573	4.81923	3.95721	4.04887	0.620472	0.312148	0	7.85767	3.84102	0.47262	17.0211	8.08765	12.1651	1.75472	2.46199	1.7807	0.739545	1.16019	1.22724	2.02586	2.15424	5.61789
Ghir_D04G014620	0.897679	26.3096	23.9733	30.8459	38.5979	24.8943	28.9264	43.5652	38.4638	34.0376	25.9412	31.6927	33.9722	29.2678	39.3975	23.9618	41.67	19.3294	18.5919	5.74855	4.84396	5.47005	102.685	83.4058	14.5909	96.1407	37.1261	66.6528	13.0463	19.5308	20.3276	29.23	18.5099	27.0189	84.6428	35.3317	107.804
Ghir_A01G019460	0.863048	8.35554	19.7076	17.795	7.8287	6.32218	7.73854	10.8419	8.64313	9.31018	8.02816	7.72398	9.04693	9.0035	17.8601	7.73416	9.00431	5.09096	5.43775	0.283292	0.801432	0.606291	9.70818	7.48348	2.51464	24.5228	11.5881	15.5536	7.12695	9.29849	9.31971	17.1318	5.74798	9.2954	9.32722	1.78084	10.3687
Ghir_D01G015990	0.82815	9.70372	25.1835	40.4766	26.1176	4.87721	6.16975	15.6415	8.50991	8.89324	34.5238	17.7776	10.2473	11.0904	12.3545	8.99782	10.863	17.6196	6.87817	0.42284	0.212723	0.452473	5.19906	4.22626	2.14507	15.5415	8.46429	9.48511	3.56199	2.90883	4.12319	4.60596	1.84484	4.53797	6.43815	6.95778	33.3074
Ghir_D11G006760	0.747417	2.67993	5.10513	5.56727	2.27132	1.38729	1.01272	2.18827	2.6614	1.95743	4.01769	2.78534	2.00094	2.18521	2.6278	3.1511	1.83585	2.51648	1.39745	0.256747	0.538511	0.556391	3.01699	5.3011	4.38346	5.5352	3.37466	1.99774	2.24632	0.674892	0.907399	5.03308	2.641	2.73207	3.33647	3.7453	6.5726
Ghir_D04G017590	0.664916	4.31987	3.57031	5.39186	1.60578	1.36338	0.881	2.15377	1.53866	0.812652	1.76008	2.83504	2.39377	4.9485	2.56408	3.00297	2.12507	1.84551	1.42875	0.286549	0.426776	0	1.37169	1.28559	2.31875	1.41236	2.4991	2.55426	0.123085	0.444716	0.969947	2.35808	2.15713	3.81459	4.60351	2.72848	4.68569
Ghir_D02G003830	0.880898	14.3802	14.2391	11.9289	8.58295	2.66552	6.15313	14.7066	11.7441	10.3039	6.21168	8.2797	8.02139	3.85623	8.55847	3.64043	5.96989	6.12695	4.14323	0.880239	0.960537	1.57005	14.9819	15.6154	1.78847	23.2381	8.62602	14.728	1.23251	5.51086	3.70283	10.5893	4.1157	5.30773	14.7428	5.08778	23.0972
Ghir_D11G004920	0.611698	0.951144	0.859133	1.12407	0.908556	1.35951	1.70223	1.65371	1.59783	0.955488	0.80565	1.32622	1.2313	1.18436	1.46435	0.933392	1.16448	1.14918	0.906847	0	0.146831	0.156158	1.01934	0.599668	0.666945	1.2323	0.701404	1.00846	0.395138	0.695008	0.837061	1.78906	0.988695	2.03187	3.64009	1.99017	10.6084
Ghir_A04G010400	0.855303	26.9238	26.6662	28.218	33.2779	21.7495	27.2535	43.2585	38.864	31.657	23.1795	29.7034	41.7894	34.1164	43.0681	21.9093	50.5332	16.1652	26.0218	5.28067	4.77694	3.77656	55.7923	49.6709	9.31363	54.4515	18.4632	38.5281	5.80006	9.3805	9.34974	16.1963	10.3806	10.416	31.6652	18.0172	57.0411
Ghir_A02G006800	0.922581	26.7612	39.2948	45.357	30.0125	22.0751	27.0954	33.4918	31.2232	32.6617	24.0355	27.2228	32.9994	26.0292	44.4612	26.17	34.7475	29.1055	27.1633	2.88121	3.68912	4.09274	42.3301	34.2601	12.9734	77.0168	34.7149	57.1444	10.4176	18.2191	21.5998	38.0499	12.6736	18.7012	22.0837	13.0506	32.6576
Ghir_A09G010580	0.954717	19.4165	40.7356	33.7818	22.023	15.3133	16.4315	27.4868	23.4494	20.956	29.523	22.7112	19.6738	22.2345	50.8641	21.4123	32.3802	31.1733	20.7996	3.27421	3.96474	4.99573	44.4678	40.23	12.4929	74.2416	38.3221	49.5483	13.4851	21.7988	15.3016	42.2288	19.502	19.5726	29.9017	14.8803	54.8545
Ghir_A06G007750	0.771798	16.6749	85.9594	88.6677	36.1388	4.75304	7.16587	62.3574	16.6832	10.7721	68.6626	48.0209	13.1757	47.1551	103.499	23.2766	49.437	45.792	15.1904	3.32947	1.32213	2.157	33.122	17.0671	4.62789	58.7044	16.9066	29.2817	42.4271	42.3317	55.4554	96.6427	17.0852	31.0336	89.5134	40.6137	71.0379
Ghir_A03G007060	0.866972	46.0645	133.187	150.098	74.416	45.6533	58.4511	100.478	58.0488	44.0525	92.5128	85.3339	27.3205	78.8295	90.6265	28.4598	66.0187	51.5327	16.5389	6.26287	5.04135	6.50369	70.3722	56.7807	14.7407	109.614	59.5465	97.832	38.1245	33.2092	30.184	45.9204	14.1426	18.3991	44.3958	19.3484	47.189
Ghir_D07G018200	0.730773	7.7107	19.0232	15.4687	23.3113	24.8064	14.3973	12.2789	22.4306	14.1844	16.5036	11.1199	22.2207	5.93506	8.73365	7.35126	10.4889	32.1821	21.4075	2.38227	0.874284	2.20282	15.7906	24.6283	2.18866	39.9857	24.3526	32.3887	0.898099	5.67945	2.75495	3.81254	3.86817	3.32303	8.03589	11.5696	40.7447
Ghir_A03G013490	0.476614	153.555	33.2319	68.5769	9.5832	5.3631	9.48216	20.9995	8.2484	6.45006	44.9875	33.7575	50.6456	21.9185	17.1021	123.933	15.1697	16.5376	13.0976	0.745783	0.677705	2.3428	6.80792	13.848	6.1206	18.2897	9.67717	11.5049	131.491	35.5055	52.8619	111.139	56.5542	53.4561	27.0339	12.2574	99.1271
Ghir_D03G018040	0.839191	18.3457	61.117	76.7749	15.4843	9.69362	11.4758	28.5123	9.83113	9.32142	28.4842	17.2257	7.91506	33.9911	42.5868	8.98713	19.1565	6.40757	5.05673	2.33273	2.89707	3.2211	34.3206	26.662	4.87536	48.1397	17.474	40.6954	15.7213	19.7769	16.1679	49.7719	12.6471	15.7533	29.2019	11.8181	33.4109
Ghir_A09G025170	0.93785	23.7174	62.8789	63.2414	33.8991	9.9969	16.6981	48.731	28.8443	31.6263	53.1034	46.6762	26.9926	40.091	58.0177	19.3462	51.4297	30.7617	15.5367	4.55576	3.88935	7.2161	63.711	49.1671	6.49781	78.3268	29.4271	69.1845	15.8063	24.0932	30.1543	43.9616	17.3101	16.6235	61.2651	27.7307	86.073
Ghir_D07G004980	0.850207	68.4999	107.474	137.371	118.781	82.877	82.7585	72.2619	41.2281	43.9697	90.4924	68.613	49.3747	74.3464	69.3515	68.8426	94.8081	76.4284	44.211	27.2581	15.3199	17.3114	137.821	187.666	89.6397	257.847	166.781	197.803	70.8199	57.5102	74.7178	135.451	76.0593	83.9046	164.356	62.3553	171.698
Ghir_A03G001170	0.741756	13.6335	56.7893	63.3512	11.8731	7.03717	7.99063	19.1104	4.55918	5.00646	26.9519	16.6593	4.11904	29.2308	30.4955	3.74689	14.4912	5.51982	1.629	1.58127	1.71529	1.56253	18.1767	11.9344	1.8556	23.4309	5.83728	27.4294	17.2736	13.765	15.1508	22.8614	9.00695	5.14794	18.0935	8.59332	18.5234
Ghir_D08G001160	0.903544	29.5715	81.4419	87.7685	53.579	31.0844	36.9446	59.3356	26.6837	30.9809	79.8503	56.687	23.0369	58.1662	87.415	19.5399	72.1476	46.785	17.1322	9.39806	9.39785	9.13495	90.3567	72.0441	19.0975	173.482	94.4085	143.136	36.9047	38.705	54.0008	84.1482	24.6699	37.6297	80.8178	30.6904	84.8474
Ghir_A05G020500	0.889634	19.0649	33.9572	38.589	20.9496	18.8605	19.9146	26.0878	24.36	22.5777	18.9977	17.801	20.2585	19.9522	24.1579	15.7723	21.5023	14.7988	11.9641	4.15525	4.90278	4.27288	39.4317	35.8448	10.853	65.0105	29.7042	49.7146	20.1958	20.2649	19.6551	34.4962	15.36	16.7856	30.275	10.3901	23.4136
Ghir_D12G024800	0.833729	5.22907	7.94329	5.51359	12.1099	4.42004	6.05633	11.6003	8.71545	8.61839	8.13152	7.37423	7.25632	4.21039	8.19999	6.29255	6.90733	8.53434	4.83927	1.51879	0.480964	1.36312	7.54227	8.93166	3.4248	11.8024	4.25809	9.18789	1.31204	1.32378	2.72524	4.33397	2.32401	3.55433	16.83	8.37593	19.4866
Ghir_D09G010340	0.878847	25.5525	27.859	22.6156	27.0425	23.3151	24.3278	32.8749	39.2692	39.4723	26.0269	25.6917	30.0459	18.0061	36.0164	23.459	36.0623	45.9172	28.7446	6.18231	6.48723	4.35234	47.1351	46.3984	15.0782	74.3938	35.2374	45.6138	11.9637	21.9906	21.6785	45.1131	22.8586	24.9432	33.1885	17.5751	46.8116
Ghir_A03G020130	0.763284	88.1999	165.324	148.632	12.5397	9.1685	12.7655	19.3286	15.0529	17.8284	55.5127	22.6432	39.5673	55.9927	77.8243	53.3379	60.2126	36.0228	26.8789	6.04067	4.13561	5.36235	51.5955	36.2393	6.1364	71.4051	28.9913	52.4762	14.6227	18.5763	13.6203	37.8557	10.094	9.6203	22.13	12.3774	24.9047
Ghir_A12G024820	0.825267	6.02749	7.98046	6.30613	13.5807	4.99207	4.97667	10.45	10.2437	6.81575	7.30562	6.61825	6.30779	4.45391	6.1746	5.28484	7.76709	12.4252	4.44289	1.59976	1.15559	1.53705	12.6634	7.41219	3.74891	12.281	6.91049	9.06271	1.60871	1.94739	3.3509	6.11328	2.96469	5.68481	19.7411	10.5176	33.117
Ghir_D07G022520	0.623454	30.6318	10.7607	14.2429	12.1223	16.1005	13.6358	15.1246	6.98423	9.65634	22.7419	15.2763	14.1835	20.0465	19.7686	58.9823	11.8854	13.7605	4.51256	2.04087	3.06215	2.27045	8.05552	20.0722	9.68137	17.8573	26.5824	17.4604	21.0482	8.11451	14.3106	28.2849	25.418	40.7643	36.0042	8.64031	34.2813
Ghir_A01G007220	0.881223	10.6658	18.1614	12.4536	9.24515	8.28549	8.03485	9.92264	19.6037	12.1108	11.732	10.4023	22.2267	12.1836	12.2069	12.421	11.9712	8.94625	7.93474	1.99217	2.08789	0.970346	12.6915	9.16485	4.70192	19.9317	12.5612	14.8688	3.80994	5.17653	6.84374	18.4211	9.96063	10.9676	19.9067	6.45578	29.6694
Ghir_A13G001400	0.853856	34.6782	61.1889	73.833	85.6295	30.6378	31.4392	79.3604	37.4664	38.0115	125.578	81.6217	34.8092	57.08	87.4814	34.2592	123.008	49.6812	19.041	21.7987	15.6528	15.7903	138.587	104.357	36.7877	204.237	90.0004	146.568	22.1887	30.8442	43.8329	42.1262	19.364	30.5632	92.9748	50.2976	123.453
Ghir_D13G001690	0.812699	40.406	77.5008	92.681	94.1817	34.8703	37.8503	94.2868	43.107	40.8681	143.886	92.479	40.8181	71.6035	113.03	49.236	144.492	57.909	22.1139	21.9555	19.2696	21.6968	155.799	114.349	47.1131	230.872	108.542	176.563	25.435	35.3838	56.3007	19.5281	24.829	36.9546	145.35	68.6337	155.667
Ghir_D12G002070	0.845132	10.1294	11.2874	17.1867	18.8017	8.16089	10.3568	14.067	10.307	12.8542	12.8075	13.6301	13.6983	11.058	12.8186	10.1092	13.5458	10.7564	7.24577	2.86728	5.1594	4.5933	31.3643	22.2152	6.66076	45.0829	16.5873	27.1315	3.91155	7.2929	7.53591	7.64376	7.22118	8.86004	24.1791	18.6386	61.7539
Ghir_D09G024310	0.922871	42.7689	95.74	90.0313	55.5025	19.5328	22.6799	66.4988	41.4321	42.5756	92.7815	76.2775	36.9938	60.7393	74.6589	37.0674	74.8178	55.2766	21.7002	11.5783	7.58655	13.178	81.3438	64.6755	14.2976	106.425	47.4368	95.7305	36.328	45.3219	47.8239	67.7747	29.7397	34.8597	82.5449	46.8466	107.719
Ghir_D06G011210	0.874237	20.5359	32.5496	25.0656	39.7137	19.1529	24.2078	42.0369	28.7916	30.5735	49.4536	46.4973	33.321	25.1431	36.3021	22.4461	38.5829	35.728	17.0194	7.62046	7.1077	7.7609	53.0256	38.8167	14.4207	74.6515	43.4709	61.7765	5.23683	7.39656	15.4323	19.5243	11.5557	28.6411	67.1415	25.1658	82.0254
Ghir_A13G014970	0.806583	35.2534	49.9922	44.5794	47.7913	26.961	33.2669	35.4433	24.9335	46.9408	66.5687	48.8984	25.0185	32.317	29.3182	21.5726	71.709	55.3904	26.0066	13.186	12.986	12.6	82.8316	75.3244	28.8142	103.746	70.5816	85.7678	14.0544	17.9345	19.9591	23.0991	11.4211	15.7755	40.8004	23.1292	59.6202
Ghir_D12G022750	0.873182	40.6887	90.357	99.4113	35.73	20.6956	26.8448	51.807	24.7212	27.0913	58.9824	54.2737	33.6547	53.6336	74.0405	30.6173	57.1358	38.0342	25.6333	6.81637	5.69093	6.34085	45.4367	36.8493	7.75366	73.9988	37.2851	70.7101	31.9834	33.9729	32.1184	46.4956	19.194	18.3126	35.3951	17.9662	31.6781
Ghir_D03G013570	0.81279	10.647	9.84707	11.2281	7.03945	5.05388	8.12224	10.3616	10.9377	12.6055	9.0336	11.356	14.2901	8.59643	16.6714	12.5057	16.7004	11.8414	16.2621	2.61562	3.59067	2.67848	14.0071	15.948	11.4519	29.518	15.8859	23.1513	3.15734	3.45762	3.84223	7.92919	5.35206	8.14179	14.5234	7.98862	21.33
Ghir_A05G025580	0.780704	3.44253	6.36365	11.0205	3.61767	2.16547	2.9013	7.69361	4.05318	4.78109	6.71606	6.73658	6.30768	6.45399	16.7303	4.13376	7.96508	3.55606	4.41782	0.514801	0.809538	1.89361	6.12161	5.26285	2.18454	13.5389	4.00432	8.7462	3.44696	6.29786	8.8122	13.2007	5.20216	12.0797	18.7059	8.12201	36.1404
Ghir_D06G007990	0.687298	10.5235	58.2253	66.1197	26.0065	3.38151	5.20983	40.2204	12.1561	7.05844	45.4484	29.793	7.57207	35.0043	71.4078	16.0182	29.1556	26.0051	12.4661	5.24664	3.30928	5.37759	31.4378	19.4198	10.5365	58.0132	19.7959	35.8387	39.3213	41.762	49.4023	92.3376	17.9145	35.5636	81.8952	36.8676	70.2144
Ghir_D06G015710	0.90067	25.7033	42.0435	36.4797	17.9245	9.54898	16.4549	19.7384	13.4292	18.2777	22.9747	17.3634	25.6392	24.417	19.6288	21.7935	19.6154	17.0838	16.8393	3.52222	5.45133	7.99692	33.8063	29.8881	9.66647	70.0215	36.8318	50.8045	7.19953	10.9471	10.7165	12.9438	12.1116	10.5439	36.7825	13.8742	48.7888
Ghir_A07G008950	0.863889	149.115	200.872	200.599	157.692	69.7251	83.7763	111.899	112.446	105.947	179.023	101.389	123.97	112.23	123.681	164.953	250.742	185.323	155.632	16.1737	8.07901	23.0105	84.9726	81.4176	27.7571	251.49	185.407	169.596	25.9623	26.2761	38.3407	57.6065	20.2485	57.7361	124.58	86.3302	322.392
Ghir_A08G001150	0.838952	28.1776	102.154	93.9007	56.5612	35.1961	40.9749	67.8593	32.9988	37.2804	106.942	85.8115	25.6488	70.609	106.68	20.5925	88.5913	75.4668	25.1764	18.9236	11.9694	18.1752	96.8244	99.3515	36.2964	172.315	108.795	148.487	56.6978	53.362	54.8619	112.685	36.8597	33.2178	103.119	35.422	111.541
Ghir_A03G000080	0.730677	5.86895	6.57124	4.77356	5.13882	6.2743	5.96516	3.9736	4.2893	3.77541	3.34167	5.45378	4.98078	5.55983	6.97693	6.07658	2.27366	3.52773	5.0342	1.39552	1.60404	1.49332	5.14912	6.25818	6.88138	10.1447	9.19356	8.49383	3.35641	3.24718	3.54494	8.95619	4.47079	6.98171	8.32689	3.28044	8.93872
Ghir_A04G015390	0.775938	11.6442	25.2973	29.7064	57.3801	29.8296	28.9498	21.4326	10.8109	17.1919	57.2956	35.6957	18.9301	17.5246	29.6406	23.0275	51.4075	54.4908	27.8979	2.97509	1.26993	5.50849	10.5046	20.8003	8.0957	48.5672	42.8411	33.0332	6.96907	6.47618	10.8292	9.76758	2.62964	7.92627	22.338	9.89588	59.4496
Ghir_A05G002030	0.860481	23.7047	21.1023	24.9477	30.8333	28.7725	27.5252	31.1825	27.3119	28.7378	24.2334	26.6275	23.0989	23.0813	24.3435	25.8062	38.9057	35.6472	25.7008	8.40053	9.91822	8.28711	49.8608	38.3946	18.4106	88.3634	39.5733	58.9921	11.144	13.783	17.4855	21.5837	15.0116	20.1808	51.3049	32.4716	84.8353
Ghir_A05G020110	0.739321	13.8433	21.528	9.03326	15.7559	14.8944	15.4822	12.0891	18.9219	14.8283	17.6109	26.1396	7.54061	21.7098	13.1795	12.3988	18.6454	29.1523	21.6108	3.35841	5.47492	6.75032	18.9741	27.0071	15.6747	36.9072	24.1656	25.8109	4.20587	5.17877	8.03471	10.5662	3.33832	9.7404	24.0993	11.1421	45.2495
Ghir_D08G026680	0.76112	3.75466	21.1157	21.355	5.38438	2.80622	3.57694	8.96872	4.93417	4.37684	10.2494	4.11688	3.16671	7.34785	20.151	3.45417	10.6278	9.35193	10.6174	2.06119	0.754485	1.30393	7.44505	6.69578	1.8081	12.924	3.98052	10.4579	11.0488	6.99145	8.86947	13.0209	2.62861	5.34568	24.3358	7.23329	17.0042
Ghir_D02G021530	0.688215	58.2804	121.07	107.951	7.53585	8.24696	9.00146	11.7632	10.3939	7.3477	37.8709	17.4542	28.6459	35.1162	56.2954	30.9978	46.279	23.5035	22.6918	9.56775	4.70587	6.12221	39.8083	34.3215	5.49418	46.4418	21.6226	36.9778	14.8745	13.7435	12.9844	23.9898	9.57368	8.13022	18.6896	9.97351	21.213
Ghir_A09G023540	0.855202	3.04763	10.0948	7.12896	5.62498	1.42181	1.52255	8.14116	3.36104	3.52673	10.034	4.92271	3.91689	5.82422	10.8796	3.36111	10.855	4.798	3.70527	1.34666	0.817167	1.2576	6.87779	4.80135	0.836458	19.4488	6.81299	13.1517	4.40484	2.973	6.46237	5.59008	1.01655	2.09714	8.52184	3.61655	14.4469
Ghir_D08G008270	0.716633	40.1332	63.7142	78.5232	113.58	88.5706	80.2314	36.109	33.7231	46.642	42.641	75.6238	28.3734	26.6747	34.0842	27.6237	70.2452	120.268	88.7167	4.36345	7.94156	6.19818	27.9325	33.8184	11.0749	84.6468	55.6668	68.2353	37.9124	46.1033	66.5541	80.9989	65.5196	71.9423	81.4447	30.7623	132.901
Ghir_A06G017500	0.833128	46.813	82.4302	105.189	38.1273	21.1391	26.2779	56.7374	32.545	26.7486	64.3186	55.8815	39.1966	62.978	109.71	36.9616	65.6272	27.758	22.347	19.8858	16.3868	14.8057	85.6357	79.9508	23.5966	121.953	54.8034	98.3462	45.9812	46.6693	68.7645	93.7917	39.1814	54.7354	116.337	54.3766	100.426
Ghir_D01G005430	0.872447	17.7534	70.6591	59.7612	36.3372	14.4736	13.1053	34.5021	26.1313	19.7365	53.3871	34.8323	20.1404	27.3663	44.471	15.7735	32.4392	32.9236	15.2612	4.79021	5.04215	5.76773	27.6865	21.3525	7.44601	49.1142	17.0721	25.6869	10.1716	11.2448	10.8178	16.2986	4.94002	11.3247	24.8724	16.8603	60.3075
Ghir_A12G022120	0.610502	20.005	15.8889	22.6659	4.86095	5.59563	4.14268	3.3093	4.3732	3.05691	18.6532	12.5579	8.41438	23.6104	9.57439	15.3023	8.60953	9.49852	13.4932	2.21612	3.66845	1.65615	9.99948	12.5273	6.14011	10.2157	11.2923	9.27645	7.01123	4.79184	6.03265	8.01295	7.52027	9.47984	14.3339	7.77939	6.39658
Ghir_A06G021640	0.79052	3.6509	7.06629	9.65857	4.52558	3.69089	4.20511	4.07089	2.89815	2.01987	5.79895	3.62525	4.702	4.34284	4.79792	4.9738	4.73626	2.97441	3.37979	1.89415	1.59342	1.26067	4.92954	7.67548	4.01104	6.36613	4.7864	4.86117	3.98002	3.41416	3.90493	6.55799	2.94507	5.34031	4.32878	2.05399	7.19721
Ghir_A05G010250	0.569922	3.24552	4.79057	7.00477	2.00557	2.53506	3.55538	10.8187	6.81296	6.51687	3.80045	1.60055	3.68631	2.11281	1.52891	2.38296	1.77413	1.70694	1.99017	0.955735	0.402961	0.825181	3.36444	3.76493	0.765763	6.29875	3.59073	3.48422	3.24795	3.7167	2.98814	4.99338	4.36843	4.11948	2.89375	5.77247	4.45315
Ghir_D11G011390	0.56766	3.87563	2.69045	2.30392	2.30501	1.11656	1.47321	1.31977	1.06817	1.21693	2.99833	2.53718	2.68057	3.19013	2.85408	3.65246	2.96401	2.68483	1.59709	0.429686	0.58041	1.23578	2.36668	4.22161	2.21525	3.30267	5.20135	2.76727	2.67361	1.63084	1.06196	3.36827	1.0209	4.51781	1.90219	0.610553	1.48318
Ghir_A03G004220	0.833684	49.7753	87.3315	88.1492	137.485	43.6271	33.6344	70.2297	36.7779	65.1016	174.274	106.526	74.1129	73.5547	116.765	69.9021	171.17	171.889	63.0628	10.9417	10.9937	25.2146	55.8552	71.575	27.9763	164.458	95.5014	113.996	17.792	25.8309	43.4124	41.1971	13.1338	30.5527	89.2635	51.6492	148.882
Ghir_A10G013980	0.844529	56.6887	77.2491	82.6564	79.0874	29.8634	28.0926	47.0072	28.8644	32.897	125.146	86.1939	42.148	66.4341	97.7508	51.1152	118.101	57.2262	30.1336	13.9543	8.34158	7.72611	40.5716	34.1161	19.2276	56.3137	33.5454	45.9772	17.7816	20.5322	23.8287	42.911	17.5512	29.8564	68.7555	47.1106	96.241
Ghir_D03G013450	0.946723	63.4534	91.6854	91.3974	60.4182	53.1609	47.643	57.3593	52.1672	51.4115	100.152	71.754	60.9713	61.3653	104.881	55.0428	84.6876	56.3438	46.3408	15.8806	15.8143	14.6311	62.0848	65.6362	24.5762	106.634	57.356	77.649	40.2429	51.7224	59.0624	78.3049	31.9269	48.6836	89.7991	39.9712	92.7304
Ghir_A03G003980	0.809534	8.91381	5.81039	8.11632	6.05854	7.44358	6.90681	8.046	6.95653	7.73118	8.10165	7.03554	8.201	7.34731	8.25399	8.82074	7.68747	7.16031	6.19494	2.02754	4.11444	3.0624	8.49433	10.2791	5.85552	14.8947	13.4385	13.0934	4.51901	5.96162	6.94602	5.94962	6.5119	9.98995	10.6995	6.25061	8.32317
Ghir_A03G020190	0.903073	22.6925	40.3709	46.0994	39.6237	20.5247	22.7853	32.3575	23.5716	21.4293	62.1948	40.7322	26.0373	37.0228	52.8941	25.6608	49.7364	22.7139	13.6353	5.86537	5.93131	8.41456	23.657	22.1114	8.00398	57.6608	29.7193	47.7333	9.97962	13.4991	24.6067	27.1319	10.8511	23.1984	80.6884	29.8549	65.0829
Ghir_D11G031140	0.797238	22.8155	22.8534	30.2392	30.1986	26.7774	30.9467	41.3287	36.2717	32.6771	30.0573	27.6077	31.5348	23.1888	31.3683	23.3612	38.3007	24.6869	24.2232	12.207	10.6932	10.3178	40.3032	34.2107	22.6121	57.6818	24.3366	43.551	9.53996	9.62827	9.32959	24.0998	24.0711	21.2523	43.4811	31.2981	63.9729
Ghir_D05G008150	0.693603	26.8471	30.8004	23.48	5.53009	6.47555	8.94776	8.68685	8.92409	7.49461	16.2899	16.3726	18.3243	15.4166	20.9439	24.0231	25.2018	13.0129	17.8268	3.34952	5.63491	5.81092	12.2858	19.3658	12.3819	25.7791	16.8582	20.4086	17.5826	8.38176	13.4285	25.7764	14.0299	26.8984	21.4408	6.52053	33.2108
Ghir_A09G015360	0.528419	28.3558	23.4727	38.3438	7.22707	4.52473	4.83556	4.80689	5.22692	3.76242	15.2627	10.9427	11.1485	16.8902	12.0845	14.3236	9.96974	8.62795	7.96807	2.52521	4.75021	2.53002	8.0364	11.1082	9.48996	8.94933	15.8626	11.3312	13.2458	8.06585	6.28222	21.4261	20.9669	31.0149	18.1485	5.82236	14.279
Ghir_D05G002190	0.851612	37.8137	34.525	42.082	46.8541	40.3165	37.2701	37.4651	34.3098	41.5251	36.6279	30.9249	37.5591	29.4255	30.2393	36.1615	48.2427	50.888	44.8146	14.9574	16.4994	13.7217	54.4434	49.2533	28.6473	112.207	51.3449	80.0445	22.2761	24.694	25.5813	27.8606	22.6498	28.6273	57.619	39.5002	89.0778
Ghir_A09G010840	0.596684	31.9274	33.5041	45.0847	31.2745	29.4464	26.493	17.141	13.7873	16.1502	28.8981	44.0629	17.207	38.0724	28.0808	20.9545	20.1401	14.7828	14.8728	5.8446	7.96558	8.66077	16.2535	34.2966	19.4596	30.0745	24.0151	18.3525	40.7121	24.7815	30.2884	38.1766	41.6298	38.2942	31.6232	15.8154	37.8291
Ghir_D05G010720	0.873145	8.60958	7.80025	9.37241	7.37068	6.8609	7.11404	10.9341	8.66688	9.2434	9.15866	6.91935	9.17356	7.71896	10.1734	6.92025	10.94	6.14386	6.42772	3.04552	2.85784	1.75514	9.19604	7.11414	4.46534	12.5217	7.2923	10.2561	3.42006	3.46372	3.68339	5.73655	5.19322	3.90443	9.9201	4.7272	11.3029
Ghir_D07G019640	0.751388	10.4932	22.0825	19.2247	17.9106	7.42779	7.70006	17.245	12.1807	11.4464	16.2626	18.5304	9.8296	15.5125	19.7917	8.22524	16.9018	6.82224	4.67471	7.89766	1.92106	5.85963	15.99	18.7546	8.36234	24.7474	15.7135	26.1887	14.7055	15.5474	23.2849	23.0678	16.7275	15.3016	21.8286	12.9583	49.8737
Ghir_D04G020210	0.76036	6.9804	15.0743	19.6045	29.3271	19.8065	16.6692	13.5633	8.91046	10.9572	28.1722	11.784	9.61643	10.6935	13.2277	10.8865	21.898	21.4983	12.466	4.76014	1.65319	5.26592	6.66557	16.974	8.07902	34.6316	33.6689	25.9949	5.39767	3.54781	7.037	13.8686	1.77179	5.49221	18.6162	9.61678	37.535
Ghir_A01G009840	0.855382	9.42876	9.78757	11.3609	10.6805	9.49195	9.42099	12.893	10.7934	12.2191	14.0863	10.1686	13.0712	9.5553	9.68751	11.0688	11.8698	11.5682	11.2749	2.9965	2.37916	2.28027	6.40763	8.19365	5.52373	20.702	9.39798	16.7286	4.78184	3.65404	6.26163	6.15352	5.71154	6.12619	13.8469	6.34048	15.9937
Ghir_D05G035530	0.80979	62.0142	96.1762	122.603	37.8913	21.1721	20.0077	47.9618	22.5506	22.9497	88.7358	41.1669	31.1145	53.5063	55.9358	33.9154	45.885	27.1052	17.5623	19.7946	10.5681	16.2686	49.6761	52.1748	21.2092	82.5053	46.01	58.3252	31.0952	39.5093	51.205	74.229	26.1346	36.8581	98.5335	56.0587	128.561
Ghir_D02G022070	0.835108	7.66358	6.12527	6.23163	11.2621	7.44986	7.0017	10.3065	5.06968	6.17328	11.3505	8.91222	5.75731	7.64424	7.83984	6.69438	9.28341	8.62232	5.83182	3.91806	3.13579	2.81087	10.5163	8.26779	7.23011	19.3507	11.8858	14.8198	3.96419	3.38923	5.15409	9.58084	6.10487	6.98592	11.6181	5.59399	15.1005
Ghir_D02G021610	0.829454	11.4931	19.2766	26.631	25.3332	11.5253	11.3456	26.358	24.5122	21.5472	30.5439	19.8412	12.6727	20.2222	36.1768	14.6755	34.8227	17.9674	12.1702	3.65116	5.14647	6.00045	17.2278	15.9531	6.07684	29.5908	18.4859	18.8549	4.47125	4.97289	11.4373	8.20052	5.3695	13.4107	28.1521	18.3131	53.392
Ghir_D02G002200	0.687396	12.7681	8.71442	10.24	8.17155	12.795	11.2307	9.25607	9.71142	9.79821	12.1126	18.3101	19.8905	13.567	21.8066	18.4066	19.0121	12.3199	10.8031	2.84586	5.13396	5.22275	11.1339	12.6429	9.94348	24.2944	17.4265	17.5824	16.3731	10.471	12.6818	18.4995	13.3482	14.2515	18.0394	6.55181	15.232
Ghir_A03G005320	0.923573	82.4841	133.488	114.482	84.1543	61.1767	64.227	78.7645	64.4777	63.8556	121.367	91.1894	81.8674	93.4545	119.314	70.9559	110.522	72.6683	49.1397	25.1519	25.9135	25.6586	74.7104	71.6103	36.5645	121.133	68.9338	89.1532	56.9116	64.4052	76.3654	88.419	42.6651	54.711	111.584	47.4742	121.834
Ghir_D10G001480	0.839476	75.5015	70.4382	66.354	68.3732	56.2832	56.8576	57.0588	64.1904	64.3487	72.7143	63.9209	93.9668	66.9193	89.0571	76.4483	64.1989	58.6516	75.8158	29.1037	34.7524	30.8117	74.3493	83.9907	50.3735	116.35	59.1731	73.9968	45.7771	41.8774	42.6766	49.1807	41.7616	46.8039	69.3793	39.7932	128.753
Ghir_D01G006890	0.878159	76.6613	81.285	77.3114	73.1876	65.5383	71.7097	89.8956	98.2116	87.625	75.9287	68.4609	80.9712	76.9336	80.398	78.6872	80.2956	62.6539	79.9128	28.7809	34.1655	26.9568	79.1894	73.6181	47.6651	115.251	73.4496	92.7953	33.088	40.7821	44.1746	59.5205	43.0194	54.4634	83.2914	55.0022	123.9
Ghir_D11G003820	0.768903	26.6187	30.8097	25.99	29.8215	21.0525	19.2612	20.4922	16.0726	26.5205	36.3068	23.4693	17.7795	21.4148	23.7951	23.1237	34.0216	49.5284	33.3167	6.12654	8.47427	9.01946	19.2404	23.5172	11.0363	44.9012	28.7667	39.6866	5.85568	7.52638	7.12197	10.6738	9.34669	11.8842	24.6944	22.6164	48.0836
Ghir_A04G003630	0.788272	106.942	195.89	237.313	69.361	31.348	29.6361	80.3497	45.1343	48.3654	146.839	69.6184	72.0381	94.2998	113.747	52.8917	100.581	47.2427	44.1022	37.336	30.0924	37.5908	93.9106	94.8592	37.5374	160.684	79.9672	114.136	56.2425	62.8192	78.724	143.561	56.3397	75.2462	178.302	90.8548	265.098
Ghir_A06G002400	0.633985	8.97256	6.50817	6.57834	3.74687	4.16627	5.94566	5.66411	4.57843	3.84998	4.96085	3.47801	5.57123	5.18098	5.53939	6.38885	7.00795	2.70487	5.92932	2.90554	2.7111	2.23908	6.49449	4.4149	4.05553	5.38506	4.4677	7.06065	3.72864	4.3397	5.24862	6.29822	4.23897	5.20692	6.07945	4.42551	4.45544
Ghir_D07G000510	0.63022	43.773	59.9935	47.2213	26.0194	19.5387	19.1105	30.7516	27.3467	21.6101	47.4304	48.4108	35.9686	42.0257	60.6625	39.5326	44.5745	53.6898	50.0473	8.89196	26.3162	21.3114	31.8356	51.18	38.2608	72.4821	72.5602	58.6576	46.7446	33.2045	38.4376	48.5895	48.4393	76.3271	59.9553	13.2139	63.7036
Ghir_D07G009080	0.539212	41.3413	30.1259	40.8171	28.6395	46.0033	50.0786	33.9073	27.2449	24.4021	26.0353	24.4204	36.6768	26.8914	24.4268	32.5915	42.153	28.5485	41.6807	20.7214	21.228	20.3613	41.8402	47.6779	40.1819	57.1396	30.0456	50.4676	35.6143	24.9299	29.2314	30.1722	28.2552	33.7465	36.7135	23.9195	36.7948
Ghir_D05G019860	0.632402	4.28905	4.46576	4.03758	3.22209	3.74494	3.85536	3.691	2.91258	5.58342	5.27581	4.93089	4.84831	4.89064	4.99741	5.02857	6.04918	5.79086	6.50499	2.83522	2.56468	1.65229	4.74055	5.75236	3.91803	6.83605	5.65291	5.77993	4.17636	3.01634	3.6257	5.98681	7.03906	5.86597	4.21756	5.35148	5.63951
Ghir_A03G002820	0.71394	6.92569	6.08179	7.89572	4.40024	5.18707	3.97582	4.79646	5.72075	3.43826	3.88949	3.72885	5.26747	5.80311	5.16269	4.91813	4.2675	3.39946	3.23266	2.03656	2.7653	3.04029	5.04847	6.01172	4.1895	7.89321	4.08419	4.51016	3.76606	2.11081	2.81968	3.93752	2.54582	5.47352	4.64223	5.09899	9.43747

## Sheet: MEgreen_GO
GO ID	Description	GeneRatio	BgRatio	pvalue	p.adjust	qvalue	geneID	Count
GO:0010200	response to chitin	9/55	263/39400	1.11585e-10	9.81945e-09	4.46339e-09	Ghir_A03G007060/Ghir_A09G025170/Ghir_D07G004980/Ghir_D09G024310/Ghir_A07G008950/Ghir_A03G020190/Ghir_D05G035530/Ghir_D02G021610/Ghir_A04G003630	9
GO:0002679	respiratory burst involved in defense response	6/55	93/39400	3.87752e-09	1.70611e-07	7.75505e-08	Ghir_A03G007060/Ghir_A09G025170/Ghir_D07G004980/Ghir_D09G024310/Ghir_D05G035530/Ghir_A04G003630	6
GO:0009612	response to mechanical stimulus	4/55	40/39400	2.99104e-07	8.77371e-06	3.98805e-06	Ghir_A03G007060/Ghir_A09G025170/Ghir_D07G004980/Ghir_D09G024310	4
GO:0009611	response to wounding	5/55	225/39400	1.6015e-05	0.000335829	0.00015265	Ghir_A03G007060/Ghir_A09G025170/Ghir_D07G004980/Ghir_D09G024310/Ghir_D05G010720	5
GO:0005310	dicarboxylic acid transmembrane transporter activity	2/55	5/39400	1.90812e-05	0.000335829	0.00015265	Ghir_D02G020840/Ghir_A03G019420	2
GO:0006835	dicarboxylic acid transport	2/55	7/39400	3.99987e-05	0.000586648	0.000266658	Ghir_D02G020840/Ghir_A03G019420	2
GO:0009864	induced systemic resistance jasmonic acid mediated signaling pathway	2/55	13/39400	0.00014777	0.00150064	0.000682108	Ghir_D05G035530/Ghir_A04G003630	2
GO:0010105	negative regulation of ethylene-activated signaling pathway	2/55	13/39400	0.00014777	0.00150064	0.000682108	Ghir_D05G035530/Ghir_A04G003630	2
GO:0035556	intracellular signal transduction	4/55	192/39400	0.000153474	0.00150064	0.000682108	Ghir_A03G007060/Ghir_D07G004980/Ghir_D05G035530/Ghir_A04G003630	4
GO:0010363	regulation of plant-type hypersensitive response	4/55	242/39400	0.000370288	0.00297827	0.00135376	Ghir_A09G025170/Ghir_D09G024310/Ghir_A03G020190/Ghir_D02G021610	4
GO:0016604	nuclear body	2/55	21/39400	0.000395	0.00297827	0.00135376	Ghir_D05G035530/Ghir_A04G003630	2
GO:0006612	protein targeting to membrane	4/55	248/39400	0.000406128	0.00297827	0.00135376	Ghir_A09G025170/Ghir_D09G024310/Ghir_A03G020190/Ghir_D02G021610	4
GO:0000151	ubiquitin ligase complex	3/55	124/39400	0.000708291	0.00479459	0.00217936	Ghir_D01G020940/Ghir_A01G019460/Ghir_D02G022070	3
GO:0031966	mitochondrial membrane	2/55	41/39400	0.00151502	0.009523	0.00432864	Ghir_D02G020840/Ghir_A03G019420	2
GO:0043900	regulation of multi-organism process	2/55	46/39400	0.00190373	0.0111685	0.00507661	Ghir_A09G025170/Ghir_D09G024310	2
GO:0052542	defense response by callose deposition	2/55	50/39400	0.00224517	0.0121721	0.00553276	Ghir_A03G020190/Ghir_D02G021610	2
GO:0006351	transcription DNA-templated	4/55	399/39400	0.00235142	0.0121721	0.00553276	Ghir_A06G008330/Ghir_A03G007060/Ghir_D07G004980/Ghir_D03G013570	4
GO:0009737	response to abscisic acid	4/55	413/39400	0.0026621	0.0130147	0.00591578	Ghir_A02G003460/Ghir_D02G003830/Ghir_D05G035530/Ghir_A04G003630	4
GO:0004722	protein serine/threonine phosphatase activity	3/55	207/39400	0.00306683	0.0139175	0.00632615	Ghir_A03G020190/Ghir_D05G010720/Ghir_D02G021610	3
GO:0009595	detection of biotic stimulus	2/55	60/39400	0.0032152	0.0139175	0.00632615	Ghir_A09G025170/Ghir_D09G024310	2
GO:0008080	N-acetyltransferase activity	2/55	61/39400	0.00332123	0.0139175	0.00632615	Ghir_A02G003460/Ghir_D02G003830	2
GO:0006839	mitochondrial transport	2/55	66/39400	0.00387559	0.0155024	0.00704652	Ghir_D02G020840/Ghir_A03G019420	2
GO:0050832	defense response to fungus	3/55	256/39400	0.00554457	0.021214	0.00964272	Ghir_A09G025170/Ghir_D09G024310/Ghir_D05G010720	3
GO:0010310	regulation of hydrogen peroxide metabolic process	2/55	88/39400	0.00678219	0.024868	0.0113036	Ghir_A09G025170/Ghir_D09G024310	2
GO:0045892	negative regulation of transcription DNA-templated	2/55	95/39400	0.00786167	0.0276731	0.0125787	Ghir_D05G035530/Ghir_A04G003630	2
GO:0009697	salicylic acid biosynthetic process	2/55	106/39400	0.00970313	0.0326013	0.0148188	Ghir_A09G025170/Ghir_D09G024310	2
GO:0016747	transferase activity transferring acyl groups other than amino-acyl groups	2/55	109/39400	0.0102355	0.0326013	0.0148188	Ghir_A05G002030/Ghir_D05G002190	2
GO:0004832	valine-tRNA ligase activity	1/55	8/39400	0.0111141	0.0326013	0.0148188	Ghir_D12G015040	1
GO:0006438	valyl-tRNA aminoacylation	1/55	8/39400	0.0111141	0.0326013	0.0148188	Ghir_D12G015040	1
GO:0051716	cellular response to stimulus	1/55	8/39400	0.0111141	0.0326013	0.0148188	Ghir_D07G018200	1
GO:0009862	systemic acquired resistance salicylic acid mediated signaling pathway	2/55	124/39400	0.0130859	0.0371471	0.0168851	Ghir_A09G025170/Ghir_D09G024310	2
GO:0009628	response to abiotic stimulus	2/55	131/39400	0.014521	0.0399328	0.0181513	Ghir_A01G010790/Ghir_D01G011810	2
GO:0004842	ubiquitin-protein transferase activity	3/55	371/39400	0.0151406	0.0403749	0.0183522	Ghir_D01G020940/Ghir_A01G019460/Ghir_D02G022070	3
GO:0048354	mucilage biosynthetic process involved in seed coat development	1/55	12/39400	0.0166256	0.0425082	0.0193219	Ghir_A03G002820	1
GO:0043069	negative regulation of programmed cell death	2/55	142/39400	0.0169067	0.0425082	0.0193219	Ghir_A03G020190/Ghir_D02G021610	2
GO:0006470	protein dephosphorylation	2/55	150/39400	0.0187393	0.0458072	0.0208215	Ghir_A03G020190/Ghir_D02G021610	2
GO:0052386	cell wall thickening	1/55	14/39400	0.01937	0.0460691	0.0209405	Ghir_A05G020110	1

## Sheet: MEyellowID
Gene ID	KME	V0h1	V0h2	V0h3	V6h1	V6h2	V6h3	V12h1	V12h2	V12h3	V24h1	V24h2	V24h3	V48h1	V48h2	V48h3	V72h1	V72h2	V72h3	CK_WT_1	CK_WT_2	CK_WT_3	CK_OE2_1	CK_OE2_2	CK_OE2_3	CK_OE10_1	CK_OE10_2	CK_OE10_3	V991_WT_1	V991_WT_2	V991_WT_3	V991_OE2_1	V991_OE2_2	V991_OE2_3	V991_OE10_1	V991_OE10_2	V991_OE10_3
Ghir_D10G016760	0.681813	0.198029	0.748795	0.649353	3.19242	2.8559	3.32615	2.36284	1.59981	0.818375	1.46165	1.40124	0.962744	0.347272	0.524808	0.298486	1.07626	2.15395	0.189715	0	0	0	6.28851	2.25844	0.471279	4.64672	1.81713	5.444	0	0.27713	0.300395	0.615881	0.326414	0.147906	0.341639	0.45343	1.8159
Ghir_A05G023490	0.71609	14.8052	7.68319	2.72834	3.75788	1.1294	2.77113	5.42412	11.0633	6.25321	2.54931	2.30701	5.49278	0	2.37537	1.54371	0.658383	0	2.90565	0	0	0	4.12918	8.69606	0	18.2812	5.84391	22.156	1.1141	1.74659	0	2.68165	7.25722	1.82713	2.02903	1.7232	12.8198
Ghir_A04G000440	0.596773	0.580593	0	0	0.139599	0	0.136972	1.47854	2.11807	9.21938	4.21419	6.30574	16.6766	0.400719	0.293525	0.285172	0.286685	0.143336	0.145456	0	0	0	1.56878	1.90855	0.997383	7.30518	9.42796	3.84209	0.367437	0.211769	0.33004	0.610183	0.500526	1.83577	1.18533	1.44833	1.54438
Ghir_D09G009220	0.734764	0	0.156281	0	0.404128	0.297012	0.965007	1.11855	0.817486	0.478278	0.184165	0	0.407673	0.165036	0.153376	0.07326	0.13427	0.112224	0.114134	0	0	0	0.452904	0.50128	0.695555	1.2098	0.50242	0.993702	0	0	0	0	0.852848	0.47523	0.137327	0.501758	0.643026
Ghir_D11G031020	0.773758	0.756749	0.541719	1.33124	1.18061	1.9485	1.6038	1.82446	0.782483	1.56052	1.03124	1.84716	1.01758	0.223407	0.193594	0.899305	1.91392	0.931049	0.760157	0	0	0	1.56027	1.11808	1.16855	3.15569	1.70941	2.70581	0	0	0	1.51094	0.803299	0.945325	0.724059	1.49812	4.78938
Ghir_A05G003120	0.775729	0.189662	0.102638	0.276331	1.00788	0.662629	0.725063	1.43619	0.726354	1.28657	0.436331	0.360042	0.786377	0.258724	0.678029	0.474841	0.162111	0.693224	1.01386	0	0	0	0.095483	0.344374	0.23926	1.21341	0.406698	0.7293	0.342517	0.088671	0.096115	0.913009	0.599366	0.381103	0.867202	0.435724	3.15852
Ghir_D08G023680	0.77277	0	1.41658	0.420022	6.98413	13.2607	6.16587	11.4367	5.7206	3.83375	4.55625	3.57767	3.88706	1.58203	4.0532	4.8914	4.07736	1.04088	4.15433	0.255126	0	0.404943	6.08169	8.17992	2.55407	14.9095	7.20245	11.1468	1.82691	20.416	2.48925	13.4747	7.24814	9.9629	11.7042	13.6451	55.2433
Ghir_D13G021710	0.686956	0.743395	1.64984	1.63786	1.8475	1.87293	3.60735	1.70306	6.83509	2.5665	0.528265	0	1.69393	0.438448	0.241677	0.936849	0	0.468941	0.958096	0.330599	0	0	5.15196	3.76407	0.335761	6.78688	1.558	3.32387	0	0.424533	0	2.24267	0.395629	0.373477	0.431336	0.564831	1.00985
Ghir_D05G029520	0.857333	1.62758	0.752819	1.27232	6.94855	9.101	7.39401	5.79946	6.23512	6.07575	1.05228	1.97096	2.62616	0.780213	0.65016	1.30359	0.681559	1.93314	0.921012	0.573382	0.061626	0.13612	7.6703	8.39148	3.61242	13.6802	5.42133	8.17571	3.5922	6.40508	5.13072	8.06507	6.02065	3.80108	8.00216	5.1431	33.2519
Ghir_A09G017320	0.774614	4.28941	2.67486	3.57353	5.3771	10.2315	13.2703	4.01953	4.68801	5.53019	2.50991	3.57359	3.03607	1.5457	2.5677	3.34198	2.67563	1.73528	1.72498	0.43245	0.385802	0.661664	16.2117	14.3002	2.04913	36.6852	11.4087	23.6797	9.60119	9.55287	13.8739	16.6198	9.99628	9.67576	16.6558	7.74433	35.1096
Ghir_D01G003250	0.65937	2.91532	1.40894	1.45308	2.67626	1.44297	3.14935	3.71306	1.98296	3.7879	2.00627	1.97127	3.92892	2.48732	2.02124	2.15601	2.79149	2.17153	3.34055	0	0.053395	0.056787	1.35628	1.0882	0.741787	5.0702	2.84673	5.47189	4.07346	2.1984	8.87975	4.30815	3.69461	4.82671	2.10475	1.5395	9.10228
Ghir_A05G039870	0.913706	0.836157	1.05769	0.751034	5.27391	6.00685	6.33496	8.67531	13.1798	12.3923	2.33913	3.70334	5.90648	1.07959	1.30806	0.712302	1.55047	1.31364	0.917423	0.130228	0.262062	0.243871	6.65312	3.59642	2.54604	8.12302	3.16666	6.71948	0.705239	1.72284	1.12048	3.59017	1.62284	2.75823	1.56098	2.98758	10.7459
Ghir_A07G021890	0.834462	4.25842	2.42577	3.32517	8.82736	4.66546	6.96156	12.7709	15.5027	13.3392	7.96402	9.20083	16.4048	6.32906	5.22719	6.18042	5.50833	3.04473	5.0617	0	0.312984	0.49005	8.36261	4.80936	0.988972	8.36201	4.78919	9.64563	1.89168	6.07214	4.90337	6.99297	7.96764	6.75273	5.852	4.14794	28.3071
Ghir_D09G001910	0.810235	0.469426	0.588136	0.455781	0.9282	0.653573	1.07136	2.23998	1.88755	1.64517	0.564215	0.940609	1.63248	0.371805	0.48992	0.242252	0.56333	0.304006	0.359594	0.118974	0.312166	0.132887	4.77468	3.58663	1.2297	7.64995	2.82698	5.04995	1.23268	1.57673	1.82615	3.63331	3.0406	2.38471	2.18382	1.91079	11.7604
Ghir_D01G001820	0.912988	2.23046	1.95185	2.8013	4.23849	7.02752	7.20135	7.36128	8.59926	8.88571	3.02682	4.32896	5.09458	2.75208	3.02977	3.02466	3.29757	2.33095	3.12383	0.577927	0.117655	0.280956	5.4556	6.5738	3.84379	7.6088	2.77228	4.32087	3.32295	2.61868	3.86735	5.31359	3.15669	5.73338	7.49052	2.61402	14.7351
Ghir_D04G016730	0.8468	2.78792	2.83307	2.26364	5.42271	6.25722	5.2956	4.17715	3.25786	9.51541	1.39663	1.79822	4.30797	1.74306	2.53307	2.25608	4.81465	2.92447	4.25278	0	0.309935	1.02111	9.01111	8.10742	1.74211	25.0334	6.46355	17.6054	2.28713	7.26345	4.85348	4.82007	7.02291	4.22705	6.1453	8.28191	47.166
Ghir_A02G012080	0.738819	0.269753	0.388164	0.351035	1.52747	3.72369	2.79154	2.21352	2.60839	1.90339	0.350189	1.27207	1.6461	0.4156	0.196572	0.463995	0.084301	0.2452	0.085215	0	0.154603	0	0.702494	0.827296	0.273098	1.08028	0.69789	0.603242	0.636952	2.12165	0.756472	1.32436	1.18347	1.91407	1.10262	1.68278	8.17986
Ghir_D07G009380	0.854949	7.15956	9.19986	12.2847	51.5237	80.3165	64.0896	74.8141	110.231	119.468	11.2641	26.2469	40.9691	12.1317	12.0652	8.65777	10.9363	15.7988	15.2735	0.403001	1.93993	1.8441	15.8681	25.7722	6.46967	60.3731	46.3497	36.9802	3.89858	7.07638	3.33952	7.30934	5.92802	9.09813	14.7361	11.7336	59.8026
Ghir_A07G002170	0.806883	0.363795	1.1599	0.397638	1.0635	0.255029	0.644352	2.99051	3.25202	3.57436	0.823742	1.24801	2.46321	0.306892	0.418441	0.450973	0.089339	0.181924	0.602554	0	0	0.204757	1.64095	1.51736	0.407126	5.41422	2.13985	3.18476	0.192965	0.601564	0.18395	0.59629	5.4174	1.40386	3.35845	2.3775	9.9975
Ghir_D07G009390	0.901788	4.39899	3.35568	3.88619	12.4252	12.7576	12.1317	17.1242	24.1716	26.6538	5.58474	8.79239	15.1203	4.99456	7.68723	5.11519	6.4758	5.61405	4.33786	0.717194	1.88395	1.27767	19.1697	16.0543	6.79727	63.7594	32.6992	38.282	4.36819	6.23006	3.32153	7.10097	2.76765	4.58761	6.49675	4.90042	26.1241
Ghir_D04G014290	0.896521	0.663236	0.974886	1.02822	3.28866	2.66431	2.69357	4.82422	4.49131	4.60501	0.993606	1.26578	1.98889	0.387583	0.267497	0.62355	0.417847	0.570254	0.848542	0.219551	0.14727	0.078313	1.25725	2.22717	1.26355	4.59083	1.68804	2.70895	2.06938	1.08436	1.385	3.48914	1.72726	3.71875	2.96031	1.35994	5.70507
Ghir_D10G020830	0.880254	8.93696	17.6858	14.3964	20.5766	14.269	24.9581	26.5616	23.6799	21.6902	13.4602	12.9333	20.6323	8.30583	10.5478	7.3095	6.07181	11.4566	7.78015	4.80421	2.64158	2.1	42.9286	46.1238	8.15655	91.0726	44.5759	58.5008	11.5252	18.7292	20.4759	21.3989	14.4576	14.0567	24.4984	17.6914	62.5544
Ghir_D09G016750	0.819698	15.6874	9.69668	14.0592	18.8192	18.6172	20.1157	14.9321	13.2354	13.3566	12.2759	9.4256	12.897	7.85542	9.71795	14.9294	8.61955	6.4875	9.45084	1.90901	1.74765	1.75764	20.9266	21.9237	4.04752	36.9655	16.6887	26.2049	14.9717	12.0367	16.6574	26.2679	16.9549	18.2063	25.5136	10.5564	39.7504
Ghir_D12G002530	0.866575	7.21587	9.99043	9.10311	30.344	23.5258	23.8466	27.631	37.6485	37.4812	13.8317	17.5408	20.5282	9.94446	12.459	12.1422	10.6036	8.42321	10.0681	1.46716	1.90089	1.34826	17.4897	19.9784	3.13903	30.0196	13.6901	21.3674	5.93578	6.99523	8.43088	12.0141	8.63322	7.46997	14.3804	7.00283	22.7336
Ghir_D07G002200	0.877886	0.102542	0.751821	0.614583	1.33431	0.94566	1.85166	3.69165	4.20204	5.68637	0.788537	1.77351	5.31266	0.575864	0.736167	0.421358	1.16863	0.135435	0.630035	0	0.507172	0	2.12561	2.66999	0.518206	7.34651	2.59805	4.83346	1.07808	2.47471	3.27165	2.72021	2.25023	1.69861	2.81432	3.57737	10.9279
Ghir_A05G031310	0.689237	2.59508	3.50759	3.63927	33.679	56.8208	36.1156	8.24474	11.8895	9.77782	2.85649	7.79825	3.59127	4.6202	1.56233	3.29787	1.67032	5.26145	4.04155	0.965177	0.832857	0.885273	8.04313	6.29308	6.37022	8.94368	9.70119	7.57583	8.79159	4.65802	8.52689	7.88848	7.90818	11.5251	12.7679	4.3627	16.9267
Ghir_D10G001980	0.716436	0.733831	0.424862	0.247297	0.925715	1.78065	1.08736	1.95292	2.33438	3.887	1.07431	0.545706	1.4002	0	0.284479	0.53893	0.515491	0	0.593489	0.554207	0.611429	0.296524	2.83322	2.38727	1.91253	2.39079	0.403539	1.1407	1.83267	1.01768	1.64997	2.24682	1.51433	1.60535	2.53303	1.51159	5.43416
Ghir_D12G026890	0.814109	15.2464	19.3335	22.3767	37.0312	16.6616	25.3892	17.8177	35.8404	26.07	14.4836	17.5124	23.1167	10.9318	9.21246	17.0418	13.4703	13.3881	12.0457	1.39006	4.70232	8.98027	54.2491	34.0198	9.05978	96.417	80.5092	73.345	19.3409	39.663	35.8688	55.5642	38.2593	28.7585	39.432	24.5787	103.758
Ghir_A05G028330	0.864704	13.6318	24.5454	27.6903	38.7635	13.9424	28.1944	77.454	82.0485	80.5285	52.3462	65.6385	78.5381	26.8941	31.3036	16.7563	23.8018	18.6221	10.5438	5.90264	5.73959	6.8236	56.1038	55.9818	10.1474	125.065	67.4366	108.543	18.2858	26.2953	24.275	33.9212	32.9113	22.4303	63.1036	25.2303	97.996
Ghir_D05G029580	0.811942	2.17015	1.13655	0.72822	7.49299	3.78845	7.34468	7.65472	11.5238	11.2097	1.43591	2.18886	2.51861	1.35531	1.53604	0.991207	2.54817	1.43843	2.95926	0.648518	2.01019	2.85037	12.2165	14.8278	6.56118	27.2817	11.1315	18.5037	5.58582	6.63294	6.95177	12.8466	7.43632	9.9804	10.8674	6.39935	37.9295
Ghir_D05G012500	0.887312	40.3486	36.7486	41.3703	58.3669	114.021	169.775	93.2096	109.72	107.01	34.0594	43.768	89.3425	30.2416	32.3261	43.192	55.8334	47.0064	99.9452	15.2798	18.6155	27.4429	104.551	170.874	113.221	233.111	91.5045	186.942	65.8489	58.6195	73.522	118.806	112.21	107.939	127.623	85.305	483.438
Ghir_D02G017910	0.831156	4.15893	14.2291	12.2835	43.2567	33.4217	36.9103	28.4035	34.9424	35.8168	20.3119	23.7485	19.6366	11.8908	17.4323	8.81444	15.9107	24.1616	20.7151	9.46555	2.99795	8.52944	54.1762	49.4144	26.3616	103.621	51.329	75.6961	23.7133	20.2741	27.3561	50.9102	29.5937	50.0861	118.718	51.2754	165.361
Ghir_A05G014520	0.633396	1.84328	1.8014	1.18057	4.34329	3.96165	5.92369	6.87411	7.92291	9.40072	2.16403	6.67399	10.4449	1.94841	3.5975	2.28344	3.05749	1.10301	1.93237	0.477986	0.307688	0.109806	2.47276	3.29306	0.186875	3.53494	2.1936	4.13787	5.69091	18.2502	9.90132	14.0357	18.426	8.11105	3.90416	7.61632	41.7624
Ghir_D01G015470	0.778717	6.16808	8.81912	5.67353	12.8421	8.75872	22.3671	19.3189	13.2484	21.9801	6.78359	5.2286	14.7342	11.5882	12.8252	8.84539	11.1417	7.83231	13.4146	0.696747	2.88954	1.11126	19.2518	9.95239	0.811653	28.5971	14.7747	28.3364	2.98181	4.18168	3.00023	5.30484	3.04908	5.07203	11.3517	5.06336	31.457
Ghir_A12G006130	0.678342	0.653347	1.01127	1.71849	1.73147	2.14453	2.52427	1.19953	1.98019	1.53963	1.2085	0.932514	1.19273	0.611481	1.06662	1.64984	1.02298	0.823894	0.821672	0.377972	0.16322	0.057863	1.0639	1.28454	1.09799	2.10317	2.19722	3.57775	0.455512	0.572285	0.496263	1.17828	0.539247	1.16044	1.62077	1.73405	0.881349
Ghir_D05G011650	0.827736	9.44718	17.5798	13.2509	30.3329	48.8316	43.1765	23.507	33.0465	26.3619	21.2947	18.8771	39.5414	13.6923	20.2607	14.9944	14.5211	10.5305	14.753	2.06222	8.18214	5.39231	24.7664	47.5972	16.2846	74.0706	41.6929	46.2411	9.09451	3.58941	10.6873	13.4743	10.9883	22.6523	28.8683	7.01923	40.8108
Ghir_D02G002220	0.676019	1.23157	4.63034	3.55731	3.19048	3.88165	9.32535	5.58469	15.942	10.653	2.16272	3.21594	14.3763	1.81682	8.48561	8.3128	9.67428	5.79223	8.84384	1.31302	0.158848	1.05671	5.28843	5.70212	5.96034	6.98291	4.91274	7.72141	5.54648	4.0583	3.12402	13.025	8.20611	9.50951	12.3409	5.93131	10.8936
Ghir_D01G002800	0.778045	3.18432	1.9109	1.26542	6.538	7.20143	4.63143	4.80097	4.74873	5.33639	1.88762	3.55273	2.54422	2.07499	2.28452	2.46759	1.8428	3.8853	2.75391	1.06827	0.820503	0.581751	5.84383	5.69441	2.20856	7.46738	3.29823	6.08944	0.817804	1.58228	1.71511	2.40679	2.37194	1.07427	2.48199	2.23957	5.26223
Ghir_A02G004530	0.917092	34.3545	20.9961	43.2848	60.7843	71.1995	75.8819	70.7609	100.827	99.9223	42.6985	53.3203	101.68	44.0262	30.1158	63.3625	35.1928	32.8566	30.9861	10.5245	15.4956	14.5875	97.0108	89.0587	60.7398	104.347	76.3771	88.7028	39.4268	39.1404	36.9894	52.6567	36.499	47.9353	47.5366	36.8391	145.067
Ghir_D11G029390	0.645569	1.89956	2.39405	3.94731	4.21087	2.73512	3.39507	2.74115	2.81298	2.40355	1.71999	1.53146	2.74398	0.566385	1.44999	0.800427	2.14658	3.17878	3.09516	0.464866	0.757572	0.607296	3.23769	5.2728	2.09468	3.0068	2.50007	3.66991	0.682971	0.73438	1.95536	1.64064	1.8329	3.71374	2.55642	1.21538	2.42149
Ghir_A08G020380	0.737549	1.0295	1.888	1.20103	1.51695	1.3018	2.07516	3.25053	2.09051	3.26246	2.47021	3.35508	2.57644	1.23635	2.56776	1.13029	3.06954	1.65639	1.23759	0.156607	0.463161	0.351171	2.07082	2.23589	0.261572	6.69965	1.50803	3.87544	2.18081	2.84711	2.80398	3.44339	2.64665	1.92705	7.19158	4.63018	18.1405
Ghir_D08G025620	0.762828	6.58728	6.4957	9.03596	13.8782	20.3273	19.8072	14.6977	22.8789	17.5781	7.9409	10.2085	13.5222	10.0743	8.25558	9.23427	5.77536	5.04447	8.58956	1.91419	2.48324	2.4872	7.1624	15.5613	9.75136	17.6545	13.4695	11.7367	4.14639	3.00987	4.29879	6.77961	3.68521	8.71258	10.2361	3.15748	10.6809
Ghir_D02G007790	0.887019	0.549439	0.661331	1.03401	2.93518	3.33333	4.79323	6.33033	7.9423	8.52483	1.16654	1.88389	3.78399	1.00984	1.66616	1.17511	1.34303	1.46447	1.08417	0.718303	0.792074	0.538002	3.84854	4.22069	1.24061	5.50442	2.78755	4.01102	1.96951	3.49937	3.00812	5.7901	2.88267	5.17598	4.6578	3.81764	12.729
Ghir_D09G020130	0.680403	0.449875	0.073428	0.119812	2.66686	3.53588	4.3717	1.75674	1.9576	1.12475	0.494851	0.845556	1.37147	0.49805	1.4553	0.732097	0.560473	0.298641	0.417337	0.444153	0.091042	0.156815	2.02884	0.822376	0.784201	2.46798	1.21629	1.42715	2.68759	0.803301	2.03263	4.10693	2.40281	3.8827	3.78645	1.08685	5.67049
Ghir_D12G017290	0.76831	0.540862	1.33937	2.67922	3.62246	1.88603	3.44944	7.42684	10.6451	7.90113	2.64423	2.76348	5.02217	1.25094	1.64899	1.33304	1.65178	1.12055	1.38745	1.35479	2.49644	2.39283	14.4123	8.77836	6.41755	29.6437	14.567	21.2178	5.77447	5.50758	7.77041	6.06343	6.1032	6.49006	6.47664	5.03514	21.7357
Ghir_A05G029510	0.923148	3.54483	4.48433	6.52903	8.76477	6.54856	8.63802	13.9098	20.0129	16.8522	5.12732	6.3803	11.9707	4.63264	4.67191	5.70796	4.78312	3.8875	5.05763	3.24001	2.53696	2.22997	16.4885	13.7967	6.27499	23.3799	12.1055	15.6981	5.0689	5.18377	4.62564	8.02909	5.16615	5.36143	5.57733	6.34186	21.6259
Ghir_A05G012730	0.88189	13.0661	13.2313	13.6689	37.4294	83.3422	101.37	56.5834	72.5901	64.1125	12.3525	21.1193	35.3321	11.5024	12.3267	14.9852	22.031	19.8119	39.498	7.7118	9.44713	16.048	34.9364	74.7827	37.0764	89.5677	41.1614	78.6395	26.626	29.7352	34.6914	56.5578	55.3893	42.9338	61.3373	43.1421	241.499
Ghir_A08G026170	0.598885	0.67104	0.493225	0.916221	6.15384	5.62643	1.55177	1.4265	2.81794	2.02515	1.2406	1.59697	1.30527	1.46948	0.648644	0.47264	1.10657	1.09919	0.964302	1.10913	0.65991	0.236581	3.5762	3.80042	1.57778	3.1191	4.01378	2.59603	0.800855	1.40862	0.254479	0.903482	1.24158	0.74845	0.868259	2.30795	2.24533
Ghir_A01G001850	0.743949	4.06057	3.35813	4.2196	10.4035	9.63909	10.0237	6.87775	8.89961	9.92688	6.30296	7.20681	6.23417	4.42495	3.40758	4.59878	9.18623	7.80064	6.27098	1.55767	1.04435	1.57269	5.14674	7.62688	5.96501	12.9263	8.35826	7.28442	3.12471	3.35443	3.18273	2.86727	2.16102	4.55316	4.95038	1.82272	9.16321
Ghir_A12G024560	0.755914	4.19873	4.39863	5.09122	8.52185	10.6131	7.49222	7.1193	7.16383	6.06648	5.10503	4.07633	4.92085	4.23493	2.92269	3.44712	5.51774	3.65629	2.48335	1.77366	0.893975	2.49611	7.43973	9.61081	5.05736	17.4683	9.89768	11.5807	9.99565	11.0994	11.2534	20.105	8.98071	12.7023	19.3278	7.80336	41.0725
Ghir_D01G003860	0.811226	2.09127	2.13478	1.82006	2.47629	3.98617	4.93721	3.8789	8.27823	10.3563	3.65654	4.57441	8.50745	2.6327	2.51815	3.10442	3.16852	2.77193	6.90055	0.688299	1.37757	1.50989	4.48844	5.27612	3.02008	10.1153	6.62398	9.56868	6.91592	4.76983	7.77457	8.99243	8.2459	9.81269	8.37642	3.6345	19.3023
Ghir_D04G005720	0.855742	2.00159	2.38595	3.19522	4.59223	2.57266	6.12262	5.69301	9.62623	9.20266	2.67828	5.02425	6.17257	2.56231	3.42993	2.2931	2.98762	1.82977	3.68353	1.29105	1.75381	1.86522	5.76506	9.15511	4.51425	8.5899	9.06731	8.6701	5.96346	4.91834	4.58057	9.22305	4.17611	6.99387	7.14274	3.91421	8.80967
Ghir_D11G004390	0.885851	1.25354	1.45577	1.91209	5.1045	8.40225	9.23246	8.12576	11.7134	11.4357	2.72654	4.1665	9.2674	2.68454	2.56326	2.69301	3.38349	3.51047	5.38965	0.7187	0.983564	1.06477	3.14909	4.97122	3.67366	9.91005	5.46856	6.36069	5.1506	3.72256	5.03292	8.94156	7.13979	7.86934	8.11517	2.91021	14.4228
Ghir_D12G020060	0.771215	16.8158	21.7737	21.2236	31.5528	20.066	29.7408	71.5819	100.534	113.669	34.0496	42.9395	86.1227	16.8012	26.3996	13.9847	20.8926	15.4276	21.0244	24.4847	25.4332	24.9799	102.223	116.519	75.4473	224.379	125.075	174.024	57.7331	56.0002	54.5144	71.4908	45.3816	72.0052	92.7844	61.8211	220.823
Ghir_A01G018470	0.801816	7.70327	11.1906	9.35727	20.336	17.8489	20.1072	19.4859	23.1131	20.9252	13.0678	16.3099	16.8096	11.1239	12.6104	11.4757	17.582	13.8793	13.3876	2.43886	4.16609	4.90471	16.6247	17.3908	11.7296	28.4877	18.2172	20.8034	4.15517	4.63913	6.04592	6.94369	4.30221	8.33348	16.1565	7.55056	34.8402
Ghir_D08G008410	0.844853	2.71064	4.44151	4.65963	10.7862	6.54662	7.07803	13.1674	10.8083	14.0806	7.14497	9.32066	9.86054	4.6898	9.7083	4.67479	7.38415	5.53984	5.00187	1.47071	3.16377	4.36484	14.4563	13.2793	5.96557	24.8638	11.279	19.0981	7.11238	6.81056	11.7663	17.9308	10.8519	15.4492	30.8402	13.6914	51.9446
Ghir_A04G012310	0.924595	3.67701	3.43205	3.75152	7.64447	6.78206	9.12485	13.7491	15.7733	22.0965	3.25102	4.24188	10.7575	2.5265	4.09701	2.92039	5.09347	3.93605	4.50569	0.417344	0.839832	3.19809	6.37857	10.5728	1.96671	18.9555	12.5662	17.1653	2.89682	6.72262	2.3226	4.5404	4.81806	3.64186	6.08705	5.85792	33.1581
Ghir_A01G000170	0.803805	4.20207	6.9377	7.11723	6.0792	2.19855	5.70217	16.3801	12.1414	12.3401	6.26615	9.46716	9.94236	5.90698	4.07249	3.00572	4.61499	2.87202	2.21655	2.29228	4.21933	2.56673	15.0716	12.9848	5.01747	27.9337	18.9159	28.9285	3.16067	3.91821	5.64217	8.42901	6.81722	11.4269	10.7043	6.65336	26.2988
Ghir_D08G008380	0.829979	2.37525	2.93585	2.34174	7.41049	7.52073	10.0493	9.35578	15.0267	11.8452	4.56205	6.10524	7.88313	3.3352	2.9019	4.08709	2.80392	2.03975	4.04864	1.74716	1.88921	1.72967	6.39064	7.15383	5.85102	8.6918	8.21961	5.88029	9.08687	4.57699	5.6592	8.20862	6.26192	11.6386	5.47142	5.07263	9.56731
Ghir_D04G018790	0.847644	4.13194	2.96191	5.1956	5.19779	3.55197	5.90602	8.007	8.41194	7.60228	4.02332	2.94251	6.81307	2.29408	3.37496	3.51468	5.70602	3.08147	3.30195	1.4662	1.19667	1.3358	5.98842	6.41614	2.21511	10.4706	3.29779	7.9414	2.28162	2.37854	1.85328	2.23596	2.06817	3.26373	5.24835	5.62193	23.6589
Ghir_A12G019820	0.867641	12.4948	15.31	14.2423	28.3683	19.482	24.9685	44.0009	58.2722	57.4247	22.7114	26.2651	46.1853	15.5521	16.8757	12.1533	14.4707	12.5313	11.4713	7.45851	12.4534	11.043	35.6906	44.3877	30.686	84.4001	51.1537	61.0635	40.2806	32.3599	38.6509	50.1669	32.8282	46.1078	53.5322	30.0513	94.4654
Ghir_D09G006620	0.619795	0.450142	0.557467	0.684077	0.397802	1.02351	1.19536	1.13376	0.649229	1.07509	0.533335	0.297554	1.00932	0.565058	0.612958	0.622232	0.885796	0.342698	0.947742	0.170077	0.317257	0.259574	0.809118	1.29067	0.570894	1.07221	0.509026	1.37248	1.2484	0.308108	0.916062	0.809873	1.06306	1.13464	1.17116	0.292477	0.768499
Ghir_A08G008340	0.864855	2.17704	3.28281	3.25121	6.81721	4.40031	5.96671	10.1445	10.7709	13.8542	6.87594	8.11469	13.3859	3.28019	7.43065	5.17123	7.74846	5.28421	5.3592	0.999399	1.71261	2.01306	6.73445	6.99391	2.74629	13.9248	5.06371	8.76525	3.99038	3.97494	4.34393	5.99587	2.85781	5.11402	4.8703	4.58728	19.0591
Ghir_D05G018830	0.510758	6.32768	3.87957	6.36662	12.4652	12.8974	11.3264	7.60942	5.89517	6.53339	7.04267	4.914	4.48402	4.76733	5.18567	7.46269	2.5796	2.40717	2.31088	0.717822	0.396402	0.740097	1.44401	3.39087	1.54079	3.22598	3.44578	3.05791	8.86503	3.69068	12.6069	12.4321	8.8633	16.799	25.0932	6.60066	25.1528
Ghir_A11G017500	0.746815	2.56939	2.8844	3.97634	4.44156	3.60873	4.34561	6.47519	5.58521	6.04795	3.34594	3.78147	4.82992	4.04193	2.98703	2.74495	2.46943	2.51048	2.79576	0.847331	1.2552	1.53329	4.52676	4.11759	3.28724	10.6093	7.16204	5.05618	1.61368	1.18471	1.94412	1.90475	1.77031	1.1155	1.37936	1.64314	7.78456
Ghir_A07G019630	0.740174	3.26338	1.9308	3.12591	9.10659	17.9811	14.5355	12.4529	9.86823	11.8752	2.05445	2.73898	7.85597	1.71514	3.32893	2.72749	1.76511	1.073	2.78575	0.427498	1.61454	2.72442	4.7321	7.82543	4.03931	11.7016	6.72652	7.56139	2.11091	2.14199	1.9728	5.08526	3.54808	3.15755	1.82336	0.651073	4.9249
Ghir_A01G001870	0.799328	5.90378	5.26577	3.99451	12.6527	16.3255	15.0284	9.71303	11.6282	12.1041	6.27087	6.26817	8.72678	6.12575	5.77642	5.99161	11.0298	8.90482	11.3176	4.10166	3.63574	3.13971	13.8184	12.2646	10.0164	15.9577	8.86997	11.7355	7.09592	5.02742	6.63571	6.43515	5.48211	6.87472	8.40506	5.27942	15.4231
Ghir_D11G031270	0.648161	0.695062	1.10616	0.668822	0.211742	1.06778	1.79071	1.80851	1.73622	2.66118	1.25683	1.20547	1.62058	0.655361	0.92205	0.758725	1.95243	2.2636	2.61317	0.328508	0.43867	0.542485	1.60423	2.17231	0.797329	2.90689	1.7536	2.33108	0.396555	0.248321	0.290791	1.45019	1.01113	1.14198	2.08422	2.5818	2.18641
Ghir_A01G019790	0.751489	1.19348	1.98492	2.86395	2.71129	1.45155	1.43106	3.84307	4.10422	3.80169	1.674	2.36064	3.77243	1.23673	1.2567	1.65917	1.33624	1.71664	1.19802	0.30178	0.603644	1.29216	2.91497	2.53928	1.53706	9.89362	4.77634	8.27129	2.43175	2.54666	3.06646	1.7062	1.31407	2.64562	1.36564	1.04059	3.08596
Ghir_D07G020740	0.643898	2.35117	2.882	3.21627	3.70236	1.7193	2.29288	7.50951	8.04224	7.80137	5.14396	3.44481	5.4596	2.23403	2.32357	1.63131	3.66224	3.50733	1.40565	1.41529	1.95742	0.945916	3.61396	7.07119	3.23054	4.96681	1.92007	4.95834	4.89527	7.29839	4.76803	4.33533	7.05186	2.79799	9.68821	5.96634	10.2585
Ghir_A01G002840	0.742432	9.58647	9.26089	8.23001	24.5702	26.0621	27.5605	19.1646	27.7053	21.5489	5.12837	8.82811	12.8914	4.33616	5.55725	8.06615	6.74496	9.03464	6.62174	8.67884	3.59125	4.27286	17.2465	22.8105	11.486	20.5045	10.9105	15.2199	2.81197	7.36324	5.69122	11.7292	10.7054	6.65759	9.08969	5.52166	18.0976
Ghir_D08G006970	0.843663	12.8534	14.8508	19.6627	19.3702	16.7481	18.0546	29.8689	29.3314	23.3026	20.0048	22.3602	29.3854	16.2946	20.0216	15.1648	21.5624	10.5247	12.7393	6.03867	4.46582	8.65634	20.4735	28.1752	10.7561	38.0713	12.1338	25.3159	11.7669	14.5851	18.3847	14.7586	12.0263	14.4252	34.975	15.437	60.8904
Ghir_D05G028330	0.758151	21.3875	40.6359	47.5462	49.4491	17.801	31.7351	91.7185	91.967	93.0591	59.6629	71.8165	84.727	37.4127	41.5939	27.2353	32.1315	25.97	19.1521	16.0429	24.7914	29.4814	99.778	86.9167	24.7693	163.701	97.5534	151.663	28.3628	30.8719	38.3082	38.6294	33.6874	22.2615	53.7132	31.5943	99.4179
Ghir_A08G023680	0.794035	1.81975	1.2836	2.15809	6.18052	6.038	6.31581	3.50245	2.71836	4.69789	1.8685	2.62644	2.6823	1.0933	1.67261	2.24989	1.82197	2.58928	1.93068	1.53368	0.805877	0.783138	3.29183	3.44153	1.95535	6.73987	4.35391	4.97018	0.520342	0.705377	0.922445	2.43262	1.42394	1.72845	2.82504	3.93097	10.1963
Ghir_D01G014870	0.834055	26.7882	31.7292	37.1661	81.3297	89.4843	88.8067	111.761	147.406	135.291	46.4961	74.455	77.5076	28.8711	44.5156	32.3959	32.914	35.1062	32.5616	12.7534	21.0544	17.8554	43.766	67.3727	46.1049	90.0859	60.8169	71.3425	36.4448	35.6943	31.398	30.4304	25.0207	37.6817	53.3026	18.0195	73.7212
Ghir_A07G023460	0.916549	10.5736	7.40296	12.1502	20.8524	15.1817	24.7203	33.8312	37.1327	38.7478	12.0052	13.1002	25.1884	6.65925	7.15773	9.1949	6.99649	6.8079	7.52788	3.64833	6.99299	6.16549	15.7973	20.3334	12.9015	37.937	19.8515	26.6849	8.3929	6.36742	10.0129	10.1075	9.05048	12.3432	18.829	8.14847	34.9721
Ghir_A07G005200	0.827912	1.20626	1.08579	2.16896	1.17618	1.29491	1.28272	3.43872	4.03597	3.62534	1.19975	1.31941	2.93288	0.793979	0.666251	1.46859	0.737967	0.598835	1.70243	0.281971	0.851125	0.854906	1.99284	2.3232	1.62215	3.4985	3.02001	4.38123	1.13072	2.48521	1.13145	1.71562	1.81684	1.48653	1.51509	2.13894	9.95471
Ghir_A10G023180	0.777182	4.46595	7.36418	6.88704	16.9285	12.7002	14.0868	15.8513	14.3019	16.902	7.8247	9.06663	10.3965	6.13783	8.57396	5.6319	8.57314	15.7078	11.4278	2.41866	2.35969	2.54252	7.13958	8.38903	5.41897	14.8539	9.48513	15.0419	0.993814	3.4977	5.39386	6.94532	4.38843	5.19676	20.6555	7.75048	41.5843
Ghir_D12G026880	0.866572	52.4535	56.7184	64.6142	124.941	71.8722	78.5723	110.911	93.1224	99.573	70.2186	50.1261	62.594	37.1139	57.8332	48.0435	76.0911	74.6539	52.4362	7.77182	19.786	33.5773	65.1216	91.726	26.2476	151.1	90.3181	116.288	33.5153	37.9242	56.9857	63.1214	51.2466	60.0175	111.904	49.604	245.418
Ghir_A07G017350	0.827958	5.91695	4.97559	9.32869	23.8393	8.50009	14.9324	35.0667	58.1276	53.0219	8.76449	11.8723	14.7226	6.12648	5.61964	6.46654	7.45583	6.31705	6.82377	2.31008	5.32431	8.13122	16.7471	21.6863	6.2293	48.9298	27.9536	31.03	2.92489	4.31858	5.61167	6.16584	6.8159	7.823	6.31124	9.81976	29.1783
Ghir_D05G029590	0.877414	2.73328	2.92111	2.96775	11.6229	10.8567	12.5662	14.7856	17.8019	17.6074	2.81614	4.94341	7.39763	2.52162	4.04698	3.41677	3.67431	4.57338	5.36174	2.78276	3.51774	3.74619	12.1042	9.47394	6.75291	18.7551	10.9415	12.8848	3.15589	4.78009	2.76802	5.97413	5.43998	5.05373	5.86154	5.96384	20.7432
Ghir_D11G017560	0.835453	2.29684	1.81951	1.84983	1.4783	2.24876	4.17256	5.42447	6.03242	6.58505	1.75544	1.46296	3.95021	1.51153	1.07248	1.11292	1.68461	0.344969	2.03949	0.606696	1.19595	1.21993	2.86836	2.45741	2.31538	4.36376	2.1706	4.53679	1.47304	2.01693	1.78864	2.32609	1.48644	1.5866	1.98586	2.07495	10.9294
Ghir_D07G015030	0.830579	4.21271	3.01775	3.5729	3.3424	7.09991	7.02164	4.95113	5.14972	5.45529	4.38616	3.72086	6.75291	2.60722	4.79687	5.11771	4.42342	2.7193	5.90443	0.784768	1.16066	1.27063	4.00799	3.38	2.10312	9.67213	3.90046	5.73892	2.41014	3.03687	3.59532	5.01364	3.66073	4.76925	4.4015	3.26939	13.3626
Ghir_D10G025680	0.890037	11.7472	14.5659	19.4098	35.3057	25.0586	27.046	29.9304	37.2107	33.7183	18.1833	17.092	24.4791	11.2694	17.5652	15.6076	17.6714	21.3783	23.0395	5.48538	6.63556	10.053	19.0726	26.5958	14.8247	43.1256	30.2714	39.9394	7.13471	9.35675	14.7567	16.4725	12.1799	15.3572	38.83	20.8467	85.2465
Ghir_A04G001320	0.730928	1.05365	0.836128	1.75582	2.08685	4.02029	3.99585	2.33323	3.5378	3.25313	1.32761	1.65296	2.07533	1.16538	0.817713	1.23319	1.92773	0.84076	1.5646	0.72166	0.803442	0.745164	2.1022	1.88605	1.60543	3.01803	1.63979	1.20819	2.82536	1.55	1.77325	2.72185	1.41816	2.69411	1.74337	1.14404	2.74983
Ghir_D02G007570	0.849339	18.7377	22.6285	24.2871	22.5341	13.4612	21.6815	43.5523	52.046	50.2284	25.3585	28.4427	54.339	21.8902	25.1053	17.6833	24.1082	13.7323	21.2025	6.41036	8.6175	12.2937	28.3143	25.8807	18.6253	51.3218	35.3979	34.0115	17.2874	15.8918	16.7778	21.9795	13.3648	22.9784	23.6947	17.2981	72.4524
Ghir_D03G006360	0.738541	21.9404	21.2835	20.7327	49.3881	63.5401	51.7588	58.2715	95.7886	103.347	26.5302	47.8165	44.4664	28.3458	34.1307	22.5981	24.1041	17.1444	25.5058	27.2699	19.9025	18.4181	57.9264	63.3837	52.3856	63.4621	39.3428	59.3529	36.9383	35.8259	54.4202	92.5796	89.5603	88.5704	34.0496	31.0458	69.8303
Ghir_A10G024250	0.737916	13.3316	11.5401	12.99	10.841	6.69794	10.4112	16.4899	16.7318	21.5462	18.9385	16.133	26.5182	14.9332	15.9138	15.4798	11.4856	8.97445	10.0662	2.42824	5.90699	5.30069	9.96745	14.5304	9.8996	24.7221	17.2614	20.6803	12.6984	9.16095	13.8777	14.802	11.8192	18.1621	13.9294	11.2812	29.9682
Ghir_D06G011740	0.738507	39.1918	37.3546	48.2169	96.8332	140.235	143.502	81.947	75.0832	59.1639	42.7771	58.5769	65.1035	39.2759	35.7955	43.1667	37.1952	39.1053	39.76	28.5337	29.5137	26.5409	64.0295	82.6059	67.4903	143.302	72.3248	99.393	128.66	87.1135	87.4195	145.987	103.339	125.155	106.131	50.0142	154.956
Ghir_D08G012980	0.682852	3.24413	4.04229	4.33153	7.30287	6.50275	8.39756	5.47177	4.97149	5.44273	4.23996	3.36673	4.53779	4.04613	4.05222	2.41784	3.48916	2.69499	3.66172	1.82091	4.73774	2.08489	5.11741	8.71557	7.60525	7.94649	4.17662	5.30968	3.06045	2.4007	5.08243	5.19573	3.85573	6.27701	7.77848	2.52664	6.84509
Ghir_A05G001490	0.886935	12.807	13.5456	17.623	49.3197	35.7261	53.7584	62.1147	74.1327	88.4964	22.0119	31.3294	45.233	13.8517	15.6852	14.5965	18.6363	18.3909	30.1379	8.61293	11.2355	10.8766	21.0708	29.1154	21.4356	47.135	26.2583	36.2639	30.0707	25.7468	33.8987	40.0736	30.5169	35.7836	39.8437	24.266	69.5681
Ghir_D08G022360	0.769358	34.0195	52.658	55.0407	115.562	53.9102	80.3918	133.374	153.448	153.99	105.108	100.702	143.735	50.6169	70.3356	49.5842	83.3953	91.2156	77.2398	24.0434	29.0599	46.1627	81.4399	104.539	55.9873	193.158	98.9246	134.64	23.6033	24.3447	38.6894	34.1543	24.9512	38.6053	98.7251	77.2497	314.855
Ghir_D04G019950	0.842255	8.52994	5.26168	8.6939	5.08794	9.03631	13.4813	18.2954	20.7639	24.9093	5.73798	4.89115	18.9644	4.2312	5.55746	6.42875	6.91378	2.8575	10.1704	2.53678	5.00418	5.15425	13.2444	12.6077	5.02148	26.0573	8.18821	17.783	7.86094	9.81718	12.3332	15.2726	15.1154	11.5293	10.4483	8.20053	33.3089
Ghir_D12G021150	0.743895	12.1821	9.72134	9.62656	11.8616	10.163	12.9404	20.9866	20.4611	20.7158	11.1839	9.47345	17.1809	6.44681	6.27462	10.8154	13.1103	14.4173	13.9392	10.879	4.02231	5.31689	14.7092	15.9735	16.6703	24.0599	26.5424	22.7184	21.3626	10.5501	12.5168	12.8131	12.6808	18.2749	17.1842	11.8224	20.2979
Ghir_D02G004850	0.856542	30.6783	23.2907	27.7797	53.6489	62.0646	65.7985	64.3429	98.0521	87.7515	34.0203	45.1523	72.1978	36.1647	31.3238	54.3653	26.5808	32.8391	32.3171	15.308	22.2533	25.5039	62.3978	57.8946	33.2498	81.2559	48.4096	63.6061	69.8411	55.12	43.9617	41.3014	34.6305	41.9212	41.9641	29.6419	89.2467
Ghir_A09G024120	0.660985	9.92184	5.92029	9.06315	12.8799	21.6855	18.7093	12.9396	10.7458	12.7059	8.38788	9.85669	13.0627	9.56812	11.0748	10.4298	12.8807	7.56944	11.9408	3.05842	2.15788	3.15082	6.83969	8.3596	5.61569	14.0658	7.57451	10.3346	15.963	13.5767	16.5534	17.3938	16.4588	19.7001	16.1985	9.48313	28.2503
Ghir_A04G014210	0.839282	5.88094	5.47683	7.79473	7.78592	5.55688	6.4581	11.8442	11.667	12.188	7.73766	6.56061	10.3483	4.50225	5.5693	6.91042	8.40363	5.49864	5.86099	2.18582	3.69959	3.90378	8.4855	9.88723	4.04276	18.5847	8.69803	13.0491	3.44422	3.21227	4.68254	4.1706	4.84959	4.10336	6.83998	5.37344	21.8834
Ghir_D07G000230	0.821657	7.05919	7.35627	9.06574	6.21946	6.04417	8.3708	11.758	10.9986	8.58565	5.81778	7.11538	10.8489	5.36351	6.73074	5.99819	9.17891	3.028	5.77948	2.84114	3.80161	3.23723	9.6756	7.33524	5.11592	12.4726	6.80017	11.8142	5.92703	6.68334	5.90047	7.58723	4.43383	7.3453	8.72605	4.29885	15.0562
Ghir_A09G012580	0.851517	3.25074	4.10776	3.79284	4.3631	4.20318	6.38109	10.5152	14.6653	14.7231	4.6538	6.42377	11.3185	3.55999	5.14288	3.66735	4.25546	4.02668	6.6516	2.87465	3.81257	3.76613	7.18802	9.32071	7.50869	12.3633	7.34703	11.1679	4.91249	3.36797	3.60244	5.76116	4.55877	4.58789	6.47062	4.3695	19.0805
Ghir_A05G021940	0.68289	3.09117	3.67835	3.25846	11.0209	13.8503	10.0923	18.0477	14.4723	18.0593	8.11872	11.6443	8.27897	3.10868	3.80898	4.05813	8.3183	15.9796	9.93156	2.97396	3.67196	3.17395	4.58332	9.39386	5.47932	10.6222	6.46541	5.65967	10.5131	6.17713	8.11837	15.2857	10.7816	16.5626	14.7701	6.12697	20.1983
Ghir_A09G005680	0.859061	35.6704	26.2384	53.6264	35.4956	39.8107	50.3188	79.3967	75.5012	62.1883	31.9142	40.4288	68.7623	23.0772	30.8656	35.0765	28.6015	16.8008	30.5319	20.0629	29.7332	30.9427	73.9903	78.9961	32.4345	109.991	58.4437	88.2751	27.2148	31.8078	37.0084	51.4556	48.0264	36.8231	68.4137	48.7488	110.981
Ghir_A02G007160	0.845203	15.5208	14.1771	12.2024	20.661	15.643	20.3185	31.2037	49.4842	47.2889	23.1855	23.9598	49.393	18.7366	20.5955	23.4473	27.1991	13.5532	25.9399	8.02724	9.72395	11.7876	25.3872	22.9742	14.2083	42.8276	23.3806	32.2815	18.9402	15.1401	16.6486	22.7647	13.0899	20.7643	19.0034	18.5033	69.8926
Ghir_D11G029240	0.816827	8.41987	5.19673	6.80852	10.67	9.17757	14.332	13.2623	17.5349	21.2032	6.98572	5.28046	11.139	4.67357	6.71558	7.38721	7.28935	8.95968	11.8369	4.01471	5.16364	7.11585	10.9973	14.139	9.00972	19.8072	14.9095	17.6933	3.76237	3.93337	5.41852	6.5445	5.09878	6.74284	11.962	6.28539	21.8878
Ghir_A09G017860	0.522957	12.6474	13.376	14.3303	54.4083	45.4791	60.8979	20.2554	27.5574	25.3951	21.8592	20.5571	11.8434	20.7445	15.8186	18.4555	21.7229	32.5947	23.7179	10.2357	14.6766	15.0338	21.3597	31.5552	28.4702	38.4151	35.7638	24.1999	12.3183	11.8487	15.0509	14.1739	17.2226	14.758	22.0483	11.846	23.5915
Ghir_D07G012450	0.588286	12.9437	9.88595	8.83008	10.2496	17.2235	11.005	9.20493	15.4191	17.5923	10.1065	8.97598	13.9397	8.97192	6.74147	10.6353	12.834	8.00268	11.9388	7.69743	6.73503	6.76684	7.32595	7.62371	11.2888	16.8698	11.2935	13.2602	6.28901	11.4747	13.7086	11.6294	18.7457	16.5753	22.9656	13.5412	18.9041
Ghir_D02G023110	0.719158	5.64123	6.61262	6.62919	28.4614	20.608	16.611	30.8475	24.8132	17.9064	9.34376	12.8677	4.14462	8.59883	5.8285	5.35842	8.55469	21.2723	6.08019	4.09503	4.10213	3.24944	7.70537	9.53388	7.18747	29.2312	26.5318	21.0536	7.85821	6.11714	7.5221	10.2121	7.1975	10.628	9.60126	6.39203	14.1521
Ghir_D03G002390	0.754869	2.95707	2.91625	3.62648	8.6053	6.65306	12.1944	14.1097	12.4668	15.1993	10.6133	13.6171	23.9801	6.19451	6.06788	6.67338	5.94379	3.78139	3.71733	2.5246	1.95022	1.37729	3.23704	4.53757	4.0399	10.3602	8.61509	8.89887	9.19842	8.01074	11.6094	7.13631	7.95597	7.03299	8.81203	6.44082	25.6423

## Sheet: MEyellow_GO
GO ID	Description	GeneRatio	BgRatio	pvalue	p.adjust	qvalue	geneID	Count
GO:0010942	positive regulation of cell death	2/61	4/39400	1.41183e-05	0.000720035	0.000356674	Ghir_D12G020060/Ghir_A12G019820	2
GO:0060862	negative regulation of floral organ abscission	2/61	4/39400	1.41183e-05	0.000720035	0.000356674	Ghir_D12G020060/Ghir_A12G019820	2
GO:0071310	cellular response to organic substance	3/61	38/39400	2.86574e-05	0.000837528	0.000414875	Ghir_D01G002800/Ghir_D04G018790/Ghir_A04G014210	3
GO:0051179	localization	2/61	6/39400	3.52254e-05	0.000837528	0.000414875	Ghir_D04G018790/Ghir_A04G014210	2
GO:0031349	positive regulation of defense response	2/61	7/39400	4.92664e-05	0.000837528	0.000414875	Ghir_D12G020060/Ghir_A12G019820	2
GO:0050512	lactosylceramide 4-alpha-galactosyltransferase activity	2/61	7/39400	4.92664e-05	0.000837528	0.000414875	Ghir_A09G017320/Ghir_D09G016750	2
GO:0009916	alternative oxidase activity	2/61	10/39400	0.000105255	0.00153372	0.000759736	Ghir_D04G016730/Ghir_A04G012310	2
GO:0015398	high-affinity secondary active ammonium transmembrane transporter activity	2/61	12/39400	0.000154066	0.00196435	0.00097305	Ghir_A02G004530/Ghir_D02G004850	2
GO:0016772	transferase activity transferring phosphorus-containing groups	4/61	265/39400	0.000772589	0.00805258	0.0039889	Ghir_D09G001910/Ghir_A02G012080/Ghir_D02G017910/Ghir_A09G012580	4
GO:0009814	defense response incompatible interaction	2/61	27/39400	0.00080719	0.00805258	0.0039889	Ghir_D01G002800/Ghir_D08G022360	2
GO:0072488	ammonium transmembrane transport	2/61	28/39400	0.000868416	0.00805258	0.0039889	Ghir_A02G004530/Ghir_D02G004850	2
GO:0070469	respirasome	2/61	30/39400	0.000997378	0.00847772	0.00419949	Ghir_D04G016730/Ghir_A04G012310	2
GO:0009746	response to hexose	1/61	1/39400	0.00154822	0.0108737	0.00538634	Ghir_A04G014210	1
GO:0019001	guanyl nucleotide binding	1/61	1/39400	0.00154822	0.0108737	0.00538634	Ghir_A04G014210	1
GO:0005795	Golgi stack	2/61	38/39400	0.00159907	0.0108737	0.00538634	Ghir_A09G017320/Ghir_D09G016750	2
GO:0005743	mitochondrial inner membrane	3/61	155/39400	0.00181821	0.0115911	0.0057417	Ghir_D09G009220/Ghir_D04G016730/Ghir_A04G012310	3
GO:0035556	intracellular signal transduction	3/61	192/39400	0.00333122	0.019498	0.00965843	Ghir_D01G002800/Ghir_D11G029240/Ghir_A09G017860	3
GO:0045087	innate immune response	2/61	56/39400	0.00344082	0.019498	0.00965843	Ghir_D04G018790/Ghir_A04G014210	2
GO:0015416	ATPase-coupled organic phosphonate transmembrane transporter activity	2/61	59/39400	0.00381151	0.0204618	0.0101359	Ghir_D05G012500/Ghir_A05G012730	2
GO:0033615	mitochondrial proton-transporting ATP synthase complex assembly	1/61	3/39400	0.0046376	0.0236518	0.011716	Ghir_D09G009220	1
GO:0031347	regulation of defense response	2/61	69/39400	0.00517447	0.0251331	0.0124498	Ghir_D01G002800/Ghir_D08G022360	2
GO:0044237	cellular metabolic process	3/61	252/39400	0.007081	0.0328301	0.0162626	Ghir_D02G002220/Ghir_D01G002800/Ghir_D08G022360	3

## Sheet: MEredID
Gene ID	KME	V0h1	V0h2	V0h3	V6h1	V6h2	V6h3	V12h1	V12h2	V12h3	V24h1	V24h2	V24h3	V48h1	V48h2	V48h3	V72h1	V72h2	V72h3	CK_WT_1	CK_WT_2	CK_WT_3	CK_OE2_1	CK_OE2_2	CK_OE2_3	CK_OE10_1	CK_OE10_2	CK_OE10_3	V991_WT_1	V991_WT_2	V991_WT_3	V991_OE2_1	V991_OE2_2	V991_OE2_3	V991_OE10_1	V991_OE10_2	V991_OE10_3
Ghir_A05G000640	0.84588	23.268	47.9883	39.5155	141.851	34.6479	28.1532	18.5623	14.7562	22.2879	128.64	60.8724	10.7541	33.4559	31.1376	9.77577	149.086	68.9955	18.6099	0.427726	0.592116	0.620495	33.0323	5.25261	0.829975	79.959	29.6399	53.1527	1.08685	0.396949	1.24334	0.561139	0.293436	0.46537	1.99323	1.36406	0.779826
Ghir_D05G000780	0.860289	14.2139	33.3585	19.7462	80.9641	13.785	11.9961	14.4261	6.57515	11.8047	79.1749	37.2561	4.7913	18.9464	21.2094	5.0334	96.7575	37.4683	8.88088	0.26145	1.18071	0.139887	29.7389	5.70451	0.3983	60.2604	20.1535	43.8467	0.752341	0.276245	0.521889	0.12177	0.325915	0.14768	0.340549	0.844632	0
Ghir_D07G024070	0.606065	2.62378	2.30903	3.91179	0.740906	1.82011	0.837128	0.825819	0.990931	0.459761	0.988138	0.935985	1.03254	1.19269	0.621455	1.13823	2.06312	1.20832	1.3773	0.498889	0.080895	0.128866	3.26321	2.30217	1.58812	2.91276	1.06586	1.20361	1.56703	0.178088	0.690297	0.52945	0.928297	1.01861	0.768685	0.378933	0.756175
Ghir_A02G015550	0.818993	1.60091	2.56025	2.30204	16.4138	0.73081	1.3119	1.20478	1.11906	1.55367	6.62145	2.68327	0.947778	0.882268	0.897359	0.430015	8.50247	1.69464	0	0	0.45871	0	4.51302	0.564155	0.733764	13.0193	8.84597	12.423	0.208042	0.204102	0	0	0	0.217861	0.224386	0.333945	0
Ghir_D08G011790	0.851969	24.6609	51.3199	37.5871	26.5246	12.3101	14.6151	20.2349	11.2351	12.6047	43.7435	37.0504	13.2183	32.7622	40.3444	11.1076	61.4878	42.4613	11.9719	0.741985	1.34281	1.74147	25.7215	15.0277	2.85855	40.8499	15.6558	24.5228	7.42733	6.68483	5.08794	6.34529	1.74381	5.01478	11.9828	6.35131	28.858
Ghir_D12G002490	0.890748	0.899705	2.72898	3.23975	3.31832	0.385305	0.809765	1.91401	0.56945	0.935037	5.8804	5.1694	4.62127	1.26342	2.56322	3.11658	4.24593	14.0586	2.70996	0.119006	0.20236	0.254693	2.17418	3.00162	1.44756	5.21012	5.55542	3.47025	0	0	0	0	0	0.134441	0.310538	0.354698	1.69668
Ghir_D11G000960	0.850935	1.31507	6.03925	8.56786	4.90969	0.796222	0.337678	2.46973	0.296204	1.21389	22.4488	9.25994	1.27255	4.53336	6.5944	2.81499	19.9692	7.45876	2.9575	0.123736	0.37391	0.92685	3.32676	6.42134	1.25668	22.0367	18.4643	11.0988	4.31829	1.70155	1.98729	3.61765	0.616978	0.139784	6.1277	1.71591	2.89968
Ghir_D13G015660	0.910891	32.4593	56.3461	47.6073	61.2358	33.6057	37.5011	41.1725	31.8559	44.3444	69.5371	62.215	28.3818	31.6735	33.8178	22.915	81.0125	54.7886	23.0775	5.01664	5.29185	5.71463	61.4898	45.2194	11.1692	100.049	55.9498	78.0964	9.43622	11.3051	10.8448	10.5804	6.25492	7.85729	17.4198	10.0262	22.5027
Ghir_A05G016730	0.813626	5.08128	9.86056	15.8521	6.61062	9.08917	5.82495	2.97988	4.03304	3.19611	6.90362	7.09982	6.8831	4.61834	4.62572	3.76506	8.6234	6.80496	5.71787	1.69334	1.36263	1.37464	9.4736	13.1966	7.54858	19.9093	17.5142	21.9616	6.10854	2.64071	3.6601	4.0235	2.09339	5.11709	7.15532	1.27884	6.77963
Ghir_D05G022890	0.931695	44.3924	80.8268	87.2583	136.91	31.1211	19.8612	39.2939	21.8136	29.6833	162.44	96.307	34.6926	48.6645	72.5285	33.7491	192.117	99.1591	26.1272	8.80649	13.0888	9.50726	84.5339	44.9706	28.1874	221.154	146.165	148.862	30.9375	22.1863	29.8966	30.4735	14.5483	13.1914	47.8814	29.1499	22.5949
Ghir_D05G016580	0.849012	3.98678	7.88613	12.0916	7.64989	6.73372	4.29339	2.23495	4.02617	2.27199	4.06544	6.79735	7.12595	4.24045	5.45988	3.20586	8.37933	6.80339	4.76503	1.29279	1.17825	0.994234	6.90683	7.34756	4.41801	9.7727	8.32763	8.6055	3.98201	0.940854	1.94573	1.43113	1.61189	1.5049	1.79041	1.64593	1.23431
Ghir_D06G006220	0.926397	6.39919	9.25238	7.09599	5.73524	3.0489	3.00539	6.2009	3.75084	4.95162	8.81488	7.66685	5.71473	10.6544	11.0814	9.08192	10.8727	13.5002	6.35929	0.534626	2.48116	1.17152	9.5285	7.38211	5.30367	19.0009	15.3131	12.8529	1.47722	1.68404	1.87834	2.04251	1.57227	1.92751	5.49706	2.82469	9.75724
Ghir_D05G022880	0.870088	71.4897	146.4	118.586	146.212	25.5697	15.1261	48.6736	15.4319	20.0631	205.01	139.886	40.3791	72.4889	141.023	38.8342	232.389	106.302	26.8214	2.22678	8.90868	8.05059	57.8151	25.191	9.74479	135.924	99.1313	105.137	28.5684	21.0919	25.894	19.62	10.2388	12.7457	34.5842	20.2685	18.3493
Ghir_D05G021970	0.756122	2.66214	6.73839	2.03938	0.622225	1.22421	1.31687	0.574279	1.06865	1.16982	3.11402	2.94873	0.57979	5.71131	2.51572	2.41854	2.83405	4.09893	4.23821	0.353743	1.3654	0.653555	4.23116	3.69246	2.21095	8.83086	3.1676	3.77703	3.09334	0.501663	1.28567	0.549119	0.47534	0.960242	1.54308	0.674865	0.751998
Ghir_A05G022980	0.941668	76.5365	100.23	105.978	165.812	69.5782	56.5674	48.1354	43.2821	49.3302	182.341	111.938	65.256	73.7396	91.4992	64.0347	204.913	155.855	51.963	22.7151	24.8921	29.1558	143.161	100.76	80.4393	275.948	238.663	248.822	45.9979	40.8835	54.0565	40.9168	16.5122	17.7408	64.0144	37.0067	32.3656
Ghir_D08G016010	0.808698	33.9202	46.4591	44.6915	66.6958	27.5385	23.9238	41.3693	19.1052	16.6342	49.0124	33.5363	19.1128	24.994	30.98	19.9713	47.6678	42.1882	11.0273	2.0761	5.08081	6.08833	27.918	19.6765	7.88968	39.3621	35.1999	32.1639	13.7842	16.5057	8.37558	15.9477	5.27812	7.97194	17.1382	9.28639	32.7802
Ghir_A08G010450	0.717866	0.961868	1.63315	1.53862	2.46347	0.556506	1.07061	1.19921	0.234404	0.576804	2.19383	1.34412	0.721885	2.05545	2.07619	1.11427	2.16445	3.51096	1.20874	0.196275	0.493712	0.471868	1.20983	1.96238	1.68841	2.97141	2.85712	2.14362	1.53532	0.830912	0.675501	0.801642	1.46802	2.43905	1.21639	0.936223	1.29979
Ghir_A11G000910	0.864029	3.80234	10.8002	19.5446	23.133	1.49188	1.82918	5.65161	1.80048	5.23412	54.3847	27.1558	5.41593	6.83469	14.6928	12.961	42.2901	31.497	13.2328	2.83761	2.28266	7.28401	14.2572	26.3996	6.62171	69.3999	47.8199	45.5519	9.79438	6.37978	6.90723	3.95747	0.708044	1.43773	9.88259	4.73202	8.58825
Ghir_D05G020430	0.898017	15.698	29.7734	22.3714	40.0948	11.0495	8.01918	15.4943	10.0372	16.3172	55.8139	45.8312	14.0547	19.4294	24.4883	12.1956	75.9146	54.2258	17.6717	7.27242	6.2896	5.81458	22.5267	31.1119	17.3439	65.709	45.2226	44.0603	13.7254	13.2905	10.108	15.963	7.60442	7.65774	9.38077	5.83416	6.38363
Ghir_A05G005980	0.816409	2.6716	5.41296	1.31598	7.6684	3.6906	2.43175	2.03201	2.45689	4.069	4.44331	3.87229	1.89265	6.39692	5.9701	3.84056	8.82035	8.30714	4.69249	2.4536	1.70285	0.981079	4.03872	7.0609	7.8491	10.4308	10.8982	7.01978	1.57488	1.56823	1.62701	1.74784	1.14261	1.25768	3.09985	0.909478	3.65699
Ghir_D02G008510	0.85451	12.78	18.3934	15.5999	40.9023	11.6493	6.88835	5.78835	4.69128	5.62755	43.7595	29.4238	8.61158	10.2486	11.1151	5.75692	79.0034	30.2644	6.68043	1.94492	3.61995	2.08122	16.3632	7.31415	4.14613	44.1059	25.3018	31.3924	7.31387	6.76289	5.07601	4.23717	4.06098	3.62533	2.72111	6.48924	1.88141
Ghir_A10G005240	0.754971	8.89189	15.5834	9.8134	12.9895	11.2043	12.133	13.9907	21.324	18.5003	13.9258	17.6135	33.1114	11.2848	15.683	14.8056	19.7815	33.0427	24.7279	4.24107	4.74545	6.88782	18.1766	22.0297	7.55797	34.7194	11.3081	24.3397	4.63064	3.96241	4.39421	4.46837	3.42601	5.94174	13.4972	8.42844	23.9212
Ghir_A12G006480	0.55221	3.01471	3.32271	1.53184	4.24573	4.2598	7.2046	2.15264	2.04873	3.46537	4.64952	5.27317	3.94058	4.6471	5.48431	3.85514	13.7696	9.5619	12.0243	3.53497	1.46423	1.34546	4.2332	12.1546	3.35831	10.0033	10.2019	4.94628	5.80345	3.83892	3.00132	6.87694	2.79973	4.79064	4.76553	2.03448	3.9018
Ghir_A05G020480	0.88593	21.6967	39.3222	37.0463	44.7116	14.6852	10.9092	17.8891	13.9432	20.3926	59.5616	50.5551	19.4521	18.9488	25.7983	17.5303	67.0548	45.6374	16.8373	12.5863	15.7505	12.6713	42.3282	50.9418	30.0428	100.6	87.9676	79.2216	19.5803	17.9271	14.5003	16.3937	9.54394	9.78578	12.6451	9.89212	9.30402
Ghir_D07G010810	0.77933	3.23127	11.2726	8.90245	5.83324	1.21915	1.9958	5.7653	1.95996	1.66138	5.69716	6.65062	1.97956	5.92715	15.2485	4.94503	5.67578	7.07132	4.24478	0.753003	1.27693	1.73123	4.13831	4.94789	1.82947	9.12664	4.84118	7.47301	3.18914	2.2663	1.31245	4.85564	1.68057	2.06095	4.29409	1.40998	4.80831
Ghir_D02G017530	0.839443	50.3485	51.9097	56.0957	36.2688	24.8906	38.2321	39.114	37.7009	40.8524	54.9641	39.3868	57.278	47.2287	56.6593	59.5577	49.4086	38.6927	47.2288	12.9754	22.3105	19.1156	49.5469	64.0783	40.0339	109.542	73.5251	80.7661	20.6426	14.6954	18.5052	25.8686	21.8419	27.3896	38.4985	20.8803	80.5784
Ghir_A09G022710	0.904146	44.9779	45.2207	49.2153	69.7838	49.8126	45.8247	35.1379	41.5632	50.1067	61.9485	59.1773	62.255	39.1269	56.7198	57.7504	88.9947	69.5991	58.8161	15.3892	31.5484	28.9718	83.2355	74.6515	52.7762	156.166	87.0105	112.056	22.8467	18.1964	23.5435	23.1504	15.1482	21.6257	49.1961	32.63	76.645
Ghir_D09G021950	0.926308	76.2538	94.3082	100.178	160.481	75.9387	68.4159	59.7091	62.5585	81.2483	140.824	125.852	90.375	109.456	83.8072	110.195	157.661	164.042	92.0889	26.5292	54.9845	45.0185	114.349	122.44	94.8525	224.6	207.897	160.163	42.0147	33.7389	39.5446	41.6642	27.8413	42.3425	93.125	66.1098	150.039
Ghir_A05G040300	0.811329	10.0618	9.94039	15.8204	6.36137	3.05534	3.7622	0.322201	0.082121	0.703447	5.41714	8.33401	3.84729	4.6633	4.50829	4.88712	13.8175	15.8216	15.3426	0.900013	3.22141	3.50088	10.2188	6.63778	4.20873	12.8828	8.58992	9.15402	1.73721	0	0.591892	0.511191	0.18429	1.59679	1.88176	0.216975	1.40694
Ghir_D02G005670	0.844134	22.0223	23.9999	25.3079	39.8186	22.0328	17.5221	20.4056	18.231	28.9165	40.9092	33.5001	24.5313	24.5552	26.2557	27.6621	47.4049	54.2064	31.1361	13.7433	19.8973	20.168	42.1096	55.2323	42.3564	83.3959	57.5666	64.7016	6.12071	4.10563	6.06606	4.42613	4.00558	4.90309	17.2573	13.3403	19.5962
Ghir_A05G022970	0.82905	28.6476	59.7073	50.9906	103.313	23.3242	14.562	26.4125	8.77411	13.0973	131.783	89.1814	17.0567	34.3836	63.6764	15.8715	124.276	52.0258	13.4069	2.90879	10.1432	10.4725	31.6239	19.6051	9.54417	90.422	55.8149	78.3484	27.5089	19.9405	25.9441	24.4797	8.57967	8.76234	30.3459	15.1185	24.2405
Ghir_A10G009390	0.79739	4.71301	5.35386	6.49314	5.21421	5.96325	5.98813	6.66719	6.50406	8.5984	6.75076	6.31965	6.10404	4.21047	6.00294	6.55643	6.64557	6.62	7.98797	1.72298	3.45462	3.29436	7.90172	8.44995	5.36332	17.3613	8.58041	11.5536	4.46605	2.45527	2.3683	2.46559	2.93363	3.36317	3.51512	3.87583	9.36057
Ghir_A05G021420	0.805386	41.1125	50.3642	59.4975	15.0871	18.6721	21.056	9.24071	7.84277	9.67725	35.423	25.7642	20.8935	22.0319	28.7169	21.323	46.1768	33.4154	33.081	12.7725	10.1084	13.2629	27.5882	42.6819	20.8746	57.5031	39.6949	44.3847	25.0287	15.527	13.3532	16.535	11.3731	12.8274	13.8255	9.15527	21.7275
Ghir_A03G023160	0.73203	2.38506	5.00833	3.29754	1.73602	1.8859	2.61037	1.65874	1.59269	1.93107	1.32876	1.97705	3.06516	2.51608	4.28264	2.68527	3.83033	2.41574	5.29453	1.58047	1.08842	1.51344	4.5631	2.85388	2.82155	5.66841	4.10799	7.31925	0.600836	0.704246	1.24099	1.40629	1.65966	1.22206	3.36559	1.08202	3.13639
Ghir_D10G006380	0.849154	41.0643	75.4373	61.2218	35.2197	18.006	21.7724	32.2567	26.1323	25.6773	57.7671	47.7615	36.1319	50.2769	54.2525	37.3601	53.8645	43.2518	30.7852	13.0109	14.8223	14.4682	43.0282	36.2206	19.1447	93.2082	51.0554	58.0439	29.4252	27.622	27.7754	28.8475	22.3613	24.8484	41.3029	28.5184	32.1774
Ghir_D05G021660	0.875731	14.7861	18.6996	16.4305	43.6974	21.6503	16.564	15.3407	18.4722	23.3814	45.2569	32.7044	25.0024	20.3294	23.9756	21.5589	60.6889	47.2138	20.907	11.8687	20.0591	14.966	43.9698	39.0074	24.9358	81.641	48.9061	64.048	10.4525	10.6105	13.0174	10.0893	9.33479	6.80216	18.678	20.285	17.322
Ghir_D07G008550	0.696953	59.021	73.5867	80.6502	75.4815	28.5605	45.1907	36.5517	48.7909	37.0703	117.043	77.3652	91.1481	28.013	61.0441	87.7994	105.447	129.442	131.366	29.4963	75.4354	57.9143	96.1416	122.703	121.164	127.317	107.038	103.002	7.14437	8.39469	13.77	13.2797	19.1495	35.1314	94.6169	52.5372	85.8751
Ghir_A05G021750	0.882288	16.2508	19.2337	18.2011	43.1268	17.6523	13.6659	16.4161	17.523	20.783	46.3945	35.4574	23.4263	21.5985	24.0078	23.3042	65.8268	43.2995	19.5223	12.1084	18.722	13.9262	43.8648	31.8876	26.1693	74.5699	46.9849	61.9058	11.3495	13.2285	12.2534	8.79594	10.3764	7.33148	14.7758	21.6715	15.225
Ghir_A07G008430	0.871	51.9399	87.5728	87.9756	99.3452	39.0715	40.3992	48.9344	49.683	56.4374	135.611	93.5238	80.719	60.6422	90.9834	95.0909	115.434	147.872	88.5037	34.7711	44.1187	39.4793	93.315	105.29	68.6561	204.101	150.284	149.94	13.6656	24.859	44.3644	46.1423	20.712	41.7727	79.5608	46.1209	131.864
Ghir_D04G015910	0.666977	8.17485	16.2984	5.93235	3.16996	3.38379	4.71068	3.15523	2.02991	3.21183	7.54353	8.77235	8.81987	10.025	12.4887	13.2243	18.7206	13.1298	9.45962	3.09656	7.41414	5.35035	13.3953	11.933	8.76884	20.841	16.9913	18.3246	5.90694	3.72875	4.88712	8.17283	6.32945	10.0633	8.53485	6.14783	9.13759
Ghir_A02G016730	0.685857	34.5246	36.3834	43.3942	44.4303	36.6821	37.4955	51.5131	37.9284	37.6581	59.3099	34.5405	48.1039	26.3937	26.0352	44.9933	66.0179	51.9991	46.6669	24.0408	24.2397	28.5416	62.8001	63.8285	35.6074	101.818	38.5844	73.2956	12.4833	12.152	14.0894	15.8714	16.7479	20.9824	50.3003	47.4939	126.588
Ghir_A01G020720	0.564151	120.437	148.681	102.474	28.6533	19.5356	20.3789	18.3713	7.33032	5.08307	105.682	67.1907	70.8076	86.645	108.322	91.2504	122.876	96.8273	78.0178	58.5115	42.6788	39.888	103.3	93.6906	100.196	171.149	134.068	119.665	57.3469	62.8892	45.8489	41.7124	35.3169	35.8812	28.4291	50.3674	23.765

## Sheet: MEred_GO
ID	Description	GeneRatio	BgRatio	pvalue	p.adjust	qvalue	geneID	Count
GO:0009741	response to brassinosteroid	5/31	72/39400	2.89659e-09	1.76692e-07	9.75693e-08	Ghir_D05G022890/Ghir_D05G022880/Ghir_A05G022980/Ghir_D02G008510/Ghir_A05G022970	5
GO:0009505	plant-type cell wall	5/31	346/39400	7.14616e-06	0.000182368	0.000100704	Ghir_D05G022890/Ghir_D05G022880/Ghir_A05G022980/Ghir_D02G008510/Ghir_A05G022970	5
GO:0043680	filiform apparatus	2/31	6/39400	8.96892e-06	0.000182368	0.000100704	Ghir_A09G022710/Ghir_D09G021950	2
GO:0010483	pollen tube reception	2/31	8/39400	1.67256e-05	0.000226783	0.00012523	Ghir_A09G022710/Ghir_D09G021950	2
GO:0006073	cellular glucan metabolic process	3/31	69/39400	2.23065e-05	0.000226783	0.00012523	Ghir_A05G000640/Ghir_D05G000780/Ghir_A02G015550	3
GO:0016762	xyloglucan:xyloglucosyl transferase activity	3/31	69/39400	2.23065e-05	0.000226783	0.00012523	Ghir_A05G000640/Ghir_D05G000780/Ghir_A02G015550	3
GO:0004553	hydrolase activity, hydrolyzing O-glycosyl compounds	3/31	264/39400	0.00116365	0.00959533	0.00529854	Ghir_A05G000640/Ghir_D05G000780/Ghir_A02G015550	3
GO:0016760	cellulose synthase (UDP-forming) activity	2/31	73/39400	0.0015206	0.00959533	0.00529854	Ghir_D05G021660/Ghir_A05G021750	2
GO:0080161	auxin transmembrane transporter activity	1/31	2/39400	0.001573	0.00959533	0.00529854	Ghir_A05G040300	1
GO:0080162	intracellular auxin transport	1/31	2/39400	0.001573	0.00959533	0.00529854	Ghir_A05G040300	1
GO:0003156	regulation of animal organ formation	1/31	4/39400	0.00314362	0.0174328	0.00962638	Ghir_D05G021970	1
GO:0009791	post-embryonic development	2/31	120/39400	0.00403746	0.0205238	0.0113332	Ghir_A09G022710/Ghir_D09G021950	2
GO:0046777	protein autophosphorylation	2/31	155/39400	0.00663461	0.0311316	0.0171909	Ghir_A09G022710/Ghir_D09G021950	2
GO:0030795	jasmonate O-methyltransferase activity	1/31	10/39400	0.00784111	0.03334	0.0184104	Ghir_A12G006480	1
GO:0006833	water transport	2/31	173/39400	0.00819837	0.03334	0.0184104	Ghir_A09G022710/Ghir_A01G020720	2
GO:0004715	non-membrane spanning protein tyrosine kinase activity	2/31	186/39400	0.00942079	0.0359168	0.0198333	Ghir_A09G022710/Ghir_D09G021950	2
GO:0010252	auxin homeostasis	1/31	15/39400	0.0117393	0.0421235	0.0232606	Ghir_A05G040300	1

## Sheet: MEturquoiseID
Gene ID	KME	V0h1	V0h2	V0h3	V6h1	V6h2	V6h3	V12h1	V12h2	V12h3	V24h1	V24h2	V24h3	V48h1	V48h2	V48h3	V72h1	V72h2	V72h3	CK_WT_1	CK_WT_2	CK_WT_3	CK_OE2_1	CK_OE2_2	CK_OE2_3	CK_OE10_1	CK_OE10_2	CK_OE10_3	V991_WT_1	V991_WT_2	V991_WT_3	V991_OE2_1	V991_OE2_2	V991_OE2_3	V991_OE10_1	V991_OE10_2	V991_OE10_3
Ghir_D11G005080	0.553236	2.88463	1.40812	1.56322	2.68913	4.97156	3.06689	0	1.85227	5.99692	2.09403	2.59064	2.66327	1.94344	1.69863	2.69161	7.10274	5.95535	16.668	0	0	0	3.97215	5.16208	5.16138	6.49611	7.68392	10.1198	0	0	0	0.566672	0.626965	0.260895	1.51853	3.55187	3.32333
Ghir_A08G021480	0.927196	62.4772	68.0297	73.2705	96.2931	53.0732	42.5578	59.832	27.3429	27.6702	39.9541	36.9253	26.5227	41.9725	30.9474	26.5202	26.2279	42.0745	22.3174	0	0	0	2.62939	1.03944	1.01859	2.8566	3.68855	2.91462	0.452606	0	0	0.683085	0.60799	1.13301	0.817833	0	0.255154
Ghir_D03G008560	0.870607	2.11485	4.92941	3.1583	15.6351	16.6654	11.5918	10.2051	10.1464	11.6202	8.62104	14.4505	15.2515	5.74904	12.3908	8.22976	9.00577	9.42447	7.05056	0	0	0	1.21197	1.98932	1.70206	1.4811	0.651725	1.25164	0	0.893296	1.85795	3.83674	1.74618	3.53883	3.27553	0.916031	5.38134
Ghir_D11G011900	0.888642	3.26542	7.61132	4.30986	15.5738	14.4149	12.6918	2.51969	3.04051	4.17499	5.87288	5.66283	6.2386	4.49727	7.27049	5.77823	16.5421	13.507	8.55111	0	0	0	3.00433	1.68335	0.842666	2.34815	2.66023	3.68675	0	0	0	0.408899	0	0	0.372859	0	0
Ghir_D08G002890	0.51077	1.21429	1.60948	1.27185	0	0.189389	0.372288	0	0	0.055536	0.928567	1.04583	1.83953	0.498118	1.07054	1.31029	1.32191	0.510022	0.92813	0	0	0	0.891042	0.383622	0.411151	1.10612	0.710632	1.15221	0	0	0	0	0.150493	0.09582	0.45341	0.257026	0.074446
Ghir_A09G016760	0.562676	2.24853	3.71699	1.45508	1.39418	1.426	0.857832	2.58923	0.200659	0.490656	2.00911	1.81037	0.92519	0.668122	1.65202	0.357198	1.25383	3.56163	0.329162	0	0	0	0.815144	5.13382	0.980719	3.12791	0	1.68114	0.302624	0.532284	0	0	0	0	0.984282	0.21809	0.256331
Ghir_A06G006110	0.87073	4.76181	5.15286	7.94028	5.90325	7.51207	4.2132	5.49995	6.16778	3.76369	9.31804	5.97894	3.75291	7.45686	4.74393	5.79684	7.60513	8.60665	5.32832	0	0	0	3.93201	2.99491	1.97979	8.17905	2.39311	3.72089	2.25943	1.55301	1.00683	3.5417	0.49761	0.449459	3.83324	2.19144	4.05003
Ghir_D10G010360	0.897809	11.5444	12.7015	11.7573	29.4044	12.2629	23.2791	66.6424	82.3712	102.513	19.7166	31.2038	68.2734	9.79864	13.167	9.83278	15.1168	4.56403	12.8974	0	0	0	2.1789	3.65743	0.579748	5.87169	0.423728	2.56973	0	1.87485	0.32743	0	0	0	1.31452	2.59743	6.41221
Ghir_D05G031160	0.78587	4.70088	6.57447	5.71466	55.2039	78.7252	48.3647	15.6669	22.946	17.1631	8.36568	16.2845	9.82089	10.3438	4.68443	6.78422	3.95205	11.1302	9.45006	0	0	0	1.3409	0.791828	1.12572	1.48461	3.19413	1.55412	4.25179	1.02645	2.06578	4.52707	5.87112	7.19739	1.8077	0.578776	6.63502
Ghir_D07G005440	0.545911	1.23799	0.203566	0.340559	2.29595	5.28402	4.48327	6.53356	2.59381	4.12839	1.31444	5.03941	2.89983	0.730042	0.938997	4.48075	0.490261	6.26498	0.994313	0	0	0	0.886377	1.56881	0.697371	2.07904	6.97465	2.92627	4.46383	0.654043	1.26036	0.561827	0.120967	1.70603	0.358351	0.119101	1.54077
Ghir_A05G019700	0.678799	5.13105	0.389772	0.522358	7.25282	3.75063	3.39828	9.37797	12.42	8.78807	4.87034	1.44097	0.928936	6.62605	0	2.15825	1.05226	0.37348	1.82219	0	0	0	1.46151	2.76944	0	4.46701	4.83301	2.95183	0	0.222188	0	0	0.262576	0	0	0	0
Ghir_A09G016770	0.612535	0.774458	1.65023	1.60501	2.07332	1.19263	1.70378	1.50752	1.48866	0.500553	0.94373	0.323279	1.00719	1.4254	0.326868	0.420542	0.542945	0.746424	0.203483	0	0	0	1.95998	4.00983	0.614759	2.62871	0.73827	0.681241	0	0	0	0	0	0	0	0	1.24022
Ghir_D09G016230	0.657822	0.694056	2.70942	0.758622	1.02445	1.33723	1.12662	2.36226	0.438897	0.480714	1.02652	0.926831	0.539789	0.488479	0.938801	0.386735	1.57349	1.54998	0.39895	0	0	0	1.57827	1.7483	0.745656	1.78543	0.444751	1.44119	0	0	0	0.250025	0.228804	0	0	0.477553	0.56129
Ghir_A04G009950	0.51642	0.499115	1.664	1.03193	0.368844	0.155092	0.358599	0.764278	0.315694	0.428956	0.684453	0.774776	0	0.482628	0.757871	0.840778	0.800092	2.61317	0.991315	0	0	0	0.709479	1.37896	0.26713	1.42387	0.320261	0.889522	0.476641	0	0.303251	0.180039	0	0.148816	0.346033	0.343879	0.537111
Ghir_A10G008910	0.877156	4.69954	6.43414	5.92126	17.3031	6.42082	15.0739	38.3895	39.6761	65.0576	6.71894	15.7906	36.0627	4.52096	10.635	5.90146	11.0644	2.48017	10.2502	0	0	0	1.61259	1.0706	0.384788	1.42267	0.919571	1.9124	0	0.601469	0.217321	0.258046	0.236144	0	0	1.47862	5.59342
Ghir_D12G005790	0.77204	2.86426	2.50114	1.04386	3.56856	3.04616	3.84843	2.34333	3.6139	4.00478	0.54807	0.742013	2.39973	1.01731	2.31147	3.14582	2.8452	1.4231	3.72144	0	0	0	0.22729	0.855666	0.429178	1.02802	0.128207	0.711004	0.381407	0.759185	0	1.15126	1.38848	0.357244	1.22031	0.549426	4.30785
Ghir_A08G001910	0.840333	3.24464	2.87048	4.10729	4.82831	2.94799	4.56702	4.53419	3.44376	5.22555	3.62492	2.38368	1.7051	2.35332	1.20888	2.71966	2.04568	2.96191	2.8944	0	0	0	0.80042	0.202881	0.496102	0.461715	1.67153	1.57783	0	0	0	0.580283	1.88914	1.44374	2.18832	1.71022	2.06405
Ghir_A05G034310	0.818974	3.84474	1.72249	4.96765	1.82619	1.17728	1.18601	2.30808	1.49958	1.58222	2.40069	1.95629	1.17734	1.54347	2.40381	3.78606	1.41634	5.17849	1.6145	0	0	0	0.417257	0.36946	0.492424	1.57327	1.16895	0.435084	0.583484	0.102629	0.333734	0.528367	0.12088	0.219095	0.126518	0.252297	0.691589
Ghir_D07G020320	0.897381	13.0627	15.5658	16.9594	17.3453	9.19558	9.77754	13.4083	10.0935	10.7198	20.8408	12.975	16.2126	20.1844	13.7494	6.15893	9.09984	11.5007	8.20917	0	0	0	0.470346	0.264532	1.03204	0.5498	0.836248	1.10349	0	0	0.096139	0.794124	0	1.19671	1.24129	0.16919	0.13854
Ghir_D12G009210	0.710439	1.00492	0.393937	1.31711	2.30826	1.14761	2.11871	2.0568	2.25224	2.54428	1.09317	0.543777	0.911855	0.473413	0.724002	0.823437	0.442608	0.452123	0.514028	0	0	0	0.095401	0.253418	0.494782	0.095923	0.215249	0.696337	0.426902	0.09386	0.406956	0.966034	0.201211	0.400748	0.462446	0.461478	0.768093
Ghir_A04G009200	0.719934	0.727891	3.10668	1.29714	0.671493	0.351787	0.119465	1.46467	0.697683	0.400315	0.696927	1.53322	0.836422	0.987926	1.59878	0.40086	2.15329	1.72952	0.677457	0	0	0	0.376726	0.417521	0.177244	1.13668	0.212498	0.884829	0	0	0.099769	0	0	0.098906	0.114229	0.074917	0.267732
Ghir_A11G015660	0.9127	29.5759	32.7876	39.4016	196.605	73.8187	136.87	200.163	294.281	249.43	80.8411	87.6745	105.176	54.2489	29.8498	38.8566	24.8765	26.1147	34.7884	0	0	0	1.00556	0.890374	0.189874	2.4252	1.1155	1.15477	0.320229	1.42527	0.857896	1.89726	0.466102	2.11202	1.28953	1.54032	5.10344
Ghir_D02G002290	0.890449	14.9177	17.9959	16.9962	17.3265	57.2711	59.0446	36.0595	44.9723	30.8367	19.2838	23.8456	36.464	15.2622	20.3739	16.3016	13.4883	8.6544	20.5341	0	0	0.134843	6.59088	11.4508	5.90071	8.39883	4.4633	6.03526	0	0	0	7.31786	6.44852	7.48656	9.90497	8.89502	8.48466
Ghir_A12G000540	0.954975	41.7313	46.5685	18.4483	45.1783	43.1664	54.4379	28.7013	30.9104	31.1554	27.6299	26.2887	44.488	34.9256	72.0649	48.9429	69.3009	35.5329	83.8351	0	0	0.10342	3.02476	4.64965	1.07808	8.32262	3.68574	4.78556	0.233394	0.616458	0.111244	0.924641	0.483521	0.43819	0.379556	1.5976	4.24805
Ghir_D12G000520	0.895458	9.63941	11.718	5.95354	9.77585	8.24046	9.45036	8.57236	8.70099	4.23966	5.8396	5.57003	6.19468	7.62871	11.8946	11.3616	6.64126	14.8722	17.492	0.092618	0.093189	0	6.07354	6.79167	1.22126	11.6158	5.78285	7.78781	0.334376	1.07824	0.106251	0.756972	1.03909	0.62778	0.604196	1.20406	4.71979
Ghir_D12G011530	0.917775	8.2348	29.1018	21.8535	27.0102	15.0449	20.0927	28.2079	39.3353	43.1812	23.5289	18.0108	24.1043	13.3367	13.441	4.85488	14.1561	12.3539	4.65902	0	0	0.191285	5.76693	5.0229	0.181549	10.8023	2.81798	5.81415	1.72097	2.83594	0.410142	2.06894	0.222833	0	0.699682	2.40297	4.82746
Ghir_A12G010530	0.898724	5.32576	13.7666	5.87854	15.9309	4.6711	4.07181	11.2224	6.99333	10.1859	12.0089	6.55585	5.83551	6.25203	10.0048	6.68956	13.8823	7.14021	6.88605	0.322505	0	0	8.23957	3.47973	0.327541	8.18061	1.87611	7.36056	0.388111	0.682646	0	0.723837	0	0	0.420776	0.804842	3.67626
Ghir_D04G017600	0.637455	1.63579	0.97999	7.16449	2.80753	3.17217	2.56501	1.17477	1.5476	1.55734	4.64543	3.42327	1.54251	4.21019	4.70442	0.768623	3.21265	2.4125	2.78294	0.146186	0	0	1.69333	1.43752	2.52496	3.04752	2.97622	3.47579	0	0.038744	0	1.60505	3.37172	0.390648	3.29369	0.478388	4.32858
Ghir_D12G021980	0.827266	11.2246	9.41114	10.503	8.29064	5.77994	6.51435	7.32979	6.99734	7.41239	8.43108	8.51182	8.14702	8.90432	8.8179	8.56408	7.51964	8.02385	8.13168	0	0.087813	0	2.74105	2.21113	2.57129	3.444	3.51769	2.70032	0	0.093776	0.325732	5.78449	5.35115	6.10587	5.74499	5.76004	4.68849
Ghir_D11G009260	0.680703	9.2822	23.2984	35.693	18.3977	9.8874	18.5091	32.4675	32.3522	36.6058	19.2845	20.682	21.3622	20.3694	18.5126	6.28653	10.3678	5.09611	3.33458	0.236207	0.118832	0.505521	16.5145	15.24	0.599739	28.1613	6.80226	19.2032	6.25035	15.3715	10.1589	13.0118	5.59401	2.1343	13.8672	5.12169	21.8246
Ghir_A02G007550	0.916561	3.88435	5.09604	4.37507	5.63383	5.2862	5.92275	6.68496	7.85886	7.02353	3.02439	3.45268	6.31136	2.46796	4.23929	4.58524	4.63183	3.39498	5.00628	0.077349	0	0	1.08168	1.4735	0.078556	2.25886	0.938677	0.69409	0.372333	1.14498	0.842978	2.21192	0.288297	0.873807	1.81618	0.603736	4.88519
Ghir_A13G000530	0.830892	10.2655	12.2327	10.1663	10.288	4.89088	11.1415	15.9111	22.4729	23.6428	8.57707	9.01767	19.4661	6.97527	4.73643	6.06328	5.90738	8.55853	5.66035	0.447713	0.225236	0.239545	10.11	14.2789	1.13676	16.7051	5.42422	10.0431	3.76344	1.42072	1.79594	3.35325	1.95336	0.75867	6.42549	1.74728	8.42153
Ghir_D08G002900	0.786652	19.5366	35.0811	19.4644	47.8359	38.2685	43.2744	16.9757	27.1416	39.4955	31.8482	25.3011	23.7642	25.3143	25.6437	24.3158	50.9475	38.0626	32.0931	0.142827	2.10402	1.4485	42.941	40.7669	19.9106	151.663	67.9245	89.9633	5.73957	3.72182	2.76527	5.74397	2.6208	3.37172	11.384	2.7671	15.0424
Ghir_A09G018820	0.806982	27.9784	27.2217	35.4104	35.7629	30.0502	23.1393	40.7095	34.2084	32.501	28.4816	34.8392	20.7374	32.4866	25.9123	31.7491	28.0383	52.6573	22.0261	1.15779	0	0.145553	14.0455	9.58387	10.1509	2.99467	5.65977	8.98617	0	0.305717	0	16.0385	17.8671	10.2595	13.0329	29.2148	4.46017
Ghir_D02G008290	0.753665	9.18931	7.0126	11.2418	43.4072	60.4399	61.9802	19.0708	16.6914	34.1596	10.3714	15.5026	10.8378	4.59947	4.85971	2.61701	8.4824	24.1054	27.946	0.05238	0.833563	0.735373	19.3508	12.919	8.21744	35.2727	32.3708	45.3491	2.73367	0.96165	1.15827	3.34815	0.333138	1.84041	0.696191	0.463543	2.16966
Ghir_D05G024430	0.926349	18.8003	25.2608	40.3996	41.4634	22.8711	22.4704	45.6512	37.3434	26.7134	25.0626	20.5646	24.2264	17.9116	16.4117	21.1766	15.6426	25.3558	14.6525	0	0	0.254163	2.42729	2.93844	0.482453	4.81393	0.720607	1.46531	0.922293	1.25646	2.85604	2.83099	1.62647	2.34738	4.71087	3.08917	13.7357
Ghir_D10G026660	0.86123	30.476	24.6248	37.5672	224.488	145.727	155.83	88.1727	154.978	157.203	48.517	66.1423	66.6242	38.6679	29.0539	34.6935	26.4892	38.6327	29.7278	1.53607	1.85723	1.15253	28.2651	43.4606	30.0562	59.2543	52.3068	43.0979	18.4922	4.55957	11.1085	12.3532	11.9888	25.0984	17.8638	9.19271	30.6305
Ghir_D04G005120	0.86776	10.3382	20.4146	21.6001	15.0728	6.63396	10.6207	18.8511	15.5049	13.072	16.5523	18.019	14.0698	17.6599	14.8963	8.07626	11.3633	6.67267	4.32714	0.352548	0.26604	0.282941	12.0755	6.33493	1.33763	25.3363	7.0515	22.3274	1.59099	2.17031	1.31343	2.64129	1.80697	2.28874	4.13707	2.71304	7.36097
Ghir_D05G000990	0.923799	34.271	29.8394	23.6665	60.8338	85.1485	73.5324	61.5508	68.6458	80.1286	38.9928	53.0978	33.9886	50.0204	49.1087	42.9217	54.7702	52.4166	69.0532	0.229863	0.998962	1.39075	21.0898	21.1532	12.4113	27.6638	8.5662	14.3015	0.368012	0.323647	0.613932	4.47525	6.1466	5.95871	3.52105	0.994106	0.85696
Ghir_D03G001690	0.895209	36.1679	30.2872	35.6	19.3801	12.692	20.6475	25.7238	21.9779	19.2119	29.5964	20.6748	27.7456	25.743	27.5753	30.9179	20.4308	18.6761	19.207	0	0.665701	0.235997	6.63449	5.76049	5.26029	8.75802	7.75979	8.09052	1.59243	1.40007	0.632512	10.2097	10.786	10.2029	9.92327	6.34529	12.3613
Ghir_A09G001460	0.898251	12.4593	29.9739	32.5409	24.8957	11.562	21.5114	57.6437	49.8576	53.4286	29.0069	29.2818	33.8967	24.2633	21.9163	8.6592	16.3937	6.92619	6.29111	0	0.153707	0.235944	3.44774	2.61675	0.310302	4.62599	1.48251	5.31088	0.918596	3.47449	1.47972	1.66475	3.42524	3.27612	2.79041	2.18605	12.9096
Ghir_A05G037950	0.83673	27.0527	62.5505	71.957	22.586	9.51847	17.2171	34.0929	26.3142	26.3407	36.3251	35.2701	25.5537	36.9601	39.8376	15.536	23.3178	12.9054	8.77298	0.203748	0.512167	1.19878	22.515	12.8912	1.6037	32.55	10.8795	27.3073	3.06494	6.03675	6.06905	7.83824	3.68278	4.60194	13.2225	4.50034	16.8049
Ghir_D13G000830	0.843418	12.6658	13.7337	10.7973	20.8006	10.34	13.7276	27.1472	30.3659	27.8504	11.305	13.8147	32.7765	10.1367	11.4479	7.64486	13.1616	10.8008	6.93925	0.598111	0.398967	0.64074	15.2349	15.299	1.01354	26.9824	7.99238	17.4582	3.12332	6.12662	3.20561	3.53445	2.23924	2.90943	7.2802	3.97955	11.9867
Ghir_A13G012100	0.714927	2.17586	3.86085	1.66612	2.20672	5.72932	7.79332	0.17475	0.793927	0.716703	13.421	13.1398	12.0073	8.47644	10.9181	7.96187	10.4454	8.25961	11.3133	0	0	0	0.730222	0.755487	0.228404	2.99774	2.2614	1.4692	0.415319	0.864841	0.311674	1.72087	0.450806	0.705642	0.687122	0.547685	3.13285
Ghir_A12G017440	0.723173	0.098901	0.266543	0.162152	0.865275	0.757475	0.868134	1.21192	1.08943	0.748795	0.260071	0.540861	0.671833	0.434898	0.525801	0.65279	0.466862	0.231101	0.52096	0	0.065791	0	0.456737	0.368294	0.331601	0.247299	0.238056	0.220034	0	0	0	0.534418	0.24453	0.293011	0.127968	0.282974	0.066652
Ghir_D09G021830	0.594145	1.18967	3.98511	0.094953	2.93337	5.0842	1.97181	1.35456	0.839625	0.68895	3.98692	1.13666	0	1.22339	2.88196	0.186829	2.42163	4.47576	1.33285	0.263057	0	0	2.5468	1.62699	0.801494	3.41432	0.637409	0.590137	0.316569	0.278406	0	0	0	0.297175	0.343213	0.91256	0.268143
Ghir_A12G011290	0.925007	2.9781	16.3603	9.54772	15.3788	9.52018	11.4355	12.6508	16.4281	17.8634	11.1863	10.1791	8.26033	5.7786	7.28035	4.10851	8.79426	7.94365	2.10147	0.231732	0	0	1.99425	1.98653	0.235351	2.7571	0.843665	1.81952	0.278872	0.735762	0.265843	0.315661	0	0.261787	0.604687	0.802553	1.7716
Ghir_A11G021020	0.9145	15.4321	15.8221	24.6401	12.8357	9.38669	12.6952	9.17381	8.06097	6.75649	17.8296	7.66983	12.8868	13.8113	7.82924	15.751	9.78834	6.69317	9.07639	0	0.117428	0.083259	0.85844	1.95386	0.589398	2.18699	1.22246	1.78941	0.507381	0	0.089259	0.297076	0.242474	0.512361	0.807503	0.067478	0.158355
Ghir_A04G011460	0.870613	2.08446	14.4561	16.013	5.68007	1.2814	3.21184	12.5225	21.9693	13.3315	4.22587	5.83587	8.95909	7.91441	6.90862	5.65502	5.3456	5.211	4.39471	0	0.147775	0	0.78996	1.46842	0.149163	1.90734	1.44846	1.15265	0.110377	0.15544	0	0	0	0.131901	0	0.127375	0.869811
Ghir_D01G018750	0.81734	3.2652	4.36797	4.63181	9.10378	9.57929	9.90797	14.2188	13.2622	14.0089	3.27892	5.81702	9.00066	3.25045	4.67855	3.67459	6.6344	4.6153	7.04097	0.287817	0.455288	0.352153	8.84675	8.317	1.90065	9.24814	4.69578	10.3707	0.594052	1.50114	1.6259	2.09963	1.9739	1.01331	1.12691	2.33142	9.32935
Ghir_A08G018670	0.788081	1.25888	5.72188	4.69537	2.75771	1.10412	0.981767	1.29485	1.39541	0.688592	2.02902	1.60963	3.04079	1.15708	1.77295	1.65444	1.19303	2.37824	1.56157	0	0	0.081373	0.81775	0.504126	0.077231	2.17524	0.092284	1.44948	0.091513	0.402404	0.174474	0.310756	0	0	0.49409	0.526939	1.08493
Ghir_D04G020060	0.517264	0.927166	0.800384	0.983455	2.1565	2.52413	2.43455	6.34598	5.99666	6.25099	0.800372	0.974076	3.18532	0.422131	0.706614	0.43574	0.418829	0.114257	0.724222	0	0	0	0.595619	0.43917	0	0.864857	0.92898	0.528562	0.426197	1.48762	0.599511	0.873771	1.00445	0.728891	0.485206	1.18294	5.45684
Ghir_A01G017190	0.745222	2.3996	0.87363	0.93575	1.05944	1.14837	1.47974	0.467097	0.901889	0.574134	0.492256	0.484791	1.72467	1.7591	2.52449	1.90776	2.3921	2.03475	2.45316	0	0.104364	0	0.669481	0.296396	0.590634	0.781969	1.51052	0.698084	0	0	0.118993	0.282113	0	0.426199	0.13488	0.089957	0
Ghir_D10G014200	0.893947	2.79371	3.51886	4.39248	5.56044	5.96258	5.73329	7.14076	10.0999	4.77849	2.90604	2.93633	6.59829	2.49356	3.254	3.21286	3.58027	4.06773	3.34637	0.056019	0	0	0.360965	0.212722	0.227575	0.177734	0.135965	0.594428	0.200896	0	0.41708	0.723401	0.418988	0.42723	0.328899	0.850622	0.822842
Ghir_D10G010920	0.771614	1.65604	0.614023	0.77411	1.98808	2.3979	1.62347	4.11584	1.89032	3.12486	2.95974	3.56336	3.1785	1.21604	1.70066	2.90696	3.11543	2.95936	2.94542	0.144332	0.145222	0.077223	2.56105	1.54272	1.40796	0	1.00598	1.65727	0.26054	0.193963	0	0.588837	0.629418	0.424676	0.188312	0.747549	0.220684
Ghir_A07G022470	0.834714	5.86752	7.98635	9.45217	13.6178	3.07925	10.5131	35.649	32.2646	35.5816	14.1204	22.1943	28.4512	7.47151	6.99256	4.33214	4.35678	1.92026	1.90702	0	0	0.148502	0.746429	1.5144	0.140944	1.20032	0.84207	1.71282	0.668028	1.02812	0.159204	1.1336	1.72994	0.783355	0.724252	0.722135	2.68019
Ghir_D08G021710	0.911153	38.381	63.2657	78.6605	69.2582	17.9051	31.0723	42.7756	44.3519	68.1609	66.3895	52.1123	46.712	31.6375	40.0451	35.825	72.5716	89.6729	42.3765	1.4926	1.73385	1.72757	43.9298	24.2398	5.72977	59.9348	19.6237	34.87	3.82574	2.58849	3.09235	3.18651	1.42889	6.0185	12.8961	10.3385	27.3151
Ghir_A06G007380	0.865004	19.0096	19.2941	18.0043	25.9427	21.6103	27.4576	25.7224	21.3961	24.1587	22.9392	29.6724	17.8753	30.3486	22.4008	20.8256	21.2487	21.0278	24.2728	0.179342	0.734526	0	8.8115	5.23389	6.27528	2.21331	0.81829	1.5517	0.469737	0.225333	0.226098	7.13197	8.99555	4.37437	1.73071	5.58939	1.23753
Ghir_A12G011280	0.90441	14.0828	59.8885	59.7152	21.0687	17.2412	20.7522	23.4515	19.0704	16.4811	24.0338	23.8993	15.3835	21.4126	24.5392	5.98114	16.5256	21.5705	6.67758	0.225033	0	0.240804	3.3834	3.42881	0	6.20668	1.09146	1.76692	0.54162	2.50072	0.258158	0.613071	0.280518	0.762658	0.440404	0.779351	3.76648
Ghir_A05G014280	0.591531	1.92179	0.115022	2.3218	46.0523	80.3533	53.9091	7.79949	9.89216	13.0599	1.48578	5.19272	3.66687	1.5058	0.281407	2.41527	1.8376	6.89101	7.1875	0.469347	0.305263	0.39935	5.30358	7.82534	7.92318	13.3852	9.46682	8.65348	0.306528	0.16397	0.631452	0.336608	0.362755	1.39414	0.781022	0.237965	1.22292
Ghir_D11G013770	0.688739	0.598469	0.097884	0.153768	0.836542	1.77393	0.89464	1.10443	0.96833	0.743738	0.778617	0.260566	0.350808	0.560546	0.754101	1.20575	0.334677	0.772218	1.23116	0	0	0.169678	1.08598	0.50146	0.407381	1.52698	0.53357	0.495302	0	0	0	0	0	0	0.36155	0	0
Ghir_A01G005790	0.786696	16.1085	15.2814	16.1135	8.07658	5.98544	7.40837	6.49452	4.40889	4.86755	10.8842	7.98794	8.36687	11.1557	10.5828	11.8672	8.71975	8.39487	9.07459	0.174615	0.087554	0.279347	1.97288	3.43915	2.03265	5.33797	5.80736	4.1961	6.07404	1.28902	2.84438	4.85869	4.63626	7.10317	5.67625	0.679203	6.30121
Ghir_A10G007350	0.866128	7.58946	2.91472	11.7744	18.5482	34.1025	16.9428	13.8594	18.3652	9.16986	7.25763	8.65724	6.5009	5.0713	2.56224	7.46715	3.68481	7.9403	3.57965	0	0.128875	0.479716	2.59253	2.92772	1.33691	1.70403	0.72754	1.55693	0.711762	0.520393	0.41776	2.62984	1.31018	1.1601	0.661773	0.770181	0.711126
Ghir_D02G008000	0.802323	0.923481	1.58003	2.08255	3.14251	2.93484	3.40904	2.9198	3.95908	2.99604	1.34135	0.878104	2.13409	1.77208	1.31219	1.92457	1.93441	1.45257	1.32688	0.076383	0.153707	0	1.14925	1.60037	0.310043	1.85943	0.648868	0.942455	0.73598	0.727558	0.525758	1.45597	0.571297	0.862894	1.49486	0.861172	3.6158
Ghir_D03G013520	0.883038	4.20131	7.79442	4.62314	9.12903	5.45907	6.33721	9.40781	15.9867	16.1928	7.26026	9.6708	14.3211	3.12543	4.81368	5.71318	6.51752	24.5329	12.0729	0	0.503241	0.796959	7.26469	6.94143	0.630615	7.97471	2.36653	3.2681	0.121945	0.499048	0.200186	0.138032	0.156391	0.141729	0.373498	0.435598	2.39034
Ghir_D10G001520	0.802566	4.17653	5.29962	7.71024	4.01621	2.89691	2.75841	3.90467	4.84441	3.15789	2.54528	3.3631	1.85542	6.36705	2.38313	1.87746	7.99876	1.98819	4.16887	0.311364	0.156641	0	3.85185	1.8536	0.316226	5.72631	2.07823	5.76327	0.374703	0.659064	1.42819	1.69654	0.776271	1.05524	1.21872	0.540069	2.53907
Ghir_D11G016590	0.80814	7.20498	17.2527	13.2792	18.0044	9.47352	17.603	26.6613	25.5196	27.2377	20.7952	25.6447	24.2182	15.7949	18.7526	11.0003	16.2716	22.0528	11.142	0.758822	0.436493	0.812001	10.6677	12.3303	1.65149	22.9205	7.62632	18.112	3.91203	8.65771	6.57722	11.8809	9.38485	6.24613	9.60234	7.2394	27.2668
Ghir_D04G008970	0.494939	6.37858	5.13227	6.08567	2.8241	0.854318	2.64314	4.1932	5.59414	5.69112	9.60127	10.1421	24.5381	13.054	13.3381	12.587	15.2063	3.85694	10.1812	0.055583	0.165539	0.141558	1.78339	0.957381	1.31756	4.33959	3.06484	5.08622	8.83254	3.66976	6.09226	6.76199	6.27259	9.95226	5.80904	2.12021	10.9009
Ghir_A05G041860	0.773411	1.11156	1.05162	0.99185	0.995898	1.81093	1.64242	1.60841	1.95331	1.61911	0.724072	1.30296	1.79271	1.27889	1.02233	0.743951	1.4453	0.910694	1.10251	0.151214	0	0	0.731724	0.576129	0.493513	0.572445	0.367016	0.508846	0.454938	0.381842	0.173473	0.669439	0.565495	0.768719	1.28173	1.7077	0.723934
Ghir_A07G009290	0.930455	20.5308	23.9069	26.6226	68.537	65.0427	79.3999	72.9238	97.7828	118.597	32.9849	50.5093	83.4453	34.9378	47.4993	30.7734	51.9964	37.3821	42.9463	0.461902	2.25752	0.988133	22.2504	15.1491	7.78027	74.3334	35.2776	53.5407	4.58171	9.2593	5.16381	9.53439	5.97095	6.71482	8.49534	3.30354	29.2524
Ghir_A01G021750	0.953576	40.9345	59.8307	48.7281	133.275	99.3167	128.216	168.144	219.189	202.886	72.6072	74.682	128.643	57.1684	46.9502	46.0347	49.7094	51.869	57.8366	0.802231	0.335593	2.17741	18.4692	19.2734	2.87202	42.3742	17.4545	40.786	3.38479	7.28195	5.58209	9.22424	6.79614	6.01959	13.7144	15.2703	61.2095
Ghir_A02G015280	0.922235	13.0166	18.0997	13.5374	9.98499	18.0728	17.2638	10.0632	16.0551	13.8662	13.6312	14.7264	13.9147	10.6405	10.8817	11.9251	13.2891	19.4316	14.3647	0	0.271966	0	1.23783	1.54735	0.343724	0.95127	1.25772	0.455042	1.13986	0	0.155303	0.936169	0.337509	0.765177	1.05976	0.704438	0.827958
Ghir_D08G025390	0.923129	23.4173	17.7705	22.7092	36.8334	19.8448	20.128	28.0076	17.5596	18.1071	15.3386	14.008	13.3193	16.918	17.046	20.2722	28.8068	21.176	16.7696	0	0	0.374365	1.54112	1.81111	0.876432	0.920773	0.978615	1.47942	1.03149	1.10893	0.520612	2.51939	0.62654	1.5934	1.8258	2.1001	5.68914
Ghir_A05G022030	0.709258	6.89256	26.8537	15.8985	2.13349	3.01071	2.68535	1.19458	1.79939	2.5356	9.40875	8.31103	4.6329	12.8171	10.8118	6.972	6.12164	8.18942	7.56749	0.242678	0.162783	0.086562	3.07756	1.57107	1.55467	6.99843	1.70944	3.02032	2.52781	0.171226	1.0208	0.771335	0.697128	1.71102	1.79175	0.876709	0.742112
Ghir_D10G001530	0.911558	30.2022	25.4871	20.9118	11.9633	7.63969	11.3414	18.2667	16.376	20.4105	14.764	12.2567	17.9102	17.1377	14.1058	10.0573	20.8671	11.3633	8.99985	0	0.376213	1.00028	7.43981	8.35764	0.759495	15.1363	3.85622	13.3016	1.5749	1.97731	1.92955	1.01866	0.932203	0.633606	1.21961	1.13443	5.17401
Ghir_A03G015340	0.961167	26.9683	27.0544	33.8025	56.7485	42.4231	45.7605	46.4234	49.4924	43.3528	36.7981	31.6961	40.3544	28.6456	24.2983	27.9009	20.8191	22.4117	19.6726	0.231107	0.116265	0.123651	2.35846	1.74747	1.52448	4.36237	3.36462	3.62922	0.542796	0.733776	0.795377	1.25924	0.864269	1.82583	0.753316	0.300646	2.47354
Ghir_A12G015300	0.751832	2.4289	4.28894	6.81623	10.6162	8.68945	6.92188	4.39581	5.77105	2.37121	2.32375	6.65038	2.95555	1.59816	1.96143	1.14337	1.57952	2.26546	2.18501	0	0	0.64601	3.03063	3.83289	0.817506	4.43659	0.978469	1.58005	0.481918	0.638928	0.923423	1.6447	0.752554	2.27334	1.30488	1.128	6.4457
Ghir_A01G005770	0.954402	22.8758	22.6109	27.4915	87.622	84.8512	85.2274	76.4423	70.694	71.0457	32.912	33.9217	50.3014	24.4561	23.9545	26.9902	24.7443	21.3929	25.8832	0	0.076648	0.32607	2.20822	1.45049	1.00579	4.23462	2.04865	3.79764	0.458072	0.967488	0.317525	0.630918	0.559948	0.651876	2.38573	0.924941	3.51918
Ghir_A09G010820	0.917668	9.72059	7.90295	13.101	9.43831	10.2047	8.35012	10.5	10.341	7.13299	8.91831	6.42242	9.99059	8.42559	7.14886	10.5064	6.11573	9.00215	4.77219	0.202783	0	0.216994	0.763488	1.83494	2.16247	1.86433	3.56707	2.38681	0.244034	0.482169	0.348561	0.138114	0	0.343625	0.132287	0	0.206704
Ghir_A05G039540	0.79223	8.99477	12.9748	20.9274	10.6641	3.35542	4.65842	5.92978	3.7999	2.46047	9.16644	4.60207	2.14698	6.33772	4.77095	3.42221	2.4608	3.3785	1.60415	0	0.34523	0	0.492685	1.90229	1.09126	1.15885	1.86723	0.86236	0.370327	0.325683	0.706049	1.49647	0.767204	1.0406	0.200748	0	0.471038
Ghir_A09G010250	0.736312	2.73073	7.62495	5.53356	9.75634	7.19866	6.35996	6.29303	6.83491	10.6897	6.37623	10.0353	10.7809	5.02885	7.67785	10.1504	8.69984	39.1232	34.9542	0.419228	0.887609	1.43698	10.0303	14.2999	6.31091	22.0081	9.17332	13.5098	0.809373	0.088382	0.096445	0.229037	0.314395	0	0.218642	0.145821	0.768686
Ghir_A08G017440	0.90116	4.51529	7.85148	6.09849	39.4665	51.9277	34.3676	14.2668	19.0064	20.6365	5.95254	12.7573	9.11842	6.13795	6.87194	9.21788	13.0252	26.1595	16.0217	0.21142	0	0.149316	1.06134	0.804171	1.43148	3.20043	1.87696	1.10669	1.01489	1.19337	0.161694	0.38399	0.175699	0	0.183895	0.244476	2.15364
Ghir_D03G005180	0.618938	2.94137	5.97688	3.63436	13.0028	4.60577	3.05966	0.739473	4.62233	8.34272	9.48194	3.87361	1.74052	3.02679	2.83195	2.43448	24.3607	24.9596	10.8151	0.118349	0.706131	0.50657	9.39936	4.39411	1.08137	24.1789	19.7697	25.8805	0.367927	0.250508	0	0	0.147529	0	0.463231	0.378739	0
Ghir_A07G004950	0.861233	10.8421	6.1157	7.33498	48.3283	65.8456	45.7282	15.1041	8.61648	11.145	14.5015	15.9267	8.56549	7.69002	10.1593	14.2968	9.29874	12.4714	8.31948	0.870173	0.350215	0.744925	6.35842	7.53972	8.39574	7.52954	10.1307	5.15817	2.61657	0.541518	2.19618	2.24344	1.51862	2.9491	2.72402	1.05654	5.21791
Ghir_A05G041180	0.960409	31.196	67.6024	76.7576	57.7304	33.3326	47.5292	67.3956	66.6618	63.6458	71.1426	60.9852	57.7236	56.2533	54.6739	29.3388	53.2329	35.3358	25.4447	0.572105	0.575631	1.8366	12.5096	16.8905	2.11175	20.6108	9.02572	16.5736	3.55259	5.85238	4.03928	10.3848	4.39311	2.56583	7.70898	3.30777	13.7951
Ghir_D01G003360	0.831291	4.89374	5.31279	7.45652	7.641	7.71665	10.6469	8.97682	8.87462	7.81462	5.11629	4.98027	10.8075	5.19298	6.09082	6.48806	8.83003	4.93349	7.13905	0	0.049286	0.120244	0.706474	0.495538	0.387248	3.18377	1.32667	1.33282	2.92894	1.91192	2.53725	4.58582	2.38097	3.71275	1.41217	1.58728	9.07575
Ghir_A05G021180	0.876568	3.82661	3.00116	4.02951	5.80642	2.8849	2.3706	4.48633	2.4481	3.07379	4.69644	3.49759	4.57029	4.42456	4.03385	4.72493	4.91084	4.98054	1.60083	0	0	0.356152	0.844079	1.73057	0.775582	3.54347	1.08198	2.76963	0.34769	0.205422	1.35863	2.48964	0.652878	1.59025	1.63236	0.76274	4.03677
Ghir_D08G007460	0.832686	13.2153	23.1294	9.38518	23.5009	26.7982	35.5539	12.6392	16.5579	12.7303	6.20104	9.281	12.9247	8.40794	19.9093	26.3496	51.9953	34.835	64.7433	0.187159	0.187684	1.70234	7.54123	11.4036	2.28002	19.8753	20.0971	26.0241	0.337847	6.33854	0.107354	1.65714	0.874507	0.84573	1.22053	4.21697	12.7252
Ghir_A11G005930	0.836488	15.4583	57.8966	50.1267	23.1939	22.7815	27.6836	26.6586	25.8218	22.4446	28.0556	24.409	14.3852	25.0658	31.8409	10.7006	23.8546	18.822	7.88429	0.741342	1.69876	2.01737	16.933	13.9124	3.17748	32.6526	21.3466	16.6281	8.83371	8.85116	7.2999	9.54673	4.15404	4.79738	10.7377	3.95218	13.441
Ghir_A10G011210	0.814401	0.437546	1.91816	1.36489	4.70862	3.99599	6.09917	4.11394	4.1619	3.31795	2.63262	2.6128	1.69898	0.576436	0.840591	1.03893	2.00785	2.56406	0.524846	0.144882	0	0.155035	2.14558	0.689543	0.294288	0.919866	0.263735	0.964781	0	0.153336	0	0.592065	0.361209	0	0.378057	0.125232	1.18146
Ghir_A06G008090	0.931843	3.22857	5.17856	4.16591	17.7827	26.7087	25.1004	9.1171	12.7999	12.7392	7.6763	8.46424	11.1837	4.91824	8.65105	6.22239	6.86644	10.9664	8.56471	0.19752	0	0.105681	1.65014	0.976979	0.49215	2.45616	0.882743	1.79856	0.11885	0.209046	0.792706	0.538117	0.123111	0.856905	1.74726	0.76042	3.32365
Ghir_A01G004480	0.637919	3.64385	2.86463	2.77685	3.90365	4.47818	5.10915	3.80462	3.38594	4.03118	3.11644	3.59664	3.59774	4.03901	5.21279	3.60919	4.39348	3.94116	4.57744	0.638988	0.440739	0.641878	6.64012	5.02603	3.41128	5.21856	4.18809	3.87738	0.568054	0.719503	0.432588	4.1654	4.64689	4.48465	3.58224	4.15174	3.14866
Ghir_A07G021130	0.630601	1.63476	1.49893	1.25577	9.33495	16.2128	11.6557	5.708	6.44776	7.95162	1.41242	3.06574	5.12953	2.12219	2.47149	2.47591	2.08725	3.51569	3.70858	0.074883	0.108779	0.107795	1.30895	1.00988	0.817956	3.22723	1.9388	4.01318	0.355479	2.05545	1.01655	5.00889	2.73997	3.13781	2.47364	2.91403	12.3611
Ghir_D07G008960	0.904089	14.3195	20.0674	20.6183	24.9919	22.8787	24.8978	33.7774	38.8175	37.3028	23.7115	19.5111	26.5304	16.1662	17.8267	12.433	21.5211	10.8371	14.1887	1.36981	0.470384	1.41261	14.0869	12.4228	3.95907	17.7981	8.29387	14.6855	1.97472	3.28854	4.46123	9.32067	4.34983	8.92789	16.2751	6.97844	22.2047
Ghir_A02G008130	0.796766	41.5704	76.1204	72.276	128.117	34.2216	23.9416	31.8697	22.7601	22.7839	152.664	104.857	24.5452	39.8667	49.5494	20.9781	164.893	67.0622	14.9376	0.77252	1.77601	1.53517	30.8092	7.46382	2.62998	78.1702	31.5303	59.9081	14.8065	8.6434	9.11358	9.47433	8.1201	5.7373	9.71711	12.2863	6.46323
Ghir_A01G011670	0.898271	67.6321	44.1063	44.1496	54.3726	30.0558	46.6116	48.0236	22.873	30.9688	80.3853	52.2767	72.6735	69.5753	82.9856	86.4067	50.5196	40.3999	44.7564	0	0.113884	0.121118	0.730544	1.29336	0.339878	1.95755	0.686791	0.761756	0	0	0.19477	0.15418	0	0	0.294857	0.098162	0
Ghir_A12G024290	0.931769	4.48539	3.51607	4.83274	6.86267	6.13534	8.72879	10.2313	9.93447	8.3217	4.67188	4.94317	5.91797	4.16511	4.39917	3.01011	4.28494	3.06007	2.60915	0.424306	0.256153	0.090808	3.74189	3.11199	0.729425	3.94594	1.1294	3.42138	0.510281	0.538878	0.194706	0.346789	0.528926	0.670754	1.37956	0.661884	1.81683
Ghir_D04G019870	0.653895	14.4274	8.24261	7.84105	3.31994	4.42573	4.50484	0.893357	1.83049	1.28168	4.37343	2.41603	6.69025	6.57953	5.51107	5.32232	2.94898	3.47413	3.00252	0.152979	0.437046	0.853464	3.86421	4.11289	3.97144	2.05765	1.29423	2.66294	0.392048	0.344786	0	0.934264	1.89416	2.40264	0.934588	1.10968	0.200406
Ghir_A05G023480	0.713771	23.3893	6.5577	5.10988	8.39818	5.89791	9.50596	13.3155	26.1569	21.0424	3.52313	7.32621	12.3333	1.88314	3.67915	3.82108	4.30836	0.371115	10.0017	1.00134	0	0.743187	6.25321	4.11643	0.847881	8.81885	3.34248	11.7521	0.403586	2.15981	1.39976	2.94508	3.53715	0.816835	1.51437	2.2051	6.06357
Ghir_A02G011310	0.873481	3.20148	2.75852	4.79507	14.6266	7.96862	7.5654	12.8874	15.3513	14.7715	7.49238	9.29817	13.1418	7.57456	3.54773	5.42915	4.63281	3.86524	3.66535	0.299913	0	0	0.645788	1.30599	0.760475	0.434076	1.45585	1.11738	0.721845	0.476119	1.11705	2.62212	0.654257	1.96218	1.59194	0.455181	2.36672
Ghir_A12G014650	0.902428	19.1038	28.7112	30.6769	29.5512	13.07	19.96	40.6229	40.6359	47.7177	33.94	37.1683	33.5584	22.1847	20.4657	14.3234	22.1461	22.6146	7.85799	0.655758	0.528544	2.5258	15.8074	15.3893	1.59742	27.0888	9.70053	23.5678	0.944564	1.65954	1.50357	0.600477	1.30802	0.587999	1.87793	3.63629	7.68346
Ghir_D07G014970	0.751737	6.88868	9.93998	11.1387	11.5412	4.12363	11.5871	30.149	20.9144	18.5112	19.0329	11.6633	16.7957	8.31126	6.45518	4.61092	11.7955	10.5199	3.46138	0.299413	0	0.808166	4.60412	5.38057	0.719092	15.2099	3.37664	7.57522	3.06782	2.57537	2.38262	8.00641	6.35363	5.96664	7.60252	6.99421	22.9409
Ghir_D02G005390	0.861664	21.9545	5.57073	12.4024	25.6281	17.5952	14.9669	21.214	9.26492	6.89617	10.6808	9.06441	7.11195	9.89977	5.67207	12.8355	5.18272	9.52824	2.87828	0	0.170431	0.499063	2.4113	1.73711	2.23642	8.15047	10.2788	8.20608	0.203844	0.179271	1.16592	0.461471	0.632752	2.29627	1.43135	0.587613	0
Ghir_A01G017230	0.860306	5.51056	5.18706	5.85656	8.1195	12.0791	13.9077	15.8195	19.5561	17.9893	4.19482	6.19743	14.2246	3.78921	6.57398	4.70608	6.50578	4.93874	10.9603	0.59012	0.457044	0.794251	8.15826	5.37221	1.94354	8.9182	2.27969	7.10868	0.591078	1.81569	1.37983	3.31343	1.79212	1.67643	1.75549	2.60674	11.6663
Ghir_D10G022330	0.78893	10.147	4.3907	11.6691	16.407	14.2053	15.6268	19.0551	13.8931	10.242	9.03537	8.15198	12.1647	6.43359	7.77541	12.3941	4.62061	10.6651	5.70453	0.298996	0.561065	0.959851	8.15811	5.33801	2.87672	8.51914	6.1219	6.74787	6.33073	6.52453	4.92217	8.98985	3.91292	5.48744	2.73073	2.35755	12.8347
Ghir_A03G004590	0.872549	738.097	512.999	856.866	150.911	66.2414	77.8805	118.684	80.5592	63.0236	449.485	356.092	405.444	450.334	330.731	489.739	243.932	349.985	153.815	0	0.168432	0.358263	2.16093	1.43823	1.02008	6.87192	7.46713	4.87641	0.906539	1.69668	1.15225	1.14015	0.208675	1.51289	0	0.14518	0
Ghir_A05G003040	0.621618	0.930675	2.48228	1.30283	0.481909	0.463892	0.810827	0.949527	2.53794	1.72576	1.06754	0.66274	1.83278	0.925874	1.34659	1.39001	3.01502	1.5918	1.28312	0	0.198906	0	1.47214	0.992502	0.195519	5.96549	3.23282	3.64204	0.212023	0.209907	0	0	0	0.199034	0.299913	0.229196	0.5367
Ghir_D12G014060	0.94376	5.37133	9.18425	6.70017	19.2225	24.1493	22.8152	11.0306	11.609	17.2464	8.21394	9.72199	11.5339	6.20496	8.13931	7.28641	23.4047	17.1169	11.2057	0.147185	0.222139	0.23625	2.69058	1.71668	0.971644	6.67995	5.13082	10.2596	0.354548	0.311028	0.673997	0.400652	0.091738	0.831375	1.05651	0.510594	1.72586
Ghir_A10G003600	0.903095	5.23349	6.50978	5.83786	13.3838	20.4035	21.39	14.1158	12.0707	9.4105	7.56504	8.06836	7.83068	7.61418	9.57226	7.7849	7.20513	5.74765	4.75828	0.110199	0	0.117922	0.910966	0.629794	0.346953	0.83356	0.532708	0.862795	0.663084	0.34989	0.126421	2.13544	0.549484	0.995938	2.58753	1.71934	3.51107
Ghir_D05G018940	0.89479	19.5883	22.6851	36.1006	32.1792	39.6213	32.0156	24.975	33.6126	17.3482	13.7579	27.0686	17.095	23.2743	19.429	17.0886	24.6674	15.8934	21.1714	0.425596	0.676416	0.521526	3.63534	4.10122	5.05544	2.66385	3.18215	2.78421	2.57358	1.40018	1.58967	7.92145	7.00065	8.20703	7.03002	5.82885	6.37838
Ghir_D09G013540	0.648598	0.133602	1.42088	0.924153	1.19665	0.727846	0.902239	1.29676	0.454812	1.15893	2.59311	1.92615	0.61269	2.59095	2.48454	2.5718	3.20582	1.12768	2.98385	0	0.161412	0	1.6439	0.952614	0.246152	0.507215	1.67052	0.936203	0.525564	0.170475	0.371487	0.706442	0.222369	0.926354	0.623718	0.154707	0.572038
Ghir_D11G015290	0.836821	14.0162	20.9558	17.7704	18.5664	16.7268	17.904	9.81886	12.8194	14.3013	20.0968	17.3393	14.2565	18.7758	15.5604	14.3839	13.7235	19.7191	17.2851	0.745039	0.656357	0.694059	4.66319	8.61036	4.43862	9.9649	9.55608	7.73522	8.96149	2.36718	7.95825	8.5682	6.47502	13.4207	14.7895	2.94583	13.9306
Ghir_A01G021120	0.891026	6.9162	6.58734	6.70772	6.17569	3.94826	4.11421	4.71205	4.23304	5.6891	7.65651	4.88291	6.1443	4.48523	8.13941	6.54529	10.4015	4.44112	2.36126	0	0.44716	0.157994	1.592	1.55027	1.81999	2.40132	4.8498	1.9929	0.53661	0.156785	0.594813	2.62063	1.108	2.84278	2.12351	0.51305	3.31253
Ghir_D12G022690	0.929236	13.015	31.5147	30.422	10.6188	9.24648	12.1219	24.2002	23.3586	19.7346	22.5371	14.5057	26.9024	16.2282	20.8679	17.3096	20.1193	11.9052	14.2916	0	0.438075	0.186611	2.15672	2.49104	0.531337	4.90229	1.37561	2.63976	0.832111	2.07112	0.800237	1.06858	0.326081	0.394014	0.682582	0.453724	2.39977
Ghir_A08G012400	0.940378	116.959	100.368	132.397	159.667	112.9	117.713	149.545	143.777	146.253	196.735	170.29	201.523	161.982	169.528	196.931	109.102	79.1678	88.9053	0.731646	1.18667	1.30972	7.93088	12.3097	7.05262	19.289	11.8435	12.7728	14.2436	4.74138	11.2009	20.9636	13.8816	20.6159	20.9477	6.86691	33.8684
Ghir_D10G007930	0.921074	28.4467	13.3969	61.915	184.131	197.843	122.04	84.6285	114.301	55.3016	52.9866	62.7292	36.0062	34.2657	14.9537	31.282	18.619	61.2807	21.1623	1.48094	0.403769	0	9.4982	3.40943	1.92728	4.38495	3.52424	7.73795	1.17118	1.59579	1.91877	1.82813	1.65793	1.30364	2.48141	1.82768	4.78698
Ghir_A08G017450	0.898428	23.4285	30.8518	42.3808	27.3028	47.5433	40.7176	48.0583	25.6955	24.505	26.3969	22.2339	17.1399	25.8717	37.1793	20.4596	22.5664	18.1633	13.4764	0.922206	1.91568	0.371624	13.1207	11.1496	2.97284	29.642	12.7662	20.7429	5.81524	7.87671	8.3632	11.8084	5.53186	6.12165	9.68586	8.02732	16.2531
Ghir_D13G017150	0.960928	7.68341	11.7156	13.2575	20.2152	14.456	13.9156	21.4441	20.4169	16.3011	14.3843	21.092	16.1944	11.1263	15.6998	8.97543	15.5778	13.7134	8.81943	0	0.209745	0.334604	1.94335	1.58848	0.846862	4.39121	1.24398	1.67012	0.752599	0.880045	0.597067	0.993389	1.14051	1.37589	1.75546	0.579432	6.50481
Ghir_D03G000900	0.76797	26.2458	14.6427	32.4786	89.8864	210.557	108.547	16.0148	3.84221	3.2346	20.8688	28.9449	12.2337	22.2264	18.5111	26.8968	10.1589	9.81517	7.73635	0.775472	0	0	2.09368	2.91101	1.38946	1.70477	2.72336	0.567526	3.18589	1.43626	2.26253	2.7714	2.61724	4.1695	4.84802	1.72521	8.57675
Ghir_A08G010430	0.648729	11.1711	9.18544	11.9027	18.0984	18.1621	25.0906	8.59317	9.57421	12.9164	16.5619	10.4621	16.9026	8.92398	15.4305	15.4612	16.9401	13.4256	15.2072	1.64982	3.75904	2.60724	22.4386	18.0094	24.1512	31.9016	17.5489	25.9123	2.31803	2.81961	2.461	8.03869	10.8415	14.4924	7.08425	8.33581	9.61365
Ghir_D07G020660	0.559134	0.426163	0.286759	0.604929	0.353435	0.205423	0.230418	0.321961	0.898553	0.736319	0.166812	0.365709	0.70476	0.224413	0.164639	0.439705	0.1203	0.399257	0.407999	0.056351	0	0.0603	0.727419	0.583978	0.114461	1.5847	0.409856	0.884703	0.067814	0	0	0	0	0	0	0	0.11488
Ghir_D13G004600	0.922668	32.7425	57.4472	45.39	30.2362	20.7252	25.0773	36.8784	57.5808	46.8206	38.6296	31.2328	48.7208	33.5047	37.4354	18.7442	29.3122	22.7101	19.8001	1.93524	0.828761	0.887655	15.6107	12.064	2.05938	35.114	18.3857	23.0325	6.32125	6.867	5.33405	9.90555	5.0546	4.58177	10.0989	4.51366	17.6089
Ghir_D07G021980	0.871076	9.94451	9.9041	7.56446	38.8527	22.1142	25.4014	46.7296	53.6638	60.8631	20.5015	28.0311	52.5128	18.195	26.1999	16.0898	20.5141	11.1447	19.3097	0	0.074192	0.959955	3.70117	3.27197	0.982275	6.26286	2.49431	8.19546	1.79786	7.16134	3.32787	6.33692	5.82766	4.3801	4.81583	4.57811	31.0751
Ghir_D05G033160	0.950013	24.4001	33.8448	46.2408	40.9071	24.3073	28.3956	62.1389	56.7221	56.3174	45.0084	45.1544	52.6806	40.8449	37.4729	29.3062	32.1104	23.8011	18.0405	0.948378	1.45406	1.15982	14.6967	12.1268	1.78603	16.7854	3.66211	9.56868	1.63043	3.76792	3.57307	3.37976	1.80185	2.74886	8.59553	4.0908	17.4506
Ghir_A02G002860	0.924483	25.5297	28.05	32.3387	105.451	54.4098	59.9463	103.829	170.84	157.746	37.8144	66.1698	125.294	36.1474	38.3131	20.8141	33.7835	20.7909	30.221	0	0.66696	0.284111	3.41067	2.44759	1.6179	19.8245	12.7261	20.0364	1.15025	5.19796	2.72199	10.349	11.1641	4.34912	2.92078	4.60908	20.2035
Ghir_D09G001410	0.848435	31.8534	64.667	85.7137	54.1382	29.3004	47.2443	93.0179	82.8611	85.559	45.2025	44.1252	55.1214	48.9058	47.318	20.6216	42.6329	16.3148	13.3924	1.04512	1.80067	3.67195	26.4684	25.288	2.87953	40.2217	11.5315	44.4424	11.8376	15.9558	9.67789	17.0342	10.139	13.4079	18.5888	7.95943	38.1635
Ghir_A13G004420	0.949258	55.1394	91.0264	91.7175	63.0222	50.0887	51.6053	63.651	85.3037	79.5899	85.9136	64.4962	95.8133	66.6033	61.9399	42.5539	52.8456	43.4725	31.1104	1.15321	1.37218	1.45972	18.3884	10.8841	2.55132	36.1839	20.8354	26.8235	9.97011	9.5952	6.1979	11.1848	3.9246	4.5046	11.4965	2.68402	14.2102
Ghir_A07G017950	0.942987	9.3202	16.0924	16.1742	29.7929	37.8744	24.8474	27.9482	36.0584	30.9362	16.9964	23.8958	37.6581	11.6633	10.0792	9.06541	12.084	24.9929	22.6403	0.529936	0.322743	0.552962	5.11568	5.37224	0.524817	13.8851	4.76446	9.73355	1.02666	3.5158	1.58648	2.79715	2.51193	1.28429	3.27482	3.60338	15.7716
Ghir_A09G022240	0.92821	6.81609	8.82755	8.31918	14.7996	9.52254	12.4609	10.891	10.3946	11.7725	5.80518	6.00127	9.73197	7.26645	6.14224	7.56863	8.93428	9.00144	6.28524	0.609754	0.378971	1.07479	4.79995	7.12379	3.62852	8.28315	4.75372	6.00538	1.66149	2.25889	1.29628	1.88124	1.62766	1.70153	4.06131	4.09045	9.30651
Ghir_D05G014050	0.630238	3.41421	1.85151	4.65064	72.5529	123.049	81.0972	13.2355	14.211	19.5233	3.3464	8.54167	3.09805	1.15718	0.914697	2.76441	1.5189	9.54343	21.0686	1.5818	0.441843	0.864386	7.23764	9.90279	6.7908	6.83537	8.03845	4.77765	0.491073	0.181152	0.726511	0.582116	0.581773	1.68646	1.05504	1.56584	1.26305
Ghir_D09G011960	0.938892	49.2473	58.7395	62.2794	32.5678	21.915	25.7335	29.0288	29.1249	25.6743	45.7389	43.6733	53.7888	49.5048	48.2699	51.4366	42.3734	29.963	40.8489	0	0	0	2.55907	1.33275	0.477158	4.12851	3.63288	4.39619	0	0.685676	0.245329	2.0991	1.31341	1.20462	0.306491	0.588622	4.96176
Ghir_D03G010540	0.88021	18.1086	14.7335	11.079	33.2705	40.0888	31.7111	7.38093	5.2517	10.3589	16.4457	21.092	16.408	21.6552	16.6985	23.1025	19.7855	19.3231	15.833	0	0.72136	0.6142	7.08145	1.15239	2.06444	16.1296	1.40383	8.53376	0.126589	0.556642	0.662514	0.332536	0	0	0.689577	0.364912	0
Ghir_A05G018670	0.906304	12.5439	19.5049	16.0806	16.6101	12.2716	13.8075	10.4295	14.1895	17.2506	9.99318	9.93092	13.3133	15.6322	16.5688	13.4786	14.9564	11.002	14.0784	0.126198	0.634877	0.539267	2.98434	4.79453	1.78966	5.71878	3.82055	3.81065	4.24019	2.79944	2.45778	7.03775	5.80067	5.68597	6.81657	1.85621	9.29363
Ghir_D12G006890	0.932865	15.8545	10.8394	18.2953	11.2774	8.69514	10.447	12.2328	8.67458	8.91872	12.0538	9.03468	13.3977	12.6628	8.91151	16.8136	5.92824	5.76096	6.71964	0.092368	0.185875	0.295535	1.95712	1.29332	0.582562	3.99426	1.40529	2.56361	0.618779	0.630537	0.412202	0.344332	0.336984	0.384	1.19549	0.749004	1.14554
Ghir_D11G016840	0.870013	6.19045	5.52027	7.23134	9.73564	3.46922	6.3405	13.5942	10.5804	10.3955	6.4667	7.82799	8.63787	6.06523	7.91265	8.78723	9.43181	7.11302	6.66912	0	0.64916	0.789027	4.06213	5.08371	1.21691	9.17095	2.23557	7.15735	2.43984	2.48713	2.5352	3.88915	2.75709	1.7694	2.52493	3.07163	11.317
Ghir_A09G016150	0.898098	44.1798	88.8416	58.7525	45.2145	45.149	38.7572	37.7238	25.9636	35.1591	135.333	106.302	56.5702	66.329	83.9509	70.7665	101.116	84.8738	150.236	1.40773	2.82551	2.17872	16.8139	14.2724	12.4849	24.2837	17.1724	16.1509	10.7666	1.35856	2.15392	4.11465	2.57784	4.53123	5.63858	1.46634	3.94167
Ghir_A05G037990	0.859823	39.4849	51.8089	74.9051	30.8112	15.5876	25.1676	53.6663	24.4181	34.1109	46.1786	36.5547	34.0613	37.0393	34.3117	33.6451	31.7713	27.2863	11.8279	2.06106	0.940311	4.0218	24.039	23.5164	5.89154	35.4681	25.5068	47.265	4.49054	6.57963	4.34062	11.8334	6.21742	9.99643	17.4725	6.30732	13.1238
Ghir_D12G002020	0.680899	19.3155	38.8993	27.5912	3.35341	3.2599	3.52534	0.662523	1.35184	1.22722	9.59437	4.7738	4.80228	6.97964	7.20567	8.39344	11.7867	6.04001	4.63445	0.060534	0.304535	0.452569	2.86324	1.32596	1.41054	3.79707	2.64437	3.36083	0.437087	0.959922	0.312499	0.989496	0.905512	0.820619	1.10492	0.577487	2.03459
Ghir_D04G014170	0.718912	12.0523	15.5313	16.3342	12.2352	12.7902	13.8503	12.4073	16.2195	18.4773	13.0421	14.2889	22.2109	8.43218	8.94857	12.4785	14.6718	37.0721	35.0804	2.0743	1.6954	2.18673	12.7935	13.316	14.3323	11.1763	9.75705	10.908	3.81078	1.99202	1.1036	9.55356	11.1403	9.09412	11.7852	22.414	15.1312
Ghir_A01G011020	0.511479	37.5185	46.3488	44.2453	61.1496	60.659	61.3324	46.3747	37.7714	44.1351	62.2521	53.7394	87.132	43.8548	59.1341	56.7266	58.5197	39.6488	50.6327	2.1941	4.52917	4.4966	19.6912	36.0768	20.0947	45.4336	34.2686	27.1577	71.0032	38.2173	73.0842	94.6427	62.5218	96.0631	85.815	20.0865	117.495
Ghir_A08G026540	0.720278	0.485265	0.624397	0.515574	1.85329	3.62387	3.34043	1.37181	1.94834	1.26517	1.29344	0.779353	1.6035	1.22776	1.18625	1.36033	0.8315	1.0525	1.4246	0.128374	0.121684	0.13737	0.775122	1.18196	0.591212	1.38562	0.782247	0.429586	0.604531	0.127996	0.735859	0.349736	0.480078	1.00676	1.18234	0.104886	1.8125
Ghir_A09G017610	0.803561	14.1812	11.0374	19.693	98.8955	73.631	59.2501	29.2457	42.0737	38.8864	25.7341	24.9197	20.8248	15.4065	11.0773	13.3448	18.8224	21.6603	10.4469	2.81995	0.545753	1.16201	9.75957	11.7617	8.75027	12.4374	11.6514	10.0902	10.5756	6.05522	9.82228	12.2198	9.42727	14.0309	15.6199	6.22276	21.9457
Ghir_A05G000060	0.924351	15.4667	17.4011	22.4605	13.0409	10.3559	13.7601	16.6619	18.9746	15.0335	12.6723	9.87707	19.406	9.21038	9.50442	12.4709	8.58385	9.23918	10.3089	0.744566	0.935507	1.29471	7.70899	9.03435	2.92867	11.4716	6.0984	10.4873	1.11929	1.87054	1.38766	3.48643	3.71105	3.04806	4.0068	3.38876	16.4919
Ghir_A11G029240	0.879258	7.77838	10.4191	17.9895	15.3334	11.2727	21.2162	9.55262	10.6885	10.4064	9.24616	8.26751	17.3469	9.1581	5.51286	4.96952	10.7449	14.4458	11.8069	0.85199	0.685793	1.42104	2.44036	11.6838	5.02679	14.3334	12.5307	7.50136	0.410123	0	0.342091	0.98903	0.611747	0.894476	1.58713	1.39554	4.41121
Ghir_A12G015590	0.913438	10.2742	4.60872	9.67378	24.3549	21.7048	33.2034	14.2904	6.35027	15.5781	14.6022	13.886	14.973	17.3428	10.9215	11.9038	12.3432	9.43527	10.3716	0.384177	0.603975	0.183527	1.47443	2.44334	3.57022	2.03963	2.8074	3.26882	1.49637	0.907272	2.45089	1.97257	0.958871	2.57076	1.11847	0.929639	2.3336
Ghir_A09G014390	0.962013	11.2053	17.4624	15.2543	23.8569	24.939	25.6285	23.1204	31.7973	27.6928	22.0533	23.9098	31.545	19.8863	16.4938	10.6563	16.3705	24.7094	16.8509	0.246226	0.371615	0.658704	3.71086	3.7525	1.00028	4.79157	1.19524	4.06044	0.888943	1.04237	1.27112	1.58535	0.613362	1.66897	2.24717	2.77499	6.96488
Ghir_D09G019990	0.592867	12.2877	25.0371	18.4213	42.9762	40.9818	33.8886	29.526	57.0727	58.3714	18.3161	30.1307	37.2156	12.6257	17.2591	23.942	17.9102	69.9111	47.9295	9.57926	7.24756	10.2496	53.6171	69.5351	54.4534	85.0399	94.0565	67.7974	2.78485	3.10966	3.1958	15.7818	9.69594	12.1062	10.9331	8.05325	17.1626
Ghir_A04G007680	0.912301	13.4808	18.1965	22.0966	40.9136	45.2572	38.3029	54.7255	98.5239	82.6289	27.1698	42.6724	59.5334	20.4069	23.2059	20.044	26.2021	15.3856	20.9562	0.132752	0	0.078846	0.5678	0.751399	1.16318	1.40364	1.13942	1.95325	1.18521	1.44254	0.815614	2.8518	1.59811	1.62405	1.5407	1.14289	2.40406
Ghir_A01G006200	0.852887	25.7703	52.4846	53.5769	36.4821	12.4913	16.3743	34.4508	19.2563	22.6959	58.6856	35.3141	20.6453	33.0556	30.4621	14.9303	45.9818	23.1443	7.59569	1.37903	1.75395	2.45387	18.1533	14.2108	3.92538	38.6392	24.4592	34.5403	4.04635	3.99403	3.17003	4.01296	2.52632	2.68147	3.12452	4.2617	9.98194
Ghir_A07G000040	0.796981	5.44153	6.44002	8.6356	19.0809	20.9489	20.4545	7.67229	17.4658	29.2497	20.3481	15.9621	14.1892	7.72527	8.93982	18.9247	30.5275	49.0393	33.8249	0.930581	2.20189	3.08535	5.26221	12.4718	21.1626	17.2931	12.1669	14.5018	2.13532	1.97	0.781581	3.97558	3.58883	2.86252	5.53471	1.46986	4.56553
Ghir_D09G019180	0.58396	1.61125	2.46879	1.27566	2.29133	1.01986	1.61733	1.43141	2.39168	1.93223	1.93165	1.78041	1.56414	2.73378	2.45019	1.61434	1.89854	1.40473	3.48674	0.242289	1.26734	0	1.8123	3.42419	4.66324	3.36909	5.93399	3.02574	0	0.09881	0	0	0	0.109485	0	0	0
Ghir_A05G024270	0.931653	46.3933	34.4309	36.0601	83.7649	109.66	89.7297	100.417	73.3545	62.6843	42.2782	65.2947	72.888	44.594	37.9077	74.4847	44.0795	72.2597	49.8243	6.28684	3.01472	3.33928	28.4235	31.59	16.2157	50.364	33.5092	29.792	16.8933	8.59951	12.0334	22.0571	19.6649	20.0031	20.3445	14.8254	55.7049
Ghir_D05G016570	0.903485	4.03462	4.5051	3.15369	71.5927	69.6495	53.9185	10.8497	13.8506	18.7308	16.4978	18.0152	21.136	7.72263	9.90624	11.9871	17.015	13.8212	11.5909	0	0.299038	0.176034	1.15026	1.762	0.334149	3.61676	1.29498	2.03038	0.098985	0.174104	0	0.504194	0.205066	0.743366	0.429264	0.142669	1.50917
Ghir_A05G026650	0.934417	55.6161	34.3889	82.5286	145.296	219.626	205.869	198.261	209.78	184.633	106.677	144.448	175.44	86.3005	91.0527	131.183	101.65	115.667	115.521	1.87479	1.30269	0.197386	8.0941	6.0479	3.95239	8.80194	4.71521	3.66025	2.70588	2.81106	1.58195	3.76993	4.2128	3.16959	0.978244	1.58051	3.50872
Ghir_A05G015200	0.674	1.76507	7.41924	3.34486	6.98076	4.56229	2.57749	4.29606	1.63409	7.27209	6.30411	5.17858	4.94879	3.00209	4.86575	5.22024	5.69487	33.4592	8.95068	0	0.783207	1.21057	4.19098	6.49068	2.83945	15.03	16.4227	10.4238	0.46916	0	0	0.531052	0.243393	0.219842	0	0.174264	0.197704
Ghir_A05G039480	0.779498	17.2631	32.2264	21.8134	90.1281	71.7443	70.5117	46.4374	66.4011	69.7184	41.8195	48.9169	38.2065	13.7906	26.4213	18.1296	51.8336	127.836	88.461	6.0485	4.1106	6.15625	40.1361	41.5597	16.5561	97.9898	61.8927	85.4722	1.58417	7.92945	4.77529	13.4888	8.19033	5.29057	24.9095	17.2335	38.0021
Ghir_D11G028120	0.87956	11.6809	13.2808	18.2899	15.6616	12.6455	17.4639	21.485	12.0603	13.3435	17.5494	15.0761	13.4206	11.7685	16.7082	10.4861	18.287	12.656	10.4369	1.25202	1.376	0.986939	6.52421	10.7035	6.24959	6.90283	7.86532	4.86825	3.1256	3.84787	4.35298	14.9435	4.8366	4.97546	11.7666	4.37473	10.5606
Ghir_A12G022760	0.957903	14.6301	28.6536	20.703	23.2188	17.0485	22.2449	33.9746	52.0565	52.0858	24.261	38.3742	34.111	13.9579	22.9949	17.7411	23.076	50.4245	24.4884	0.725062	0.783751	0.596522	5.39663	5.62802	1.47164	15.5473	7.97872	11.1239	1.20754	2.21165	0.955857	1.9728	1.94527	0.881238	2.03309	2.46533	4.25114
Ghir_D03G000350	0.843575	2.94266	3.88198	9.20688	6.81952	3.73322	3.88618	8.86396	14.5387	13.2381	4.01769	4.28875	6.76765	2.61713	1.22078	1.79448	2.62688	2.45727	2.47857	0.085668	0.172392	0.152839	0.828478	1.22399	1.13078	0.741896	2.07338	0.749844	0.309285	0.272	0.196556	0.116695	0	0.387115	0	0.149089	0.087324
Ghir_A11G015210	0.781191	11.4121	16.8604	12.9024	16.9283	13.8772	16.0028	9.30379	9.88584	11.6143	11.0942	13.6546	11.1257	14.0448	10.5583	10.579	11.0683	11.0374	11.6928	1.12452	0.969741	0.601953	2.80809	6.19603	7.34383	7.29405	9.88857	8.018	6.57137	2.93311	6.62881	9.84143	6.50174	12.4256	13.4122	2.08689	13.0111
Ghir_A06G000280	0.910571	17.8974	20.8994	15.5548	29.6948	32.6071	40.2032	24.2718	23.3034	26.2632	16.307	16.8131	21.3005	10.7216	23.8504	26.2379	28.2069	27.2257	28.7879	2.07458	1.30558	1.63539	11.3348	10.6684	8.11412	24.2993	26.6035	18.7458	0.832894	2.38173	0.681516	6.52781	3.56295	2.54327	2.44717	5.64052	7.12637
Ghir_D03G016690	0.694074	9.36105	8.61763	5.12094	26.6394	10.7453	19.0974	54.577	43.1118	99.8728	105.287	113.653	173.275	22.6796	45.9661	27.0773	24.3553	15.3433	15.4769	0.148629	0.152079	0.970441	3.0069	2.44747	2.21768	9.89075	3.85197	5.59371	8.54783	3.51821	3.98927	8.32071	12.0561	8.19662	24.8372	29.2913	105.057
Ghir_D07G004990	0.821725	94.5429	61.7156	88.6941	158.118	138.479	153.235	80.266	61.6658	61.9506	57.5109	58.408	50.0214	43.5727	65.1352	73.2523	46.6055	64.276	50.8847	9.32907	4.33329	6.58184	24.1989	56.0129	39.3757	74.8388	86.5746	59.2781	34.8083	20.367	25.7451	37.509	23.6101	48.8636	22.9771	5.38348	36.3916
Ghir_A07G008880	0.959856	11.4087	17.5418	17.1386	18.9743	19.7965	19.7166	30.0174	31.4449	28.7336	19.1284	17.6459	24.3591	15.1453	18.2234	12.0143	18.119	11.4166	11.9985	1.1012	0.981207	0.652685	6.95714	7.93156	1.23948	12.0908	4.93225	6.46939	2.39585	1.9386	2.52349	4.6603	2.27896	3.95757	7.26101	3.56436	13.2316
Ghir_A10G015160	0.932279	9.40654	10.0673	10.5521	27.8926	18.0332	13.004	4.17543	8.18157	6.87172	13.5713	17.6299	10.6372	10.3841	9.19392	8.41212	15.9989	10.3587	7.03661	0.253972	0.219033	0.386951	2.29571	1.90049	0.736722	5.21905	1.0127	3.45924	0.80106	0.306935	0.290803	0.39538	0.361821	1.00993	0.938225	1.12648	1.66252
Ghir_D07G002450	0.872544	35.481	10.3317	32.6135	19.5795	10.2285	6.66117	31.7936	12.4864	12.2516	22.4657	14.5259	13.523	15.534	9.48949	20.6826	16.6923	22.4837	9.80599	0	1.63508	1.15132	4.89696	6.88255	5.27424	2.81357	3.41987	3.88961	0.521739	0	1.86511	0.884866	0.70888	3.78841	0.833391	0.751369	2.42912
Ghir_A05G012800	0.847311	6.11137	5.54208	1.07951	6.1704	11.5682	7.90884	2.51005	3.55288	7.87659	9.6054	11.4288	3.20746	12.1461	6.05123	6.44427	9.36107	6.1701	10.8062	0.137053	0.085625	0.325594	2.00074	0.684834	0.435895	4.64379	0.868333	3.58902	0.5533	0.497061	0.134771	0.482365	0.945715	0.379888	0.713399	1.53892	0.163677
Ghir_D12G014800	0.926226	17.5705	28.6127	26.56	23.2155	8.60687	14.1544	30.6736	30.0683	33.7011	22.4417	19.9834	20.1789	15.7839	14.0943	10.8621	19.252	19.3247	10.4031	0.953154	0.479514	0.675435	6.32291	5.59458	0.322679	11.7007	4.81964	9.25403	0	0.168129	0.728365	0	0.396056	0	1.03633	1.10264	4.04826
Ghir_A02G002850	0.949975	20.0279	16.0778	12.2517	27.5005	35.5065	42.619	40.156	57.2201	44.8828	11.8781	16.4624	36.3927	11.34	12.8348	30.6486	12.8051	18.8904	18.4327	0	0.308685	0.556432	2.04915	2.22882	0.728792	3.74891	5.46832	3.52942	0.312885	1.09944	0.795377	2.5956	0.432134	1.46989	2.71299	1.50323	5.63024
Ghir_A05G016720	0.544861	0	0	0.205605	1.05029	3.07288	1.98168	0.452272	2.70941	3.01981	0.642868	0.924761	0.394157	0.330836	0.045457	0.176359	0.763743	0.537833	0.295623	0	0.333466	0.06654	0.76925	0.532863	0.791258	0.739831	0.528487	0.767242	0	0	0	0.339143	0.155029	0.070247	0	0	0.156137
Ghir_D05G037970	0.766786	2.52909	1.53716	2.09962	1.7506	4.05042	4.30825	1.94329	2.67675	2.34743	1.02439	1.64034	2.91346	1.49424	2.32286	2.59752	3.53098	1.53947	3.57769	0.192459	0.24877	0.165993	1.08127	1.32991	1.00888	2.38139	0.531074	1.30593	0.856957	0.78366	0.417236	2.02544	1.52681	1.24725	2.47538	1.37917	2.56224
Ghir_D09G021510	0.911152	48.2021	44.8274	49.971	197.673	84.4811	140.776	185.415	195.712	205.343	72.9912	108.919	142.313	57.485	79.8342	51.8025	77.361	50.1435	67.904	0.422145	0.424746	0.853768	2.649	3.66219	3.2422	5.84903	3.62822	4.42053	5.31671	6.92207	4.76213	11.6285	8.32556	7.15132	6.14116	10.1844	22.6681
Ghir_A02G009770	0.953864	11.8258	12.0078	17.7728	19.9097	14.5998	17.4156	26.7191	18.1035	25.0414	13.7019	15.8902	23.2825	12.8781	16.0016	15.6607	18.905	13.0232	14.9696	0.741495	0.186672	0.538254	3.3851	3.18297	1.64802	7.328	2.92922	5.7137	1.49981	3.87356	4.75351	2.90569	2.78926	2.25337	1.7144	1.68485	7.88572
Ghir_A07G011560	0.942292	62.3857	59.7719	73.7743	87.6481	66.0506	77.1596	41.0765	25.3634	25.3027	63.4347	45.1265	52.0664	45.8706	39.016	45.1963	47.7492	40.9571	40.7029	2.40383	1.82195	1.38248	10.0131	11.8395	9.23181	16.6397	21.147	11.8052	3.62301	1.13027	2.91489	3.59502	3.80944	4.25144	4.86384	1.21266	5.57594
Ghir_D09G002360	0.945317	74.1084	54.0347	87.0412	108.897	86.3344	105.484	152.061	203.21	173.686	53.1855	76.0684	139.847	50.763	63.9457	60.4376	67.731	41.6631	69.0646	0.177369	0.446157	0.474499	3.1355	2.53361	0.540417	7.86055	3.54551	9.03248	2.07083	4.39325	1.98391	4.46534	5.39195	2.39881	1.27279	1.99846	11.7323
Ghir_D01G006500	0.896311	27.6858	58.8473	63.289	29.2872	13.3607	21.772	39.7751	23.8683	29.6451	48.0813	34.9807	25.4533	37.578	38.099	17.3639	41.6176	18.5643	9.77495	1.0036	0.956233	1.9513	12.5548	7.79379	1.57523	25.0538	12.6709	23.6808	5.21054	4.63842	4.10954	3.60371	1.70446	2.16514	5.82963	3.63003	9.66705
Ghir_D11G015680	0.928347	36.4293	48.8681	47.9718	98.5313	34.366	66.3827	144.086	277.459	218.183	64.3059	75.18	134.45	55.8709	34.7285	44.4025	38.8436	30.5865	32.187	0.652894	1.20465	3.13814	10.1437	14.0716	3.36137	25.8099	16.2451	25.6239	7.65355	8.7168	3.54914	11.1565	9.53949	8.07647	9.92889	5.61115	40.16
Ghir_A09G020660	0.506155	1.44756	0.506974	0.685875	6.87356	9.52856	8.40617	3.10494	1.32116	3.76107	1.68645	1.85238	3.43918	1.76983	1.7042	2.0753	2.12254	1.43884	1.81462	0.427412	0.172133	0.366137	1.09984	2.38401	1.4291	0.96931	1.72182	1.49666	1.74484	1.49134	1.16903	2.16456	2.16425	2.2564	3.56985	0.459702	4.44047
Ghir_A07G015870	0.93915	17.961	37.1713	31.9713	61.7075	56.5891	43.0597	45.4099	42.2564	43.7219	49.7756	56.3933	39.1753	28.7083	39.9936	27.9237	33.8867	52.1395	30.5863	0.3125	0	0.668801	3.10169	1.78595	0.63476	1.88156	2.10414	2.3351	0.564106	0.660918	0.086692	1.59418	1.07127	1.23561	1.01863	0.880364	2.03814
Ghir_A05G033720	0.963628	21.5458	35.3816	43.0412	57.3504	55.2044	53.3306	71.526	73.3619	67.4788	50.9892	45.7097	60.0455	39.1906	31.7772	28.6972	37.9693	28.3802	27.4423	1.77508	1.69402	1.85267	14.7695	12.2947	2.15485	18.3282	7.18145	9.95751	2.73649	3.99589	3.74933	4.89887	3.86125	3.6029	12.5292	7.92075	22.107
Ghir_D09G022780	0.896552	19.3662	45.1889	55.0513	47.2544	14.1773	22.9697	51.7713	49.7394	53.3455	56.0759	45.8654	35.8768	29.3634	36.9737	20.3634	54.3728	46.256	29.6662	1.80644	2.0587	4.83001	26.0333	18.8613	2.44497	46.9311	15.1264	41.0525	2.89855	2.98757	7.38952	5.48461	5.25329	6.5199	8.71521	7.72118	30.2769
Ghir_A11G011580	0.916899	2.74965	4.54048	2.74955	8.66532	12.6769	12.166	5.86156	8.81151	6.81963	3.92138	5.8342	6.91699	3.90195	7.39473	7.22663	4.87328	5.82936	2.86227	0.357143	0.089836	0	0.983693	0.952452	0.556466	0.882177	1.25017	0.764426	0.107449	0.188991	0.614572	0.486494	0.779104	0.508747	1.23752	0.309738	1.39775
Ghir_A05G035830	0.819476	8.32716	7.87034	6.64463	3.4241	1.63075	3.52476	5.64168	5.25569	4.5177	6.70895	7.2253	6.91629	8.8228	7.70426	8.90585	5.73979	7.54857	5.37236	0.315851	0.77604	0.323181	1.25502	3.11243	3.33973	1.21278	1.58717	1.53415	0.435923	0.129872	0.685998	0.099473	0	0.201037	0.050134	0	0.182309
Ghir_A05G009660	0.900861	5.85066	8.17907	6.00711	6.80533	6.74194	8.81006	7.54013	8.05571	10.7452	7.14026	8.076	5.61227	4.342	7.74436	5.90623	10.0746	12.073	15.2064	0.510432	0.385184	0.852079	5.67711	2.88533	0.777605	8.0051	2.62876	6.44902	1.30532	1.28302	0.878353	1.65134	0.875425	0.647753	4.65511	2.57252	8.06402
Ghir_A05G021190	0.578646	3.06032	2.1381	2.57742	3.89582	2.56037	3.63022	3.70229	4.8927	4.44141	4.04356	3.95441	5.14531	3.53339	3.93482	2.69612	2.7593	1.65585	2.60908	0.343995	0.349089	0.216397	0.742612	1.18963	2.33701	1.39403	1.59145	1.26483	2.45203	1.53663	4.16531	3.50818	2.70369	4.2641	2.32488	1.37205	7.98639
Ghir_A12G016440	0.871602	52.9653	51.6643	59.7599	63.2924	63.0293	66.0725	55.1695	66.156	98.7334	71.3749	69.1297	104.211	48.8738	65.1985	64.4723	69.9718	125.998	132.878	1.85955	0.598803	5.01408	8.46457	23.1169	7.50297	48.4304	24.6763	32.5901	12.3377	6.51828	11.0547	14.6065	9.00574	23.7523	77.788	26.7438	124.435
Ghir_D05G015030	0.579206	1.56436	4.54236	2.8491	8.27029	3.79842	2.32194	2.67752	2.59408	7.40113	8.25542	6.90545	4.1878	2.22544	3.52227	4.46942	3.83557	28.3108	9.85116	0.591197	0.594841	1.66171	5.35203	7.03022	1.80062	17.1365	16.8682	13.9937	1.20395	0.688958	0.678221	0.805318	0.491311	0.667132	0	1.27383	0.200876
Ghir_D08G011120	0.860261	11.6274	12.3557	12.7015	21.1094	25.6253	40.7276	9.99785	13.2603	18.4615	17.1736	14.7549	23.3369	8.64006	20.0567	17.3593	24.5172	18.7672	18.0858	0.777387	1.82984	1.01413	5.66425	6.56452	6.26146	16.7004	12.9519	21.1221	0.826454	0.96392	0.886323	0.913953	0.771117	0.204319	0.564316	4.35584	0.450482
Ghir_D02G007240	0.901806	13.9926	27.9582	27.8057	23.6853	19.4568	18.7652	20.5469	20.4892	21.9546	18.9291	19.3987	18.4981	16.9276	21.6877	13.2765	24.9932	20.6432	13.0059	2.60696	1.85421	2.16278	16.6709	10.7232	4.60238	27.5319	10.3584	19.1844	5.13756	8.21824	6.13403	11.7441	3.80332	5.99035	9.73014	6.11722	15.8779
Ghir_D13G008640	0.929871	32.6029	16.566	26.5021	43.1818	45.6148	58.6983	48.0766	41.5246	55.6983	24.236	26.9672	35.3852	26.4036	39.7695	47.3871	37.6128	32.4784	33.2291	0.098194	0.098799	0.315482	0.635244	1.128	0.5485	2.3139	1.58324	1.43362	1.2509	0.623541	1.1077	1.67924	1.36001	1.72165	2.99214	1.14509	3.39022
Ghir_A11G027540	0.886145	18.8128	15.4674	7.08333	11.315	13.8965	15.7151	11.8816	6.55847	14.5017	17.8686	20.6659	9.45675	11.9198	14.7453	21.8617	15.3526	32.3854	29.3807	1.65131	1.62472	1.36294	8.93941	11.5312	2.93413	10.8862	6.4444	5.32957	3.47705	1.39387	2.82776	4.16497	2.32933	3.45637	3.27109	3.46274	6.49616
Ghir_D11G027680	0.915708	29.781	40.6338	19.1184	43.8827	57.3913	62.3176	33.668	26.2857	47.0715	54.2206	50.8836	44.2345	33.8431	58.0738	42.9682	70.4299	99.8127	101.703	3.97057	5.40247	2.19881	24.1838	20.5543	12.8981	29.5473	13.8953	16.2926	6.02178	5.29148	3.81994	5.16853	7.89504	4.01315	6.55356	9.19539	9.29979
Ghir_D01G023260	0.964498	75.6912	82.8089	77.5298	193.18	223.446	277.758	290.402	407.646	375.522	142.093	161.821	225.844	113.11	76.5532	74.3712	81.0071	74.2188	94.1958	2.40654	2.79078	3.16351	20.3207	16.9556	4.22675	42.4622	18.7491	39.1936	4.58219	6.69536	6.32274	7.64085	8.32983	5.73528	7.62544	13.2663	50.8379
Ghir_D06G023080	0.94133	19.1189	17.3356	23.0019	28.9009	22.9479	27.0289	30.6198	47.9502	47.199	17.9111	22.7064	44.2244	31.177	24.881	15.9524	24.473	13.2385	22.3441	1.12813	1.58912	0.483681	3.87855	8.16227	4.11476	3.66142	4.37551	4.30071	0.543048	1.91033	2.45379	2.76302	3.49791	3.5608	2.35109	3.19802	7.22623
Ghir_D05G029950	0.902607	104.936	117.979	50.366	144.487	82.4554	191.65	181.377	142.243	206.032	139.035	128.452	260.862	121.008	296.285	228.828	476.212	230.699	420.047	0.447518	0.149842	0.438974	0.802079	2.62696	1.59052	1.37145	2.21702	2.37713	0.718072	2.76179	0.940934	2.54	2.69663	2.17644	2.53015	2.70495	14.9274
Ghir_D09G010010	0.771786	4.45208	12.8748	8.03745	12.6428	11.036	10.8789	7.42676	8.99567	12.6933	5.98251	11.5618	15.5128	5.93657	9.01258	13.3649	11.6193	43.9905	40.1039	0.252706	2.79548	2.16302	9.13362	10.6297	6.4143	18.8364	10.1185	11.9499	0.101371	0.266262	0.096634	0.344231	0.105005	0.09516	0.329708	0.730298	0.68691
Ghir_D02G024940	0.790263	14.0948	10.9577	8.7845	11.6891	18.858	29.309	13.7768	9.02185	17.1822	17.6752	12.9264	22.4362	16.9942	23.9634	36.6758	28.8424	15.0901	35.5912	1.25622	5.42777	3.00235	16.6591	16.7603	15.0158	23.6363	17.1344	16.6301	3.27105	2.83359	1.5766	7.41563	3.06072	5.7422	3.30899	1.2609	7.96498
Ghir_A12G022770	0.953216	32.9006	58.4593	60.0682	48.0848	40.0815	37.9321	39.3984	40.4234	37.3566	50.3237	56.937	35.6233	42.7694	56.4886	41.0307	41.0257	42.8843	30.2055	0.691835	0.436216	1.10237	6.30451	3.60219	1.25928	10.1169	5.34755	9.40068	3.01187	2.44984	4.27606	4.45136	2.16481	1.60731	3.52268	1.97312	5.02096
Ghir_A03G021500	0.93651	85.419	99.1006	84.0287	98.0199	120.334	104.752	56.2401	52.4047	67.5136	91.5232	100.711	68.5523	96.817	74.2703	81.6474	123.687	94.5827	92.7432	1.45713	1.80573	1.6874	6.92789	6.99295	5.11905	10.5637	9.4725	6.27787	1.00368	1.25273	4.40046	5.76786	4.44966	2.25744	4.27889	5.10654	3.50275
Ghir_D12G021450	0.91718	8.73076	5.82226	10.0329	14.2136	17.2984	14.1626	18.4088	13.2953	13.152	12.5388	12.9625	10.0851	9.48278	7.77773	8.70455	9.85364	12.3983	11.5842	0.330726	0.399318	0.494994	3.01044	1.82438	0.984088	2.09146	1.06654	1.02017	0.238007	0.280019	0.292461	0.179303	0.989178	0.349686	0.500522	0.516289	0.067424
Ghir_A03G013280	0.920762	159.532	156.749	118.815	161.49	99.1421	68.5792	114.333	101.475	131.221	107.492	138.803	57.6047	90.8429	83.8339	115.542	106.806	140.217	126.243	0.219551	1.51172	1.50673	5.5305	5.64565	4.45737	9.61675	13.8522	8.00373	16.9053	0.92945	3.2743	4.41625	3.01054	11.4018	7.54322	0.761637	3.80379
Ghir_D05G037230	0.90089	152.182	129.018	172.144	337.255	318.243	412.912	322.724	374.32	372.434	166.426	228.75	357.716	164.32	217.193	151.654	218.162	159.251	228.254	0.926098	0.590833	0.374412	1.65555	5.81591	0.871085	0.876808	2.74282	1.0263	0.425799	1.5166	1.11083	1.15619	1.71345	0.819707	0.205172	3.15916	1.17977
Ghir_D01G003840	0.916687	19.2062	12.2582	19.7799	75.7425	41.6609	46.0976	22.1011	57.4287	44.3528	38.6226	34.425	31.4349	14.6092	11.0301	24.2914	30.3356	24.3654	13.5987	0.858827	0	0.827113	2.25766	1.51882	2.51263	3.86617	5.67188	1.42959	3.30042	0.727152	1.65324	1.5185	2.32674	2.78322	2.00797	0.443422	2.54327
Ghir_D01G003260	0.868463	6.50373	5.08806	7.50739	9.87923	8.83714	13.0117	15.6493	12.5567	13.0802	6.38077	7.75835	13.1586	7.37931	6.85237	8.32814	7.78552	3.55963	8.27701	0.203971	0.160571	0.372051	2.07631	0.985612	0.697369	4.35624	3.04169	4.93645	2.70073	2.15048	4.59066	3.32742	3.41525	3.92548	3.02489	2.10379	7.38929
Ghir_A03G019060	0.788443	3.22942	3.65643	3.65498	14.0602	15.3617	10.1028	3.67374	3.77268	6.44234	6.95441	4.34333	5.12796	2.05633	2.56141	6.12194	14.8723	17.0287	7.18001	0.730775	0.416345	1.0028	4.61637	2.88254	2.16067	5.4954	2.92789	2.11192	1.78706	2.05227	1.68755	2.72245	1.59895	1.96973	2.39244	1.68877	2.05882
Ghir_D04G020970	0.809765	4.34514	5.0456	4.65799	16.7196	14.0626	15.766	13.0365	9.49102	14.352	9.48016	12.411	6.79391	2.82114	4.87634	4.27585	11.9617	15.1543	14.5992	1.78325	0.922985	1.42041	8.29781	6.54376	2.87656	16.8392	8.26267	14.3353	0.76558	1.62344	1.34394	2.72254	1.58856	0.590128	3.48982	2.69569	5.72449
Ghir_A11G032380	0.758428	5.35627	11.7512	10.7402	12.318	4.5327	4.53871	11.2393	8.22757	9.811	11.7312	8.66109	5.89955	6.06308	5.27179	4.30803	11.3303	5.2167	3.40496	1.74102	0.717685	0.464866	3.66777	4.5972	3.58737	8.05204	8.14483	7.13828	2.46091	2.23366	1.27662	3.87253	4.79822	3.67234	6.31724	5.18734	10.5959
Ghir_D05G001780	0.958182	570.514	639.813	639.046	498.357	357.837	439.21	498.402	593.458	500.795	652.356	521.732	683.065	709.775	464.626	572.536	414.993	356.297	410.847	17.5478	17.6969	19.3717	69.9233	114.96	74.0381	166.65	164.084	138.526	71.1081	49.1668	70.3896	98.1058	82.1762	114.292	138.636	57.1612	207.32
Ghir_A10G024130	0.766536	1.18558	3.40836	2.37202	4.83858	6.86706	7.58145	3.33241	3.33926	2.50198	2.27068	2.89117	4.19627	2.40013	1.93447	2.18917	3.04324	3.10155	3.47539	0.196163	0.865805	0.524776	1.68744	4.82872	1.14522	5.03698	5.58995	3.9133	0.708202	0.933895	1.01267	0.200407	0.733589	1.43969	1.02374	0.34025	1.24839
Ghir_A12G028050	0.774545	2.5811	2.86653	1.27007	2.32992	3.46585	4.42833	3.94815	2.5038	4.63761	3.6546	2.87748	5.36955	4.28957	5.91187	4.28451	5.99853	4.06113	5.41125	0.529028	0.497662	0.329197	1.96559	2.22214	1.77498	2.21235	3.41188	3.6548	1.7292	0.76241	1.91986	3.04087	1.45799	2.45222	1.93227	1.66416	5.4105
Ghir_D02G024170	0.856678	76.4345	53.5717	82.7512	26.9276	19.5598	28.1921	11.5712	8.93176	7.39244	42.7678	28.6574	28.4363	33.1303	31.8092	28.4181	13.2989	15.7245	20.017	0	0.450119	0.318078	1.15476	1.35429	1.29721	1.34065	1.01318	1.04085	0.502475	0.315644	0.136857	0.365632	0.446132	0.431486	0.311295	0.155193	0.607813
Ghir_A05G000860	0.899147	12.4133	13.0517	8.89999	15.7094	21.6351	18.3412	12.5673	9.92874	21.0396	18.6057	19.995	21.309	22.2253	36.58	20.0879	28.0427	29.0964	33.5512	0.145621	1.09254	0.879569	4.87021	2.18275	2.65521	14.7641	4.29901	8.71426	0	0	0	0.396724	0	0.18699	0.695375	0.252583	0.148436
Ghir_D12G022730	0.948278	14.6498	30.7629	17.0477	26.3119	19.2531	25.7898	33.9294	43.3876	50.8218	24.1637	38.2451	29.5687	15.5973	27.5243	18.6344	31.8526	55.7884	34.3607	0.494585	0.497633	0.529246	3.31815	3.41504	0.376731	7.35067	2.62242	6.23609	0.148799	0.523445	0.709235	0.673715	0.615505	0.419049	0.949115	2.25156	2.64593
Ghir_A08G018110	0.676518	12.9187	12.1952	14.3857	23.9095	28.3376	21.6783	19.6462	16.9575	9.98748	13.7686	17.5243	16.4401	13.1507	11.8753	15.3997	11.8179	12.2057	9.25697	1.08309	3.72077	2.55991	14.4132	11.69	8.61884	28.8348	12.8501	19.2006	12.4555	6.27036	11.5923	14.5636	10.4611	16.147	14.2688	4.96591	24.3129
Ghir_A06G002290	0.915469	25.0803	41.4347	54.3731	59.9761	33.9572	43.3866	58.6499	70.7753	69.8352	55.8257	40.23	51.4815	43.663	33.8913	21.5071	37.3308	33.4852	19.8608	0.47728	3.93987	3.0822	17.8576	9.98826	5.57917	37.7895	21.566	41.0815	12.1574	12.6733	6.19743	11.1987	6.18021	6.55835	4.10546	3.92419	18.0553
Ghir_D01G015460	0.652908	8.84326	6.70234	7.39575	12.0494	4.49625	10.0263	7.43606	7.93459	9.95019	8.76002	6.71726	8.28405	8.45282	9.30139	8.40986	10.8309	5.34059	6.85515	0.727935	1.11336	1.01806	5.03846	3.90364	4.31094	10.9706	12.001	10.2727	5.58959	5.00044	5.96035	9.06976	6.02047	7.66954	6.09886	5.22652	17.012
Ghir_A05G001590	0.973404	508.521	549.082	620.47	817.39	588.672	664.617	810.628	1055.79	905.522	682.35	652.341	799.47	740.234	444.401	475.039	378.895	368.138	406.017	29.6451	43.8934	43.1367	191.275	234.579	115.315	382.35	301.56	305.81	75.7159	70.8309	85.1432	127.427	93.2905	126.987	194.708	113.139	412.004
Ghir_A09G023620	0.916105	14.0451	18.4582	14.4098	75.2844	90.5346	86.6095	47.007	42.6974	45.5324	23.397	28.7649	31.7921	14.4167	19.1937	13.8485	35.3717	28.2031	39.2985	1.79756	2.36329	3.60486	17.3335	13.9385	4.94448	27.0621	14.9562	22.23	2.55981	3.03728	3.52375	4.21657	3.70608	2.74431	3.32269	1.87165	9.31101
Ghir_D07G009880	0.855401	19.0019	17.78	10.2226	51.6402	69.0894	60.6983	36.5561	41.5609	46.9141	33.255	34.5236	10.2014	24.6742	14.1648	17.4058	32.6377	25.8421	29.4665	1.41464	4.78095	1.18925	16.8299	9.29739	10.159	29.9236	34.2395	23.9771	1.24852	0.741193	2.3554	2.21833	1.99421	2.10628	0.437017	5.05263	4.06905
Ghir_A05G006370	0.875897	6.8465	12.4937	5.81522	18.8043	19.9823	20.4142	16.3798	28.1167	22.5841	22.4719	34.9522	39.1109	34.185	35.6422	12.3298	11.445	14.9481	20.1243	0.411376	0.709563	0.633368	2.41537	3.022	3.14027	1.4891	2.03639	1.84531	3.72333	1.53627	1.95469	3.15248	0.663859	1.54291	2.45361	3.4172	5.23044
Ghir_D05G026660	0.926776	71.4368	33.3203	94.7044	131.179	156.846	134.806	198.779	179.559	147.927	113.962	156.506	158.232	86.1195	93.3229	126.812	92.7119	118.943	83.619	0.918871	0.795869	0.39641	5.63612	3.05608	1.49121	7.96126	2.15542	2.8074	0.356963	1.04644	0	0.402707	1.72554	0.446792	0.514719	1.37172	0.907072
Ghir_A10G024040	0.793478	1.27361	1.65063	1.49557	3.62366	3.44455	3.02158	4.85625	5.43974	4.7341	2.21577	2.47707	2.84548	0.922794	1.60789	1.69211	1.28776	2.42826	1.33347	0.241879	0.182121	0.388245	1.62557	1.49639	0.614139	1.76571	0.366919	1.21684	0.361913	0.761791	0.415531	0.741336	0.299005	0.545816	2.04944	1.44219	3.41931
Ghir_D13G008190	0.944869	9.98367	10.9874	9.62341	20.0497	14.8159	16.3202	30.0936	30.4472	30.5547	12.4317	14.6493	24.8533	16.3275	16.8289	12.1378	14.9837	8.17294	10.095	0.268627	0.81085	0.718634	2.16728	4.47344	1.63693	4.60234	3.08719	4.8959	1.2112	2.27442	2.15565	3.29328	2.26032	2.42774	5.9576	2.14489	7.85548
Ghir_A02G003600	0.569393	26.6612	18.0639	22.7113	35.4512	69.1459	59.5494	48.137	64.3637	65.1368	28.002	34.1277	46.158	29.8283	40.6589	39.3757	27.7383	25.636	35.5313	6.15648	11.2953	6.48051	25.7941	37.3999	46.1369	54.3359	59.7612	44.0157	37.8413	27.9443	13.4828	43.3631	42.1313	46.0106	40.0877	11.274	34.4612
Ghir_D07G014270	0.576883	13.8557	11.4686	15.6585	7.09667	5.89203	5.2977	4.18863	3.1641	2.70858	13.9858	12.8105	12.9385	12.3483	14.463	13.5234	15.8196	11.9811	12.0218	1.32495	1.72046	1.7699	9.25964	7.50764	4.93253	15.3193	16.0014	14.2451	6.17728	2.44968	5.16288	6.64477	5.07512	8.72466	7.87078	2.39073	9.05857
Ghir_A11G014330	0.928865	26.902	40.3289	36.0219	55.3035	41.5808	59.9166	67.1745	110.631	121.316	49.6263	60.6733	111.001	26.8434	38.9899	31.4205	68.8897	58.0749	93.9424	3.33705	7.94684	4.86914	29.8142	26.842	17.6157	58.4547	35.159	42.3371	9.29818	7.48801	7.88131	11.8013	7.13733	11.1533	9.54842	10.1863	23.7599
Ghir_A05G015470	0.840126	6.76109	7.62565	6.96421	39.3502	43.4521	45.721	26.8612	28.528	30.8955	10.1169	13.3608	18.2248	6.24614	8.68263	9.44798	7.80315	9.78356	11.659	0.561892	0.522402	0.741402	1.8605	3.28898	3.33875	5.17899	2.83363	4.55003	2.44166	2.65591	3.12639	7.47757	3.99047	4.88524	4.0351	6.52188	14.3468
Ghir_A03G005250	0.831437	3.44146	7.86517	7.59669	7.83356	5.79302	9.55761	7.72014	13.1838	15.6807	8.15479	6.67742	10.731	2.77797	2.75558	5.36346	6.778	17.4634	11.9386	1.22865	1.41966	0.844549	9.65281	6.79253	1.53855	11.973	5.66173	6.33533	1.00605	1.235	0.712225	2.25001	1.90178	1.00739	1.4198	1.83468	4.61019
Ghir_A12G010020	0.897289	8.94459	9.11006	12.5026	37.42	23.9834	33.9145	65.114	105.896	93.1439	19.5854	39.5324	57.8827	10.6546	12.5074	9.25108	11.7349	6.4198	10.3113	0.102117	0.205493	0.420271	1.81755	1.27329	0.648101	3.93701	2.65032	4.52933	1.86676	0.977809	1.64928	1.31498	1.47162	0.524796	0.779156	1.13787	5.1637
Ghir_D05G039090	0.853734	5.05716	4.58061	6.92231	11.1391	10.2625	11.2769	13.3864	13.4357	16.9116	5.49585	5.34054	10.4826	4.35197	4.52614	5.14179	5.65181	4.42638	5.94515	0.647321	0.349478	0.424193	2.21035	1.8363	0.731058	2.17168	2.45324	2.04553	0.958477	2.6149	1.92075	4.39116	4.18661	2.47585	2.68566	2.61263	6.02399
Ghir_D05G015230	0.746492	14.653	26.4098	23.6581	20.8773	13.0426	16.5676	22.5357	18.1032	18.2357	25.3672	16.8441	19.9368	17.0718	23.3485	19.7704	31.7111	24.1621	19.5571	2.77328	2.09162	2.78401	11.1824	16.829	6.59727	20.8949	13.8843	23.6107	4.58689	6.78743	5.16133	12.1742	7.12806	7.24499	32.1059	19.4593	65.2455
Ghir_D10G005640	0.852448	2.85958	3.41714	3.85277	3.12699	3.15984	4.7806	2.95934	2.62683	2.64267	3.34191	1.64194	2.80359	1.11139	1.55985	3.80539	4.48116	3.54357	4.13906	0.083279	0.209482	0.439219	1.81264	0.807856	0.647002	4.73664	1.32482	4.54681	0.133516	0.08871	0.083094	0.087315	0.109167	0.06272	0.07957	0.053271	0.110113
Ghir_D04G002160	0.948334	6.89485	5.76717	7.2329	11.8963	15.3909	16.7131	15.518	15.3295	13.2578	7.81264	5.36708	12.13	5.83196	6.40486	8.38483	10.6905	5.98829	8.82215	0.404801	0.295187	0.386616	2.19658	1.80262	0.695266	5.27623	2.01229	4.3805	0.972099	1.30605	0.664139	1.52729	0.959866	1.23102	1.97072	2.02055	9.50273
Ghir_D05G039070	0.862943	14.7698	16.836	17.3637	36.9134	27.7729	41.0606	34.9568	45.4098	46.8112	16.6532	24.6577	32.7459	15.6713	15.8162	17.0936	16.5025	16.334	15.8339	3.03352	1.72136	1.9077	8.86031	12.5275	5.16216	12.6418	9.68119	8.59061	5.23509	8.63637	7.7382	14.0636	11.2897	8.30508	17.1531	7.70659	30.7858
Ghir_A06G015030	0.930011	33.4676	38.8959	41.206	31.1951	25.1609	24.2266	27.7356	29.58	28.8497	29.7695	25.9213	35.5212	29.1285	25.1194	27.427	22.8175	22.3861	19.1278	1.0566	0.607273	2.09646	6.56679	6.53713	3.83278	15.1024	13.2702	11.0934	6.17957	4.78466	4.93455	9.35632	6.2072	7.67531	16.9433	6.93875	23.0059
Ghir_D05G021110	0.776573	3.20065	2.22242	2.61581	5.44756	5.79671	5.44346	3.66957	4.98224	5.20472	2.78948	3.61374	4.14784	2.4767	2.55478	2.92493	1.82221	3.20518	3.61383	0.331477	0.444681	0.763879	2.11925	1.5979	2.69144	3.15604	2.60023	2.69669	2.35811	1.29717	1.68182	3.01862	1.30654	2.58394	1.7209	1.30153	7.025
Ghir_A02G016400	0.914314	85.0013	109.818	101.839	41.3565	29.7955	38.112	49.8962	62.7776	63.2735	58.5947	41.5464	71.2454	55.3303	69.0619	55.527	60.8424	46.7461	49.3627	1.36473	1.16962	1.62746	6.04628	6.35324	5.0437	17.9859	13.7663	19.6565	8.08301	5.91909	12.2749	13.377	11.8049	14.0033	13.8127	4.57428	21.3302
Ghir_A01G019570	0.950116	113.169	153.996	195.304	196.046	149.68	133.863	209.024	168.004	159.924	226.152	152.079	183.108	150.038	132.772	132.172	154.144	129.298	93.5387	6.94023	2.86116	7.94428	32.0918	30.004	14.2783	90.4953	43.054	75.8568	21.6547	22.0018	26.8022	28.6542	9.77746	31.154	45.7715	28.2128	125.387
Ghir_D02G009780	0.716301	12.7228	14.8267	17.5444	13.0405	8.24452	10.8837	11.7493	10.0437	10.3462	14.9307	12.5693	10.3279	14.7999	14.5055	15.7206	12.9605	15.1119	12.335	0.550346	0.329033	2.69188	7.80685	8.49322	9.49754	6.71484	8.41905	9.6897	0.470141	2.26881	3.30199	11.8263	12.2231	9.9625	14.5451	12.5105	9.71469
Ghir_A01G019410	0.867616	4.53529	6.10364	6.48485	8.72905	6.76689	9.06651	11.9631	16.1769	14.25	5.1103	7.25671	13.4848	5.25887	6.33525	5.56355	7.13285	4.10884	6.73929	0.123246	0.589026	0.692386	3.07893	2.02032	0.968611	6.85608	3.13467	5.35026	3.44837	1.1085	2.75635	3.39712	2.56927	3.82374	2.53073	2.18281	12.4781
Ghir_D05G018640	0.914091	3.82429	3.96134	3.27004	5.3667	5.823	5.99726	4.99929	6.49691	6.8213	4.92311	7.23345	6.33483	5.78205	4.55399	5.02142	7.64302	4.74171	7.30983	0.40427	0.966696	0.945132	4.20673	3.84659	2.39977	4.7665	1.94306	2.28999	1.24731	0.749379	0.66684	2.95766	2.71222	2.46109	2.93887	1.71499	2.8706
Ghir_D01G003820	0.931384	33.1185	23.1549	28.7299	100.286	58.7101	68.3492	31.1065	57.6411	56.1044	43.1907	48.0811	48.7668	26.4852	22.7736	32.7451	55.7984	61.3785	46.0454	2.11687	1.39095	2.5932	11.1031	9.61551	9.64021	20.0094	20.6592	14.5978	7.47999	2.71902	1.96704	3.06555	3.17495	2.77237	4.88157	2.40964	2.04711
Ghir_A09G019660	0.354641	1.73339	2.26609	1.43372	2.61673	1.71419	2.45315	1.61117	3.49583	1.64005	1.52376	2.1605	1.08363	2.72837	2.53923	2.43332	2.18381	2.02239	4.21657	1.01375	2.52619	0.603363	2.6261	6.94387	7.88027	3.449	12.2201	7.64545	0.732268	0.627556	0.213078	0.323807	0	0.27977	0	0	0.124536
Ghir_D05G020120	0.815462	9.03462	15.3206	5.75222	9.39275	11.4734	11.6487	6.91225	13.4543	9.84603	11.0983	24.5015	3.88125	17.4772	7.26833	6.90139	13.8466	21.009	17.2585	1.73264	0.983582	1.28317	5.82196	6.3881	4.42016	10.1812	6.41623	7.42307	1.71115	2.25354	4.28021	3.75312	2.21561	3.51315	11.5295	3.00481	9.73055
Ghir_A05G031210	0.955957	21.0103	33.723	35.7733	26.6205	22.0887	22.8719	31.1921	28.892	24.1157	25.0879	18.4109	18.0869	19.0964	32.8559	15.8481	24.5371	24.0362	23.331	2.74104	1.42664	1.88967	8.45788	12.2231	4.72109	11.5425	4.54674	10.2879	3.31729	4.92248	4.64332	6.27344	3.59585	4.37785	6.63103	3.51002	10.6218
Ghir_D10G008030	0.721956	10.5419	4.47175	13.8346	8.8436	5.32442	4.37542	8.24321	7.70458	4.62063	6.46746	6.05329	5.18421	5.52778	3.97049	11.1611	4.28478	10.0627	2.18491	0.794295	0.597795	0.506577	3.67412	3.47417	1.12938	4.29218	2.30764	4.09423	2.27817	3.60075	3.46201	3.89295	1.18751	2.86542	4.45137	3.9077	13.654
Ghir_A12G011670	0.781927	35.5029	105.39	97.9795	45.3151	16.0216	16.1091	54.4618	15.5807	18.5187	89.8004	58.1043	24.2651	64.2889	83.0292	25.2958	63.1482	64.1378	15.9346	0.611608	1.64032	1.73798	8.33151	6.79523	1.65642	13.0056	5.93697	8.68366	14.103	11.4255	10.9907	15.684	3.68413	4.83575	13.0326	11.1378	17.3134
Ghir_D05G000210	0.924736	15.0549	14.7794	19.1123	13.4882	12.9966	15.0094	20.225	23.438	19.2575	15.4279	12.716	24.0195	13.9337	13.1115	19.173	11.902	12.398	15.2089	1.25688	1.73807	1.93339	9.58867	8.29176	2.71258	9.98185	4.66903	5.54886	2.31233	3.40343	2.70175	5.2426	4.25872	5.23409	8.09172	5.10892	21.6006
Ghir_D07G006210	0.916939	613.911	599.633	1002.56	1723.02	1737.78	1223.86	737.246	596.824	412.407	561.788	646.708	456.22	476.217	379.003	382.273	367.603	326.518	280.913	0.416667	1.11796	0.520179	3.27201	2.90646	2.11587	6.08359	3.70811	4.05055	5.84609	2.63951	2.70761	5.27593	3.63582	4.47173	5.61389	1.44544	4.94425
Ghir_D12G006380	0.923038	44.3004	43.6978	82.2608	60.9481	55.2996	66.2293	37.2999	75.2585	68.1554	71.4425	63.103	82.695	38.5239	39.7601	44.3707	60.3207	52.9695	76.736	0.475298	0.478626	0	0.975315	1.23929	1.14779	3.07524	1.29076	2.15121	0.86102	1.44293	1.20558	1.8617	2.34416	1.3634	0.668992	1.52437	3.46756
Ghir_A04G002360	0.920889	176.344	108.245	147.819	247.518	302.264	354.894	361.72	387.972	424.121	180.62	210.389	375.95	167.305	212.749	160.13	193.616	131.823	203.11	0.647612	1.09832	0.853745	3.02124	4.42715	2.27379	2.48052	5.3745	2.53748	0.459309	3.016	1.34546	2.38882	2.12781	2.40726	2.47096	8.29063	6.38016
Ghir_A09G018500	0.71779	1.864	1.70853	1.47956	5.21807	3.23098	5.81828	14.3474	16.5995	17.3635	4.65857	6.82607	12.5385	2.78524	2.55754	2.25737	2.57607	1.29377	2.56124	0.135375	0.817033	0.434588	2.78246	1.46659	1.20235	3.23875	2.13573	3.54391	1.7459	1.35968	1.51562	1.67994	1.85264	0.640092	1.50132	1.20165	3.33069
Ghir_A01G002020	0.888936	8.93031	15.7611	11.8958	23.2452	23.0693	16.6575	25.4526	28.245	29.4042	12.3611	10.3008	15.4667	12.2866	8.03695	13.3181	13.4939	16.2886	8.13477	1.42841	0.798944	1.41616	8.61206	4.53298	1.87992	17.1399	8.41571	10.9009	0.316403	0.280128	0.891703	1.43978	0.944743	1.79208	7.23362	6.18562	22.46
Ghir_A05G012370	0.934544	16.6397	10.4429	12.9981	27.8281	36.1011	45.6217	17.8872	15.9533	26.0556	18.4672	24.0328	21.0383	21.039	31.8002	21.7218	27.2518	25.9186	24.3062	0.233771	1.69903	0.317029	3.45935	3.36739	3.03541	3.0088	3.07985	4.09048	1.75654	0.18589	1.85357	3.03783	1.87979	1.91	1.40069	1.64738	2.06116
Ghir_A01G008520	0.900986	19.0299	18.3351	17.5318	17.5221	11.3639	18.6666	27.7234	28.068	28.4754	25.545	24.9624	44.6055	19.0895	28.787	23.3046	29.9288	13.8556	26.1544	0.717593	1.66618	1.12315	5.04859	4.8628	3.47531	7.88249	6.25882	6.49737	7.20816	3.76946	7.37542	9.09818	7.74017	8.47816	5.97692	3.63696	12.7563
Ghir_D09G018660	0.559364	1.07841	1.20365	0.974784	2.05919	4.15364	2.93028	1.21024	1.15393	1.70689	1.43383	1.30707	0.351005	1.1481	0.835286	0.791641	1.45062	2.86186	3.21411	0.225555	0.453557	0.355614	0.92366	2.28447	0.905537	2.41243	1.6209	2.47424	0.494449	0	0.218895	1.03966	0	0.474037	2.4743	1.29575	3.87258
Ghir_D02G017130	0.84507	139.309	99.6165	157.884	150.123	146.384	149.72	25.939	10.0775	7.90603	78.4132	37.6489	37.4521	48.8544	24.6875	22.9397	42.1839	30.7994	51.4614	0.651559	0.630002	1.01546	3.03952	3.32827	2.90616	2.70673	3.86096	2.32162	1.78751	0.994018	1.59025	2.59058	2.97679	5.93311	4.43278	1.8985	4.31775
Ghir_D04G017410	0.937931	24.8608	28.9575	26.525	32.2388	21.8163	27.831	29.8317	21.6649	22.4943	31.9348	30.3298	40.4484	37.1112	38.0098	39.9223	55.8623	41.403	39.5463	0.69898	2.70649	2.33552	8.97221	8.60689	5.5011	14.7359	7.94923	8.91191	5.67685	4.80231	4.15736	9.8086	7.13324	10.1606	7.86002	2.19293	12.9861
Ghir_A06G022340	0.930787	40.9544	53.9051	66.7673	41.3444	32.5826	39.4257	54.3493	34.8064	38.9219	60.7668	52.5402	58.5014	57.5185	86.313	61.0063	63.4	28.7972	39.5526	0.824639	1.41016	1.82369	9.7773	5.11919	1.39586	13.5857	5.53527	8.66057	3.10663	3.45884	4.66664	3.48226	3.08276	6.08455	16.8814	6.8616	18.5894
Ghir_D10G009240	0.959974	14.8565	15.0023	11.4096	20.5044	24.5036	25.5748	26.0328	24.8083	27.7218	9.71647	16.2519	33.4186	15.9217	13.2087	14.2681	18.1309	12.0005	28.0191	0.349511	0.70081	0.395156	2.4861	2.23074	1.32171	4.47092	2.5735	3.18025	0.788171	1.41461	0.60879	1.43498	1.62043	1.03299	1.8356	1.87256	5.9528
Ghir_A08G002820	0.814048	72.4285	118.863	55.2268	323.145	209.457	160.376	74.725	114.522	192.072	162.737	137.048	123.348	84.4826	87.0712	107.761	278.15	392.581	178.136	10.6594	26.3518	27.8474	117.968	90.308	51.6916	262.972	123.638	138.138	18.3825	16.1869	11.7356	7.73635	4.55882	9.17242	23.2122	10.8187	30.3798
Ghir_A13G024190	0.534175	55.1969	40.0608	45.223	27.3285	19.0607	17.5929	17.2832	11.0879	15.1697	33.8456	30.0728	38.2111	38.2253	35.1934	46.3218	36.472	47.468	31.7885	13.7802	10.1165	8.8467	45.2945	38.4267	45.4768	62.5565	42.1278	29.2047	7.86531	10.8152	8.14925	3.89131	7.71057	5.17934	5.02379	21.748	3.52494
Ghir_A05G006390	0.874014	1.69054	4.79052	2.7079	15.4944	9.66285	11.7941	11.7353	19.3526	21.9066	6.82635	7.8096	13.9131	4.48837	6.12647	3.90881	5.89738	4.66479	4.14451	0.093426	0.658014	0.495535	0.80401	2.13544	1.99259	3.03153	0.81473	2.20035	0.899076	1.28442	0.749177	0.517259	0.232923	1.16098	0.487577	0.972302	1.51354
Ghir_D11G023570	0.654153	5.81811	4.14964	6.14565	4.52938	5.66289	4.92397	6.43081	5.82791	4.14902	5.39334	4.27485	3.95757	5.3198	3.74812	5.13809	3.03963	4.88504	4.8873	1.09088	0.351163	1.10588	3.84665	2.80249	4.99828	3.92896	2.48209	3.78845	1.08206	2.59494	1.12098	7.43345	5.54115	3.47559	5.67538	4.79843	4.01523
Ghir_D05G026370	0.942422	11.2268	11.9922	13.2281	25.9359	25.4183	19.1189	16.5465	17.0624	17.8524	21.9684	17.1284	23.0099	9.23649	15.0952	13.6746	34.5785	18.5094	17.7079	0.891498	1.87751	1.72807	7.98804	6.3821	3.71548	9.515	5.14889	9.74498	3.69039	1.77526	1.93719	3.49102	1.81638	3.3784	8.48119	5.14841	17.9321
Ghir_D06G013760	0.934133	15.8143	10.4114	20.2056	12.1307	12.8953	16.8353	14.5596	13.1454	11.2257	11.6836	7.71149	14.2122	11.7337	9.41559	19.6207	10.8524	11.1257	11.9096	0.4746	0.282154	0.100137	1.1485	1.84554	0.677666	2.56446	1.57075	2.06509	0.958543	0.209312	0.680236	1.35422	0.589847	1.81037	1.63516	1.37766	0.907429
Ghir_A05G020250	0.921641	259.871	261.876	267.629	623.678	550.86	607.457	653.145	887.714	878.915	390.896	544.77	735.641	329.195	406.05	298.113	376.913	302.508	378.517	4.81634	1.95837	2.04601	10.7133	20.4648	3.29134	7.68242	6.25218	6.82477	1.65069	6.11298	3.47108	6.6751	8.12481	4.24518	2.06006	11.1495	10.8711
Ghir_D11G036430	0.916202	12.7212	12.9298	15.3832	10.9415	6.71757	9.87139	10.4805	9.65676	10.9744	11.035	10.1273	12.3501	11.7693	14.7555	14.0898	10.1336	8.3029	8.29162	0.253688	0.435205	0.756066	1.7159	1.86687	1.2852	1.20968	1.66557	1.71379	0.52269	0.504038	0.943458	1.34155	2.02844	1.58623	3.41144	1.53959	4.76979
Ghir_D01G020330	0.898043	275.133	134.383	195.682	105.313	83.3086	126.973	126.117	59.0205	75.5944	185.492	145.142	172.932	165.192	130.512	269.474	99.9011	118.659	96.7016	0.532364	1.77893	0.199187	1.60157	4.52057	3.74851	3.68843	1.69421	2.9231	1.00803	1.18202	0.851675	1.58812	1.04417	2.83672	2.89288	1.04932	1.49104
Ghir_D04G020400	0.965281	4.23362	4.30524	4.80203	5.06609	4.92664	6.89086	6.61759	7.46968	8.21783	6.02231	6.21008	9.47752	4.82878	6.02016	5.55098	5.18015	3.51048	5.52355	0.437714	0.480207	0.663387	1.72811	2.32899	1.63545	3.53586	2.22126	3.06289	0.838529	1.00798	1.14163	1.95163	1.33961	1.55093	1.05629	1.92259	3.23878
Ghir_D12G012170	0.722771	7.41074	7.44419	4.54338	4.15208	6.14335	5.35437	3.48037	3.8394	4.91289	4.41127	4.64734	2.7924	5.66446	4.81531	5.31406	5.51711	9.06901	8.1817	0.94928	1.24167	0.596279	3.20783	3.16016	4.51972	3.9359	2.76406	3.70017	3.68077	3.40785	2.16423	1.79481	2.11699	2.0372	1.54817	2.55243	0.483494
Ghir_A09G018490	0.914893	10.5948	10.8443	14.2929	20.0056	15.8151	19.0478	35.3891	56.478	47.4762	17.7721	25.8475	45.5182	11.7634	17.9879	13.2314	16.1702	9.31564	17.8385	0.508394	0.503034	0.812465	2.11924	2.95197	1.75286	4.33996	3.77741	3.4431	3.22691	2.32216	3.37471	3.66565	3.20584	2.65998	3.03798	2.79006	10.3596
Ghir_D10G023440	0.862519	2.514	3.05314	2.7784	4.54584	3.04575	4.34323	4.19745	3.10311	5.59427	2.51325	3.30464	3.25506	2.37442	2.86548	3.4004	3.4863	3.47479	3.57939	0.628146	0.612784	0.313787	1.2904	1.90622	2.67348	2.81032	2.37804	1.70467	1.36356	1.10539	1.34323	1.71539	1.86638	2.6868	2.24763	1.67921	4.24576
Ghir_A12G020100	0.88671	112.602	105.854	104.029	103.537	92.6462	104.871	32.1628	35.661	34.9567	62.1406	54.095	71.767	74.6338	89.5004	99.6164	160.335	89.8674	140.873	1.92252	0.666202	1.10972	4.06754	4.8836	5.10326	7.68991	7.12116	5.08355	8.23606	4.70124	8.1403	12.6325	9.52627	9.59917	9.75432	3.50815	17.5726
Ghir_A07G014790	0.687156	6.31581	3.06962	2.38487	2.82972	4.27784	4.58599	2.68824	3.80293	2.36663	2.08163	2.67391	2.84261	2.86334	2.03204	4.30055	1.2941	1.19192	3.50482	0.606084	0.759899	0.645904	2.35324	2.45416	2.16348	5.3744	1.25976	3.32524	1.37636	0.898617	1.35146	1.26838	1.47688	1.94775	2.0129	1.67989	4.42497
Ghir_A10G024220	0.869852	4.85953	5.9638	8.73057	60.5339	45.0833	41.9034	26.8976	42.0383	45.8806	9.95928	13.5571	18.4523	9.71175	6.17615	7.48853	5.26461	8.08437	5.61081	0.403336	0.674122	0.143389	1.36699	1.65627	1.63218	3.18325	4.06323	3.75662	1.61203	1.1265	1.07504	2.00175	0.758352	3.65376	3.1446	1.1598	6.80852
Ghir_D07G024310	0.527333	11.4567	7.41405	12.2162	16.4497	15.9946	19.2835	7.95735	7.06594	8.00728	6.84672	4.83179	6.70594	7.58891	6.57031	10.022	9.10178	14.4406	11.0855	6.07371	3.24547	2.39379	7.02661	11.1085	16.2893	6.67683	8.94184	6.27024	8.81548	6.03776	5.83193	5.15346	6.1487	4.84429	6.48332	4.65899	2.08969
Ghir_D07G019660	0.81215	10.1159	9.74678	7.49328	94.3018	107.91	75.0034	29.7719	45.572	47.8628	25.5715	46.5371	15.473	17.4657	8.74161	6.20246	15.8737	16.7674	35.7096	1.61532	4.21674	2.07901	8.47763	12.4432	7.66612	36.6654	30.6502	16.7107	2.85697	1.59987	4.45933	3.22896	2.95759	3.17149	3.80464	1.87225	4.40255
Ghir_A03G004280	0.802412	30.3635	26.8929	18.6578	14.6977	13.9182	15.5226	16.1994	13.7078	15.1868	24.9794	20.3931	22.5791	22.854	23.3133	25.0633	17.3403	13.3125	16.205	1.62565	1.71083	1.6327	5.77037	6.27008	6.02689	6.76632	5.24343	5.21738	6.5964	4.57105	6.07958	14.2751	12.4214	8.81862	14.5619	9.51054	6.24669
Ghir_A02G009850	0.919654	22.0077	21.8896	23.7613	28.0665	30.2961	26.0897	33.8224	32.049	28.7583	23.4998	29.8097	25.9456	27.5789	24.6455	21.2801	24.0535	25.0102	25.2439	3.81831	4.13384	3.68001	15.6859	12.8507	12.8273	15.0699	12.9275	16.4997	4.81572	4.26087	5.43522	11.9637	15.1727	12.5053	12.5412	20.2083	16.407
Ghir_D10G020440	0.964441	16.1115	14.4498	17.5256	37.7718	30.0745	29.4078	22.8476	32.9615	23.5029	17.5563	14.3049	17.8387	16.9287	11.4164	16.7311	19.295	13.8026	13.3827	1.20106	1.91375	1.30901	4.21894	6.70993	5.27713	6.5896	6.32713	6.83731	2.04613	0.863746	2.28135	2.59337	2.20709	2.57282	4.25568	3.79221	7.81435
Ghir_A09G020780	0.849875	9.48232	12.5469	11.7744	10.2764	20.5396	17.8064	16.0004	15.144	12.9276	9.92277	13.5262	14.4179	9.28532	12.9919	9.71768	10.7746	10.1601	20.303	4.37819	5.36285	2.31362	9.94945	14.2873	9.64059	10.8609	8.38265	8.67012	5.09861	3.23939	4.52606	5.3925	7.53146	6.64402	7.56762	5.57536	5.32578
Ghir_D12G018210	0.565171	0.566935	1.11098	0.541893	1.94089	2.58085	2.55407	1.50695	1.19487	2.87992	2.09552	2.02664	1.51544	1.30827	1.7823	0.932288	3.28065	5.57659	3.52629	0.844058	0.188725	0.601807	2.7236	1.33995	1.90307	1.62302	2.3897	1.78835	1.54433	0.59554	0.366163	2.17177	0.233816	0.52974	0.85653	0.732022	0.860378
Ghir_A11G016510	0.889627	7.87347	20.4212	16.2157	15.0386	10.8798	14.9742	24.9448	23.0573	24.2053	20.6501	26.6351	22.6511	20.0383	23.9917	9.93952	16.935	16.7194	11.4006	0.873747	0.878399	1.2876	4.98504	5.20216	0.999565	9.99073	2.91518	7.53761	3.02594	4.73862	3.25841	6.84677	4.49623	3.70491	7.55521	5.26329	21.773
Ghir_D11G002600	0.759048	165.182	87.1135	138.277	155.028	94.8492	79.7499	139.629	62.0182	70.351	102.023	101.002	54.6521	95.762	119.963	114.931	93.538	186.261	106.369	13.318	2.96773	4.10067	8.63443	27.2184	37.398	11.7151	21.3468	15.6986	56.6286	30.8482	34.6568	36.6179	21.375	68.93	35.5528	16.4744	73.8494
Ghir_D13G015580	0.952811	2.93608	4.47685	4.18045	4.15784	3.92638	3.5987	3.39897	4.95563	5.4784	4.25985	4.75418	5.78548	4.01793	4.38243	4.3053	4.51823	3.81979	5.29977	0.684032	0.6568	0.333063	2.12708	3.51196	1.22225	2.97709	1.24835	1.99987	0.82901	0.809481	0.846087	1.45861	0.983046	1.19973	1.7034	1.56516	2.84611
Ghir_A02G012190	0.909971	56.9606	59.9704	78.4231	73.324	56.2209	69.1571	99.279	100.615	93.5092	71.9853	58.9934	94.4319	67.1257	65.9218	66.118	62.8537	40.729	52.7181	5.1375	4.44652	9.01211	30.0664	27.9271	9.22135	51.6799	23.197	42.4013	13.9476	19.6521	22.8027	34.2428	25.9849	24.0235	37.0037	18.8445	84.4289
Ghir_D09G023990	0.934427	69.8089	81.9202	76.0629	64.4065	56.3179	65.2615	49.1317	45.3104	57.4349	91.5664	74.143	97.2557	73.6572	84.3096	91.0485	95.289	98.2411	83.6975	5.92599	9.1416	9.54325	33.9325	35.7478	19.3736	55.6696	50.374	45.9477	9.25104	13.2683	10.2905	23.3686	9.76761	16.229	22.2749	14.1325	64.4228
Ghir_A09G019360	0.882666	7.08531	4.38653	6.99677	5.57287	6.50476	6.63029	9.72056	11.8936	10.7957	6.0201	6.96408	13.2529	5.80243	6.397	7.31497	6.98908	4.46522	6.80991	0.333529	0.642723	0.459533	1.84272	2.47291	1.00811	4.58841	2.7066	4.36965	2.41286	2.08335	3.35795	3.49441	2.66045	4.48705	3.34495	1.91588	7.12577
Ghir_D10G006170	0.800619	73.7405	178.09	131.446	210.587	145.658	117.986	112.156	118.15	117.043	148.482	153.734	113.186	68.9653	88.6468	110.179	91.2288	223.015	101.608	30.7509	38.4173	24.595	104.46	151.519	73.6321	215.038	168.76	123.901	20.5555	19.5853	28.2494	26.1322	25.8467	22.5727	31.1572	26.8378	27.5536
Ghir_D08G004440	0.586158	2.51834	4.9173	3.64603	25.1778	22.1629	33.9611	32.5238	75.6756	45.632	6.18268	7.41421	11.1334	2.7081	1.40182	1.42035	1.06992	1.59339	0.996494	0.416869	1.34165	1.0706	4.03147	4.28836	1.86287	6.63143	3.4391	4.76732	1.74916	1.49477	2.29552	2.15746	3.21944	2.92012	3.15459	3.32372	9.75695
Ghir_D13G005850	0.700243	5.61132	3.85586	2.65021	2.27465	0.858891	2.42946	2.78037	2.83605	1.29249	2.53438	3.39218	3.10702	3.78695	5.61826	5.69728	4.76659	3.51687	3.72117	0.732332	0.144522	0.449795	1.75345	2.15107	1.14482	1.06969	1.22947	0.909449	1.22798	0.506399	0.124573	2.82245	1.38302	2.98345	1.1163	0.987083	1.79894
Ghir_A11G015010	0.897466	22.9567	19.5954	13.7191	32.512	34.3058	27.7154	26.3823	31.5142	35.3971	27.2872	26.3892	31.3821	35.8078	23.7172	21.7978	30.8433	42.8795	34.0984	0.467674	0.679557	0.276723	0.765301	2.59759	1.02911	1.58735	0.940646	0.747432	0.248696	0.353478	0.153363	0.557156	0.655342	0.345654	0.08721	1.43621	0.068135
Ghir_D03G014300	0.775586	819.688	605.8	960.407	333.975	225.98	216.958	116.894	72.7129	54.3596	596.7	492.161	566.12	427.156	363.038	497.03	416.497	435.002	300.039	33.4617	7.35297	11.3874	50.6306	63.4833	65.8718	60.6605	84.2119	49.2803	82.0321	51.808	58.4217	94.6207	62.7426	69.264	37.877	26.6168	44.1753
Ghir_D09G015600	0.846333	42.0369	104.751	58.2499	33.8745	22.3835	23.1478	26.8585	23.0705	20.9479	116.858	78.9696	45.2407	58.2877	56.5421	53.1747	74.3093	70.1107	102.027	2.23244	2.46189	1.26247	6.39395	5.62265	9.14626	9.81281	7.00328	6.13022	11.9093	5.39816	5.31902	5.27302	4.5771	6.49344	4.30077	1.74209	4.79125
Ghir_A07G002090	0.756568	12.5917	28.3915	7.41599	20.6365	31.0257	21.6554	13.3637	8.86777	17.6655	18.4623	24.4389	13.7784	22.5078	32.2575	22.4143	28.0398	39.0519	38.4487	2.61277	4.96642	4.02368	18.2447	14.4667	6.77675	30.5517	40.8667	24.794	3.34334	2.24583	3.92794	3.42224	11.106	9.43862	8.10594	8.22551	11.9157
Ghir_A07G003890	0.747101	3.46341	3.42635	3.26108	6.88735	7.90911	10.7255	7.45383	5.78424	5.60842	4.23032	3.02552	5.49424	2.32416	4.25773	3.66812	4.35402	2.66695	5.05866	0.296217	0.354488	0.160983	0.910064	1.33689	1.11426	2.9993	0.732725	1.54569	2.71505	3.02427	3.14726	3.22411	2.71746	3.73496	1.27506	1.46158	5.80483
Ghir_A05G010990	0.898854	10.963	12.3225	14.8112	13.7713	8.39542	11.1908	21.9748	18.0219	17.3833	13.6739	11.3911	14.1729	10.1147	16.8341	10.2919	17.3945	8.86741	7.61707	0.830212	1.35428	1.97868	5.5662	6.91908	1.81901	10.294	6.76735	8.32863	1.85487	1.84175	4.64404	4.71717	2.46962	4.20905	11.4741	5.40257	12.5257
Ghir_D07G000060	0.701306	2.08503	3.61142	3.60574	3.77151	10.5568	7.83135	5.33135	9.43277	9.10157	3.88004	5.38175	3.21062	3.06528	3.90068	4.09843	10.1779	14.3242	9.3906	0.779803	1.57693	1.14671	2.02774	3.66414	6.09605	6.13437	2.99752	3.32248	1.86213	1.6554	0.594617	3.22851	1.58858	2.93819	8.25643	1.5897	7.12945
Ghir_D08G026770	0.939935	85.6498	153.972	133.112	134.509	64.1985	69.6431	108.459	128.737	124.595	132.95	97.2871	144.445	75.4621	105.761	112.731	117.615	129.256	104.807	1.65442	6.92586	2.94745	13.4735	18.658	7.8688	39.7409	24.0715	20.1957	1.48931	0.716188	2.33117	1.45423	1.30765	3.39745	2.13734	6.48745	17.5241
Ghir_D12G024260	0.933731	5.47881	5.35625	7.17442	7.99337	6.46709	8.72671	11.7701	9.88707	10.0728	5.33726	8.13286	7.63374	5.85548	7.04338	3.96426	6.20102	4.16436	4.43202	0.744374	0.955773	0.707675	3.4695	3.50699	1.59634	4.83374	2.40903	3.15198	0.398427	0.963591	0.806785	0.620109	1.59925	1.49607	1.24189	2.22479	1.60303
Ghir_D02G001940	0.601236	1.05311	1.20058	0.456118	1.97576	2.22454	1.84531	2.41043	2.1724	2.05656	1.73801	1.8305	1.39728	1.26091	2.1711	1.60366	2.4052	1.55011	1.94935	0.408155	0.987081	0.187182	1.12881	2.52498	1.98342	2.83763	1.315	1.23828	1.36139	0.61274	0.972982	1.33574	0.47245	1.45949	1.51178	0.721947	3.16095
Ghir_A01G009660	0.881763	27.074	14.1396	25.4777	63.5341	34.2529	42.8633	40.4564	28.9553	15.6856	40.5854	21.9487	32.8485	39.8645	15.924	31.4071	36.7204	40.834	72.5285	0.430122	0.651484	1.12252	3.27454	3.71287	1.14535	4.67735	11.2884	40.0501	4.52353	2.69423	2.909	4.28835	12.8902	2.49833	1.60068	4.96994	4.15477
Ghir_A07G021370	0.942856	120.081	103.375	131.921	288.901	284.995	296.682	234.415	294.736	250.207	94.2017	114.109	167.523	98.1383	106.775	128.984	109.27	139.572	146.839	1.09567	1.22499	0.910998	2.79055	4.52213	2.46015	6.61717	3.8485	6.22091	1.40853	4.38721	1.5343	4.46156	2.83987	2.7463	4.70227	3.82749	22.4486
Ghir_D05G020000	0.798839	11.2359	7.34688	13.2922	9.7924	9.27987	9.32021	7.69647	7.64907	7.54182	6.95978	7.71387	5.95331	6.99919	6.01799	9.02102	5.70115	6.63829	4.64472	0.278342	0.824213	0.67478	2.15153	2.96736	1.23394	4.34276	1.74293	3.38159	1.67077	1.08936	1.36732	5.60505	6.42485	4.90229	9.20643	4.24136	9.32474
Ghir_A01G016520	0.783898	69.3571	82.369	72.999	168.835	78.1708	99.1075	40.4641	86.9068	184.859	167.729	126.287	115.79	53.8931	49.6302	86.8302	217.689	342.38	264.775	9.73099	16.3371	14.0189	47.9041	42.315	47.6456	92.2799	98.8307	104.925	7.00235	6.46929	6.87337	7.39297	5.60523	2.61385	6.81128	10.4044	1.89174
Ghir_D05G036340	0.522208	13.641	15.4796	23.3751	14.3371	10.3906	17.8142	41.2271	50.2002	45.1351	21.4494	22.1523	53.6857	15.8863	26.7802	11.8378	18.7203	11.0675	19.7935	1.62993	2.44262	4.60735	10.323	13.3493	7.75089	17.2243	8.94346	13.0654	29.0018	21.3415	15.5555	27.0962	22.1598	30.9994	13.2049	11.5174	46.4308
Ghir_A06G001340	0.948729	6.02556	7.674	8.06447	13.845	13.1425	15.0993	15.1996	15.4841	14.5978	7.70076	8.00216	9.94809	7.75954	7.35026	6.70693	8.96834	12.8861	10.9408	0.368735	1.31763	1.7583	3.89807	4.43467	3.53394	7.00447	3.66746	8.63223	1.57747	1.98679	2.82429	1.70777	2.58188	1.91511	3.3742	1.37061	6.40697
Ghir_D08G011570	0.796826	35.8271	32.9418	25.2227	27.3762	45.8551	45.7219	34.8069	32.7969	42.778	40.3505	33.793	28.0757	46.9902	56.9956	65.5743	69.266	37.1868	61.3785	2.64452	5.84481	4.32326	7.41751	12.3468	23.4991	10.7637	14.9826	8.14809	20.266	14.554	9.46214	21.1068	18.7431	21.8556	24.7684	5.21947	18.075
Ghir_D02G008190	0.470602	14.0589	3.2361	6.73511	5.53386	6.58963	7.81548	28.3484	20.9144	13.8778	5.54836	7.09202	7.37754	6.44421	3.70588	8.7368	4.03962	7.29198	2.42159	1.81983	9.21985	5.74411	14.1036	37.6669	5.98801	21.3709	12.2854	11.9496	1.82472	0.566383	1.32405	0.36449	0.778292	0.503804	0.116371	1.31424	0.272752
Ghir_A12G005780	0.824607	5.68991	4.82213	6.25931	4.60976	3.52702	4.8589	7.14645	5.12973	6.33362	6.30631	4.58889	6.95649	4.74717	4.87029	6.49789	5.55655	3.71915	3.54108	0.383973	0.193287	0.485928	0.981498	1.74922	0.62104	1.61072	1.39948	1.30507	1.71879	1.62625	1.78705	2.35416	1.96033	2.38102	3.50901	2.27851	8.70799
Ghir_D03G007820	0.930329	19.1896	17.5934	7.48081	12.2564	15.1436	21.9632	20.0859	16.1973	23.6065	17.362	12.3008	32.8749	21.1459	19.8694	27.1879	26.7028	16.2547	25.8303	0.265917	0.610897	0.851759	1.98567	3.48103	0.674722	7.69447	4.81991	8.96039	2.39481	3.04531	3.20098	3.94153	3.07465	3.39398	3.32336	1.77505	8.22821
Ghir_D01G018080	0.864844	78.8037	107.744	112.071	210.625	115.826	138.817	36.6426	100.926	212.963	218.22	149.192	153.463	71.6986	73.6437	122.474	275.136	407.74	356.378	5.87971	8.49106	12.2572	28.5563	31.5031	30.1565	70.4207	87.1648	74.6549	7.0458	4.44316	3.77423	4.4277	3.34594	2.32393	6.70985	5.58134	5.17259
Ghir_A05G041250	0.704425	6.65663	6.5268	5.5086	13.1252	14.3825	10.9124	13.1134	13.8317	13.9801	6.78381	7.01372	10.7931	7.90452	7.24131	8.17635	4.89924	7.58378	6.04026	2.12726	2.08982	0.859635	4.48933	7.43086	5.04076	6.07826	7.43337	8.64523	0.768	2.9715	4.31607	8.02188	6.30829	6.68841	9.10255	8.00168	16.3452
Ghir_D03G006560	0.957859	47.4736	53.195	74.1015	66.0509	50.923	61.7725	83.1752	74.9672	75.2586	55.9123	53.9509	81.911	55.6491	46.8375	48.7543	54.5566	32.0999	40.2192	3.22486	1.97003	3.08215	11.5275	13.3237	2.92254	19.5585	9.64806	18.8509	7.7516	7.86361	8.58898	10.2796	7.60904	7.65598	11.8728	8.9418	37.692
Ghir_D12G024500	0.85449	7.85372	9.9951	7.01138	5.00779	7.45702	7.45086	4.61571	3.83872	6.26058	9.865	10.384	6.90923	4.08277	8.97424	6.35365	13.6581	21.239	20.2955	0.57412	0.330721	1.14312	2.4262	3.43505	1.03932	8.21936	4.79303	7.49831	0.488187	0.63668	0.625322	0.447742	0.468381	0.183807	0.74656	1.7073	1.30725
Ghir_D09G015760	0.880357	18.9625	13.971	16.6181	43.8013	49.4681	46.3321	27.6017	26.3057	34.8702	20.2724	18.4785	30.6124	25.7721	17.6022	22.3219	33.6582	20.0286	23.8971	2.40252	5.49207	3.84915	11.713	15.3145	11.5242	19.0846	14.0465	12.0734	8.41494	7.20296	10.2791	13.6861	11.2678	12.9173	15.7448	6.20704	35.2665
Ghir_A01G022350	0.809676	38.1505	29.8571	45.125	87.7316	74.7471	68.7813	41.2246	46.1541	50.2837	46.1228	49.2439	38.3316	37.4138	26.9988	39.0522	30.5386	44.1026	28.3055	7.81304	5.67616	3.80229	15.6664	25.3721	16.4601	24.3015	18.5912	10.6601	23.919	16.2488	23.0428	21.4724	17.2131	26.6244	33.6168	21.8293	59.5422
Ghir_A05G010290	0.887983	15.5024	18.6473	15.2339	16.4051	14.1463	15.8469	16.729	16.3721	16.7487	15.1594	14.047	23.7649	12.8943	18.2231	16.7575	19.7779	14.6064	18.1607	2.54171	1.89736	2.1609	6.30495	10.9918	4.52049	21.8818	13.3521	15.9786	3.73479	5.14474	5.3816	7.62097	5.93512	7.17737	13.1438	7.23322	24.9763
Ghir_A04G009750	0.881416	42.1955	35.2203	31.9479	36.3659	32.2374	34.073	42.6435	33.8214	35.4073	32.0891	32.3536	40.5994	32.5372	35.1438	38.0336	34.2532	30.3348	36.4594	0.73656	0.495106	0.84891	1.79738	2.04071	2.30933	2.53807	1.44806	1.39179	4.68533	3.17305	3.86825	6.6993	4.50477	5.93731	6.58564	2.0955	8.85288
Ghir_D11G005050	0.937047	122.118	109.292	131.396	153.721	122.141	144.102	150.883	133.826	140.088	128.162	115.563	114.418	120.798	108.748	100.194	78.5083	89.2462	64.4344	7.22192	4.13388	6.39929	21.6965	26.454	18.6199	28.4614	39.3649	29.4699	16.0575	9.40089	19.1445	34.5165	36.1441	39.7858	46.7335	20.3875	72.2705
Ghir_A04G006040	0.879586	37.1355	22.5498	32.7626	73.055	65.5266	48.8259	47.1025	40.9508	54.1927	52.6071	49.9722	34.5729	39.3734	30.1016	41.9978	46.3864	58.6611	29.7708	8.86891	5.37648	10.1744	22.259	30.8143	26.8786	48.357	43.6521	42.3602	7.01288	6.3656	7.31275	6.09213	8.50065	5.4301	11.3212	12.0359	14.9413
Ghir_A11G025530	0.699982	204.643	104.617	144.522	143.737	136.057	103.521	100.782	87.7459	81.2449	151.624	109.477	86.1279	126.772	91.1651	160.826	126.982	103.072	75.2453	36.0404	33.6812	36.7124	109.93	101.091	110.31	105.741	163.541	103.83	53.151	49.7105	20.7841	36.6361	40.3114	43.8107	34.0573	49.2788	15.0711
Ghir_D05G036330	0.639216	2.93397	4.88016	5.33887	7.76278	5.40766	7.62443	19.8797	18.9125	22.4347	8.55483	9.46205	20.7203	4.51279	10.2313	5.18965	6.71117	4.67034	7.17353	0.816081	1.00444	1.47714	4.71049	4.00899	2.8356	7.93396	4.19597	5.58708	8.27947	5.04301	3.22908	9.74224	7.06376	6.01437	3.67602	5.56703	10.6643
Ghir_A03G012220	0.536479	3.95633	2.41206	1.24743	9.96187	15.3037	16.2473	4.80475	5.0716	8.49781	6.30579	10.1387	14.1413	8.68668	13.9944	15.2632	16.3224	16.7338	17.4658	1.94985	3.30014	1.28212	7.95244	7.94476	5.43672	15.2193	9.10809	11.9569	10.5522	4.94595	7.18157	5.58758	3.88438	5.06293	4.04235	1.55568	6.56601
Ghir_D05G022870	0.906834	48.4253	36.7791	47.9212	40.7139	16.2597	19.6788	17.86	27.8413	25.3611	60.0702	40.3032	60.7902	42.8478	34.9368	50.4102	45.4297	67.5361	56.5493	2.23216	2.38588	2.98499	11.1017	7.56823	5.65478	24.471	11.0037	19.0853	6.11486	3.10097	3.03734	2.47089	2.43225	3.78303	3.18365	2.6589	7.67244
Ghir_A01G015930	0.650732	7.6619	6.03479	9.84174	88.1065	161.577	73.5702	24.353	27.1363	18.7418	13.1021	15.0568	15.0396	8.22855	5.38754	5.553	4.9344	9.91734	9.28462	5.14442	2.9401	2.13972	17.4538	9.51721	5.85293	16.1578	11.8681	11.5725	1.61883	2.80504	1.72316	4.92281	6.61288	3.69084	1.80592	13.4299	2.93261
Ghir_D08G004260	0.715103	24.1468	98.9329	73.8035	26.4384	42.7294	46.9263	22.0861	40.209	31.7218	27.3292	28.604	67.5165	10.8271	17.5926	30.1765	18.3477	96.8896	59.4089	3.17738	15.0426	4.49203	24.1749	33.7033	15.3183	62.6522	62.5383	33.9694	0.235259	0.206898	0	0.532589	0	0	0	1.952	0.199271
Ghir_D02G010280	0.701301	24.2341	27.7931	33.8881	33.9177	27.692	28.8977	39.9819	38.8044	39.4922	26.6913	28.7076	40.3196	28.1962	32.4908	31.8014	31.6394	24.1354	24.7996	3.26932	5.03269	6.88552	18.911	18.3573	8.79521	35.8842	15.1934	27.5972	26.9571	18.8179	27.6988	29.8936	22.21	26.4893	32.3004	14.4892	59.688
Ghir_D06G022970	0.502071	133.898	59.274	112.095	31.0408	26.9635	25.0671	22.3575	13.1588	13.6895	62.164	42.0514	54.996	48.231	42.2244	85.7976	81.0636	64.4267	57.7923	13.6371	18.4675	15.0704	54.6426	52.8098	46.2371	74.0335	61.3876	58.0553	22.3633	17.4243	19.3553	17.2843	13.3506	17.9804	8.75991	11.0972	7.76186
Ghir_D11G024660	0.89194	79.0912	105.978	117.465	137.746	163.038	127.678	100.996	115.385	108.169	108.977	106.642	98.6242	123.538	92.4792	79.7657	69.2858	67.6211	61.9067	13.0878	17.1	8.75755	38.6986	50.3078	33.6975	69.8359	72.2861	45.2291	32.2472	26.5107	37.2533	58.0915	55.3096	74.9337	46.5997	38.4142	75.8004
Ghir_D09G005110	0.953486	143.5	142.913	159.719	377.911	390.766	422.687	323.429	330.303	324.869	168.665	196.773	264.855	154.083	169.452	148.431	189.595	213.096	221.6	13.4922	13.6496	10.2705	48.1704	47.7437	23.3577	59.6098	37.8057	48.2698	7.48095	16.8434	14.4914	14.6305	15.9166	12.5892	11.7582	25.9321	24.4626
Ghir_A05G041550	0.906612	4.99982	5.53288	5.99299	6.0178	6.13482	3.88209	5.37532	5.62183	4.85834	3.89489	4.44096	3.2673	7.85514	5.73947	3.89276	8.77939	11.9415	4.48853	0.329962	1.10665	0.588476	2.54459	2.45111	1.22875	3.80645	2.66953	2.58998	1.05404	0.930076	0.693975	0.59929	1.57672	0.621262	1.51967	1.048	1.84988
Ghir_A01G003770	0.83265	24.8004	18.7383	26.7217	98.7773	54.6561	62.4564	23.4691	44.5962	36.3392	46.2247	34.0033	37.2164	24.3041	15.7411	28.2	60.0904	59.5139	39.4622	3.75343	6.12511	4.48757	20.2994	14.2686	14.807	28.3811	30.3782	15.6242	10.6742	2.72774	4.03412	3.19127	9.57028	5.68722	5.63885	7.31067	1.312
Ghir_D07G019670	0.703013	13.9529	19.0905	21.9629	19.8861	13.8123	16.4354	20.5153	19.5144	19.1084	18.3445	19.2823	18.9749	15.3897	17.0442	14.706	13.9104	11.4155	10.9339	2.38589	3.95049	2.45975	8.7836	11.2809	7.72229	14.2728	9.04464	9.064	14.929	12.8626	14.1966	15.4123	12.5036	15.9253	16.087	8.88917	18.1125
Ghir_A05G018980	0.927992	29.1643	36.9764	25.2891	53.8508	77.8213	68.1269	19.8738	23.7742	40.1648	27.7523	32.0439	32.6474	26.0107	47.8914	43.133	53.8312	49.1088	31.2085	3.99045	5.21333	3.7029	13.581	16.2485	10.562	18.6957	18.7635	13.9535	8.03765	6.85114	3.80605	12.4976	5.85219	6.68061	6.23193	8.77142	10.0477
Ghir_A08G021600	0.713984	7.96567	7.81487	7.1897	30.8743	26.8108	34.647	50.8151	44.7905	54.115	7.14807	8.14525	7.03192	7.2627	4.30015	5.10153	6.36203	8.604	9.56309	0.696535	2.34905	2.05086	7.57344	8.52785	4.01755	10.6587	3.82984	6.43668	1.05855	0.319715	3.83151	7.86787	7.20164	6.72022	6.3812	10.2595	11.3031
Ghir_D02G014730	0.554289	161.005	68.4042	68.6362	5.49195	3.62403	5.13484	11.2154	3.60024	2.22948	42.5137	25.6292	35.4141	35.4261	38.4751	185.181	30.6605	19.7148	39.6627	0.976999	3.26935	6.75261	9.06398	17.8704	6.77961	30.9667	17.6384	17.8863	4.69225	1.04011	2.9756	6.57388	3.37781	7.19191	9.07344	2.44621	10.7671
Ghir_A10G022440	0.937188	33.7791	26.5687	26.5136	115.889	127.223	95.786	85.4495	82.9177	80.1875	48.1031	44.3045	64.1684	44.7039	36.6572	45.6315	28.1196	29.969	24.8749	1.39563	0.702507	0.997287	2.4103	3.32891	3.35149	5.58788	7.51084	6.08414	2.24219	1.23294	3.45339	3.80749	5.64618	2.8927	3.62558	5.22343	11.7609
Ghir_D06G003050	0.867679	3.87591	3.70423	3.97233	9.35439	17.8784	19.8233	7.28397	7.96354	9.68107	2.77834	5.11798	6.3993	4.48097	5.04294	4.69518	8.23523	5.86404	6.95869	0.807308	1.62389	0.647913	2.17003	2.83427	4.4986	3.70308	3.796	3.95951	1.21442	0.854415	0.919969	1.0997	0.754771	1.71002	1.44829	0.700149	2.25616
Ghir_A13G017410	0.623164	2.90758	4.31408	3.62041	4.84605	1.88316	7.27657	6.59984	5.16851	6.28602	5.15343	2.49667	8.47923	5.40172	7.17826	6.85711	9.78484	3.34696	9.25351	0.64793	1.8385	1.48612	4.50117	4.31763	3.34007	11.7751	8.3649	10.515	2.31684	2.07974	3.34101	3.47064	2.99291	4.1786	1.35375	1.9296	6.97186
Ghir_D06G013630	0.93993	9.31767	8.6037	12.8906	15.9643	12.7177	14.4245	19.2038	16.2283	15.7455	12.6811	8.81371	15.9225	6.43926	8.99765	11.6722	12.1809	10.7739	11.6524	0.851741	1.21155	0.566875	2.36747	4.78991	1.43096	7.24291	3.45525	3.83883	1.84233	1.81746	1.81035	3.16377	2.76275	3.04524	4.61351	4.60482	14.6681
Ghir_D10G021640	0.569639	36.4113	13.0478	24.3681	13.7039	6.35435	7.26848	20.7088	8.91924	5.70448	9.71977	6.52106	11.5004	14.3468	12.8325	27.6974	9.88329	16.5893	6.91908	4.36462	3.7281	4.01084	7.44471	14.0183	15.2566	21.027	21.1343	11.2597	2.33343	2.23492	7.2801	8.39652	3.59853	9.06192	7.16995	1.41312	5.39351
Ghir_D13G024930	0.703257	132.688	110.953	146.667	59.962	31.298	28.0226	31.9413	21.2045	19.9223	85.7392	60.2518	74.1098	94.4515	60.7824	100.102	67.2882	89.9041	46.8875	14.0297	4.98939	7.36348	28.2205	24.2085	28.118	35.6411	34.3284	17.6475	12.7577	14.9052	8.55547	5.00928	6.07365	7.88997	2.50284	22.2903	2.17719
Ghir_D10G023370	0.906643	7.7612	7.86267	8.45858	9.04911	13.8486	10.233	8.25568	6.56261	7.32126	9.28308	6.61366	7.57647	5.71101	7.08118	7.10153	12.1108	8.0683	8.44728	1.20079	1.1278	1.82837	5.60098	5.20124	2.14264	11.5183	5.6442	8.34659	1.0189	0.821121	0.85371	1.36745	2.76846	1.5719	3.46728	3.27233	5.43269
Ghir_D05G024120	0.765052	21.2351	11.2388	15.8561	66.9855	97.8132	69.2815	56.5461	53.4433	46.0604	25.313	41.6167	39.8606	23.8483	20.0494	32.8518	24.3225	40.5847	24.0361	9.42882	6.34264	6.05574	22.0416	27.2435	12.4602	42.6786	28.1704	24.8025	7.81735	5.10791	8.45254	11.6159	12.5633	17.8957	25.2649	20.0006	91.0869
Ghir_A07G021260	0.577858	0.996911	0.922391	1.262	14.7357	21.0485	15.5861	7.86771	11.4199	6.27284	3.77552	4.81031	2.96207	4.34264	2.03126	1.97017	2.07854	5.7077	2.21426	1.49936	1.11887	0.743716	2.46672	3.44151	4.64739	3.98268	2.65908	2.18283	2.17406	1.24997	1.27517	0.946728	1.03965	2.98305	2.97486	1.61981	6.44639
Ghir_D10G012400	0.938963	8.38992	10.3604	7.98469	17.7877	11.2392	10.5238	5.77949	11.5102	9.84483	10.7837	13.076	8.67318	8.1729	8.1472	8.82447	12.936	13.3958	8.44988	1.40998	1.4772	0.865873	4.55501	4.57447	2.01886	6.67534	2.84836	5.30091	2.97239	2.75845	2.59173	2.2402	1.24471	2.49835	3.33651	2.75237	7.77736
Ghir_D13G004500	0.826661	11.1105	19.8579	17.4537	35.9571	18.2099	14.7094	32.3752	20.8724	27.0912	42.1742	26.7805	19.7078	16.2609	25.583	17.356	39.5179	25.7371	14.0305	3.3516	3.06914	5.17017	13.3945	14.7593	6.64423	28.2654	14.9298	26.0793	1.92596	1.51901	4.22617	3.05714	1.87107	4.9592	14.3596	8.73696	44.0205
Ghir_A11G026000	0.965781	35.5526	33.5686	42.4792	37.4316	23.8422	31.807	36.9963	33.7636	35.7116	39.503	26.5474	41.7409	37.4753	25.2082	34.0586	34.2215	25.8458	31.5586	1.83709	1.55082	2.45811	6.34209	7.29185	3.67289	15.6529	9.63421	11.323	4.66163	3.07329	6.19899	4.88751	4.81438	5.57174	8.69548	5.11329	24.838
Ghir_D11G011540	0.659059	40.6362	52.4807	25.4799	24.6807	42.4081	43.4473	25.718	45.7725	39.9535	28.9493	59.5136	35.7816	44.3317	44.1726	44.2821	67.5375	78.7068	100.562	6.4955	22.4162	15.4214	55.203	40.3172	39.3054	119.694	103.043	88.4765	6.2863	4.98284	4.39483	5.50741	3.73793	8.97211	9.40562	4.51201	4.60256
Ghir_A08G022140	0.698523	4.44355	5.25874	6.34749	7.93911	6.80881	6.86081	5.8715	4.42934	5.80774	5.23964	4.90558	4.26153	5.85586	5.49349	5.38976	6.311	5.4379	5.1094	1.7213	0.744038	1.60365	4.31076	4.59892	3.19304	3.87187	2.88235	2.40311	3.04944	1.01786	2.38611	7.52716	5.62388	4.60276	5.66902	5.6737	5.70492
Ghir_A12G026550	0.593088	5.42806	4.44719	7.7361	2.65863	4.89144	5.14156	2.73693	2.56387	2.30595	3.75636	4.25647	6.5069	3.74241	7.25501	5.39829	4.97287	2.6658	4.48056	0.432812	1.28612	0.608362	2.31431	2.65529	1.99599	3.74406	1.31967	2.71635	4.74657	3.25039	3.17886	5.03862	3.12247	3.36868	3.46073	1.56566	3.76823
Ghir_A05G007400	0.867899	4.88594	6.34825	3.88707	12.7049	10.1685	10.8709	13.3407	14.9091	18.2182	9.19528	7.61484	10.7143	6.39946	7.91463	3.62512	8.73785	5.17801	3.97331	1.0771	1.92818	1.29501	4.81761	3.46852	3.66976	5.143	4.60092	3.48741	2.43122	0.953237	1.90261	4.03719	1.89024	1.53065	1.19548	0.665361	2.28179
Ghir_A02G010480	0.796524	7.67227	7.13626	6.44242	6.80692	9.31453	10.3749	9.86763	8.8365	8.86616	5.39483	6.56223	8.73161	6.72055	8.40578	6.79209	8.58943	6.87169	11.0245	2.18424	1.85077	1.61149	7.50669	3.34095	4.95974	4.76162	3.8903	5.40486	1.98617	2.03779	2.63488	6.94356	6.57974	5.19098	5.60067	8.53876	4.68496
Ghir_D08G013070	0.444746	97.9194	79.0116	114.374	95.0419	78.5001	69.481	97.8511	111.156	109.204	106.618	106.04	152.026	141.454	139.565	140.01	99.9881	65.807	88.499	13.9931	27.438	21.6896	50.8138	83.6301	55.7209	83.9607	70.3436	56.9016	111.688	57.7504	111.119	148.196	134.69	182.943	191.103	69.9467	275.533
Ghir_D09G014500	0.939573	12.2966	17.8636	18.0638	30.2591	31.1048	28.3603	21.9516	16.8768	17.0474	18.471	17.8495	14.9462	14.4176	15.2604	11.1687	18.1058	12.4785	9.62581	0.502691	1.01214	0.717227	2.16364	2.07487	2.46733	2.90346	1.72847	1.87328	1.10908	0.886706	0.912768	1.71189	1.14884	1.04113	2.62274	1.00732	3.0719
Ghir_D01G001870	0.927716	8.74663	8.83311	7.53443	9.85516	16.7532	16.8017	11.2274	12.8667	13.243	7.19915	8.20976	11.7297	7.83678	9.18277	8.2127	15.6159	7.86441	14.5705	0.656759	0.385471	0.351393	1.41299	1.19501	1.55637	2.87065	0.924322	1.28878	1.71223	1.04108	1.00458	1.11779	1.29581	1.36002	0.856644	0.284792	2.50898
Ghir_D03G003430	0.415647	155.936	84.9461	115.329	67.9426	56.2858	78.2921	116.748	73.5915	63.0755	80.739	73.9534	114.277	78.0376	117.523	177.288	70.8546	80.9868	64.6455	7.88981	19.3229	23.0847	41.5538	64.4475	45.1246	55.7409	48.7168	51.3787	103.82	33.6897	121.506	178.522	104.857	214.2	165.224	37.823	177.179
Ghir_A06G020120	0.590832	34.9285	30.7604	30.128	11.687	9.80076	21.2578	10.5452	8.02182	16.6755	37.3704	25.2016	32.5413	23.8754	31.6288	31.8018	25.9158	25.2484	20.7515	1.26867	9.27346	10.4304	26.4106	20.9955	13.4563	56.6547	42.8837	45.2512	17.9322	4.92095	10.0234	3.88638	4.75864	9.96644	4.41991	1.81447	9.05259
Ghir_D05G017380	0.666682	10.3314	7.08343	10.0214	5.92971	4.62775	3.20425	4.202	2.62692	3.51238	4.06658	5.13218	4.75164	3.58128	3.67441	7.5464	5.51437	15.8401	4.80124	2.42105	1.12292	1.22166	4.24536	2.67076	4.68776	3.96655	8.7504	4.87809	0.478921	1.35902	0.971703	1.83142	1.13238	0.645739	0	0.717606	0.614636
Ghir_A05G040780	0.940005	9.76964	7.58023	7.49653	10.4891	18.4013	20.5464	15.6792	16.5041	16.4992	6.74033	6.99925	15.5526	6.92186	7.45122	8.63443	9.66823	5.9054	10.5404	0.711776	0.615663	0.778312	2.31366	2.99721	1.1095	5.23687	2.03081	3.79369	1.71522	1.40172	1.37684	2.04081	2.30755	1.77614	1.86769	3.00848	7.94444
Ghir_D13G017430	0.953154	121.092	123.127	160.276	254.679	138.053	189.481	277.949	313.208	307.237	197.837	201.428	241.095	132.044	120.911	133.717	134.179	149.324	146.618	21.228	35.564	27.7824	98.2032	103.031	52.2831	154.061	105.358	112.874	46.3473	40.0578	31.1224	50.7284	50.4601	44.8166	41.088	37.9729	110.288
Ghir_A07G000210	0.903619	5.10295	3.88793	5.43651	5.93572	4.4672	6.83316	9.25344	9.94161	9.22269	5.64214	4.58389	9.3936	3.88273	7.32918	4.19259	6.15754	3.09176	3.53773	0.677255	1.10146	1.21254	2.3047	2.94313	1.8433	5.1033	2.65367	3.93961	1.8983	1.77499	2.28327	1.68102	1.85612	2.42033	2.09268	1.06735	4.89306
Ghir_D03G012820	0.924791	9.77571	9.49214	10.3483	10.9684	9.53988	14.2582	19.3461	20.3285	21.5001	8.88514	9.9815	14.2646	9.3277	9.78075	7.25794	11.0376	5.30613	7.83328	1.99286	1.13125	1.6222	3.86284	7.34561	3.06283	5.48521	3.34165	6.51516	2.60834	3.48628	2.98351	3.18827	2.10664	2.54683	4.18468	2.18079	5.74299
Ghir_D09G017090	0.543112	13.5288	6.46078	16.8534	92.1329	87.7442	55.1524	24.6944	42.7381	35.1439	27.8202	27.2525	22.6067	13.9643	5.90152	11.932	11.8085	18.7823	7.75586	9.38701	1.70518	3.45934	12.8195	16.7796	13.6111	14.9917	12.4962	9.60317	18.8173	10.9112	14.1734	16.8913	17.0442	20.4799	18.2944	10.8235	24.0054
Ghir_D05G019000	0.813962	37.9522	25.8079	19.0538	27.6649	39.2278	47.4791	26.2118	23.0699	31.8916	21.2832	20.2515	20.3197	25.09	34.1536	34.8332	24.4175	35.6823	32.2814	8.69479	5.11187	3.69523	13.1298	15.4517	15.7545	26.1003	19.9793	15.2045	13.0161	6.50113	14.2716	18.9412	15.5134	26.5085	14.0257	12.6343	39.8704
Ghir_A04G006940	0.959069	11.3569	14.407	12.05	16.3131	16.2942	15.6171	18.2473	19.0665	23.3962	21.1277	17.7791	23.5143	19.2919	26.4985	18.946	19.3938	15.5015	13.792	1.13073	2.2166	1.20514	5.35175	5.17003	3.21657	11.1234	5.20289	7.48481	3.67389	3.5227	3.75485	4.62182	3.50527	4.34499	7.96228	2.84286	11.8599
Ghir_A07G013810	0.755125	14.0728	13.9478	13.5722	5.50154	4.36726	6.63536	6.81381	5.44926	6.77252	9.7143	6.44311	11.8978	10.8939	14.6839	14.8032	14.1131	12.3982	17.7733	1.30323	2.40562	1.74815	6.34689	5.4349	3.99151	7.30117	3.38517	6.18791	2.07613	1.08244	1.40828	4.67343	7.34512	3.53276	5.85469	7.2736	7.66303
Ghir_A06G000790	0.488613	35.3516	28.4834	28.0045	57.1449	100.198	69.2921	68.1464	42.3295	49.4634	48.2558	54.289	42.4914	50.417	40.7076	52.1208	46.2804	46.6732	51.0594	19.5004	46.7899	34.5567	124.785	73.9805	35.7625	195.519	157.97	119.115	8.85968	10.3359	15.5362	7.1528	18.7425	10.5156	6.61163	18.6981	7.8982
Ghir_D05G039120	0.614607	10.2983	8.77135	6.45529	4.73515	6.67612	5.53969	5.79256	4.0503	5.0103	7.1704	5.53939	7.0415	7.46162	5.40608	7.75236	10.4998	10.9893	9.76461	2.51982	2.85045	3.04547	6.51452	10.2216	8.90935	14.2619	12.7644	9.64852	1.95619	2.06016	1.84816	2.61485	3.22596	3.66074	3.05475	2.29353	2.40153
Ghir_A01G008200	0.920534	20.4271	12.6593	18.3552	35.9799	43.4814	45.6179	30.7019	34.2409	32.0927	15.6536	21.354	28.2689	18.0691	17.2857	26.4932	16.4418	17.8155	21.395	3.53786	3.40059	2.84012	10.2912	10.3732	8.04755	14.191	10.8718	11.4772	8.52773	7.5492	7.84717	10.7587	10.1041	9.2832	9.74727	5.9738	20.6326
Ghir_A08G025920	0.935203	73.3205	142.601	119.306	127.641	87.641	65.8808	86.8745	99.7301	78.2524	124.365	76.1344	110.82	71.7008	98.076	94.9279	91.7318	136.89	116.043	1.82855	2.16967	3.00098	5.69946	9.53953	5.30763	17.0106	14.3956	9.08733	0.57537	0.405465	0.549379	1.31985	0.824146	0.540998	1.27371	2.6365	8.76351
Ghir_D02G007370	0.905518	82.7352	74.5745	65.7064	104.307	130.814	103.224	64.3201	53.2477	90.5853	124.773	143.119	93.8245	87.4017	82.2548	83.3769	122.023	106.362	110.487	6.461	20.3476	13.1288	46.685	39.7517	29.6666	98.1572	59.8244	60.9566	16.5347	5.74751	7.54327	10.8063	15.9037	18.8915	14.0377	7.52247	20.7292
Ghir_A02G004950	0.887378	18.4781	20.3658	21.7628	27.8677	26.8775	29.3237	28.0156	31.745	38.6136	23.4957	26.055	42.5671	20.4532	24.4986	17.8857	20.4279	15.3769	24.0429	1.76254	1.7363	1.54053	3.59868	6.3315	3.44773	9.23997	3.71758	6.68953	8.33617	6.45993	9.35914	11.4251	8.57509	9.20669	10.2885	4.90553	16.5212
Ghir_D11G027550	0.930634	253.909	193.856	219.122	359.975	309.016	438.953	305.683	282.822	353.382	256.741	246.242	452.488	219.209	334.538	290.186	302.03	209.503	289.098	1.18641	0.865241	1.88532	5.03	4.45293	2.84135	5.16545	3.29012	7.32308	1.79506	2.34008	0.919748	3.5391	4.2482	3.57991	8.14672	5.99558	6.79638
Ghir_D04G001400	0.81426	24.831	25.3802	23.1685	25.2454	31.0996	21.2134	29.0298	32.8053	28.6065	16.5821	28.3511	14.0665	27.0652	22.7691	10.8294	35.6652	33.2687	20.4075	2.57942	3.92774	1.98226	8.22881	10.1194	6.97344	16.8227	12.8825	10.8372	10.9307	13.4365	11.3764	12.4471	9.50584	12.7836	18.646	11.7676	37.1232
Ghir_D09G022850	0.870529	12.1208	20.1407	15.2145	38.7896	38.8045	48.0601	26.3224	25.2704	30.8528	16.8125	17.5607	24.4046	12.208	13.1319	13.4088	28.7007	31.8795	42.9433	3.57746	5.20517	5.93662	14.0406	17.9496	9.76961	29.477	18.0571	20.2202	4.53872	4.04001	5.54542	6.3102	5.42385	7.86188	6.87412	2.47168	8.41133
Ghir_A05G006560	0.875884	7.40298	9.03818	7.02722	15.2221	14.9184	12.5959	16.6583	15.4254	20.9259	12.487	9.7835	14.7912	9.27286	10.9803	11.9319	13.8278	10.125	9.90937	2.73097	2.96741	2.28403	7.01661	8.01487	7.15583	9.24881	7.623	7.32962	4.02768	3.77599	1.88998	8.36522	5.08327	6.6933	8.06642	7.79856	13.1571
Ghir_D13G019170	0.898954	36.8517	71.7309	86.7584	55.7707	41.5716	40.8363	54.9284	58.9748	49.6617	58.874	53.3653	51.0686	59.0097	66.7161	35.9442	41.5004	31.9741	25.1234	1.50328	2.01158	0.850095	5.28389	5.34681	1.83293	8.51342	4.38075	6.06109	10.3691	8.75122	6.2089	9.88773	7.18456	7.13547	9.35196	5.39063	16.8957
Ghir_D10G002480	0.779719	10.6147	10.0036	10.3566	12.5528	14.2683	17.0152	16.8503	18.0005	17.6729	10.0862	8.08146	9.98602	10.7837	10.1726	9.90222	10.7548	8.65955	10.561	3.30969	1.85183	6.99945	9.58686	16.2317	8.29075	14.7985	10.3671	18.7737	5.45234	3.36666	3.44693	4.54471	6.11624	4.46558	2.7913	5.57444	13.0342
Ghir_D01G001760	0.941023	119.826	171.456	177.803	202.803	159.349	197.819	120.971	145.137	145.926	147.108	119.263	172.113	123.903	184.366	112.917	187.565	156.067	171.498	2.99327	2.17306	5.70215	5.62434	16.063	8.58871	32.4033	21.4428	24.2045	14.0839	11.9597	14.7547	21.9715	24.0832	18.581	22.3634	12.5342	77.2916
Ghir_D08G027290	0.887335	20.2107	19.2102	17.7995	15.1939	14.6149	19.4619	15.2337	15.9746	25.3988	20.6234	18.7258	23.6943	13.8106	15.0142	21.2782	27.2204	40.0467	48.2172	1.6178	1.00681	3.44021	3.68498	5.62019	7.59543	11.2814	9.12632	7.04707	1.64746	0.295322	0.715254	2.02926	0.574247	0.464104	1.0281	0.705253	2.14471
Ghir_D07G009050	0.800757	256.139	306.278	284.351	134.771	71.2038	112.793	160.672	177.223	181.733	180.688	116.856	214.817	140.012	176.668	293.159	322.931	218.306	272.266	13.1971	20.704	55.5115	96.9049	106.24	48.0586	285.584	213.769	250.754	24.2771	19.6346	28.7753	32.1038	17.5112	47.0769	109.872	69.1321	354.389
Ghir_D08G019440	0.887094	18.2665	14.1716	18.4084	23.672	36.8353	41.9002	40.0304	49.7992	42.9189	17.8919	19.9167	45.7087	18.7051	20.269	23.6897	24.874	15.2491	28.5063	1.5834	1.20673	1.05955	3.02344	5.24413	2.27945	8.25644	4.77477	5.31047	5.24446	5.96856	5.3937	8.53116	8.85171	8.51692	10.6161	5.72698	23.2601
Ghir_D06G002120	0.89674	32.1211	37.2057	57.7605	41.3638	28.4739	30.2868	30.6632	32.2587	33.4532	40.1348	26.102	30.661	28.6049	34.9504	22.8835	38.0157	23.4559	17.3387	1.8543	5.48561	4.71474	13.9118	15.041	5.74799	28.6897	16.3739	21.1816	16.896	13.1149	9.85085	14.668	7.52781	7.8748	8.66925	5.1228	24.2766
Ghir_A12G012900	0.763122	12.895	13.7748	16.4253	13.4923	7.3409	9.76475	11.0214	12.7088	12.5752	13.1956	12.8713	18.0467	10.7189	14.5441	11.7379	17.6028	11.0485	9.83388	1.16307	1.74193	1.11174	4.34159	3.58587	3.20884	6.37525	3.25603	4.95244	12.3218	3.60561	6.52146	9.95168	6.35099	10.9149	5.58166	3.99029	18.3777
Ghir_D09G018010	0.871589	12.7505	12.376	17.8139	25.3465	17.9384	21.8115	35.7706	51.3328	48.3006	17.292	25.0765	35.7405	13.5342	14.9204	13.059	15.494	14.9777	18.1723	4.17193	3.98685	5.07152	12.4298	15.4363	9.37503	16.7673	10.1935	15.1241	3.95641	3.12068	3.06909	4.55452	3.92757	5.20363	7.20693	7.81095	27.7346
Ghir_A07G009280	0.69936	5.93502	12.0922	14.6348	90.9361	155.331	121.164	29.4203	54.423	60.9241	31.2766	55.9325	82.0946	19.8095	13.3542	16.2213	18.1559	19.1437	18.5994	6.21905	5.81958	7.98107	17.8576	47.0065	19.7082	59.111	42.5308	55.505	4.2501	4.25222	9.4514	6.42195	4.75073	7.29313	13.5211	6.65965	27.0949
Ghir_A10G021510	0.851592	4.96133	4.2244	4.81077	6.32888	9.22168	8.00981	6.31501	5.17853	5.55808	6.05528	5.09169	5.21465	4.44285	5.64451	4.6225	8.16231	5.43957	5.73293	1.28484	1.32313	1.30121	4.84738	3.83131	2.15594	10.0892	3.08654	6.24531	2.2317	1.4403	2.12921	2.62841	2.36409	2.6012	5.31264	4.5182	5.52664
Ghir_A11G024110	0.937022	92.4502	101.343	94.9511	124.537	166.314	131.036	120.762	137.378	145.075	123.749	161.671	115.878	135.24	114.951	92.1014	82.6778	90.7471	75.127	10.6902	11.0069	10.5397	27.9835	35.317	27.6859	55.7546	64.2349	39.3237	26.6007	20.9359	25.9922	43.8306	49.0455	50.4929	37.3608	43.8927	76.0009
Ghir_D08G022560	0.755561	12.2506	12.94	12.0164	27.5476	20.0736	18.5458	14.9512	18.797	22.4983	15.2249	13.7132	13.8441	15.0593	12.104	11.6841	21.8958	22.4091	13.4457	5.74927	6.01286	4.1879	13.8102	16.9715	14.1361	26.4552	30.5638	25.8968	3.91604	4.58173	4.91607	5.94721	3.58417	3.93539	6.2308	6.00968	4.81121
Ghir_D10G019080	0.806796	13.5914	8.00058	9.26289	10.074	54.6567	39.5749	30.4757	41.4143	39.0992	9.3591	17.0982	31.9404	9.27846	21.6217	14.775	16.9317	8.34889	27.3029	0.879215	0.76727	0	14.9105	13.2045	8.20995	8.79392	5.40126	12.1359	0	0	0	11.1484	10.2168	7.41115	7.00632	10.3048	7.58275
Ghir_A02G019480	0.605356	3.7366	2.77825	3.6114	4.11687	6.44137	6.68806	4.93425	5.92142	6.36995	3.97159	2.73579	5.19168	3.09143	3.49753	3.73448	5.2298	3.26518	5.2406	1.68272	0.390635	2.2487	4.73905	5.14722	2.74012	7.55487	3.90379	5.96764	1.2123	2.64776	1.24197	4.11712	4.53642	5.04088	3.49091	3.72929	7.6439
Ghir_A05G016530	0.875191	57.6201	56.4236	66.4317	84.1565	106.361	98.0781	101.582	137.641	115.254	67.6556	72.3959	127.714	54.3955	65.1701	64.6382	61.3798	41.0905	61.1202	3.92976	10.3581	7.64682	19.6667	25.9207	17.3034	45.8401	24.1088	37.3567	37.5839	25.1592	32.508	38.3522	32.655	51.6019	27.5745	12.3293	52.2577
Ghir_D12G018620	0.959686	35.1725	29.0602	33.1949	25.779	44.5992	55.5538	68.0549	61.9958	58.783	41.4041	42.7527	83.2094	39.9556	47.5361	52.6647	48.2063	22.5153	49.0615	2.72279	2.76947	3.27237	8.48982	10.0322	5.45246	20.9757	7.76109	15.3962	2.89491	2.70907	2.71185	4.38767	3.75356	4.35309	5.69333	6.43535	23.07
Ghir_A11G006280	0.69346	7.6421	8.95286	10.8247	12.1755	11.4728	15.354	9.74896	10.9734	8.5385	5.6552	6.17883	8.49425	3.83444	4.83441	5.31318	3.85744	4.06413	3.85756	2.45313	2.68475	2.09879	6.04046	8.09236	5.17282	8.34557	5.82441	7.67307	3.51869	3.27312	2.68225	3.29762	8.0757	5.68984	4.92667	3.69136	4.59713
Ghir_D02G004250	0.957636	9.94984	14.3179	15.3471	19.7436	18.2238	15.2478	14.8464	15.9225	17.0742	12.6698	14.1737	12.3571	10.4829	11.2667	9.52479	9.66726	11.6909	10.4819	1.45391	1.77635	1.76843	5.24951	4.60169	4.16336	6.22365	5.48145	3.43602	3.12442	3.02254	2.38275	3.11032	3.88198	2.11215	2.64171	2.97218	4.38608
Ghir_D07G021640	0.861836	26.3883	24.9444	31.7618	50.9241	42.7321	41.244	37.1258	42.1664	44.0557	30.5251	29.759	35.401	27.6946	22.3172	29.4021	22.4134	27.7286	20.6454	8.7054	9.00733	8.06907	22.6624	28.5533	19.2167	41.1779	26.6292	28.5375	10.4147	9.0152	11.6801	12.1965	16.2114	16.0588	24.485	15.4956	50.1533
Ghir_A10G005350	0.754174	6.70608	6.84302	6.38408	6.50869	9.01702	8.12303	9.9903	10.3792	11.483	8.46675	12.5068	9.06509	6.59404	8.51353	7.17522	7.1265	5.80917	7.61248	0.715896	0.414539	0.668673	1.47465	1.71023	1.71147	1.6058	1.06317	1.2509	4.96445	3.42896	4.35242	5.02337	3.93	5.71302	3.5434	2.47167	8.27704
Ghir_A01G020920	0.610927	3.27199	3.98406	3.07382	9.88001	5.63062	12.3211	7.54368	4.75026	5.38725	6.33799	4.81303	6.44046	3.35621	3.91197	4.13129	7.76607	3.24035	5.57984	0.930668	1.76916	0.85525	4.3164	3.43759	2.6996	15.273	7.72105	8.76894	3.84088	0.845874	5.09626	3.14796	4.63021	5.657	5.70604	1.69707	7.62047
Ghir_D09G005260	0.851448	64.2053	76.6244	123.85	90.2122	60.0386	95.3822	125.875	119.21	118.346	73.965	64.7098	110.916	48.3266	55.2145	64.2548	70.3403	57.042	72.157	14.0227	19.8974	18.3246	51.2985	65.5066	27.9433	96.3594	47.3976	66.2375	32.0403	30.0376	42.1435	48.5719	42.7781	35.7485	58.2976	41.391	115.029
Ghir_D11G035580	0.884913	17.301	22.6644	41.7009	85.1738	44.9115	53.5936	90.3363	124.343	99.7185	46.2382	52.3076	72.9519	19.2093	18.7107	13.7534	17.6978	16.4572	15.6566	1.79446	4.05509	5.42763	12.1391	13.7197	5.54419	28.9848	13.6584	22.4242	4.61317	3.10098	3.65109	8.08412	10.4959	6.8863	7.39864	9.07128	11.9422
Ghir_D11G004380	0.87826	2.14295	1.42393	2.13646	4.95803	6.36696	6.38406	4.5029	5.31222	6.265	3.88119	2.56148	4.51012	2.27266	2.08831	2.90185	4.72927	4.05182	3.41984	0.282404	0.848015	0.884024	1.79682	1.55656	1.75543	2.41512	1.5915	2.22648	0.5634	0.595774	0.431966	0.281932	0.537128	0.524489	0.637675	0.375325	0.647248
Ghir_A09G020530	0.761316	29.0375	39.842	39.6784	62.1374	67.8958	70.1407	52.5284	89.1173	91.1728	36.8073	56.0667	56.9764	27.4427	47.8796	54.3739	46.0707	88.2972	80.5514	20.4439	17.9044	18.3686	53.449	63.6959	43.4149	90.6376	88.2252	71.9637	9.64592	11.7293	9.798	23.6269	16.2857	16.0573	18.5994	10.2241	32.0901
Ghir_A07G021550	0.930977	24.0506	28.8053	30.7486	38.3434	44.3909	37.2832	40.9511	40.0984	40.4153	22.3481	26.6302	28.9713	23.4124	22.593	25.8066	24.1173	30.8622	24.5931	7.03129	6.49385	6.46304	19.9138	22.2376	12.3433	25.5717	21.2637	19.7922	9.26164	7.20798	12.2834	14.668	11.7399	13.0097	19.3952	10.0374	36.7238
Ghir_D08G011580	0.628809	68.385	74.2609	69.3123	68.7089	86.6328	91.0743	75.5223	83.3294	99.5544	72.5415	74.0167	63.9712	118.145	107.944	134.676	98.6382	77.3464	136.502	12.7965	27.9501	20.5136	36.5124	41.8833	87.3898	45.3615	74.4046	45.5018	59.2427	41.4864	36.1718	94.0262	87.631	113.707	113.085	21.0206	86.9138
Ghir_A13G021270	0.949598	144.383	260.65	167.229	198.991	150.163	119.529	193.084	205.618	204.827	217.752	157.045	170.507	191.084	195.559	141.904	220.755	266.204	214.738	14.7154	17.0058	16.9596	37.8694	69.53	24.1097	96.328	73.2523	84.2817	26.3011	32.7451	31.8067	41.8083	35.1439	22.7478	55.5737	58.9354	145.774
Ghir_D05G018700	0.600439	8.78665	8.56686	9.75172	12.8554	9.7949	9.00125	9.82995	13.7728	13.809	8.11289	7.40175	10.4725	10.3878	8.87508	9.24248	7.29685	7.93148	6.78757	1.46159	3.36686	2.47637	7.53253	8.35035	3.95597	10.9314	8.42476	9.69556	12.0838	6.82861	8.66083	10.1998	8.19787	8.94195	12.7125	3.59185	14.8923
Ghir_D01G016780	0.645963	4.75789	7.41029	7.21357	35.0335	24.537	20.4041	9.22043	12.1907	18.962	14.6494	17.0225	8.96318	7.27227	12.6105	7.6967	21.3099	21.4855	19.0571	3.24193	4.94147	5.72324	11.5122	12.5352	13.3063	17.2421	13.219	10.3024	11.7291	8.10584	7.06257	5.75087	4.53077	7.86386	5.69326	3.74834	8.60454
Ghir_D12G018590	0.875038	4.56994	5.12113	5.02083	6.15883	8.35759	10.9621	3.50999	2.70328	3.44625	3.3727	3.55478	2.26987	4.55064	3.2896	3.0096	3.81015	3.30813	2.81396	0.462682	0.664708	0.657541	1.99702	2.08378	1.18138	3.21854	1.00817	1.40031	0.746691	0.241657	0.533853	0.281262	0.765004	1.01296	0.874624	0.448427	0.787123
Ghir_D02G004590	0.918929	18.9544	11.1296	15.7966	37.5361	38.1098	35.0476	55.0265	55.221	69.0052	30.3841	34.3859	45.8763	23.9475	25.737	29.3531	17.0897	15.8558	18.1082	0.845357	2.5744	1.12407	3.65518	5.10566	5.15004	5.80911	4.94625	3.36279	1.26718	1.54739	2.55887	5.73984	3.64226	4.77673	7.58619	5.51239	15.6018
Ghir_A08G016690	0.710015	6.31858	6.80149	3.71716	29.9357	15.0492	41.9858	84.2853	87.5931	117.116	12.1322	18.7237	55.0667	5.98963	11.6401	8.68155	20.8989	3.5789	11.6393	1.54532	1.03666	1.16255	4.87124	3.01365	2.2684	4.3619	4.4799	3.60706	2.99587	3.85906	2.06902	8.96985	8.4437	6.87495	6.15838	9.11573	21.6859
Ghir_A13G020350	0.945931	98.3765	55.7898	57.9674	111.031	70.5577	104.419	168.308	93.5789	121.56	95.2341	66.0618	89.8774	71.8154	76.2468	99.4902	48.232	44.6769	35.8021	0.688139	1.54863	1.33517	5.08046	3.41367	2.74363	11.4401	10.4463	7.81796	7.49968	2.40612	5.26674	5.85254	4.29496	5.31091	7.66588	2.73534	9.85099
Ghir_D07G015110	0.781381	35.3237	47.8362	48.7864	36.6614	29.7924	30.4441	14.3737	22.3707	14.6811	33.2699	36.698	23.5752	33.997	24.3818	28.7754	38.3162	36.514	31.5572	7.5513	6.3452	6.74544	17.12	18.6755	18.498	31.7806	41.0663	32.3251	18.674	8.10914	12.2603	13.0738	15.0567	16.129	15.0726	10.6	12.0851
Ghir_A10G005330	0.86945	47.3874	112.345	92.2505	112.248	70.9972	66.7173	72.8573	71.557	69.0599	84.0906	72.0837	58.543	47.4519	49.511	72.7822	57.6958	136.227	62.7554	17.807	23.9556	15.9203	51.7179	68.1202	35.8546	73.4283	79.0777	46.1525	14.4628	16.4113	17.9497	29.5719	23.5592	22.9097	28.2217	20.6325	25.429
Ghir_A04G005470	0.895238	31.3741	40.8257	44.0783	51.5386	38.001	36.5438	49.0038	42.4055	40.9986	44.6099	36.4238	34.5753	31.6062	35.3032	33.671	41.8277	38.6107	25.0789	6.86382	8.66782	8.98755	25.5505	28.3177	11.2133	51.9804	22.7928	34.5687	6.01202	4.83255	5.98376	6.80815	5.19117	7.97129	19.6669	12.8403	45.554
Ghir_D12G003800	0.784285	6.89959	15.3455	17.9265	40.4686	11.241	8.55696	9.26644	6.66742	17.6644	22.3769	13.9993	14.4432	8.70064	14.2417	11.3032	50.1409	45.7299	25.5241	2.49023	0.861136	3.70857	9.92996	5.23973	3.25947	27.9002	12.8388	26.3185	0.26491	0.14902	0.214193	0	0	0	0.67378	0.873669	1.364
Ghir_D08G010900	0.934391	239.471	227.818	196.075	184.026	130.481	242.782	150.727	124.871	167.589	191.488	136.831	235.968	206.448	294.813	310.32	287.145	162.744	286.764	13.5222	34.6861	20.1205	78.2698	58.9151	40.6303	121.506	93.967	96.3205	22.6528	16.2413	18.3488	31.351	23.9912	39.7199	35.0877	20.6975	50.6029
Ghir_D05G016350	0.916166	50.8996	44.4777	60.6336	62.5023	80.3005	69.2686	82.67	92.3767	81.2728	58.9017	54.1911	93.1378	52.7607	59.3247	61.315	53.0525	29.4212	51.0817	1.11392	1.47476	1.61834	5.0706	3.36434	3.06233	8.75442	3.35909	6.17208	9.52465	6.19169	8.90678	7.72975	7.62718	8.05229	6.94427	3.06679	11.8158
Ghir_D08G026850	0.60602	30.8608	35.1706	41.0438	25.0096	32.5893	32.4463	11.4467	12.4405	12.3293	17.6914	14.8382	15.3626	27.9524	12.9347	20.0638	22.7166	21.577	30.2703	7.24229	9.17344	7.72078	14.2733	27.5042	22.2863	23.5453	40.9152	21.3053	12.338	7.24119	11.5077	10.3702	12.3188	10.1316	7.86769	8.82871	6.35085
Ghir_D12G028790	0.670374	20.5512	43.0186	34.9868	2.57746	2.0052	5.52256	2.28028	0.825563	1.114	6.3485	1.59782	10.828	7.91032	8.32533	14.486	22.5952	12.0264	24.0106	0.518042	0.371815	0.633277	1.50278	1.0576	1.42807	2.24103	1.16725	2.48676	0.267182	0.391622	0.169799	0	0.461267	0.250535	0.193113	0.385097	0.452622
Ghir_A05G010560	0.866186	1534.75	1453.65	1578.11	346.753	191.284	219.663	315.223	175.309	143.14	993.413	689.057	791.132	991.509	1107	1306.04	1029.17	1022.81	714.078	5.34011	6.42131	9.68661	15.0528	22.9382	17.7102	31.4101	59.8291	40.4025	18.4839	5.8527	22.1602	10.7232	9.91647	24.1685	22.8777	6.90269	13.1734
Ghir_A08G002860	0.884666	22.8924	57.8367	18.166	46.642	38.7898	43.559	16.6775	29.2818	41.0389	27.0637	30.8122	20.6365	35.667	32.2283	23.322	55.5883	105.921	79.4837	2.36209	1.5501	3.16559	8.00308	5.73436	4.95376	16.5708	6.10836	12.7345	7.05293	5.42677	2.94628	2.71523	1.2776	3.13305	2.54662	2.17626	2.76973
Ghir_D02G002260	0.691277	7.10249	5.99834	5.31895	5.50097	5.82886	4.637	5.15871	6.49848	8.83595	6.50862	6.76516	5.37953	6.42654	7.22858	6.34909	7.7736	10.4827	10.5651	2.80484	1.95313	3.33576	8.13045	5.98743	5.64049	8.08386	3.41864	7.86484	1.40545	1.38127	1.11251	3.84264	4.33046	2.32745	3.65251	8.31353	5.71247
Ghir_D09G014940	0.920733	38.675	34.9658	41.8553	42.8828	48.2181	45.8664	30.2435	23.2328	27.0911	42.3255	35.9672	44.242	35.4405	40.4258	41.6442	53.8587	43.1694	51.2437	0.886962	0.920215	1.24831	2.79466	2.9901	2.44181	3.38615	2.49963	2.79585	2.5218	2.0433	2.59491	3.4027	2.40855	1.84499	2.61544	2.05141	4.22649
Ghir_A07G008980	0.692755	34.2988	27.5905	40.6296	30.3452	55.1957	46.8316	31.0797	29.7512	24.9549	23.1847	21.2515	35.7093	24.0233	22.9538	27.8686	40.4281	28.2465	38.4037	10.2172	10.6514	8.41538	24.2453	28.1052	24.1393	42.4271	24.119	34.1744	24.8384	18.1551	23.7252	27.7219	24.7799	27.7606	28.8641	17.5681	45.1005
Ghir_D05G026510	0.770649	8.28696	17.344	16.9416	16.9511	17.5796	16.1467	10.1623	13.2755	17.1247	9.58885	11.0642	17.639	8.5864	10.434	13.8396	17.7537	30.9094	25.5706	5.78895	4.63038	5.43615	15.4385	17.0578	8.45429	22.8902	15.7512	18.5423	3.27484	3.03275	3.24542	4.49103	3.84308	4.65876	7.37667	5.66531	10.9018
Ghir_A05G027050	0.940103	35.2092	41.6091	42.8536	22.06	21.1461	27.1677	30.0754	36.1501	39.2136	38.2901	26.1069	53.6359	25.9218	20.8811	40.4906	28.0094	39.2732	34.486	0.876793	4.00322	3.63965	7.725	8.30602	4.72905	25.5571	18.6501	21.8615	3.90445	3.86324	2.4374	6.46828	4.95623	3.88146	9.51974	6.95447	19.5799
Ghir_A12G000520	0.41965	4.02088	5.71465	1.42143	6.50389	7.89457	8.20989	6.864	9.63835	8.20643	7.89672	9.21612	2.4991	8.2679	3.16376	4.26522	4.6434	7.18308	7.51478	4.41612	3.04633	4.34201	14.2749	6.87747	10.0925	15.1233	11.6791	9.22515	2.37805	0.837582	1.19515	0.541239	4.5353	0.89773	2.42152	3.30349	0.904805
Ghir_D12G015860	0.90414	31.6189	14.0439	30.7838	61.2901	42.9008	70.6624	23.3607	16.9809	23.9741	36.1913	35.2391	42.8635	45.0841	26.9778	31.5404	27.116	20.2632	25.9924	1.79265	3.90401	2.66813	5.65049	8.09553	7.97105	8.73707	7.53082	8.17119	1.96016	2.1109	3.59659	2.22356	1.42249	3.03865	1.59518	2.8971	3.11125
Ghir_A03G005200	0.928975	13.1351	9.16844	11.0594	8.40393	6.51537	9.84629	11.3785	13.8861	12.677	10.0513	12.3128	14.7403	8.05427	13.8099	12.4619	13.9482	9.00972	15.6968	2.21918	2.12714	1.68735	6.06905	5.74881	3.5624	11.7175	5.51326	8.73916	2.72177	1.83786	2.15165	2.3882	3.14567	2.93467	4.85476	4.3834	7.03367
Ghir_D11G004620	0.554496	17.0756	37.1859	43.7743	16.8821	20.8549	36.1635	5.23199	43.5569	37.7868	16.092	17.6092	16.9145	45.3641	39.2901	16.1189	42.2304	42.9743	29.707	9.32011	7.14151	6.91597	15.2278	17.919	16.8666	14.2324	13.9115	14.8318	11.0511	9.99412	12.0793	15.0609	17.6996	26.5243	14.9266	35.8493	23.0341
Ghir_D04G020260	0.893319	12.4758	11.309	12.6391	14.4277	15.17	14.1391	11.6445	9.87793	12.2471	12.1535	11.762	10.532	13.3402	12.0586	9.77819	9.30288	10.2857	8.0824	1.73575	3.10316	3.53637	9.02647	8.76742	5.44698	10.3952	6.54793	9.17553	7.98445	4.36809	4.03018	6.63509	7.9322	6.3661	7.09043	4.84516	5.36024
Ghir_D13G005830	0.776471	4.58331	7.17455	5.45706	9.6178	16.5884	17.5341	19.059	19.8131	17.4483	6.29861	7.01812	9.07743	3.86166	5.2314	4.92291	3.64138	4.82721	6.64088	1.89635	2.76995	1.61539	4.37153	8.24334	3.70293	7.70211	5.19733	4.91548	1.76836	1.34256	2.44366	2.71614	2.80899	1.92368	1.59551	5.52555	2.23966
Ghir_D10G009340	0.907814	35.673	29.788	30.1096	43.6948	23.2714	44.744	37.7893	19.9519	30.0221	54.2751	14.9891	51.2626	50.2496	72.8251	56.7897	57.6395	46.4266	57.3152	1.81167	3.84162	3.24101	7.09521	10.7349	6.03969	18.1077	13.0825	13.2993	7.85549	2.58783	7.66213	8.29398	9.69605	11.3433	13.3339	3.75763	19.185
Ghir_A10G023720	0.651757	17.4549	27.2873	32.6822	9.91456	12.0942	11.7757	10.8663	24.4677	20.4303	15.1441	8.67662	17.8299	13.4368	19.1677	10.1746	19.0462	13.6889	18.9547	5.48608	9.33615	5.08232	20.2357	22.487	7.86191	34.0531	15.9586	23.4889	4.91083	2.02663	7.17872	13.6129	8.16992	6.15143	7.55328	3.84013	11.0228
Ghir_D07G008020	0.489391	39.8843	28.8842	56.596	20.267	11.3525	15.8986	11.752	17.6672	14.5774	20.2735	24.7128	15.1943	27.2178	13.7371	23.3519	11.6178	16.8069	9.91972	6.36375	6.51882	9.27095	19.6226	18.0698	19.423	28.0897	30.8176	27.5829	8.82032	9.55609	7.10028	13.7244	14.3658	19.963	14.7301	16.0533	11.488
Ghir_D04G013310	0.721542	6.20144	6.86368	6.02084	7.52144	7.63644	7.28702	7.53326	6.80133	6.14588	6.29926	6.75679	6.05645	5.40426	5.94179	4.81154	5.12697	6.51901	7.10981	2.65498	1.74118	1.7415	5.9257	5.62743	3.89264	5.92292	4.1699	4.42882	4.70756	3.55856	4.79045	5.08877	4.87045	5.99855	6.70403	6.17289	10.0898
Ghir_A13G020340	0.953558	12.6001	13.0639	15.7813	31.715	21.7994	24.8556	33.5651	37.0418	40.0368	21.8147	20.1299	24.8411	16.6933	16.9558	18.6316	18.9261	26.2828	23.7681	1.80543	2.13899	2.0978	3.62892	6.08798	5.63976	8.10497	5.73227	8.65563	1.80228	0.979893	3.30774	2.1888	2.19363	3.54765	4.50264	2.8499	14.6862
Ghir_D12G013210	0.906052	61.963	45.4803	56.1849	55.1098	117.876	149.988	104.137	139.583	129.302	79.9644	90.1869	154.551	84.9948	71.3719	85.382	69.6871	28.023	96.0628	0.958659	0.307698	0.814468	1.64818	2.09095	1.58904	2.42667	1.33249	2.43275	3.90034	1.13862	1.44529	5.87289	3.11931	3.77093	3.93415	2.91431	6.98487
Ghir_A06G008280	0.633768	23.5392	49.8421	33.6781	28.3728	21.6274	19.8563	33.0563	26.2132	30.6269	40.4217	35.7868	29.4164	22.2987	29.7966	32.3251	23.0502	44.7911	37.5637	12.0385	14.7147	20.0908	23.4318	63.9057	28.4951	56.6501	42.6182	39.9327	1.6298	2.55472	4.35518	5.86492	4.57439	6.91465	14.4437	13.6318	36.2866
Ghir_A11G016490	0.684746	33.0694	20.3667	44.8525	49.2664	23.3772	16.2724	30.7656	24.3195	13.3337	55.1706	38.9598	37.4854	39.6082	20.8032	23.7957	15.9284	19.2252	24.5313	2.19475	4.82299	3.89334	9.16161	10.9068	7.7173	21.2731	26.0498	36.9987	21.5899	13.339	16.4492	25.1982	18.8355	24.1745	18.4313	8.84541	30.1867
Ghir_A07G001960	0.920646	121.701	105.796	113.542	68.7587	57.5694	70.8009	93.2977	84.4041	72.5396	79.5542	87.6957	97.2101	112.014	101.476	119.2	97.6058	66.3821	79.1199	5.00217	9.07218	10.4927	16.0291	24.8353	20.2169	20.0697	35.3618	20.9198	10.1847	6.51184	11.6926	29.8494	20.4935	26.6172	23.339	9.91852	31.1726
Ghir_D01G005930	0.938254	17.4528	15.8238	22.6063	34.2475	44.3686	43.1648	26.3269	38.5211	35.3509	14.8173	16.6221	21.6581	15.0749	20.0472	20.2778	24.1674	29.0814	20.019	1.3332	1.34142	0.641749	2.7634	3.52499	2.06669	5.88294	4.47627	3.10678	2.05124	1.69296	2.45859	3.36063	3.29228	2.03326	4.86842	7.68919	8.51017
Ghir_A02G016340	0.940922	470.944	445.196	486.733	529.509	434.854	399.607	486.513	461.97	446.773	491.981	454.951	399.189	471.839	351.332	423.257	365.774	446.869	298.002	60.042	53.9832	56.0019	144.607	134.032	145.106	133.974	165.65	132.81	44.7185	46.8553	51.3846	116.393	126.756	111.092	109.745	157.578	125.766
Ghir_D03G003180	0.885043	116.519	130.146	129.148	75.1989	27.2378	39.6687	41.7614	109.782	116.163	107.314	34.791	124.198	91.8031	96.1278	86.0107	48.4804	43.6127	87.4072	1.73088	1.91643	3.04537	4.8873	4.48615	5.06138	6.83501	10.4453	21.5433	5.5099	5.38204	7.96425	9.22873	6.33229	15.79	11.4313	2.74253	10.8724
Ghir_A08G004050	0.798177	31.0143	113.996	80.9548	51.3445	66.6735	65.808	33.3278	65.2438	58.8141	49.7204	41.9154	88.0909	19.9063	35.8888	47.565	38.1495	146.463	100.002	9.75243	18.2581	12.2547	33.3015	48.6473	19.261	96.6428	65.2112	48.0251	4.06979	4.64122	5.57364	5.35077	5.93424	10.0957	10.9855	14.158	35.1698
Ghir_D01G019680	0.864424	8.30273	14.158	11.3279	16.6021	13.4735	15.9208	23.4617	21.623	21.1484	17.9085	17.0438	15.954	10.5903	17.5939	15.4973	21.4908	18.0045	15.7327	3.02433	5.297	5.96053	12.7262	13.9816	8.35496	17.8601	7.92662	11.93	4.29593	5.96843	6.78962	7.17314	4.44371	5.3335	13.929	5.33866	18.9894
Ghir_A08G006700	0.876631	17.0191	15.8864	22.5065	19.6911	16.8002	21.6961	16.4152	23.3675	17.6529	25.2401	25.2183	27.1844	23.3841	18.4847	24.7153	15.2781	17.1738	18.4637	0.577855	0.658643	0.40065	0.782864	1.63131	1.31174	1.96515	1.53151	0.758233	2.34978	2.62684	4.19268	2.64209	1.6485	4.16359	3.21514	1.66642	4.87851
Ghir_D13G019300	0.897489	8.60704	12.8904	8.11593	13.1155	12.0805	8.25262	11.3246	9.95021	9.05288	10.5807	7.42786	7.77092	7.19549	7.05584	8.16499	9.83123	13.9257	7.33442	1.99689	2.69551	1.00998	5.38099	4.43353	4.93797	10.8231	5.46275	5.26724	1.30364	1.74482	1.8645	2.358	2.2846	1.25171	4.70614	3.82111	10.6578
Ghir_A08G012640	0.651517	5.96612	14.154	12.7192	23.2067	17.9882	19.8582	12.5584	15.0153	14.602	13.4716	12.3179	7.63441	10.068	11.213	8.12567	11.5006	12.9654	8.24179	7.43132	3.26803	5.04963	14.5419	13.0373	9.37777	21.0255	12.8837	16.0169	7.73923	7.50184	7.08221	9.71888	7.62192	6.36199	8.98781	10.1122	11.9307
Ghir_A06G015280	0.790277	54.0783	84.5425	50.5972	71.0011	89.9361	83.0622	32.2859	50.393	71.8131	88.9083	125.292	77.3908	94.172	81.8121	89.1358	84.6424	88.1102	94.7539	11.0579	26.0421	22.4921	46.4175	45.6776	50.9661	80.4399	58.7217	58.4486	14.1968	13.9443	16.7098	8.36142	5.72681	14.0589	32.7326	4.9116	15.7351
Ghir_D05G007110	0.618284	14.1372	16.361	12.7823	86.3562	100.599	107.345	65.6445	76.9508	91.256	27.2786	36.2929	27.8841	20.3002	20.3163	19.953	33.1614	47.9966	64.4178	15.6399	24.2836	16.9028	44.73	46.5187	49.1434	73.3156	51.2404	58.1062	6.55888	5.89046	6.37752	11.8449	10.2195	11.0448	12.6973	9.0275	18.1721
Ghir_D13G002540	0.941067	24.1494	19.4076	21.6606	37.4589	32.4893	31.8153	36.5042	35.8932	41.1103	27.5769	26.838	29.2618	20.935	24.938	32.0442	28.2305	33.9303	24.5916	9.23691	6.92709	6.66922	18.9321	21.2408	11.8836	28.2519	26.3861	22.5498	10.3652	11.2261	11.0665	13.649	14.6025	12.1241	14.6638	12.4232	24.36
Ghir_D07G006080	0.515414	7.22263	8.69537	6.99245	11.7021	11.3819	11.4153	9.87126	10.6276	10.5116	9.92008	9.79946	6.74742	11.1366	7.57472	12.9055	7.16662	8.00964	8.05728	2.13698	3.51828	1.58088	3.87738	6.04969	7.87111	6.2733	9.09744	4.39081	8.75652	5.39107	4.10494	13.3652	10.4279	14.0537	15.3654	5.24733	18.2973
Ghir_A09G018540	0.79956	21.8735	17.9623	10.7819	3.92164	6.16136	13.4535	7.59343	4.08376	14.5871	12.9065	12.4948	13.895	7.74656	21.8275	18.7201	20.8894	26.4409	69.5867	1.17501	1.52695	1.83614	3.31411	5.0956	3.01324	9.47195	5.47407	4.63715	1.87287	0.39892	0.685133	1.8313	4.05064	2.38284	1.99623	1.29766	2.52207
Ghir_A01G016650	0.810899	18.9628	17.3837	21.1734	42.7343	35.0789	41.0031	28.3514	53.8255	46.0413	20.1958	18.2678	27.5199	14.9459	10.5175	15.7577	14.8593	22.5061	14.5723	6.91586	5.9174	6.02241	15.5236	20.8506	10.4568	34.296	20.2345	21.2877	2.98477	3.10472	6.03604	5.72747	3.79075	6.57414	16.082	7.79395	34.7604
Ghir_A03G005790	0.486173	22.0446	10.8924	8.32311	19.7981	21.7117	12.8458	16.7395	14.4383	13.7037	13.9832	13.1133	18.1548	12.7767	21.4838	24.0616	16.1958	15.089	15.3923	4.71896	7.43138	6.27322	12.7556	16.7425	15.8714	21.1755	14.4855	16.2856	15.3343	12.6272	17.2794	19.1768	14.5666	16.937	12.6814	7.71756	25.8632
Ghir_D04G010790	0.918657	14.9719	15.2915	14.2275	20.003	17.2131	20.3919	23.8781	22.9521	22.3937	19.7407	17.4393	21.8644	19.1223	21.9793	15.774	18.2259	12.1075	15.6877	2.18499	2.25502	3.40163	6.81062	7.32457	5.57213	11.5223	4.9398	5.56341	6.07833	3.01697	5.2991	5.52289	6.60473	5.95627	11.7666	7.06785	22.7958
Ghir_A05G026340	0.892126	16.9268	18.305	21.8964	36.635	41.3269	30.7771	27.4929	28.3829	27.391	31.1048	24.6629	35.4079	14.4654	17.0868	20.8345	40.7652	32.789	26.4882	5.46592	5.61819	5.62976	11.8986	18.1747	11.1048	25.7044	15.8912	20.1225	8.52733	6.83399	8.21162	10.3479	9.27397	10.8573	21.4029	11.4371	40.167
Ghir_A09G016280	0.894351	22.8734	16.8238	19.9976	17.6876	31.1813	32.3807	26.6873	18.925	21.2803	19.0399	11.8976	21.0169	15.8969	15.1985	20.6339	20.6621	11.2545	26.6456	1.19111	2.29519	1.41655	3.01356	5.44605	2.98572	5.14089	4.84599	3.30103	5.33519	4.33693	4.58732	6.12561	3.9126	6.54346	7.71212	3.98961	19.4904
Ghir_A06G013070	0.968933	63.6122	43.6826	56.5844	62.4848	88.6062	81.6268	60.2769	73.9855	68.5782	46.0673	74.0151	89.0037	45.7885	66.4106	63.9551	45.5839	51.9739	46.0812	9.28693	7.76835	6.1723	19.1415	21.8261	16.5302	30.5495	19.914	22.0137	14.578	13.0834	10.6344	19.5883	16.5807	17.0852	17.5673	12.9571	33.0692
Ghir_D07G020020	0.938166	77.3335	63.5652	58.8343	53.6701	53.6844	65.0012	92.7679	76.2675	88.6132	63.8344	77.8859	93.4436	59.3355	120.175	114.368	99.2453	76.1995	60.2816	3.61159	8.20755	7.19048	16.4226	15.0694	13.8638	43.5879	21.0008	32.5719	19.7971	20.5709	16.7212	19.3112	13.4635	16.9582	18.6963	12.0126	38.8983
Ghir_D13G023080	0.742015	59.0403	43.1735	65.9686	11.6911	13.8683	12.2569	8.49447	1.94484	2.91623	32.2742	11.7571	23.5128	21.9517	12.5033	32.922	25.5265	14.2283	20.3223	1.56459	1.82696	1.44593	2.55391	4.68307	4.42014	4.60019	4.91669	5.14148	1.77134	1.27995	1.34878	1.23671	1.99658	1.39957	3.4534	1.23028	1.50307
Ghir_A10G000840	0.746903	13.6942	17.0533	13.9389	5.06708	4.55899	6.3524	5.73551	3.89004	5.39495	12.8976	9.28495	10.6313	13.5203	10.8589	13.9291	10.228	7.66681	8.2755	2.27393	1.85	2.32266	6.41324	4.6528	4.62476	9.56555	6.44133	8.01366	4.57289	1.49677	2.0525	2.06337	1.75214	1.83618	2.12206	3.52784	2.59612
Ghir_A05G021350	0.925987	69.5112	86.2368	60.6349	165.083	177.593	196.293	118.153	132.523	108.273	86.0351	117.121	96.5374	103.67	95.9797	87.6038	125.171	122.34	154.533	5.17414	19.2112	12.626	27.5881	33.2129	27.8409	55.4585	31.1908	39.9853	27.7332	19.6551	13.6005	10.1295	9.6565	19.4001	18.7296	6.21454	18.9562
Ghir_A04G008330	0.781378	78.5154	119.658	91.1234	92.396	86.5435	73.112	70.3624	86.6062	82.6109	89.209	93.7769	66.3059	87.4914	93.4803	75.5702	97.6745	130.938	112.671	26.3219	26.7435	27.3649	80.4873	68.8476	40.768	99.1277	55.8247	74.0249	66.6947	62.0929	59.4144	74.842	60.59	73.8668	71.333	55.0447	72.8744
Ghir_D07G020010	0.935067	85.9503	75.5317	71.6459	63.1193	49.8825	60.8672	71.657	45.1848	56.6981	76.6975	73.6862	94.1669	79.7865	103.628	96.4642	86.0144	73.7849	61.7304	1.44038	2.93655	1.94587	3.81995	6.21589	5.04985	14.1402	7.87112	9.37512	6.82009	4.81975	5.85842	7.90297	4.25762	5.75623	10.5791	2.67855	14.0723
Ghir_D01G006950	0.456376	13.5974	15.2422	14.3492	153.239	143.331	150.452	131.048	122.755	106.007	18.5846	34.342	18.7988	23.0658	22.4014	9.72743	22.7325	30.1807	18.6187	11.1934	6.87564	7.66847	25.1245	19.4059	15.7223	24.8837	17.6011	19.8337	15.5774	21.6355	26.1078	51.2601	35.5572	29.6136	28.9574	62.7772	41.5165
Ghir_A07G011870	0.930266	14.6517	11.6527	12.5825	15.6229	14.8898	16.9634	29.3013	34.3294	28.4079	13.3983	16.2659	22.6418	10.5589	14.897	11.3587	16.254	12.4352	14.1369	1.53317	1.60783	3.04992	5.15268	5.32518	4.46126	5.75125	6.68826	4.92821	2.24356	2.39449	2.50589	2.90232	2.32398	2.70785	3.29588	0.685621	3.52606
Ghir_D08G027390	0.841689	33.3038	27.0403	28.2707	21.8884	26.2237	33.5361	23.1419	26.806	38.097	27.6155	27.275	40.5355	20.6874	24.1614	35.3668	37.1348	54.3259	74.1878	4.55191	7.63541	9.00294	11.601	20.5792	19.1898	30.0042	20.8597	21.3687	3.21781	2.76406	3.31833	2.71195	1.46902	4.69724	5.39768	2.68346	12.9516
Ghir_A12G018320	0.958655	33.7281	27.9801	32.7979	32.8205	44.7809	47.7638	59.0749	52.5405	53.244	37.8216	36.0621	67.1454	35.4172	39.516	43.2956	47.7557	21.5182	39.9505	3.54858	2.74572	4.3033	8.36483	10.8288	6.12462	13.8695	5.83498	11.6751	4.13716	3.44774	3.19454	5.13176	4.36972	5.37232	5.06686	5.89798	19.365
Ghir_A08G008800	0.889571	16.341	13.1104	14.5941	21.8772	20.3819	22.4154	15.1521	11.3991	9.19986	17.5482	17.9857	15.504	17.1023	12.2142	17.8103	19.6082	17.043	24.3622	1.30622	0.947935	0.921203	3.25211	2.14158	1.95231	2.70626	1.49377	2.07566	2.30411	2.24547	2.4578	2.31891	1.97669	1.48911	1.17904	2.14595	1.2914
Ghir_A04G015460	0.923527	50.5254	63.6188	69.0952	53.8359	40.8764	43.6839	34.596	34.4318	45.5429	62.002	41.5509	73.3142	39.021	47.1517	70.4073	60.0114	113.279	100.898	6.36042	6.92822	8.27339	14.8046	19.6402	16.0502	26.1335	22.8233	21.1533	10.6666	5.92189	6.34048	9.77996	7.50633	9.24294	17.9139	8.61331	22.4731
Ghir_A13G005930	0.869023	5.66762	4.41331	5.15283	6.10423	5.32088	9.33222	6.33724	4.8071	7.32702	8.40065	7.35728	10.1821	9.98006	8.17754	16.2344	10.8154	6.67381	11.7155	1.09565	1.98562	1.05519	3.42626	3.90833	2.44807	9.17127	5.58228	5.79709	1.9307	1.85495	1.7597	2.67345	1.37555	3.21816	1.22842	2.62537	4.46622
Ghir_D05G027070	0.928183	37.0427	40.6261	32.3161	51.5625	30.4748	59.1705	88.1542	89.2074	124.579	55.3929	49.3594	89.4984	39.4724	44.8915	52.4692	45.99	53.6843	52.7566	6.06468	9.91019	7.64745	23.346	22.3261	10.3748	57.7525	39.3737	43.2064	8.99197	10.1217	10.1194	15.2374	15.0233	15.4751	16.7946	17.4035	42.494
Ghir_D06G011470	0.838946	16.8252	11.8798	15.9914	62.9329	98.3569	86.322	33.1189	39.1549	29.2928	47.8575	62.4771	52.7492	39.6215	27.5274	26.1709	29.5714	27.9617	20.765	5.89165	5.88438	4.45248	12.2368	14.0006	12.2896	26.8305	15.808	18.4439	13.8908	11.3954	12.68	9.91132	8.94514	18.1547	10.5602	4.87496	11.5541
Ghir_A09G003730	0.933864	63.0665	36.3797	43.8231	135.168	141.893	160.512	101.939	91.2319	91.1523	52.5928	55.3347	95.8468	51.3926	54.7779	89.0897	72.3763	37.9733	66.4829	3.75443	5.57121	7.26812	16.1177	14.3764	8.32778	33.8299	21.096	28.4972	16.4173	16.3443	18.7535	19.4856	15.3918	14.644	13.4901	10.8345	44.0574
Ghir_A12G004890	0.667949	5.92113	7.22061	3.71329	25.2859	10.207	14.221	30.3445	46.0014	52.9941	10.7761	16.5462	25.4296	7.24667	5.30688	4.10688	5.96429	5.86527	5.03077	2.85689	2.93898	2.18851	8.04148	7.46579	3.46187	8.22731	5.62578	8.32592	3.36368	7.28578	3.75346	5.56997	5.18389	5.45161	3.27202	4.36216	7.98728
Ghir_A10G001680	0.664322	10.6974	10.4858	8.77343	12.0303	12.5622	16.9438	19.9694	26.4198	20.6387	8.17452	8.27363	7.73004	9.30032	7.84223	7.31457	7.57194	7.41865	8.99195	3.74452	2.87952	6.956	11.3274	13.1228	7.08067	13.0155	8.45087	15.6204	7.44853	3.42419	4.59054	8.42894	7.9686	4.98467	6.48578	9.61501	9.08976
Ghir_D10G013590	0.891754	47.8177	63.8282	69.7065	106.757	39.7267	34.3082	49.5213	34.9208	44.6984	115.526	88.1745	54.1108	55.0487	79.4442	54.3326	121.786	78.2789	42.9456	12.0643	6.07009	8.61976	25.2463	21.8366	15.3395	34.6494	27.2707	30.5125	8.64588	8.2864	12.1468	18.9283	17.5645	16.4846	21.8704	28.0439	30.4948
Ghir_A13G020980	0.894937	34.281	31.3701	26.2476	43.021	39.4973	43.6732	42.1872	42.8792	51.0175	40.4993	39.1921	53.4104	32.1173	47.098	44.0757	56.8828	42.2929	50.2877	14.5216	16.6392	10.8004	30.3512	34.4153	32.7581	42.5099	32.1725	34.2969	19.4355	22.5189	15.6631	25.0343	18.1041	19.1151	29.5596	23.9913	29.881
Ghir_D11G014380	0.967389	47.0175	77.2963	54.5326	120.149	98.0806	119.567	139.535	177.936	199.096	109.2	122.927	131.594	69.3419	80.0699	65.2751	127.75	108.039	131.107	4.93007	9.73329	7.44303	20.29	19.3026	11.8986	45.0386	23.0228	29.6254	9.32912	8.81312	9.64945	9.22363	9.59775	11.0949	11.3599	13.7797	37.4955
Ghir_D06G009800	0.8692	303.58	205.675	252.41	146.805	148.479	194.089	168.522	137.323	143.515	252.167	163.291	282.154	239.942	281.294	413.593	334.198	168.881	304.623	31.7603	58.971	45.8469	152.431	96.3271	71.735	205.729	131.654	165.016	61.8629	41.9395	73.5701	58.3643	45.7544	78.2218	53.9443	47.6714	82.1952
Ghir_A05G022000	0.96305	36.6742	32.4202	41.9497	43.7304	67.8121	75.4814	53.9134	71.377	57.7498	37.0929	46.307	59.1464	34.4412	44.4292	41.2719	42.5757	33.6191	59.5646	3.55859	5.98626	4.74172	12.0022	12.3803	8.74561	27.1712	12.4571	18.021	5.33453	3.69601	3.75305	5.83593	4.50358	4.98471	4.05793	4.53268	14.1091
Ghir_A13G001480	0.947044	80.5642	80.0657	77.587	98.3924	89.6509	110.227	63.885	54.0622	110.09	94.0405	98.3072	86.0999	48.3903	54.7919	54.8618	79.1719	72.8472	80.89	6.99398	9.00015	8.42552	20.6931	20.169	18.5589	30.3055	26.217	24.5509	10.9585	12.4609	21.4372	20.5821	27.7424	23.0668	28.6556	24.0313	26.1126
Ghir_D07G021450	0.6135	0.783804	3.07258	2.09449	71.8987	96.0971	66.8255	37.034	65.921	32.1495	8.73804	14.9387	12.2449	10.3804	5.05246	4.57966	3.61959	6.03028	4.25518	1.61339	2.2031	1.3561	5.14308	3.34795	3.45274	4.48691	4.05576	2.32679	4.02003	3.02959	1.70325	2.35472	4.22974	3.83754	4.58592	6.34255	7.34112
Ghir_D01G010040	0.924411	12.4277	7.8034	10.5096	15.4667	24.5273	27.9797	13.9116	11.3713	12.8835	9.13147	8.57868	14.8508	9.07697	11.5886	15.1642	12.2971	9.54358	19.589	3.3204	2.6007	1.5081	7.10617	6.17055	3.7433	8.43609	4.62287	5.92979	2.40741	2.38967	2.98017	2.96441	2.74445	4.416	3.50305	3.05976	7.13854
Ghir_A08G002810	0.874782	10.1657	13.1374	13.8918	25.6017	25.2819	22.414	9.86668	11.0605	17.1213	13.1079	11.4632	10.6922	8.61843	5.93673	9.52598	22.7891	28.1184	13.3914	1.17295	2.06491	1.37899	3.71971	3.24445	3.57458	6.4195	6.68972	6.45298	1.07701	0.680281	0.13456	0.479329	0.438646	0.662537	0.917703	0.100369	0.359086
Ghir_A05G022130	0.759994	3.94691	3.07233	4.35557	5.94307	8.14388	8.45394	6.12184	5.2046	4.10473	4.69494	3.72945	4.41541	3.53277	3.82079	3.93251	3.8764	6.07339	3.23249	1.23933	2.15064	1.70524	3.47054	5.14834	3.20748	6.62002	6.1696	4.18881	2.38259	2.47623	1.4467	1.01615	2.41833	1.68184	1.39026	2.56574	1.99589
Ghir_A05G020610	0.570551	9.49075	18.4832	6.30871	18.0539	27.2072	25.1648	12.7947	10.0485	16.8901	25.868	21.3779	19.799	19.7321	31.6617	21.3335	36.5468	31.7339	38.2555	2.70869	8.3908	7.79946	13.3144	19.1257	10.8868	41.3397	28.9969	22.9444	17.6115	9.57021	13.7643	15.435	10.0333	22.3555	14.1825	4.71088	19.9771
Ghir_A11G018500	0.890691	18.3691	18.947	23.5316	20.9024	29.8154	33.7532	33.4568	27.6367	36.4575	21.5525	18.5396	30.34	13.0489	15.422	23.5202	32.3295	23.4765	32.7434	4.99569	5.99856	8.12151	14.686	17.9601	9.00454	33.6166	14.963	24.6342	4.81092	5.47548	4.5089	7.44137	5.53835	5.6025	9.51916	9.59065	27.1584
Ghir_A05G008100	0.64599	24.8544	31.9155	18.8049	13.0093	22.2432	23.5385	19.0875	25.4413	22.8835	7.19219	25.9088	23.2031	20.9671	32.7868	26.023	21.004	16.3084	30.51	4.50775	9.3016	11.1844	15.1505	27.5543	17.744	27.8463	19.0741	23.0921	14.9229	8.22413	12.3615	16.8253	13.0202	17.6457	13.7829	5.61406	28.0849
Ghir_D11G012700	0.770377	24.4192	21.8627	21.8381	11.6905	9.69321	13.3458	7.96439	6.19318	9.5268	18.815	10.0449	16.0705	17.1213	17.6906	24.967	24.5018	16.5209	20.5058	2.69489	3.83629	3.20176	6.84165	7.86485	7.50039	7.83886	7.17875	5.8376	6.01387	3.97976	6.2428	6.68443	6.21245	11.3191	6.7417	4.00236	6.86602
Ghir_D08G004870	0.927281	15.6324	10.9145	13.6697	16.9741	16.6848	17.4504	21.539	19.4684	20.511	11.9076	12.8282	17.5335	10.8996	11.6962	17.1275	12.3468	17.5564	15.4961	2.92809	1.8524	1.37787	4.48535	5.13009	3.51573	5.67213	4.23971	4.88391	2.79255	1.41791	4.20131	6.14432	6.04524	4.8534	4.92532	7.05891	6.52077
Ghir_A13G013210	0.891708	35.9399	32.9343	31.3113	23.7518	21.7286	25.5533	27.3095	24.477	25.3802	36.0159	24.2581	31.0954	31.6472	35.2138	38.9026	33.0522	26.5154	27.7115	2.06437	2.4075	2.03301	5.89788	3.66033	5.23369	6.00772	5.08785	4.13431	1.5837	2.2047	3.85509	10.3329	9.07655	7.96724	7.41838	8.70188	8.00969
Ghir_A06G007250	0.904646	28.0726	23.0895	20.4516	64.0341	74.7113	80.7179	79.1502	63.9459	67.4335	37.5823	42.2737	47.8269	28.6242	31.4248	29.8217	32.4152	24.3594	38.1772	1.72911	1.33384	1.47923	4.32615	2.69523	1.91947	3.56886	2.76485	2.8769	0.294545	0.456413	1.07195	0.789146	0.938215	0.49003	0.526785	1.50904	0.440959
Ghir_A09G004210	0.927107	29.8078	41.8458	37.6984	58.8243	33.9998	36.9872	41.3095	38.9465	52.3498	73.3283	56.682	52.8384	44.1759	57.6452	46.9996	88.4551	64.4333	64.6036	1.12038	1.21365	2.03285	3.57345	3.38444	2.91494	8.39199	3.63287	6.30294	0.726396	0.525781	0.734689	0.414157	0.97918	0.681728	1.16951	1.81787	2.39099
Ghir_D13G021150	0.944136	11.9835	15.7495	18.0264	36.2767	22.6689	19.6742	29.4122	21.2984	27.8314	25.2624	21.652	20.6423	16.976	16.4603	16.4396	23.8785	29.9945	21.7001	2.8707	2.62573	3.37331	6.09679	5.82056	8.05728	14.5636	8.41562	13.2908	2.19735	1.27654	2.92887	2.53902	2.01193	3.14341	3.5307	3.49581	10.0978
Ghir_A10G006000	0.680784	67.1601	64.5398	99.8903	124.086	109.441	139.985	64.1814	24.107	32.2451	46.9941	49.6454	24.675	31.6287	29.858	18.1328	31.2148	33.2913	21.346	7.83786	5.22945	6.93567	9.57997	17.0403	16.0951	12.7182	21.977	19.8121	30.6735	17.7952	15.7784	38.1028	28.5967	33.4584	31.3007	12.711	15.1956
Ghir_D05G006460	0.777027	199.091	113.065	94.9342	106.558	92.2999	133.186	69.3269	67.2223	91.6681	121.771	116.144	132.253	132.05	103.807	245.89	141.904	147.368	157.384	35.446	34.7358	19.0802	82.0768	64.6722	53.8186	112.905	54.3339	44.0776	99.0585	48.6123	48.5024	45	28.5877	61.524	43.9896	19.2643	41.0557
Ghir_A05G026470	0.923389	10.8813	16.9903	19.7574	30.9472	23.3121	24.5493	23.8432	25.0411	31.3103	15.6945	20.3586	22.3169	13.8818	17.5024	16.9026	25.9785	43.9967	29.4853	5.0002	4.78467	4.8158	12.2713	14.1408	6.07038	18.8425	12.5137	15.5621	3.38815	3.2525	3.95107	6.12425	5.08047	4.94263	6.29962	4.29485	15.6083
Ghir_A02G018670	0.942654	59.861	54.9185	87.2703	87.1011	54.1269	66.6608	100.786	110.291	103.633	88.1831	66.8365	94.9853	47.854	59.8634	75.4478	72.7336	63.6711	74.5831	11.3545	16.2463	20.9958	44.3225	40.1279	18.4815	87.0934	37.342	53.1742	18.2193	16.659	21.5638	19.2241	19.1066	22.0957	31.2533	24.0316	60.2538
Ghir_A05G017630	0.94273	109.718	102.103	120.636	94.2808	69.3788	94.8566	110.515	100.471	106.07	107.367	77.2515	133.532	97.058	95.2844	113.841	102.954	71.4504	84.9493	1.21599	1.82886	2.74342	5.61048	4.71702	3.04916	10.6655	7.25909	8.29786	3.28001	3.87728	4.11268	4.30756	2.60486	2.99034	2.76797	3.08512	9.44398
Ghir_D06G005980	0.422528	35.2659	19.3583	14.3604	63.1959	40.9693	83.4689	46.1486	24.8255	28.2904	45.678	41.8153	31.7263	42.6953	38.4095	53.108	23.9979	26.6104	23.2262	10.7371	20.446	16.9211	45.4176	35.1163	30.1893	53.981	38.2907	33.6657	61.7026	18.1546	23.4359	24.8771	34.1426	19.5958	12.4945	35.2055	9.80907
Ghir_D05G026730	0.806838	56.4261	67.1543	43.7292	93.9532	67.9073	90.047	122.46	145.319	156.752	98.7409	110.523	147.836	82.8874	110.936	88.227	99.737	79.6299	94.2489	17.977	30.637	30.5513	70.4247	75.2578	31.0606	127.958	66.6171	101.104	46.5654	44.9901	48.1292	59.8278	54.1852	49.174	68.8297	37.2336	121.785
Ghir_A03G016260	0.95408	28.2055	30.7163	29.026	26.3486	18.4567	25.0515	37.5609	32.4913	32.1091	37.2819	27.7055	43.5006	29.9765	28.4396	35.0052	28.7628	19.7525	25.5944	4.89993	3.94292	5.15769	9.98995	13.1095	8.56399	21.4626	12.244	17.3007	7.07421	7.16136	7.6988	8.64541	7.40093	7.63622	9.52696	7.86727	26.2247
Ghir_D05G010010	0.941089	17.2921	16.8751	15.5433	18.0814	17.3153	18.4012	20.9657	21.9976	24.6012	15.1611	14.0466	26.3203	14.1703	17.3221	18.4427	23.243	19.097	22.5943	1.93941	2.49333	2.69989	4.47572	7.85968	3.81475	15.4801	11.6411	13.558	3.96901	6.74598	5.35339	5.38645	5.6753	6.59172	10.2245	4.07974	17.3876
Ghir_D05G009520	0.90898	11.9456	6.62684	10.365	8.63477	25.1958	18.9901	20.0981	22.2695	21.0787	10.3811	10.9934	21.7004	7.70549	13.1415	9.57577	15.3275	6.15041	13.6864	2.01916	1.94052	2.96381	4.52991	7.52856	3.69042	8.00118	6.39923	6.30967	1.85135	2.17009	1.67646	3.62655	2.9338	1.82026	4.27773	3.25565	9.85082
Ghir_A01G012370	0.823663	122.622	91.1173	103.809	138.936	95.0778	69.9892	73.7393	74.6067	93.6615	121.738	111.738	72.6767	96.5986	88.4768	89.3271	129.674	166.582	95.671	13.0172	18.8922	12.3304	41.6259	24.5694	32.179	54.269	56.6964	41.0025	15.2015	10.8498	8.88903	6.12272	6.54905	3.96364	5.37589	23.3325	4.20174
Ghir_D11G025720	0.464628	104.241	40.8809	76.5789	53.1548	39.9758	32.5101	52.1275	42.2574	34.3212	35.5614	33.0546	33.1968	51.7504	38.3386	61.5858	34.3273	44.0064	28.9716	22.3248	20.3224	22.9119	54.9298	52.0335	55.8772	61.0267	72.1242	51.574	30.4289	32.7792	24.2026	23.3449	27.8327	23.1717	23.9653	37.6068	13.4548
Ghir_A09G007580	0.886877	16.4447	18.4726	18.1057	20.3053	16.8671	20.0943	24.0348	23.554	25.2489	27.0427	18.6433	30.8558	24.5516	24.1755	20.585	18.0204	17.1436	19.1071	4.3184	5.70696	7.6665	13.5796	14.9152	11.4366	25.5888	17.5601	17.9276	12.5413	8.37533	13.0342	10.6806	11.1643	16.0294	10.8931	9.64925	14.7061
Ghir_A09G022880	0.887395	26.7704	18.7292	19.6037	47.9918	43.9706	56.6157	39.9375	38.873	43.1668	25.3303	24.6211	40.2432	21.6361	38.5026	38.8019	23.1169	17.7246	24.3891	4.89023	9.41469	9.93801	16.8625	19.7856	16.5491	24.5435	18.6293	20.893	8.57865	8.39897	11.2992	11.0126	9.01871	13.9383	9.34584	4.90148	28.7272
Ghir_A11G004790	0.483217	39.1947	25.8365	32.466	19.9739	24.1014	29.5324	20.8375	18.1786	20.9161	31.949	25.5632	33.4447	32.6539	34.3006	43.7187	35.874	25.268	34.7421	8.59996	14.7272	12.9873	24.8368	28.5322	25.394	38.395	25.3581	28.5188	30.5679	23.1178	22.3489	31.5823	27.1658	31.5473	34.7083	9.31231	25.5572
Ghir_A01G014980	0.932531	10.4927	7.9204	7.8638	9.24569	7.87321	9.73743	9.85579	8.22209	8.33152	7.59754	7.38598	10.3983	8.23247	7.15194	7.57362	8.67753	7.1913	6.88704	2.20224	1.25246	2.02486	4.60616	3.99581	3.62148	4.24634	3.26031	3.49156	3.50318	3.24372	1.75802	2.21793	2.50765	3.08477	2.24765	3.32202	3.19541
Ghir_D04G014140	0.911423	5.85602	6.64713	6.43769	3.53539	4.7363	6.35793	5.76351	4.32488	6.28166	4.40315	3.78252	5.86899	4.74504	5.05893	5.87524	6.73953	5.66342	10.601	0.913288	0.628517	1.01533	1.9709	2.22283	1.79723	3.16038	2.91901	2.99324	1.14205	1.1098	2.02685	1.15786	1.6553	1.94408	2.02657	0.474683	4.01555
Ghir_A06G015710	0.859011	4.70125	7.38321	3.58892	6.81262	8.71379	7.54556	6.00335	5.88692	8.59974	6.36065	6.5954	6.78727	6.94319	6.58664	4.96898	8.33209	12.4203	16.4161	1.76243	0.90551	1.01119	2.64088	3.02496	2.31464	4.68513	2.82428	3.90789	3.22204	2.59777	2.05775	2.63513	3.06429	2.1929	2.22314	3.74921	1.94743
Ghir_A06G018020	0.931976	385.229	369.461	355.657	397.918	503.795	433.112	456.866	535.855	445.757	342.569	388.925	444.101	342.908	402.27	335.516	494.694	431.673	640.854	128.856	50.5997	45.5921	144.18	218.405	130.548	333.029	204.625	253.342	43.2406	58.9105	55.5101	117.916	122.217	92.6122	106.729	197.185	216.264
Ghir_D10G001960	0.799158	8.64323	9.78822	12.3178	21.5901	9.58305	15.328	23.9108	21.4334	26.8845	10.8389	10.5109	16.1271	9.76998	13.1823	8.41309	19.5304	7.29924	12.2564	1.61011	2.29444	1.16021	3.02691	4.34141	3.29313	7.42377	5.45014	5.63805	4.85735	5.42887	5.98268	8.99236	7.06168	7.58141	11.7343	6.81108	18.0716
Ghir_A11G010400	0.684247	10.4554	6.49118	7.10752	15.0568	16.6877	17.6833	7.95477	5.96535	7.04804	7.34368	6.29133	4.76404	5.91552	5.5156	6.24229	8.37476	7.16227	7.12707	3.59931	3.29418	3.29846	8.93231	5.70409	7.16998	12.4645	9.4652	13.4987	2.01263	2.70731	2.37746	4.19155	3.14132	4.06655	2.28721	3.57966	2.70885
Ghir_A10G005430	0.907489	5.1768	8.89531	5.95691	23.0846	14.1917	13.3926	13.8491	15.1011	15.6953	14.1281	11.27	8.06363	9.12248	8.91979	7.98679	19.9628	21.8687	13.5289	1.76272	1.65264	1.75763	4.65446	3.05217	3.33606	11.4306	6.21329	10.6052	1.15628	1.06015	1.28766	1.63739	0.498474	1.62953	2.82331	1.80674	5.47181
Ghir_A03G006050	0.767754	16.859	34.1577	42.2303	19.6473	14.8645	25.4944	53.5068	57.3543	40.6264	38.9141	29.7775	50.9649	32.4901	40.346	34.9755	34.3175	20.9982	29.2745	4.70155	10.4157	10.3476	21.5228	20.2408	13.5832	24.6327	19.8877	21.2169	15.8488	8.7792	17.9366	17.0147	19.2573	33.4639	24.3316	7.55562	23.3251
Ghir_D11G016790	0.885828	16.2476	15.8933	20.3039	31.5278	27.0445	33.3903	37.3422	31.9942	32.3334	19.7464	21.9375	27.3238	17.6023	22.5573	20.749	24.7792	13.0526	17.5166	7.06304	9.13811	6.62983	19.9583	16.3783	12.9185	22.6266	11.114	17.1741	7.46486	6.56497	8.57909	9.84829	11.3534	7.75642	7.3533	12.7992	10.8827
Ghir_D04G012380	0.686054	121.87	195.093	117.47	132.984	133.739	114.66	96.0541	123.216	116.022	135.14	152.311	107.21	140.171	147.524	118.82	174.23	226.287	215.594	73.6557	60.8847	53.7745	161.349	150.851	85.8575	169.318	120.824	133.741	87.3176	91.6759	87.8961	117.129	110.613	106.293	103.703	103.334	116.828
Ghir_A10G014600	0.583151	24.7241	35.9487	36.7232	82.5055	56.3066	63.4071	35.2089	41.2953	71.104	49.9883	37.3543	59.3495	50.0805	61.8058	47.9009	98.3149	94.6907	63.8636	27.0951	37.4113	35.5919	60.9812	78.3234	58.2449	116.478	107.271	94.8881	16.782	10.628	11.1805	10.7865	6.19129	9.0645	22.3969	11.8027	32.7278
Ghir_D10G002470	0.889685	6.9314	6.62474	8.1675	7.86855	7.53444	9.14276	7.28791	7.34237	8.73627	7.0039	6.46443	8.18825	6.73907	7.31737	7.03433	6.78473	6.6299	8.99612	1.33036	1.55635	1.93096	2.62772	4.07382	3.0036	4.37869	2.90958	5.497	3.51344	3.12609	4.24736	6.36465	4.55867	3.48574	5.10771	4.10197	5.65227
Ghir_D07G020400	0.713526	9.41429	14.55	7.75194	6.16605	9.33868	9.16032	10.1596	8.14011	12.0343	12.2121	12.6532	11.2218	11.3034	11.603	13.3505	9.67441	11.7724	14.8821	5.35302	5.26401	3.66331	10.8083	13.4921	6.94102	11.4147	9.56787	7.47256	4.37964	4.22431	4.96991	3.80888	6.16721	5.17307	4.91172	5.77621	2.55785
Ghir_A12G016520	0.665572	30.1569	13.3196	27.2024	26.2865	41.107	34.904	43.8242	30.9039	23.5695	14.1517	18.0426	19.7327	17.3861	21.3017	24.0018	22.6052	18.5423	17.7974	4.49682	3.72319	3.83735	8.59048	8.89358	8.29497	12.7359	5.96945	7.87889	21.9591	18.3652	15.7227	14.6476	20.257	16.7349	16.7034	19.0561	19.9914
Ghir_D01G023910	0.898616	28.9885	26.0267	34.9213	99.9476	80.4936	74.3842	41.8032	54.7084	57.72	39.3869	47.3483	38.0912	34.2091	28.8868	30.4682	30.0298	43.8031	37.9067	6.62033	5.65714	5.046	13.6124	14.3194	11.2038	17.574	14.2874	8.95458	16.1655	9.30249	16.0282	12.6552	13.9622	14.6778	18.8688	11.5348	33.4162
Ghir_A05G004280	0.795255	20.7874	13.0645	17.0741	12.8201	12.3384	13.6662	15.277	9.23787	11.496	17.5472	11.3401	8.78948	16.2247	12.6757	18.3505	14.414	12.5054	13.3917	3.54843	3.12745	2.6556	10.2191	5.99212	4.70428	5.4542	8.92187	7.02989	4.2912	5.15712	2.80265	1.95708	5.34549	2.60223	1.69635	3.20222	1.04025
Ghir_D05G021280	0.311804	45.9468	45.3588	35.0291	51.7722	3.74958	4.46709	3.39505	4.03661	45.8493	46.6039	56.2642	3.18829	36.7185	4.9634	145.235	3.93377	29.8087	8.99694	10.9948	2.27687	2.00443	8.16782	1.94773	67.4371	126.724	31.5401	16.0713	2.86923	28.5917	14.1723	2.61851	2.89196	3.36335	2.59117	13.7417	2.56086
Ghir_D12G009330	0.61821	15.2063	13.0732	14.3424	8.33502	10.7161	12.0678	6.76411	7.82962	10.5563	9.34639	9.07067	12.7324	5.85142	7.83254	7.4714	13.7717	15.8248	24.5379	5.68209	4.69267	5.29029	13.2091	12.0839	11.3898	11.4448	10.8255	10.6949	5.44918	5.6253	6.73653	6.16802	5.85465	5.63122	6.38513	6.43679	6.49317
Ghir_D03G017290	0.904614	23.8412	22.6984	25.9251	13.8538	23.8144	22.7952	23.0298	24.1088	22.7287	15.2915	17.4487	18.9964	15.2377	18.238	13.4753	16.9065	14.4407	22.7939	3.59646	6.25509	3.70807	9.06236	12.5139	6.95692	10.7693	13.9783	11.4637	3.83743	3.76337	4.23069	4.33285	4.45874	5.06711	5.82279	6.29561	3.68218
Ghir_D10G003640	0.349598	87.4818	60.5378	87.9106	30.6305	19.1256	25.6217	17.3164	7.76086	10.2791	45.9283	38.8704	38.5103	43.1392	35.9716	65.8617	52.8673	56.7867	55.6024	8.17831	14.3057	12.3682	18.5729	29.3156	26.4212	27.8482	26.9132	29.8957	21.2838	17.298	25.2704	49.3418	36.8245	56.0346	48.0614	18.1034	52.7726
Ghir_D09G015240	0.712091	39.4089	61.4539	42.9331	52.4394	72.2191	67.5519	60.7795	90.8006	73.4421	57.1817	66.8345	81.9956	48.4229	55.0707	55.2282	57.4008	59.3792	54.3224	22.0121	40.7681	25.3457	90.2892	61.8803	41.1542	117.804	82.8046	89.5104	37.7417	21.2296	20.2532	25.3947	30.1787	31.6149	30.1539	33.669	41.6345
Ghir_D10G001500	0.559471	9.05623	13.8679	11.3371	5.67646	5.30824	6.50183	4.80859	5.72175	5.89682	4.21953	4.138	9.34364	3.433	3.88752	7.13337	3.82362	8.10166	10.5108	3.52454	2.12531	2.78812	6.15199	8.05057	4.31572	17.8697	17.5764	18.8904	1.5377	1.48133	1.80844	1.07754	1.058	0.816529	0.793011	2.47673	1.2358
Ghir_A04G011040	0.805523	20.3891	20.4604	17.9311	31.2175	24.6075	26.6779	25.7752	38.6504	47.6741	22.9921	26.1877	24.6364	18.1207	19.4378	19.5195	27.5549	58.333	58.2114	6.19536	7.93374	10.3397	13.6453	21.0668	17.0368	28.9174	23.2553	24.1684	3.38464	2.60206	5.14398	7.56165	3.56514	7.29942	16.2371	9.38625	40.4818
[truncated: 24 more rows]

## Sheet: MEturquoise_GO
GO ID	Description	GeneRatio	BgRatio	pvalue	p.adjust	qvalue	geneID	Count
[truncated: 45 more rows]

[truncated: 4 more sheets: MEgreyID, MEgrey_GO, MEbrownID, MEbrown_GO]
