# Supplementary material for: GhMPK9‐GhRAF39_1‐GhWRKY40a Regulates the GhERF1b‐ and GhABF2‐Mediated Pathways to Increase Cotton Disease Resistance
Source: Adv Sci (Weinh). 2024 Jun 6;11(29):2404400. doi: 10.1002/advs.202404400 (PMC11304259; doi:10.1002/advs.202404400)
Supplement: Supplementary file 5 — Supplemental Data 4 [file ADVS-11-2404400-s004.xlsx]

## Sheet: Peptide
Data S4. Identification and quantitation analysis of phosphopeptide and phosphoprotein in WT and OE10 line under normal condition (phosphopeptide).
Confidence	Sequence	Annotated Sequence	Qvality PEP	Qvality q-value	PSMs	Master Protein Accessions	Positions in Master Proteins	Missed Cleavages	Sequence Length	Razor Quan Results	RT [min] (by Search Engine): Sequest HT	Modifications	Abundances (Normalized): OE_1	Abundances (Normalized): OE_2	Abundances (Normalized): OE_3	Abundances (Normalized): WT_1	Abundances (Normalized): WT_2	Abundances (Normalized): WT_3	Abundance: OE_1	Abundance: OE_2	Abundance: OE_3	Abundance: WT_1	Abundance: WT_2	Abundance: WT_3
High	AAAAAAADVAK	[K].AAAAAAADVAK.[A]	0.000139077	0	5	Ghir_D12G028860.1	Ghir_D12G028860.1 [222-232]	0	11	0	29.9488		197840.004286642		349025		191233.183746981	406695.207108085	148966.109375		349025		129154.8046875	177321.5625
High	SGLSTAEVENR	[K].SGLSTAEVENR.[R]	3.56765E-06	0	2	Ghir_D01G022680.1	Ghir_D01G022680.1 [44-54]	0	11	0	42.4035		213019.046543166		325950.8125		182481.36832971	188268.665726397	160395.359375		325950.8125		123244.015625	82086.2734375
High	SGLSSLGSPLK	[R].SGLSSLGSPLK.[I]	1.78285E-06	0	16	Ghir_D10G016640.3	Ghir_D10G016640.3 [106-116]	0	11	0	74.5931	1xPhospho [S8]	751006.415273836	379583.606396934	1846493.625	816711.320717481	786210.568219111	393936.603447555	565479.6875	122884.78125	1846493.625	328536.46875	530989.8125	171758.734375
High	SGIQAQLQSPTGLK	[K].SGIQAQLQSPTGLK.[I]	4.55082E-06	0	2	Ghir_A06G017500.2	Ghir_A06G017500.2 [477-490]	0	14	0	66.1876	1xPhospho [S9]	293390.596964238		594730.9375				220912.125		594730.9375
High	SGLDEAEFAK	[K].SGLDEAEFAK.[F]	0.00128885	0	3	Ghir_D02G011250.1	Ghir_D02G011250.1 [167-176]	0	10	0	59.0232
High	SGLADAQSAATASASR	[K].SGLADAQSAATASASR.[SA]	1.28822E-05	0	2	Ghir_A11G002020.1; Ghir_A09G020380.1	Ghir_A11G002020.1 [108-123]; Ghir_A09G020380.1 [108-123]	0	16	0	37.5965	1xPhospho [T/S]		816811.93257657	1225728.375	725004.789214239	972526.059038438	1089052.16966496		264431.21875	1225728.375	291645.90625	656823.3125	474833.3125
High	SGLADAQSAATASASR	[K].SGLADAQSAATASASR.[SA]	2.31899E-09	0	1	Ghir_A11G002020.1; Ghir_A09G020380.1	Ghir_A11G002020.1 [108-123]; Ghir_A09G020380.1 [108-123]	0	16	0	44.0926				544558.5625						544558.5625
High	SGGTSTSPDIEAIK	[K].SGGTSTSPDIEAIK.[A]	0.000496033	0	4	Ghir_A05G036890.3	Ghir_A05G036890.3 [830-843]	0	14	0	56.5867	1xPhospho [T/S]	435235.637466964		533776.375	235297.432032446	488653.956904689	427405.965704061	327716.125		533776.375	94652.5234375	330026.4375	186351.578125
High	SGGMSVSLASPDGR	[R].SGGMSVSLASPDGR.[V]	0.00164367	0	4	Ghir_A03G001700.1; Ghir_A11G002100.1; Ghir_A08G018260.1	Ghir_A03G001700.1 [221-234]; Ghir_A11G002100.1 [223-236]; Ghir_A08G018260.1 [234-247]	0	14	0	49.0548	1xOxidation [M4]	4544186.47246209	5680050.30719606	3518970.5	8937906.00706488	7632667.71321913	8805945.88039854	3421602.125	1838835.3125	3518970.5	3595429.625	5154940.625	3839445.5
High	SGGGPGSAASNEEEDDSHDEL	[R].SGGGPGSAASNEEEDDSHDEL.[-]	1.12689E-10	0	16	Ghir_A11G001960.1	Ghir_A11G001960.1 [647-667]	0	21	0	41.7867	1xPhospho [S17]	3457238.70385443	2156027.08090217	2423493.5	4082353.03586211	5109581.86625743	4906012.14177129	2603171.1875	697983.03125	2423493.5	1642198.1875	3450902.375	2139050.875
High	SGGGPGGAASNEEEDDSHDEL	[R].SGGGPGGAASNEEEDDSHDEL.[-]	4.64637E-12	0	31	Ghir_A11G002000.1	Ghir_A11G002000.1 [647-667]	0	21	0	41.7892	1xPhospho [S17]	9396584.16657345	6134517.61641169	7317926.5	12928398.6958879	18437395.0250049	16678205.1317541	7075275.75	1985962.625	7317926.5	5200675.375	12452222.5	7271798
High	SGGGPGGAASNEEEDDSHDEL	[R].SGGGPGGAASNEEEDDSHDEL.[-]	2.91167E-10	0	2	Ghir_A11G002000.1	Ghir_A11G002000.1 [647-667]	0	21	0	43.8452		289127.457346948		423152.9375	484667.975690268		811966.480353147	217702.140625		423152.9375	194966.203125		354022.28125
High	SGGGIVSGGR	[K].SGGGIVSGGR.[H]	9.05136E-06	0	19	Ghir_D09G002880.1	Ghir_D09G002880.1 [98-107]	0	10	0	27.2077	1xPhospho [S1]	973621.99268716	1640884.70611101	536752.6875	1227743.33255677	1194041.43496086	928758.658202548	733100.875	531213.03125	536752.6875	493881.3125	806430.0625	404944.375
High	SGGGEANEDELESK	[K].SGGGEANEDELESK.[M]	8.94254E-11	0	18	Ghir_A10G011900.1	Ghir_A10G011900.1 [521-534]	0	14	0	29.2848	1xPhospho [S1]	2919440.44231048	3870818.3232514	3615784.25	3597652.16073779	4090168.68149533	4167950.96103318	2198229.25	1253122.25	3615784.25	1447218.75	2762412.5	1817251.75
High	SGGFGDVLTDQVVDK	[K].SGGFGDVLTDQVVDK.[A]	1.37576E-07	0	1	Ghir_A08G005690.2	Ghir_A08G005690.2 [310-324]	0	15	0	81.3501
High	SGGDDDGEGAVSIGR	[K].SGGDDDGEGAVSIGR.[R]	2.73956E-05	0	8	Ghir_D03G014580.1	Ghir_D03G014580.1 [86-100]	0	15	0	41.1972	1xPhospho [S]	1101251.78806791	961915.619339227	693457.3125	934786.107709975	1340515.52385363	983781.836490163	829201.328125	311406.46875	693457.3125	376034.125	905355.53125	428934.8125
High	SGGASVFEGVGR	[K].SGGASVFEGVGR.[T]	0.0023526	0	2	Ghir_D05G017410.1	Ghir_D05G017410.1 [186-197]	0	12	0	67.0880	1xPhospho [S1]	163494.6072962		185878.921875				123105.3125		185878.921875
High	SGPISGAPSR	[K].SGPISGAPSR.[T]	0.000610006	0	24	Ghir_A05G011730.1	Ghir_A05G011730.1 [64-73]	0	10	0	31.0244	1xPhospho [S1]	5179935.40877611	5066190.55461653	5865940.5	6095507.08213257	5666179.84123361	8883701.97251666	3900297.25	1640106.96875	5865940.5	2452024.75	3826816.75	3873347.625
High	SGSGTLVAVK	[K].SGSGTLVAVK.[K]	6.99272E-05	0	5	Ghir_A12G001360.1	Ghir_A12G001360.1 [107-116]	0	10	0	50.0060	1xPhospho [S3]			1570392.125	876656.497771075		1239918.48925122			1570392.125	352650.46875		540611.9375
High	SGSGTLIAVK	[K].SGSGTLIAVK.[K]	0.000327977	0	11	Ghir_A03G018850.2	Ghir_A03G018850.2 [104-113]	0	10	0	64.6010	1xPhospho [S3]	1177680.45468346	705841.264264117	883799	1038409.45900673	697284.708294617	748829.237098549	886749.25	228506.046875	883799	417718.4375	470931.1875	326494.0625
High	SGSGIVSSGR	[K].SGSGIVSSGR.[H]	8.75834E-05	0	33	Ghir_A09G002980.1	Ghir_A09G002980.1 [98-107]	0	10	0	25.4315	1xPhospho [S]	1391795.71281948	1961339.1161612	659826.03125	1417501.94673407	812406.707459984	776640.098193082	1047970.015625	634955.578125	659826.03125	570215.046875	548682.125	338619.765625
High	SGSDTSTSSNIYSPR	[K].SGSDTSTSSNIYSPR.[N]	2.97965E-07	0	5	Ghir_A09G010860.1	Ghir_A09G010860.1 [289-303]	0	15	0	37.9014	1xPhospho [Y/S]	570884.195955271	361634.722410191	833622.75	818451.223018102	995473.742644369	746283.974132641	429854.40625	117074.0859375	833622.75	329236.375	672321.6875	325384.3125
High	SGSDSTQGRVSQEGL	[R].SGSDSTQGRVSQEGL.[-]	3.8849E-06	0	3	Ghir_D06G013740.3	Ghir_D06G013740.3 [405-419]	1	15	1	42.2678	1xPhospho [S11]	4691672.06591831	5430763.07530804	3575416	4385706.63723645	4414111.41807514	5065673.0645049	3532653.25	1758132.125	3575416	1764227.5	2981196.5	2208664
High	SGSATLVAVK	[K].SGSATLVAVK.[K]	5.22157E-05	0	14	Ghir_A13G006540.2	Ghir_A13G006540.2 [111-120]	0	10	0	57.1409	1xPhospho [S3]	2754270.20381564	2505873.27746212	1723121.5	1910999.55565596	1717209.55049926	1530930.66314826	2073862.25	811240.75	1723121.5	768733.125	1159766.625	667495
High	SGSAADSQIVSDYVR	[R].SGSAADSQIVSDYVR.[Y]	1.49988E-05	0	1	Ghir_A13G019130.1; Ghir_D13G019850.1	Ghir_A13G019130.1 [60-74]; Ghir_D13G019850.1 [60-74]	0	15	0	67.0731		520664.980266021		662002.1875				392041.21875		662002.1875
High	SGQTSEPNSEDETDIGGK	[K].SGQTSEPNSEDETDIGGK.[R]	5.37658E-07	0	14	Ghir_D08G021370.1	Ghir_D08G021370.1 [294-311]	0	18	0	29.4342	2xPhospho [T/S]				749104.964712023	494226.803173213					301340.625	333790.21875
High	SGQTSEPNSEDETDIGGK	[K].SGQTSEPNSEDETDIGGK.[R]	5.25392E-10	0	20	Ghir_D08G021370.1	Ghir_D08G021370.1 [294-311]	0	18	0	28.8921	1xPhospho [T/S]	1206550.02305358	1629854.97332582	2313305.75	2964477.49924773	3782550.39921773	2477186.49910169	908486.953125	527642.3125	2313305.75	1192513.125	2554653.6875	1080068.25
High	SGQTSDPNSEDEAEVGGK	[K].SGQTSDPNSEDEAEVGGK.[R]	1.1975E-05	0	2	Ghir_D08G000210.1	Ghir_D08G000210.1 [297-314]	0	18	0	21.7690	2xPhospho [S9; T/S]	137311.624735605			281174.546960577			103390.5078125			113107.3984375
High	SGQTSDPNSEDEAEVGGK	[K].SGQTSDPNSEDEAEVGGK.[R]	1.22265E-11	0	9	Ghir_D08G000210.1	Ghir_D08G000210.1 [297-314]	0	18	0	23.1793	1xPhospho [S9]	1149216.05670956	2023679.07165046	1808093.375	2381148.39350935	1664217.23822163	1445000.22880042	865316.625	655137.25	1808093.375	957858.75	1123976.75	630028.8125
High	SGQTSDPISEDETDIGDKR	[K].SGQTSDPISEDETDIGDKR.[R]	2.25484E-05	0	2	Ghir_A05G010320.1	Ghir_A05G010320.1 [293-311]	1	19	0	52.6463	1xPhospho [S9]	662645.029147634		1258180.875	519792.685504714	539318.084380689		498946.875		1258180.875	209095.734375	364243.90625
High	SGQTSDPISEDETDIGDK	[K].SGQTSDPISEDETDIGDK.[R]	1.1688E-10	0	8	Ghir_A05G010320.1	Ghir_A05G010320.1 [293-310]	0	18	0	54.7063	1xPhospho [S9]	1087376.32579191	1619500.46332344	1524535.875	2173644.55484338	1614782.0047605	2225974.52020828	818753.625	524290.1875	1524535.875	874386.6875	1090589.25	970538.3125
High	SGQFQGQLEAFTPER	[K].SGQFQGQLEAFTPER.[D]	2.12962E-09	0	4	Ghir_D05G008030.1	Ghir_D05G008030.1 [32-46]	0	15	0	73.1708	1xPhospho [T12]	84626.7889562431		1046797.125				63720.80078125		1046797.125
High	SGPINTVPSR	[K].SGPINTVPSR.[T]	0.000911322	0	13	Ghir_D02G011470.7; Ghir_A02G009400.1	Ghir_D02G011470.7 [64-73]; Ghir_A02G009400.1 [64-73]	0	10	0	42.7914	1xPhospho [S1]	1841326.19764349		1785724.125	1606080.14320105	1663135.99286828	1790679.36458104	1386449.625		1785724.125	646073.9375	1123246.5	780747
High	SGGAPGGGSTEEDDDSHDEL	[R].SGGAPGGGSTEEDDDSHDEL.[-]	2.44954E-09	0	22	Ghir_A02G010300.1	Ghir_A02G010300.1 [647-666]	0	20	0	38.8508	1xPhospho [S16]	3568077.30420471	2891303.76294093	2309276.75	5480673.13654009	9466587.72372681	7482606.38310502	2686628.5	936018.375	2309276.75	2204697	6393531	3262461.5
High	SFSVPVNEK	[R].SFSVPVNEK.[E]	0.00511655	0	4	Ghir_A08G020680.1; Ghir_D08G021470.1	Ghir_A08G020680.1 [202-210]; Ghir_D08G021470.1 [206-214]	0	9	0	60.7560	1xPhospho [S]	1368949.60158472	668950.040382839	1036451.15625	644190.26207611	655575.118172056	691017.375329482	1030767.75	216563.0390625	1036451.15625	259136.84375	442761.421875	301287.7421875
High	SFSQNDAGTSDDMDK	[R].SFSQNDAGTSDDMDK.[S]	4.19971E-08	0	15	Ghir_A02G009300.1	Ghir_A02G009300.1 [69-83]	0	15	0	24.8290	1xPhospho [S3]; 1xOxidation [M13]	3549616.55812546	4941905.25560887	2964378	6809631.28661996	4373208.80585334	6464647.98370266	2672728.25	1599871.375	2964378	2739293.75	2953571.75	2818625.5
High	SFSQNDAGTSDDMDK	[R].SFSQNDAGTSDDMDK.[S]	3.50754E-09	0	7	Ghir_A02G009300.1	Ghir_A02G009300.1 [69-83]	0	15	0	35.0706	1xPhospho [S3]	2088147.24594047	3073461.97710778	3025581.5	3747187.27430054	3218788.57226116	3975123.35247652	1572296.625	994989.5	3025581.5	1507371.875	2173901	1733177.75
High	SFSPTPPLPTPK	[R].SFSPTPPLPTPK.[K]	3.22874E-05	0	5	Ghir_A12G025230.1	Ghir_A12G025230.1 [64-75]	0	12	0	80.4134	1xPhospho [S3]	96798.0194651781		129578.3359375	34710.5294394109	117965.82065896		72885.28125		129578.3359375	13962.919921875	79671.59375
High	SFSPSTPPPTSVNYR	[R].SFSPSTPPPTSVNYR.[N]	0.000581032	0	4	Ghir_A03G000520.1	Ghir_A03G000520.1 [188-202]	0	15	0	64.9124	1xPhospho [T/S]	451497.900962019		317593.25		178619.80752725		339961		317593.25		120636
High	SFSPASTAPASTVSGSHLK	[R].SFSPASTAPASTVSGSHLK.[F]	0.00320694	0	1	Ghir_A05G009100.2	Ghir_A05G009100.2 [773-791]	0	19	0	62.2145	1xPhospho [S3]			272140.71875						272140.71875
High	SFSNEFAPK	[K].SFSNEFAPK.[G]	0.00722587	0	10	Ghir_D13G014050.15	Ghir_D13G014050.15 [220-228]	0	9	0	67.1513	1xPhospho [S3]	1256186.43666459	700277.312698532	1049298.875	570494.248018479	827838.421782416	582734.27203596	945861.3125	226704.796875	1049298.875	229491.328125	559104.375	254075.65625
High	SFSLSDATLR	[K].SFSLSDATLR.[TI]	0.000120181	0	148	Ghir_A05G012710.1	Ghir_A05G012710.1 [840-849]	0	10	0	83.9928	1xPhospho [S]	2249481.20817212	1636774.32965224	1813686.62695313	1427996.90503683	1630624.53609874	1727253.51974134	1693775.05273438	529882.35546875	1813686.62695313	574436.828125	1101288.95703125	753092.94921875
High	SFSGSSSSSSPPR	[R].SFSGSSSSSSPPR.[Q]	5.2473E-07	0	4	Ghir_D06G017890.1	Ghir_D06G017890.1 [158-170]	0	13	0	25.9942	1xPhospho [S]	300773.289240307	484442.422569788	266521.25		436428.297924715	490060.381633534	226471.015625	156831.328125	266521.25		294754.34375	213669.28125
High	SFSGSSNSSSPTR	[R].SFSGSSNSSSPTR.[Q]	2.21143E-07	0	6	Ghir_A06G016920.1	Ghir_A06G016920.1 [158-170]	0	13	0	21.8508	1xPhospho [S3]	708117.328653812	1070997.73924077	519698.71875	1036737.68611262	486817.996001934	773905.295130493	533185.8125	346720.25	519698.71875	417045.9375	328786.46875	337427.375
High	SFSGNSFSDDSR	[R].SFSGNSFSDDSR.[G]	2.02091E-05	0	2	Ghir_D10G005770.2	Ghir_D10G005770.2 [818-829]	0	12	0	47.2556	1xPhospho [S3]
High	SFSEVGTLR	[R].SFSEVGTLR.[V]	0.00145549	0	26	Ghir_A07G016580.1	Ghir_A07G016580.1 [71-79]	0	9	0	71.4590	1xPhospho [S3]	1619835.67621998	2150003.07046841	3197743	694058.797907674	1703011.38036108	1210670.18387271	1219675.5625	696032.84375	3197743	279197.337890625	1150177.484375	527859.5
High	SFSEVGALR	[R].SFSEVGALR.[V]	0.00171512	0	52	Ghir_D07G016910.1	Ghir_D07G016910.1 [71-79]	0	9	0	74.0969	1xPhospho [S3]	945550.791572024	1763012.18809409	3154870.875	1032706.47612093	1869129.84373432	1393602.05413724	711964.3125	570750.0625	3154870.875	415424.3125	1262370.34375	607618.8984375
High	SFSENNVSSQK	[K].SFSENNVSSQK.[K]	0.000588144	0	8	Ghir_D12G006540.1	Ghir_D12G006540.1 [101-111]	0	11	0	27.7802	1xPhospho [S3]	549829.861307507	895442.90464884	750932.3125	950336.469955908	750806.862259223	778208.91967397	414001.28125	289886.875	750932.3125	382289.53125	507078.90625	339303.78125
High	SFSDGNILR	[R].SFSDGNILR.[Q]	0.00200876	0	12	Ghir_D06G008690.1	Ghir_D06G008690.1 [632-640]	0	9	0	74.3696	1xPhospho [S3]			449682.95703125	127098.185072678	296105.365170757	148782.166929295			449682.95703125	51127.4765625	199983.234375	64869.921875
High	SFSASSATSSHDNEDLR	[R].SFSASSATSSHDNEDLR.[D]	1.85368E-07	0	2	Ghir_A01G011090.1	Ghir_A01G011090.1 [59-75]	0	17	0	47.5638	1xPhospho [S]	441443.532731982		525075.25				332390.4375		525075.25
High	SFNTGEEGALSPR	[R].SFNTGEEGALSPR.[S]	2.34165E-08	0	16	Ghir_A11G002200.1	Ghir_A11G002200.1 [155-167]	0	13	0	53.6242	1xPhospho [S11]	4187653.29089745	3794875.79002461	2584536.75	2136520.32074819	3575075.75859461	3117104.82837208	3153146	1228536.9375	2584536.75	859452.8125	2414529.75	1359076.5
High	SFTSQSPDSTR	[K].SFTSQSPDSTR.[AV]	0.000283417	0	5	Ghir_A03G001080.1	Ghir_A03G001080.1 [140-150]	0	11	0	27.0806	1xPhospho [S/T]	366028.217509941		390614.3125	446715.507082513	481628.592058094	252751.611414438	275605.53125		390614.3125	179699.15625	325281.65625	110201.2265625
High	SGGAPGGGSTEEDDDSHDEL	[R].SGGAPGGGSTEEDDDSHDEL.[-]	9.84456E-08	0	2	Ghir_A02G010300.1	Ghir_A02G010300.1 [647-666]	0	20	0	43.0962
High	SFTSTSYDPVTK	[R].SFTSTSYDPVTK.[N]	1.78935E-05	0	5	Ghir_A12G008670.2	Ghir_A12G008670.2 [322-333]	0	12	0	61.0487	1xPhospho [S1]	498968.556891004	305206.489591705	577438.75	271644.081983411	395753.89102998	267097.92247587	375704.625	98806.25	577438.75	109273.6015625	267283.71875	116456.3046875
High	SFVATLQASPK	[K].SFVATLQASPK.[N]	0.00490398	0	2	Ghir_A03G013540.1	Ghir_A03G013540.1 [120-130]	0	11	0	69.5941	1xPhospho [S9]	65711.1989014768		236571.09375				49478.0703125		236571.09375
High	SGFNTPASSAR	[R].SGFNTPASSAR.[N]	6.54E-05	0	68	Ghir_A13G012660.1	Ghir_A13G012660.1 [73-83]	0	11	1	29.4113	1xPhospho [T/S]	30614097.7103708	34890343.6899956	29480502.125	30172318.6215054	35323447.7380616	33462587.2283537	23051268.34375	11295251.375	29480502.125	12137344.9375	23856701.5625	14589889.796875
High	SGFDTPASSTR	[R].SGFDTPASSTR.[N]	0.000147802	0	51	Ghir_A09G012440.3	Ghir_A09G012440.3 [75-85]	0	11	2	38.3655	1xPhospho [T/S]	32770571.7713549	35758149.4703412	34384146.5	34672322.4760075	40897495.092125	42122852.676451	24675012.5	11576191.125	34384146.5	13947550.5	27621294	18365817.75
High	SGEIAINMSETK	[K].SGEIAINMSETK.[A]	0.000469604	0	3	Ghir_A08G001090.1	Ghir_A08G001090.1 [7-18]	0	12	0	43.8349	1xPhospho [S1]; 1xOxidation [M8]	1174733.67788736	1218011.35566472	1547404.125	1539918.33259364	1143850.2366511	1306906.66835554	884530.4375	394313.8125	1547404.125	619459.1875	772532	569819.1875
High	SGEATFNASTK	[R].SGEATFNASTK.[N]	0.00445055	0	3	Ghir_A11G014860.3	Ghir_A11G014860.3 [449-459]	0	11	0	28.2339	1xPhospho [T5]	974010.54124023	401929.474540097	906020.1875	555742.017497178	1736491.16549795	2244606.78833962	733393.4375	130118.9375	906020.1875	223556.984375	1172789.015625	978662.09375
High	SGEAISSESPPPPQK	[K].SGEAISSESPPPPQK.[K]	0.000452772	0	5	Ghir_D06G016400.1	Ghir_D06G016400.1 [8-22]	0	15	0	31.4772	1xPhospho [S]	268050.379203448		482622.40625	541761.58361635	405799.274832748	338170.602863851	201831.890625		482622.40625	217933.109375	274068.15625	147444.421875
High	SGDVYIPR	[R].SGDVYIPR.[G]	0.00153735	0	8	Ghir_A05G011770.1	Ghir_A05G011770.1 [116-123]	0	8	1	57.5706		1346035.1146032	881209.700686839	2335672.6875	628698.124448399	516888.073361769	542867.277497411	1013514	285279.078125	2335672.6875	252904.859375	349095.15625	236693.40625
High	SGDSEGEDEDVALNK	[K].SGDSEGEDEDVALNK.[L]	5.81917E-07	0	3	Ghir_D12G014530.1; Ghir_A12G014360.1	Ghir_D12G014530.1 [49-63]; Ghir_A12G014360.1 [49-63]	0	15	0	39.2928	1xPhospho [S4]	656335.82572004	822593.268231775	578283.6875	519646.055795716	956082.68995712	463228.398916926	494196.28125	266302.84375	578283.6875	209036.75	645717.8125	201970.375
High	SGDEMTSLK	[K].SGDEMTSLK.[D]	0.000410777	0	10	Ghir_A08G003090.1; Ghir_A01G008350.1	Ghir_A08G003090.1 [441-449]; Ghir_A01G008350.1 [441-449]	0	9	0	25.1630	1xOxidation [M5]	1410746.0043439	2552290.76541551	1308575.375	2291548.66873883	1918412.98658108	2258355.23639615	1062238.875	826267.75	1308575.375	921815.6875	1295655.125	984656.5
High	SGDEMTSLK	[K].SGDEMTSLK.[D]	0.000338107	0	3	Ghir_A08G003090.1; Ghir_A01G008350.1	Ghir_A08G003090.1 [441-449]; Ghir_A01G008350.1 [441-449]	0	9	0	47.5985		503830.145115534	891523.233981384	623759.3125		475949.832976585	575004.806108036	379365.21875	288617.9375	623759.3125		321446.34375	250705.5625
High	SGALSPSPVVEEVQR	[R].SGALSPSPVVEEVQR.[I]	0.00122022	0	1	Ghir_A01G013170.1	Ghir_A01G013170.1 [70-84]	0	15	0	76.0517	1xPhospho [S5]	168508.676548714						126880.71875
High	SGAGNIFIK	[K].SGAGNIFIK.[N]	0.00280585	0	1	Ghir_A03G020580.1; Ghir_A13G004070.1	Ghir_A03G020580.1 [111-119]; Ghir_A13G004070.1 [112-120]	0	9	0	66.2899				181638.0625						181638.0625
High	SGAGDEDEEALK	[R].SGAGDEDEEALK.[W]	0.00326589	0	2	Ghir_D03G005980.1	Ghir_D03G005980.1 [43-54]	0	12	0	32.5896	1xPhospho [S1]	270494.827713701	642953.070348129	379340.625	452110.237419804	577820.28379689	436472.891633542	203672.46875	208146.890625	379340.625	181869.28125	390247.46875	190304.8125
High	SFVATLQASPK	[K].SFVATLQASPK.[N]	9.77211E-05	0	1	Ghir_A03G013540.1	Ghir_A03G013540.1 [120-130]	0	11	0	68.3606				217524.96875						217524.96875
High	SFNFGPGMGAR	[R].SFNFGPGMGAR.[M]	1.3774E-05	0	10	Ghir_D13G022070.1; Ghir_A13G021210.2	Ghir_D13G022070.1 [241-251]; Ghir_A13G021210.2 [249-259]	0	11	0	68.3222	1xPhospho [S1]; 1xOxidation [M8]	568856.040572723		691838.9375		363989.162392053		428327.28125		691838.9375		245830.5
High	SLGGNPTQAQLK	[R].SLGGNPTQAQLK.[AE]	8.13222E-07	0	5	Ghir_A12G023420.1	Ghir_A12G023420.1 [39-50]	0	12	0	47.8883		1130988.88799163	874729.347764768	2275446.25		818764.807703676	959845.097564608	851592.25	283181.15625	2275446.25		552976.25	418498.25
High	SIGFNPVSPSFGMGK	[R].SIGFNPVSPSFGMGK.[T]	0.00191342	0	3	Ghir_A13G016280.2	Ghir_A13G016280.2 [330-344]	0	15	0	87.3655	1xPhospho [S]; 1xOxidation [M13]			79918.837890625						79918.837890625
High	SLGEAAVDAENAK	[R].SLGEAAVDAENAK.[V]	1.26651E-08	0	26	Ghir_A11G012300.1; Ghir_D11G012240.2	Ghir_A11G012300.1 [104-116]; Ghir_D11G012240.2 [104-116]	0	13	0	50.9668	1xPhospho [S1]	6108186.4516224	4382108.79097675	5732113	4797269.46804346	5951360.61669687	5520305.53871955	4599235.5	1418645.25	5732113	1929785.875	4019421.75	2406886.5
High	SLGADEVLDYK	[KR].SLGADEVLDYK.[T]	3.1511E-05	0	4	Ghir_A07G009990.1; Ghir_A07G021390.1; Ghir_D07G021550.1; Ghir_A07G021370.2	Ghir_A07G009990.1 [197-207]; Ghir_A07G021390.1 [197-207]; Ghir_D07G021550.1 [195-205]; Ghir_A07G021370.2 [195-205]	0	11	0	71.0336		91111.1494656212	203406.085119339	1362184	198818.135603011	142459.269149807		68603.28125	65849.8203125	1362184	79978.0859375	96213.9453125
High	SIEVEANPSSGSIVK	[K].SIEVEANPSSGSIVK.[I]	1.68584E-08	0	40	Ghir_A10G017400.1; Ghir_D10G018880.1	Ghir_A10G017400.1 [41-55]; Ghir_D10G018880.1 [41-55]	0	15	0	65.5622	1xPhospho [S]	4761182.99533577		4108931.875	313411.137036606		2064340.35928153	3584992.375		4108931.875	126075.1328125		900064.84375
High	SLEVEANPSSGSIVK	[K].SLEVEANPSSGSIVK.[I]	3.87569E-10	0	18	Ghir_A10G017400.1; Ghir_D10G018880.1	Ghir_A10G017400.1 [41-55]; Ghir_D10G018880.1 [41-55]	0	15	0	65.2729		5319173.91185873	1332475.08319521	17000466.5	1631350.79277856	475818.656556834	1279968.93165419	4005138.625	431369.8125	17000466.5	656239.5	321357.75	558074.171875
High	SIESYGSFDGNAMPVK	[K].SIESYGSFDGNAMPVK.[S]	5.84037E-06	0	3	Ghir_D11G033330.3	Ghir_D11G033330.3 [335-350]	0	16	0	64.4846	1xPhospho [Y/S]; 1xOxidation [M13]	627068.142417717		827897.5625	455090.76300662	279313.349061987	317634.189620561	472158.8125		827897.5625	183068.25	188642.265625	138490.421875
High	SLEGLQANVQR	[RK].SLEGLQANVQR.[L]	7.16501E-05	0	2	Ghir_D11G016510.1	Ghir_D11G016510.1 [105-115]	0	11	0	57.3449				1049068.75						1049068.75
High	SIEGLASPR	[R].SIEGLASPR.[Y]	0.00208336	0	20	Ghir_D04G000740.1	Ghir_D04G000740.1 [320-328]	0	9	0	55.6884	1xPhospho [S7]	5273208.31091037	3394722.84158814	3310818.75	3022685.02685451	4489369.57419804	4507438.52532886	3970528.25	1098993.125	3310818.75	1215928.125	3032024.25	1965270.375
High	SLEGDEDQQPEPK	[R].SLEGDEDQQPEPK.[R]	0.00062503	0	2	Ghir_D13G023120.2	Ghir_D13G023120.2 [20-32]	0	13	0	29.2411	1xPhospho [S1]
High	SLDSSPTENPK	[K].SLDSSPTENPK.[T]	0.000250945	0	13	Ghir_D03G015320.1	Ghir_D03G015320.1 [89-99]	0	11	0	23.6738	1xPhospho [S]	1205039.96699406	2003150.17540735	1380234.5	1684862.90694362	1490668.47510322	1329907.78375223	907349.9375	648491.3125	1380234.5	677765.6875	1006765.625	579847.8125
High	SIDNSSEFSSAR	[K].SIDNSSEFSSAR.[F]	0.00157519	0	2	Ghir_D05G024720.1	Ghir_D05G024720.1 [296-307]	0	12	0	38.5492	1xPhospho [S10]	618654.916618148	674564.307870589	522483.03125	574699.898810989	750504.763195887	638532.525613994	465823.96875	218380.578125	522483.03125	231183.125	506874.875	278404.03125
High	SIGNGVEFLNR	[K].SIGNGVEFLNR.[H]	0.000433895	0	1	Ghir_A05G003740.1	Ghir_A05G003740.1 [152-162]	0	11	0	74.7036				290799.3125						290799.3125
High	SIQSSHSSASLDTK	[K].SIQSSHSSASLDTK.[S]	2.38479E-08	0	8	Ghir_D05G014480.1	Ghir_D05G014480.1 [349-362]	0	14	0	29.8152	1xPhospho [S]	536935.91783153		484772.0625		287612.513290433	487650.688753794	404292.625		484772.0625		194247.34375	212618.640625
High	SIQSASSVDTK	[K].SIQSASSVDTK.[T]	0.00406346	0	7	Ghir_A06G015380.1	Ghir_A06G015380.1 [345-355]	0	11	0	23.6435	1xPhospho [S]	913362.02166313	1125389.1304389	864106.25	943777.014200337	862482.970240062	1344601.53123592	687727.375	364328.6875	864106.25	379650.875	582502.5625	586254.375
High	SLQSAPPSFITR	[R].SLQSAPPSFITR.[V]	3.87536E-05	0	6	Ghir_A10G015290.1	Ghir_A10G015290.1 [42-53]	0	12	0	78.9972	1xPhospho [S4]	54704.0732629209		81911.7109375		104558.873370075		41190.1171875		81911.7109375		70616.828125
High	SLQSAPPSFK	[R].SLQSAPPSFK.[T]	0.00577576	0	2	Ghir_A09G022650.1	Ghir_A09G022650.1 [42-51]	0	10	0	58.8285	1xPhospho [S4]	230066.396419779	289198.207466285	259882.78125	396746.743532974	284632.656991172	106450.631502315	173231.375	93623.796875	259882.78125	159598.34375	192234.8125	46413.1171875
High	SIQEDEGDDPASKSDDEEDR	[R].SIQEDEGDDPASKSDDEEDR.[R]	1.70648E-08	0	4	Ghir_D11G011370.1	Ghir_D11G011370.1 [13-32]	1	20	0	28.0243	1xPhospho [S14]	924737.504776881		802196.4375		2540619.6229241	692970.992951061	696292.6875		802196.4375		1715880.1875	302139.53125
High	SIPPAFSPDSATEK	[K].SIPPAFSPDSATEK.[W]	0.00285745	0	13	Ghir_D11G017550.1	Ghir_D11G017550.1 [662-675]	0	14	0	69.5884	1xPhospho [S]	299575.032811436	546532.222256092	435767.3125	202026.354793574	646058.720054935	684965.42347334	225568.7734375	176932.015625	435767.3125	81268.6484375	436334.25	298649.0546875
High	SLPLSQTQSK	[R].SLPLSQTQSK.[E]	0.00145549	0	7	Ghir_D12G001330.1	Ghir_D12G001330.1 [13-22]	0	10	0	47.9926	1xPhospho [S1]	1554126.31381428	1044125.9961305	1752653.75	1142130.61523255	1763734.37944456	1432272.62385111	1170198.875	338020.90625	1752653.75	459442.09375	1191188.5	624479.5
High	SIPEADNVENEDK	[R].SIPEADNVENEDK.[G]	1.18302E-05	0	4	Ghir_A12G024160.2	Ghir_A12G024160.2 [20-32]	0	13	0	45.3542	1xPhospho [S1]	453400.13706343	759709.804253795	376333.25	402648.094080717	702472.122613748	989094.04800301	341393.3125	245945.21875	376333.25	161972.265625	474434.65625	431250.96875
High	SLPDQPSSPTPTTK	[R].SLPDQPSSPTPTTK.[DG]	4.82444E-05	0	6	Ghir_D08G004000.1	Ghir_D08G004000.1 [1302-1315]	0	14	0	41.3629	1xPhospho [S8]	1000634.29316322	1465864.93368994	1301706.75	1539158.57706834	1153153.35162647	1478118.75015194	753440.125	474552.875	1301706.75	619153.5625	778815.125	644468.6875
High	SLNVSLASANSASR	[K].SLNVSLASANSASR.[NS]	7.68E-06	0	3	Ghir_A12G003350.1	Ghir_A12G003350.1 [464-477]	0	14	0	63.1667	1xPhospho [S]			315370.625						315370.625
High	SLNSAAQTTPDR	[K].SLNSAAQTTPDR.[Q]	2.91144E-05	0	3	Ghir_A10G015260.1	Ghir_A10G015260.1 [62-73]	0	12	0	32.9301			393004.757226639	319333.5	594708.348002749	378749.586591821	597805.307879994		127229.6875	319333.5	239231.875	255799.375	260646.71875
High	SLNQEELSR	[R].SLNQEELSR.[S]	0.000502105	0	22	Ghir_D13G001030.1	Ghir_D13G001030.1 [353-361]	0	9	0	40.9505	1xPhospho [S1]	5887834.84810033	5184753.01475332	4809242.5	4892615.52371441	6819555.47558336	5495351.18198621	4433319	1678489.875	4809242.5	1968140.5	4605782	2396006.25
High	SINLEDSTDGAAR	[K].SINLEDSTDGAAR.[I]	8.59992E-05	0	4	Ghir_D06G004610.1	Ghir_D06G004610.1 [353-365]	0	13	0	46.7604	1xPhospho [T/S]	826656.594441809		657626				622441.4375		657626
High	SLMDSEDSVNSNPK	[R].SLMDSEDSVNSNPK.[A]	3.68689E-07	0	5	Ghir_A03G021170.1	Ghir_A03G021170.1 [558-571]	0	14	0	27.1630	1xPhospho [S8]; 1xOxidation [M3]	631797.212427128	1025116.85792779	383535.765625	725898.550698752	1015894.5103295	679882.226138568	475719.625	331866.96875	383535.765625	292005.4375	686113.4375	296432.75
High	SLMDSEDSVNSNPK	[R].SLMDSEDSVNSNPK.[A]	2.76306E-06	0	1	Ghir_A03G021170.1	Ghir_A03G021170.1 [558-571]	0	14	0	45.4706	1xPhospho [S8]	463213.332932659		330104.40625		335393.674563454	331953.157310133	348782.28125		330104.40625		226517.71875	144733.578125
High	SLMDGEDSVNSNPK	[R].SLMDGEDSVNSNPK.[A]	0.000644332	0	1	Ghir_D02G022620.1	Ghir_D02G022620.1 [558-571]	0	14	0	27.4542	1xPhospho [S8]; 1xOxidation [M3]	235319.791161641	319456.127675045	262908.78125	568247.259399721	343947.626430474	548205.900628948	177186.984375	103419.3671875	262908.78125	228587.4375	232294.875	239021.078125
High	SLGSQPLEPLR	[K].SLGSQPLEPLR.[S]	5.54916E-05	0	13	Ghir_A07G014390.1	Ghir_A07G014390.1 [253-263]	0	11	0	77.5933	1xPhospho [S1]	188306.599067971		86626.2421875	93892.1881192158	206447.115136904	84174.1065007482	141787.8125		86626.2421875	37769.78125	139429.96875	36700.41796875
High	SIGNGVEFLNR	[K].SIGNGVEFLNR.[H]	0.00213463	0	2	Ghir_A05G003740.1	Ghir_A05G003740.1 [152-162]	0	11	0	82.5373	1xPhospho [S1]	43627.0829671844			25646.1284488802		111786.602720985	32849.55859375			10316.60546875		48739.6328125
High	SGSLLNSSSTLGADR	[K].SGSLLNSSSTLGADR.[Q]	0.00370993	0	3	Ghir_D13G010960.5	Ghir_D13G010960.5 [324-338]	0	15	0	65.9896	1xPhospho [S]
High	SLDIPVQSPSR	[R].SLDIPVQSPSR.[D]	0.000370415	0	11	Ghir_D05G015360.1	Ghir_D05G015360.1 [565-575]	0	11	0	67.6957	1xPhospho [S8]	2226894.02468462	601117.733971193	2397206.5	920775.920621971	907742.860574018	740240.479728345	1676767.75	194603.296875	2397206.5	370398.28125	613070.125	322749.3125
High	SGVPLVAAEK	[K].SGVPLVAAEK.[F]	0.00380109	0	5	Ghir_A04G010930.1	Ghir_A04G010930.1 [481-490]	0	10	0	62.3663		268101.967096149		406625.5				201870.734375		406625.5
High	SGVLLSPASK	[R].SGVLLSPASK.[R]	0.00289237	0	9	Ghir_D11G027860.1	Ghir_D11G027860.1 [567-576]	0	10	0	59.3713	1xPhospho [S6]	4798623.60363417	3004601.22290003	4158074	3590666.76024345	4181054.73819102	4251639.88394839	3613183.75	972696.8125	4158074	1444408.75	2823795	1853740.625
High	SGVADMVNTGGR	[K].SGVADMVNTGGR.[Q]	2.67369E-05	0	5	Ghir_A13G019630.1	Ghir_A13G019630.1 [455-466]	0	12	0	30.2876	1xOxidation [M6]	450752.387432987		662527.25	691068.032517671	411880.123186792	724392.361740912	339399.65625		662527.25	277994.25	278175.03125	315839.4375
High	SGVADMVNTGGR	[K].SGVADMVNTGGR.[Q]	6.57992E-05	0	1	Ghir_A13G019630.1	Ghir_A13G019630.1 [455-466]	0	12	0	52.9139
High	SGTSDIPAPSSPPKLPEAVEPEAK	[K].SGTSDIPAPSSPPKLPEAVEPEAK.[D]	1.25575E-07	0	7	Ghir_A05G003870.2	Ghir_A05G003870.2 [1464-1487]	1	24	0	78.9354	1xPhospho [S]	174527.257113365		548816				131412.484375		548816
High	SGTSAFVEK	[K].SGTSAFVEK.[M]	0.00127327	0	8	Ghir_A06G000260.4	Ghir_A06G000260.4 [172-180]	0	9	0	43.6360		1094468.89323779	2209242.1654768	1096572.5546875	1812588.37585351	1370441.23774622	2120679.0296979	824094.0625	715210.65625	1096572.5546875	729145.5	925566.71875	924628.84375
High	SGTPTAEPEACR	[R].SGTPTAEPEACR.[D]	0.00268904	0	2	Ghir_A08G009770.1	Ghir_A08G009770.1 [7-18]	0	12	0	23.3651	1xCarbamidomethyl [C11]; 1xPhospho [T/S]	174828.753691423		231453.296875		201533.204809712		131639.5		231453.296875		136111.21875
High	SGTLTDQEFSK	[R].SGTLTDQEFSK.[W]	0.000354971	0	11	Ghir_D05G038190.1	Ghir_D05G038190.1 [508-518]	0	11	0	49.5640	1xPhospho [T/S]	755170.052097279	2055071.18755505	739444.5625	644877.188275745	1038259.74286953	1123710.80733241	568614.75	665300	739444.5625	259413.171875	701218.4375	489944.6875
High	SGTGMIGSPK	[R].SGTGMIGSPK.[K]	0.00102919	0	6	Ghir_D07G000980.1	Ghir_D07G000980.1 [23-32]	0	10	0	20.2335	1xPhospho [S8]; 1xOxidation [M5]	569268.038167929	974374.179519869	326259	416661.738134046	485754.194567542	408178.235624054	428637.5	315439.75	326259	167609.5	328068	177968.171875
High	SGSYGSLDK	[R].SGSYGSLDK.[Q]	0.000754728	0	12	Ghir_D06G014240.1	Ghir_D06G014240.1 [14-22]	0	9	0	33.1740	1xPhospho [S3]	1819217.69366781	2619419.2039606	2219698.75	2444515.26707288	2074543.55705157	2197009.89783323	1369802.75	847999.625	2219698.75	983349.1875	1401102.375	957909.5625
High	SGSTTASFSHQR	[K].SGSTTASFSHQR.[S]	0.00472879	0	16	Ghir_A03G012720.1; Ghir_D02G014260.1	Ghir_A03G012720.1 [940-951]; Ghir_D02G014260.1 [940-951]	0	12	0	25.8254	1xPhospho [S]	2873686.17326045	895932.404967873	3493439	1256616.29537185		2343390.32762138	2163778	290045.34375	3493439	505495.96875		1021732.3125
High	SGSSPVSFLR	[K].SGSSPVSFLR.[G]	0.00713896	0	7	Ghir_A01G002660.1	Ghir_A01G002660.1 [70-79]	0	10	0	77.4063	1xPhospho [S]	228874.583289654	154177.771174549	162985	76566.4896780846	210040.978875353	128003.57849441	172333.984375	49912.85546875	162985	30800.21484375	141857.1875	55810.33203125
High	SGSPPNNVEVASK	[R].SGSPPNNVEVASK.[D]	0.00239588	0	6	Ghir_A05G017630.1	Ghir_A05G017630.1 [239-251]	0	13	0	34.7966	1xPhospho [S]	986355.030081077	1217003.20316383	1267664.5	1439521.37868714	1299185.14231945	1415570.73326709	742688.375	393987.4375	1267664.5	579072.75	877441.875	617197.375
High	SGSPAPSSISSPLR	[R].SGSPAPSSISSPLR.[H]	7.2266E-06	0	30	Ghir_A05G016640.1	Ghir_A05G016640.1 [129-142]	0	14	0	61.6998	1xPhospho [S]	2439846.21033065	916184.985954973	2090954.375	1560809.51205472	2126402.52357069	1456918.42693869	1837112.765625	296601.828125	2090954.375	627863.03125	1436126.8125	635225.21875
High	SGSNLIECPVFPK	[K].SGSNLIECPVFPK.[G]	0.000134091	0	1	Ghir_A12G017550.1	Ghir_A12G017550.1 [203-215]	0	13	0	81.1668	1xCarbamidomethyl [C8]
High	SGSNGPTQNGDVNSR	[R].SGSNGPTQNGDVNSR.[S]	1.62938E-09	0	36	Ghir_A08G024210.1	Ghir_A08G024210.1 [871-885]	0	15	0	15.4765	1xPhospho [S/T]	2122675.72184618	2187257.38948872	2870207.328125	2898882.47558435	1151515.51743654	1752862.22701548	1598295.2734375	708093.3984375	2870207.328125	1166126.375	777708.966796875	764258.5
High	SGYLLETR	[R].SGYLLETR.[G]	0.00394204	0	62	Ghir_A03G012720.1; Ghir_D02G014260.1	Ghir_A03G012720.1 [952-959]; Ghir_D02G014260.1 [952-959]	0	8	0	66.9502	1xPhospho [Y/S]	3130564.16295669	1347371.34724229	1305385.875	941064.073266577	1592013.21386458	1095941.73178386	2357197.5	436192.265625	1305385.875	378559.546875	1075211.6953125	477837.203125
High	SKEGLDSPVSR	[K].SKEGLDSPVSR.[D]	6.66048E-05	0	21	Ghir_D05G025260.1	Ghir_D05G025260.1 [468-478]	1	11	0	34.1367	1xPhospho [S7]	3484607.34676551	1299222.79850775	2454400.53125	1412080.49288955	2876679.91430567	2536397.97955973	2623778.75	420604.859375	2454400.53125	568034.171875	1942848.125	1105884.8125
High	SIDGGAAFGFPETPEDAAR	[R].SIDGGAAFGFPETPEDAAR.[A]	1.93435E-07	0	1	Ghir_A10G007150.4	Ghir_A10G007150.4 [466-484]	0	19	0	84.0661
High	SLDGDDNQQPEPK	[R].SLDGDDNQQPEPK.[R]	0.000121652	0	4	Ghir_A08G002850.1	Ghir_A08G002850.1 [18-30]	0	13	0	25.6851	1xPhospho [S1]	263449.179103459	552652.665507582	267167.1875	309090.804332621	350218.067511125	421560.791378236	198367.359375	178913.421875	267167.1875	124337.203125	236529.796875	183803.046875
High	SLDGDDNQQPELK	[R].SLDGDDNQQPELK.[R]	3.38581E-07	0	7	Ghir_D08G002930.3	Ghir_D08G002930.3 [18-30]	0	13	0	44.3262	1xPhospho [S1]	964647.110450003	556561.86274088	570000.9375	915569.420104495	891878.981256709	885277.2497727	726343.125	180178.96875	570000.9375	368303.875	602356	385986.21875
High	SLDDSSQESVTVK	[R].SLDDSSQESVTVK.[M]	0.00010074	0	5	Ghir_D08G021470.1	Ghir_D08G021470.1 [63-75]	0	13	0	39.1543	1xPhospho [S/T]	752397.83578123		765161.6875		225694.073649389	494705.171183705	566527.375		765161.6875		152428.953125	215694.4375
High	SLDDSSQDSVTVK	[R].SLDDSSQDSVTVK.[M]	4.05395E-06	0	6	Ghir_A08G020680.1	Ghir_A08G020680.1 [59-71]	0	13	0	37.5819	1xPhospho [S/T]	1245573.93972897	941145.592787115	975638.125	721816.923392555	612097.630819916	1026142.41753037	937870.5	304682.46875	975638.125	290363.53125	413397.65625	447404.28125
High	SLASSNPSPPSSAGASVPLLPK	[R].SLASSNPSPPSSAGASVPLLPK.[Y]	1.48185E-10	0	37	Ghir_A06G008140.1	Ghir_A06G008140.1 [53-74]	0	22	0	87.0093	1xPhospho [S]	584020.473868482		1549259.3125	634549.970475846	586508.188304185		439745.53125		1549259.3125	255258.8671875	396115.09375
High	SLALGGGEDSVGR	[R].SLALGGGEDSVGR.[E]	1.18302E-05	0	14	Ghir_A12G004680.1	Ghir_A12G004680.1 [1485-1497]	0	13	0	57.6469	1xPhospho [S10]	1173918.64728651		664724.9375	602888.032911014	869968.956341904	768266.468295061	883916.75		664724.9375	242522.296875	587558.4375	334968.8125
High	SIAGIITER	[K].SIAGIITER.[D]	0.00334617	0	1	Ghir_A13G013090.1	Ghir_A13G013090.1 [103-111]	0	9	0	71.6271				170332.78125						170332.78125
High	SKSTEDMYTR	[R].SKSTEDMYTR.[S]	0.00191342	0	23	Ghir_A01G021310.1	Ghir_A01G021310.1 [204-213]	1	10	0	27.1298	1xPhospho [S/T]; 1xOxidation [M7]	1644666.34422	2791762.02452851	1463967.125	1692968.36420317	3372656.98570814	1782577.48407858	1238372.125	903793.15625	1463967.125	681026.25	2277820.4375	777214.53125
High	SKSTEDMYTR	[R].SKSTEDMYTR.[S]	0.00320694	0	6	Ghir_A01G021310.1	Ghir_A01G021310.1 [204-213]	1	10	0	29.5259	1xPhospho [S3]	755011.511670797		1139411.875		113936.367920321		568495.375		1139411.875		76950.1875
High	SKSNELPVMK	[R].SKSNELPVMK.[N]	0.00203332	0	3	Ghir_D04G020740.2; Ghir_A04G015910.1	Ghir_D04G020740.2 [1162-1171]; Ghir_A04G015910.1 [1162-1171]	1	10	0	40.4777	1xPhospho [S3]; 1xOxidation [M9]	802676.151357211		833177.75		753544.169425384		604385.0625		833177.75		508927.625
High	SKSGSGIVSSGR	[R].SKSGSGIVSSGR.[H]	0.000223548	0	7	Ghir_A09G002980.1	Ghir_A09G002980.1 [96-107]	1	12	0	31.3907	1xPhospho [S3]	489945.739001337		553536.625		782341.719837776	305863.423503048	368910.78125		553536.625		528376.875	133358.296875
High	SKSGGGIVSGGR	[R].SKSGGGIVSGGR.[H]	4.25618E-06	0	17	Ghir_D09G002880.1	Ghir_D09G002880.1 [96-107]	1	12	0	29.0756	1xPhospho [S3]	1840056.14149268	639031.372564385	1424900.21875	710723.48282324	1832687.55367647		1385493.3203125	206877.296875	1424900.21875	285901	1237758
High	SKLSSAAAKPYVVA	[R].SKLSSAAAKPYVVA.[-]	0.000261863	0	4	Ghir_D13G005370.1	Ghir_D13G005370.1 [237-250]	1	14	0	65.4493	1xPhospho [S]	604635.8341469		560247.5625				455268.125		560247.5625
High	SKLSSAAAKPSVVA	[R].SKLSSAAAKPSVVA.[-]	3.55889E-05	0	6	Ghir_A13G006850.1	Ghir_A13G006850.1 [237-250]	1	14	0	55.7268	1xPhospho [S]	1463925.94174634		1496893.125		190020.819811807		1102281.375		1496893.125		128336
High	SKLSAASKPSVSA	[R].SKLSAASKPSVSA.[-]	4.98575E-06	0	19	Ghir_A04G012380.1	Ghir_A04G012380.1 [237-249]	1	13	0	44.5101	1xPhospho [S4]	4448710.43943794	923330.039961024	5781165.65625	946172.186220373	2390909.24749636	1840377.69893303	3349712.25	298914.9375	5781165.65625	380614.375	1614769	802415.7734375
High	SHSVPTLNK	[R].SHSVPTLNK.[D]	0.000338107	0	33	Ghir_D01G022290.1; Ghir_A01G020740.1	Ghir_D01G022290.1 [200-208]; Ghir_A01G020740.1 [200-208]	0	9	0	41.4645	1xPhospho [S]	4486745.20081109	1222453.20183519	4785899	2744714.17395573	2639600.44461217	1763738.29507027	3378351	395751.796875	4785899	1104109.46875	1782729.71875	769000.53125
High	SLQSSLSIAK	[R].SLQSSLSIAK.[K]	0.00330579	0	6	Ghir_D13G006160.2	Ghir_D13G006160.2 [1025-1034]	0	10	0	64.1382	1xPhospho [S7]	1287393.2519948		1612206.125			444423.147225987	969358.875		1612206.125			193771.171875
High	SDLEISMNDASK	[K].SDLEISMNDASK.[S]	9.71283E-05	0	6	Ghir_D09G023090.1	Ghir_D09G023090.1 [13-24]	0	12	0	41.2195	1xPhospho [S6]; 1xOxidation [M7]	442733.271552234		376471.03125	1426010.93672124	953148.872648213	677988.473658133	333361.5625		376471.03125	573637.9375	643736.375	295607.0625
High	SDGSLDTMPR	[R].SDGSLDTMPR.[R]	2.29638E-05	0	67	Ghir_A08G024210.1	Ghir_A08G024210.1 [715-724]	0	10	0	28.8276	1xPhospho [S1]; 1xOxidation [M8]	21167961.4222298	30920496.2474295	19392948.09375	24524239.6474199	24910426.8191337	25292719.384864	15938681.703125	10010069.859375	19392948.09375	9865306	16823969.8125	11027778.15625
High	SDGSLDTMPR	[R].SDGSLDTMPR.[R]	1.54622E-05	0	40	Ghir_A08G024210.1	Ghir_A08G024210.1 [715-724]	0	10	0	49.7921	1xPhospho [S/T]	23859915.1740261	23472605.4507278	18571723.828125	15533194.9561297	17097018.7286106	15704537.404246	17965622	7598921.390625	18571723.828125	6248500.40625	11546961	6847273
High	SDGIPSEANSPR	[R].SDGIPSEANSPR.[T]	5.72058E-05	0	17	Ghir_A09G011730.1	Ghir_A09G011730.1 [142-153]	0	12	0	36.4291	1xPhospho [S]	2859407.24220014	3630185.71956371	2663829.75	3833241.31791711	4716451.45735213	4118858.46334303	2153026.5	1175220.875	2663829.75	1541988.625	3185390.5	1795847.125
High	SDGIAGLYR	[K].SDGIAGLYR.[G]	0.00151877	0	1	Ghir_D08G016190.2	Ghir_D08G016190.2 [258-266]	0	9	0	64.4170				867589.3125						867589.3125
High	SDGGSGSMYR	[R].SDGGSGSMYR.[T]	0.000146015	0	6	Ghir_A05G001800.1	Ghir_A05G001800.1 [58-67]	0	10	0	13.9189	1xPhospho [S1]; 1xOxidation [M8]	279010.129476342	424760.885299063		450680.685152267	48945.7799989781	158653.805067318	210084.171875	137510.28125		181294.21875	33056.93359375	69174.015625
High	SDGGSFSSEGTLR	[K].SDGGSFSSEGTLR.[L]	0.0050549	0	3	Ghir_D08G013130.1	Ghir_D08G013130.1 [288-300]	0	13	0	46.8654	1xPhospho [S5]	244793.805974475		267589.625	279902.325457622	300265.022651964	194201.747380103	184320.5625		267589.625	112595.625	202792.578125	84673.1328125
High	SDGASPIDSPQR	[K].SDGASPIDSPQR.[N]	1.22701E-05	0	22	Ghir_A12G028900.1	Ghir_A12G028900.1 [615-626]	0	12	0	30.6216	1xPhospho [S]	4918316.64530076	7202449.96970665	6543318.375	7108306.25442922	8090522.92741716	6957754.98318064	3703308.125	2331690.5	6543318.375	2859441	5464166.25	3033623.125
High	SDETSDEEEQNPGGTIK	[R].SDETSDEEEQNPGGTIK.[V]	4.29808E-10	0	18	Ghir_A03G001230.1	Ghir_A03G001230.1 [930-946]	0	17	0	30.8461	1xPhospho [S/T]	1417680.11436876	2041781.41316672	1491862.125	3447401.72724899	2743363.0285305	2526860.41076964	1067460	660997.625	1491862.125	1386777.875	1852808.75	1101726.375
High	SDETSDDEEQCPDR	[R].SDETSDDEEQCPDR.[T]	5.64479E-07	0	11	Ghir_A12G022850.1	Ghir_A12G022850.1 [936-949]	0	14	0	15.1857	1xCarbamidomethyl [C11]; 1xPhospho [S/T]	499703.736240403	800454.021156033	113835.671875	1059177.7414084			376258.1875	259135.578125	113835.671875	426072.84375
High	SDESPDEGAAVPK	[R].SDESPDEGAAVPK.[F]	3.64229E-07	0	19	Ghir_D08G021280.1	Ghir_D08G021280.1 [184-196]	0	13	1	35.3456	1xPhospho [S4]	75283696.1220511	118445527.574672	73865236	141446810.308925	134780140.553255	135986768.479446	56685802	38345051	73865236	56899463	91027626	59291051
High	SDEGISSESPPPPQK	[K].SDEGISSESPPPPQK.[K]	7.94586E-05	0	2	Ghir_A06G015640.1	Ghir_A06G015640.1 [8-22]	0	15	0	30.5488	1xPhospho [S]	130407.448554361		255300.3125	374488.586760965	334979.508731639		98191.921875		255300.3125	150644.609375	226238
High	SDEEEVGSPYSR	[K].SDEEEVGSPYSR.[E]	2.27975E-07	0	9	Ghir_D03G009430.1	Ghir_D03G009430.1 [107-118]	0	12	0	30.7912	1xPhospho [S/Y]	799696.255383015	913223.031204553	1215161.125	1207637.62222823	1486733.36759205	1667564.09470316	602141.3125	295642.9375	1215161.125	485793.4375	1004107.9375	727068
High	SDEEEAGSPYSR	[K].SDEEEAGSPYSR.[E]	0.000536853	0	7	Ghir_A02G010540.1	Ghir_A02G010540.1 [109-120]	0	12	0	20.2638	1xPhospho [S/Y]	574503.98101206	810356.82207876	599606.1875	924993.496002736	445428.804862995	516390.579431682	432579.96875	262341.46875	599606.1875	372094.875	300833.09375	225149.40625
High	SDDNSQDLESNETELR	[R].SDDNSQDLESNETELR.[L]	8.60085E-10	0	15	Ghir_D11G027860.1	Ghir_D11G027860.1 [776-791]	0	16	0	47.3232	1xPhospho [S5]	2896108.5208762	2617612.46417134	2283447.40625	3494579.20493151	3137324.77667166	3843932.8645715	2180661.1875	847414.71875	2283447.40625	1405755.84375	2118882.09375	1675977.90625
High	SDPELEVLR	[R].SDPELEVLR.[E]	0.00232418	0	4	Ghir_A07G013000.1	Ghir_A07G013000.1 [66-74]	0	9	0	77.0158	1xPhospho [S1]	130964.267330047		70799.0546875	123902.618763626	212658.578882802		98611.185546875		70799.0546875	49842.00390625	143625.05859375
High	SDPIPETNDGDVK	[K].SDPIPETNDGDVK.[V]	0.000732121	0	5	Ghir_A03G004130.1	Ghir_A03G004130.1 [430-442]	0	13	0	46.8619		478055.290020625		458617.78125	849310.270675693	337440.026711574	804057.544430106	359957.71875		458617.78125	341649.96875	227899.78125	350573.9375
High	SDSTQDDPQLEPLLSR	[R].SDSTQDDPQLEPLLSR.[R]	4.51785E-08	0	11	Ghir_D10G023390.1	Ghir_D10G023390.1 [707-722]	0	16	0	76.8457	1xPhospho [S15]	237332.134004271		135166.40625		427157.155755704		178702.203125		135166.40625		288492.8125
High	SDSTASEGTPK	[R].SDSTASEGTPK.[E]	0.00169439	0	3	Ghir_D03G004480.1; Ghir_A02G014790.1	Ghir_D03G004480.1 [408-418]; Ghir_A02G014790.1 [505-515]	0	11	0	11.2342	1xPhospho [S3]	267388.01639286	617966.352327602	151375.515625		159003.41503614	100293.185477216	201333.15625	200057.796875	151375.515625		107387.5078125	43728.43359375
High	SDSSLATRPF	[R].SDSSLATRPF.[-]	0.000511352	0	28	Ghir_A08G012520.1	Ghir_A08G012520.1 [141-150]	0	10	0	68.8197	1xPhospho [S3]	1494382.1387118	1114930.320477	1235506.25	821480.301488692	1383454.59793793	904359.536766607	1125213.75	360942.796875	1235506.25	330454.875	934355.6640625	394306.2109375
High	SDSQVFLFSNSK	[R].SDSQVFLFSNSK.[C]	3.0197E-05	0	8	Ghir_D11G035680.1	Ghir_D11G035680.1 [130-141]	0	12	0	86.0575	1xPhospho [S]	89514.6847234012		45326.10546875		130487.084195227		67401.203125		45326.10546875		88128.1875
High	SDSNVKPGADPGK	[K].SDSNVKPGADPGK.[T]	5.5155E-05	0	21	Ghir_A01G008190.1	Ghir_A01G008190.1 [50-62]	0	13	0	20.1198	1xPhospho [S]	1235609.96444366	836848.722208277	1042616.625	1804535.2003392	1586833.7464767	967409.284814919	930368	270917.84375	1042616.625	725905.96875	1071713.59375	421796.28125
High	SDSMDLESTK	[R].SDSMDLESTK.[V]	0.00248484	0	12	Ghir_D12G000980.1	Ghir_D12G000980.1 [45-54]	0	10	0	20.2074	1xPhospho [S]; 1xOxidation [M4]	451117.071916626	557845.606527672	433730.09375	577057.898743207	668085.114880031	624674.919089987	339674.25	180594.5625	433730.09375	232131.671875	451210.40625	272362.03125
High	SDSMDLESTK	[R].SDSMDLESTK.[V]	0.00332592	0	2	Ghir_D12G000980.1	Ghir_D12G000980.1 [45-54]	0	10	0	38.3477	1xPhospho [S3]	423810.766105174		529446.625	336572.47455258	656623.395906686	470779.613296184	319113.625		529446.625	135392.1875	443469.40625	205262.75
High	SDSISTDSVSNNEK	[K].SDSISTDSVSNNEK.[I]	1.72315E-07	0	29	Ghir_D03G004480.1; Ghir_A02G014790.1; Ghir_D03G004490.1	Ghir_D03G004480.1 [229-242]; Ghir_A02G014790.1 [279-292]; Ghir_D03G004490.1 [260-273]	0	14	0	30.4371	1xPhospho [S/T]	3579924.11306541	4699165.51280381	4725709.5625	5855103.12968092	4123070.34184328	5514370.12768292	2695548.703125	1521287.84375	4725709.5625	2355318.0390625	2784633.578125	2404298.625
High	SDSISNQLEESGK	[R].SDSISNQLEESGK.[T]	2.91859E-06	0	6	Ghir_A11G020660.1	Ghir_A11G020660.1 [820-832]	0	13	0	47.0189	1xPhospho [S]	684253.632747145		596620.25	1334023.80839209		1770341.05639625	515217.34375		596620.25	536634.5		771879.375
High	SDSLPSHTPR	[R].SDSLPSHTPR.[A]	0.00429149	0	2	Ghir_A12G010180.1	Ghir_A12G010180.1 [20-29]	0	10	0	35.4816	1xPhospho [S3]	951873.109862123	1558308.00044758	1036446.46875	575433.901886732	1028460.88744928	723179.935847374	716724.78125	504480	1036446.46875	231478.390625	694600.5	315310.8125
High	SDSFNMQDGGLFQSR	[R].SDSFNMQDGGLFQSR.[T]	9.20718E-08	0	15	Ghir_D07G018740.1	Ghir_D07G018740.1 [1130-1144]	0	15	0	71.7031	1xPhospho [S]; 1xOxidation [M6]	173425.110630207		747414.5625	87248.8426910606	452605.93643156		130582.609375		747414.5625	35097.37890625	305680.375
High	SDSEPVAEDQSNETIPEDTKSQDDETSQETK	[K].SDSEPVAEDQSNETIPEDTKSQDDETSQETK.[E]	2.80395E-12	0	3	Ghir_D07G024050.1	Ghir_D07G024050.1 [1093-1123]	1	31	0	45.8295	1xPhospho [T/S]	266009.752250701				977156.702331513		200295.375				659950.75
High	SDSENLSPFISDR	[R].SDSENLSPFISDR.[V]	6.74203E-05	0	12	Ghir_D05G016890.1	Ghir_D05G016890.1 [5-17]	0	13	0	81.1122	1xPhospho [S]	58818.5916060656		35425.17578125		158714.87318303	121059.47297843	44288.1953125		35425.17578125		107192.6328125	52782.66015625
High	SDSENHMPSSPGLR	[K].SDSENHMPSSPGLR.[R]	0.00151877	0	2	Ghir_D10G016710.2; Ghir_A10G011150.1	Ghir_D10G016710.2 [96-109]; Ghir_A10G011150.1 [96-109]	0	14	0	30.3297	1xPhospho [S]; 1xOxidation [M7]	1001518.46731133		1454783.375				754105.875		1454783.375
High	SDSENHMPSSPGLR	[K].SDSENHMPSSPGLR.[R]	0.00122766	0	3	Ghir_D10G016710.2; Ghir_A10G011150.1	Ghir_D10G016710.2 [96-109]; Ghir_A10G011150.1 [96-109]	0	14	0	45.7907	1xPhospho [S]	1177706.31088391		2201825		290622.399041692		886768.71875		2201825		196280.15625
High	SDPVQDSPTSGSGSTR	[R].SDPVQDSPTSGSGSTR.[T]	1.43042E-08	0	7	Ghir_A10G021220.1	Ghir_A10G021220.1 [209-224]	0	16	0	20.5641	1xPhospho [S7]	894000.666354912	1159346.3206834	1164404.5	1467978.02965559	820846.417852449	936221.284357378	673149	375321.84375	1164404.5	590519.9375	554382.125	408198.125
High	SDPPVIEPSSPK	[K].SDPPVIEPSSPK.[V]	0.00055681	0	17	Ghir_A01G019900.1	Ghir_A01G019900.1 [148-159]	0	12	0	51.4367	1xPhospho [S]	1182309.25409853	2124428.87484156	1201988.375	2000211.32346396	1331886.70657315	1282584.75700436	890234.5625	687753.5625	1201988.375	804620.125	899527.8125	559214.6875
High	SDPPSASTLSDAEVSVK	[K].SDPPSASTLSDAEVSVK.[E]	1.86735E-10	0	35	Ghir_A09G016910.1	Ghir_A09G016910.1 [30-46]	0	17	0	62.9166	1xPhospho [T/S]	1499896.02533503	1006788.92732741	1580532	1249986.45735596	1533747.82929707	1484630.98807383	1129365.5	325933.5625	1580532	502829	1035860.5	647308.0625
High	SDPGSIGGGSGDLR	[R].SDPGSIGGGSGDLR.[V]	0.000158998	0	4	Ghir_A09G004800.1	Ghir_A09G004800.1 [10-23]	0	14	0	43.4930	1xPhospho [S5]	496050.167961846	503249.428319719	374658.46875	711870.729203361	557160.899957731	967213.043262749	373507.1875	162919.828125	374658.46875	286362.5	376294.5625	421710.71875
High	SDSVVAELGSIR	[K].SDSVVAELGSIR.[A]	3.0456E-06	0	21	Ghir_A09G019320.1	Ghir_A09G019320.1 [82-93]	0	12	0	85.4844	1xPhospho [S]	253382.920341435		276373.03125	169463.392232816	155389.79386163		190787.84375		276373.03125	68169.625	104946.9453125
High	SDDEGNEELVAK	[R].SDDEGNEELVAK.[R]	9.50288E-06	0	8	Ghir_D10G012580.1	Ghir_D10G012580.1 [125-136]	0	12	0	37.6214	1xPhospho [S1]	336453.912042474	368593.450644045	412662.40625	722898.837012269	671496.395848695	582658.620845925	253337.1875	119326.875	412662.40625	290798.75	453514.3125	254042.671875
High	SASTAPPQQGSNVGPR	[R].SASTAPPQQGSNVGPR.[A]	1.24813E-07	0	3	Ghir_A10G021170.2	Ghir_A10G021170.2 [100-115]	0	16	0	27.5337	1xPhospho [S1]	552922.810716713	612381.453893701	837371.125	825053.482996008	1142911.31886994	740596.839479035	416330.15625	198249.765625	837371.125	331892.25	771897.875	322904.6875
High	SASSCPSPPK	[K].SASSCPSPPK.[T]	0.00389449	0	4	Ghir_D11G013310.2; Ghir_A11G013320.1	Ghir_D11G013310.2 [2854-2863]; Ghir_A11G013320.1 [2683-2692]	0	10	0	19.2975	1xCarbamidomethyl [C5]; 1xPhospho [S7]	185579.72448384	504020.987390914	216895.453125	762133.373647808	263607.228475945	456763.967099959	139734.578125	163169.609375	216895.453125	306581.53125	178034.6875	199151.84375
High	SASSAPPPQQGSNVGPR	[R].SASSAPPPQQGSNVGPR.[A]	1.24203E-05	0	1	Ghir_A05G030460.2	Ghir_A05G030460.2 [100-116]	0	17	0	26.9855	1xPhospho [S1]	459861.57250263		877453.5625	732709.393865351	951124.267560863	691938.610439207	346258.53125		877453.5625	294745.21875	642369	301689.40625
High	SASPSGSIIAQDDDTR	[K].SASPSGSIIAQDDDTR.[S]	2.26323E-09	0	16	Ghir_A01G020840.1	Ghir_A01G020840.1 [343-358]	0	16	0	50.1335	1xPhospho [S]	1556325.29443123	2285683.85195734	1920886.75	1954052.83486379	1484616.40690194	1824051.46614131	1171854.625	739957.5625	1920886.75	786052.0625	1002678.1875	795297.4375
High	SASPSGSIIAPDDDTR	[K].SASPSGSIIAPDDDTR.[S]	2.95806E-09	0	39	Ghir_D01G022400.1	Ghir_D01G022400.1 [343-358]	0	16	1	56.4807	1xPhospho [S]	2294520.39816341	3484254.96935529	2907602.5	4469848.70713231	2433313.42485881	3672895.30731109	1727687.875	1127977.875	2907602.5	1798075.125	1643407.875	1601404.5
High	SASPSEDVSK	[R].SASPSEDVSK.[F]	0.000768626	0	14	Ghir_A07G024330.1	Ghir_A07G024330.1 [93-102]	0	10	0	15.9034	1xPhospho [S3]	529608.27892607	975786.307338275	380776.3125	1201421.14404364	328240.048328657	152654.103061991	398775.1875	315896.90625	380776.3125	483292.75	221686.3125	66558.109375
High	SASNSDPSILTK	[R].SASNSDPSILTK.[I]	7.69883E-07	0	22	Ghir_A07G016180.1	Ghir_A07G016180.1 [17-28]	0	12	0	53.3590	1xPhospho [S]	6936556.85977393	8846401.89582107	5751725.25	8145236.90912311	10690401.9953701	10594804.8859796	5222967.375	2863896.5	5751725.25	3276564.5625	7220069	4619398.8125
High	SASNLSTSSTSATSPIVSR	[K].SASNLSTSSTSATSPIVSR.[D]	2.33021E-06	0	5	Ghir_D13G014350.1	Ghir_D13G014350.1 [220-238]	0	19	0	53.2311	1xPhospho [S/T]
High	SASNLNTTSTSATSPIVSR	[K].SASNLNTTSTSATSPIVSR.[D]	9.43403E-08	0	2	Ghir_A13G013650.1	Ghir_A13G013650.1 [221-239]	0	19	0	52.8302	1xPhospho [T/S]
High	SASMPIQMPLK	[R].SASMPIQMPLK.[G]	0.00461547	0	9	Ghir_D03G007180.1	Ghir_D03G007180.1 [107-117]	0	11	0	54.2401	1xPhospho [S3]; 2xOxidation [M4; M8]	8798990.01752613	9420528.14202694	3574589.5	3587415.19303826	6879713.58319575	6304404.21352484	6625309.75	3049761.6875	3574589.5	1443100.75	4646411.5	2748758.25
High	SASMPIQMPLK	[R].SASMPIQMPLK.[G]	0.000119452	0	30	Ghir_D03G007180.1	Ghir_D03G007180.1 [107-117]	0	11	0	77.2864	1xPhospho [S]; 1xOxidation [M]	3270114.51754837	1554546.20352727	2393390.84375	1617026.64332291	1439333.47393763	1369088.75710137	2462273.6875	503262.171875	2393390.84375	650477.359375	972095.0625	596930.953125
High	SASMPIQMPLK	[R].SASMPIQMPLK.[G]	9.30782E-05	0	5	Ghir_D03G007180.1	Ghir_D03G007180.1 [107-117]	0	11	0	88.8499	1xPhospho [S3]	131805.447244372		188906.390625				99244.5625		188906.390625
High	SASLRYPNSSSGSK	[R].SASLRYPNSSSGSK.[K]	8.34222E-05	0	4	Ghir_A11G006810.1	Ghir_A11G006810.1 [76-89]	1	14	1	38.5474	1xPhospho [S]	406556.545873639		530698.875		368842.875004219	565871.331500253	306121.84375		530698.875		249108.59375	246723.3125
High	SASLQNASGDPVR	[K].SASLQNASGDPVR.[G]	7.49532E-06	0	8	Ghir_A05G020800.2	Ghir_A05G020800.2 [52-64]	0	13	0	38.6041	1xPhospho [S]	784341.822591854	874403.947335768	755295.5625	588913.425376239	510332.537568491	567957.060970275	590580	283075.8125	755295.5625	236900.765625	344667.6875	247632.703125
High	SASINADSYMR	[R].SASINADSYMR.[L]	0.000222192	0	5	Ghir_A08G026390.1	Ghir_A08G026390.1 [98-108]	0	11	0	38.1808	1xPhospho [S]; 1xOxidation [M10]	611730.103204687	854267.153300488	566648.8125	547465.304505979	737705.137281763	776423.537254484	460609.84375	276556.8125	566648.8125	220227.53125	498230.28125	338525.34375
High	SASINADSYMR	[R].SASINADSYMR.[L]	0.0043176	0	2	Ghir_A08G026390.1	Ghir_A08G026390.1 [98-108]	0	11	0	57.1004	1xPhospho [S]	283491.843218256		318931.09375				213458.734375		318931.09375
High	SASGGVNNALASPSNR	[R].SASGGVNNALASPSNR.[Y]	5.65863E-08	0	5	Ghir_A05G021460.4	Ghir_A05G021460.4 [540-555]	0	16	0	40.5848	1xPhospho [S12]	1301280.56330006	890298.855743045	1233179.75	1124825.35755549	1367881.05344948	1344518.24683723	979815.5	288221.5625	1233179.75	452480.75	923837.625	586218.0625
High	SDDGGESSETDSPSDSLR	[R].SDDGGESSETDSPSDSLR.[D]	0.00418861	0	1	Ghir_A13G021370.1	Ghir_A13G021370.1 [619-636]	0	18	0	35.9541	1xPhospho [S8]
High	SATAPTTAPPK	[K].SATAPTTAPPK.[N]	0.0043703	0	4	Ghir_A05G022930.1	Ghir_A05G022930.1 [66-76]	0	11	0	28.4845		207764.551978973	663583.611993713	356537	535155.284038515	303394.054534039	306369.688004053	156438.921875	214825.734375	356537	215275.609375	204905.859375	133579.03125
High	SDALEEDNRSSPLTR	[R].SDALEEDNRSSPLTR.[E]	0.000668282	0	4	Ghir_A07G008110.2	Ghir_A07G008110.2 [284-298]	1	15	0	46.5684	1xPhospho [S]	380923.049075222		297314.09375		212592.834510522		286820.78125		297314.09375		143580.65625
High	SDAAVSPSGLGNTTK	[R].SDAAVSPSGLGNTTK.[T]	2.01852E-07	0	12	Ghir_D05G013550.1; Ghir_A05G013810.1	Ghir_D05G013550.1 [276-290]; Ghir_A05G013810.1 [276-290]	0	15	0	45.6598	1xPhospho [S6]	3404402.82407909	5072022.95429634	4356637	5322021.88888916	4810904.03201411	5561197.74843788	2563387.75	1641995.125	4356637	2140876.75	3249181.75	2424715.75
High	SCSNDIVCGR	[R].SCSNDIVCGR.[D]	0.000224913	0	20	Ghir_A05G035600.5	Ghir_A05G035600.5 [131-140]	0	10	0	36.5956	2xCarbamidomethyl [C2; C8]; 1xPhospho [S3]	2416023.45686658	1330999.63212512	2349113.25	2203827.20256653	4406427.95015336	2517127.74720052	1819175.125	430892.15625	2349113.25	886528.1875	2976007.25	1097482.875
High	SCSMVVIEER	[R].SCSMVVIEER.[G]	0.000193175	0	16	Ghir_D13G014050.15; Ghir_A13G013330.2	Ghir_D13G014050.15 [446-455]; Ghir_A13G013330.2 [446-455]	0	10	0	46.8539	1xCarbamidomethyl [C2]; 1xPhospho [S]; 1xOxidation [M4]	3368040.45669169	3003522.89356382	3041347.875	4172293.64071903	3833556.51079192	3607992.39180021	2536008.25	972347.71875	3041347.875	1678378.375	2589102.125	1573106.4375
High	SCSMVVIEER	[R].SCSMVVIEER.[G]	0.000916881	0	12	Ghir_D13G014050.15; Ghir_A13G013330.2	Ghir_D13G014050.15 [446-455]; Ghir_A13G013330.2 [446-455]	0	10	0	63.6021	1xCarbamidomethyl [C2]; 1xPhospho [S]	1292051.2693314	443617.314074698	1294176.5	614029.327202576	737074.611330458	822521.59527769	972866.1875	143614.78125	1294176.5	247004.078125	497804.4375	358624.375
High	SCDVVEGGK	[R].SCDVVEGGK.[C]	0.00524211	0	4	Ghir_D03G009080.1	Ghir_D03G009080.1 [97-105]	0	9	1	26.0735	1xCarbamidomethyl [C2]	3821828.97629727	6283657.58129308	3218849.5	4929575.92095859	2976931.78229024	3334689.62035674	2877694	2034244.5625	3218849.5	1983008.46875	2010556.09375	1453944.78125
High	SAYSPSFSSYTASTASR	[R].SAYSPSFSSYTASTASR.[S]	4.27201E-10	0	11	Ghir_D11G009730.1	Ghir_D11G009730.1 [24-40]	0	17	0	66.4613	1xPhospho [S/Y]	684195.196904085		703833.375		478565.680494828	411184.322205622	515173.34375		703833.375		323213.03125	179278.84375
High	SAVNSAVSNEAR	[K].SAVNSAVSNEAR.[M]	0.000595343	0	1	Ghir_A10G015080.1	Ghir_A10G015080.1 [49-60]	0	12	0	39.1250
High	SAVILASEAAR	[K].SAVILASEAAR.[M]	0.00543622	0	1	Ghir_D08G011530.1	Ghir_D08G011530.1 [266-276]	0	11	0	61.0000				252387.125						252387.125
High	SAVLHSQPK	[K].SAVLHSQPK.[S]	0.0034493	0	13	Ghir_A08G017090.1	Ghir_A08G017090.1 [150-158]	0	9	0	28.3815	1xPhospho [S6]	1301599.44952175		1894492.953125		1045420.37906115	573426.882115416	980055.609375		1894492.953125		706054.578125	250017.578125
High	SAVEEVKSSPEATR	[R].SAVEEVKSSPEATR.[L]	1.04746E-05	0	3	Ghir_D11G018830.3	Ghir_D11G018830.3 [77-90]	1	14	0	31.1795	1xPhospho [T/S]	693862.469176583		971325.6875		933975.229492727	232409.199932045	522452.4375		971325.6875		630786.90625	101331.8125
High	SAVAALSEISENEK	[K].SAVAALSEISENEK.[N]	1.91095E-07	0	1	Ghir_A11G017920.1; Ghir_D11G017960.1	Ghir_A11G017920.1 [9-22]; Ghir_D11G017960.1 [9-22]	0	14	0	71.1098		41392.4125968349		780983.4375				31166.935546875		780983.4375
High	SATPTQMQSPTALQIR	[K].SATPTQMQSPTALQIR.[Q]	0.000567064	0	3	Ghir_A10G024140.2	Ghir_A10G024140.2 [474-489]	0	16	0	60.8131	1xPhospho [S/T]; 1xOxidation [M7]	342790.27900649		451890.9375				258108.234375		451890.9375
High	SATPTQMQSPTALQIR	[K].SATPTQMQSPTALQIR.[Q]	1.5882E-06	0	1	Ghir_A10G024140.2	Ghir_A10G024140.2 [474-489]	0	16	0	70.1665	1xPhospho [S9]			281835.25						281835.25
High	SATPIPTTSGLSFSK	[R].SATPIPTTSGLSFSK.[S]	9.22975E-09	0	4	Ghir_A02G006790.1	Ghir_A02G006790.1 [762-776]	0	15	0	77.5807	1xPhospho [S/T]	222072.638706716		178201.90625		353395.937739248		167212.375		178201.90625		238676.0625
High	SASYEDVK	[K].SASYEDVK.[A]	0.00399017	0	47	Ghir_A11G031920.1	Ghir_A11G031920.1 [341-348]	0	8	0	23.9844	1xPhospho [S3]	52314350.2517149	98374145.6861463	57343112	56396877.928155	40148554.1739502	48647484.9223559	39390745.3125	31847227.25	57343112	22686634.375	27115475.3125	21210596.75
High	SFLLTPDNK	[R].SFLLTPDNK.[T]	0.00389449	0	5	Ghir_D01G002590.1; Ghir_A01G002660.1	Ghir_D01G002590.1 [95-103]; Ghir_A01G002660.1 [95-103]	0	9	0	78.7005	1xPhospho [T5]	193321.456872344		72006.1328125		170123.415965758	133961.378484604	145563.8125		72006.1328125		114897.71875	58407.96875
High	SDSWSPLPSDSR	[R].SDSWSPLPSDSR.[N]	0.00128885	0	10	Ghir_A08G018260.1	Ghir_A08G018260.1 [314-325]	0	12	0	64.4517	1xPhospho [S5]	1486922.77014308		1194779.25	789630.697317496	1269377.97304323	745251.089907542	1119597.125		1194779.25	317642.8125	857310.75	324933.96875
High	SESNGNVETPASER	[R].SESNGNVETPASER.[E]	2.35594E-08	0	27	Ghir_A11G001940.1	Ghir_A11G001940.1 [654-667]	0	14	0	24.1441	1xPhospho [S]	2508358.50107219	2813192.02222659	3374552.296875	4588968.42986823	3022707.44812718	4350426.39767296	1888699.953125	910730.8125	3374552.296875	1845993.125	2041472	1896812.140625
High	SESNGNVELETAASER	[R].SESNGNVELETAASER.[E]	1.57482E-10	0	18	Ghir_D08G011930.1	Ghir_D08G011930.1 [655-670]	0	16	0	52.4701	1xPhospho [S]	2452492.4032632	1828820.87740592	2326295.5	2595676.63034591	2290241.64048835	2117091.42162856	1846634.875	592054.6875	2326295.5	1044156.5	1546780.25	923064.625
High	SESLSSLTYK	[R].SESLSSLTYK.[G]	3.99508E-05	0	25	Ghir_D10G013930.1	Ghir_D10G013930.1 [41-50]	0	10	0	63.8631	1xPhospho [S3]	7022861.45363427	6166071.1293846	6026747.171875	5614078.74905925	6474303.95091352	6450929.96097079	5287951.5	1996177.625	6026747.171875	2258361.75	4372606.5	2812644.359375
High	SESLSPLTYK	[R].SESLSPLTYK.[G]	3.80526E-05	0	25	Ghir_A10G013670.2	Ghir_A10G013670.2 [41-50]	0	10	0	70.6026	1xPhospho [S3]	3696076.03809887	2166278.9802086	3506806.5	2672306.28732578	2633850.56801491	2979992.90572797	2783006.75	701301.9375	3506806.5	1074982.125	1778846.375	1299294.875
High	SESGKLMLK	[R].SESGKLMLK.[K]	0.00290999	0	14	Ghir_A07G018910.1	Ghir_A07G018910.1 [464-472]	1	9	0	46.0756	1xPhospho [S]; 1xOxidation [M7]	2643702.61628864		2737859.125		794065.051325151		1990609		2737859.125		536294.5625
High	SESGHLDMPSAK	[K].SESGHLDMPSAK.[K]	0.000161927	0	8	Ghir_A05G009580.1	Ghir_A05G009580.1 [410-421]	0	12	0	25.3950	1xPhospho [S]; 1xOxidation [M8]	196414.095011079		233630.40625		495960.414079323		147892.453125		233630.40625		334961.0625
High	SESFSSLTFK	[R].SESFSSLTFK.[G]	0.0001124	0	13	Ghir_D05G033640.4	Ghir_D05G033640.4 [4-13]	0	10	0	81.0410	1xPhospho [S]	265700.038132213	394450.042875767	215777.0625	116725.473220682	422108.598733106	308163.527875385	200062.171875	127697.578125	215777.0625	46954.87109375	285083.125	134361.15625
High	SESENIKQSESK	[K].SESENIKQSESK.[K]	0.000266687	0	5	Ghir_D03G007250.1; Ghir_A02G013590.1	Ghir_D03G007250.1 [150-161]; Ghir_A02G013590.1 [150-161]	1	12	0	18.7994	1xPhospho [S]	436378.41512225		466432.90625		488763.710156065	68938.9253134852	328576.59375		466432.90625		330100.5625	30057.787109375
High	SESELGEPLTR	[R].SESELGEPLTR.[L]	0.00209606	0	4	Ghir_D01G001960.1	Ghir_D01G001960.1 [547-557]	0	11	0	56.6339		388947.06227805	447738.682812873	541480.1875	326233.196216352			292862.5625	144949.015625	541480.1875	131233.03125
High	SESEAFETQEPTSPK	[K].SESEAFETQEPTSPK.[V]	0.00029937	0	2	Ghir_A05G018670.1	Ghir_A05G018670.1 [62-76]	0	15	0	44.8639	1xPhospho [T/S]	272581.854717968				402279.166019549		205243.921875				271690.75
High	SESDITSLAPSSPSR	[K].SESDITSLAPSSPSR.[S]	3.96618E-07	0	14	Ghir_A10G007840.1	Ghir_A10G007840.1 [6-20]	0	15	0	59.2965	1xPhospho [S]	1580303.24735206	956336.030019416	2131757	1233161.13522443	2001131.40249565	1801699.99772375	1189909.125	309600.15625	2131757	496060.71875	1351521.375	785552.0625
High	SESAQGEAAASAMGGR	[K].SESAQGEAAASAMGGR.[G]	2.50058E-05	0	1	Ghir_A12G000090.1	Ghir_A12G000090.1 [531-546]	0	16	0	13.1439	1xPhospho [S11]; 1xOxidation [M13]	239760.064428204	359622.182052959	157231.9375	366177.886751124	117965.392658296	163978.971532888	180530.34375	116422.5546875	157231.9375	147301.484375	79671.3046875	71495.8203125
High	SESAQGEAAASAMGGR	[K].SESAQGEAAASAMGGR.[G]	4.09351E-05	0	1	Ghir_A12G000090.1	Ghir_A12G000090.1 [531-546]	0	16	0	27.2618	1xOxidation [M13]
High	SESAPVNIPVR	[R].SESAPVNIPVR.[K]	0.00019554	0	10	Ghir_A05G040000.3	Ghir_A05G040000.3 [461-471]	0	11	0	68.5020	1xPhospho [S]	1319908.06734622	564365.970864107	1276453	664590.319407238	857627.915787976	713087.257188207	993841.3125	182705.4375	1276453	267343.125	579223.5625	310910.34375
High	SESAPVNIAAPK	[R].SESAPVNIAAPK.[L]	5.98427E-06	0	9	Ghir_A12G000130.2	Ghir_A12G000130.2 [265-276]	0	12	0	58.0273	1xPhospho [S]	1704568.89373804	939925.751428088	1357844.625	980848.034334904	1421201.32991167	1761879.44749703	1283476.5	304287.5625	1357844.625	394563.34375	959849	768190.0625
High	SEQTSDPNSEDEADIGGK	[K].SEQTSDPNSEDEADIGGK.[R]	3.98092E-11	0	7	Ghir_D13G025010.1	Ghir_D13G025010.1 [296-313]	0	18	0	31.3796	1xPhospho [S9]	723913.018464439	1066225.81096796	855886.5	1749847.32954066	1328164.90533889	1249730.56685971	545079.375	345175.40625	855886.5	703906.8125	897014.1875	544890.0625
High	SEQNTISPPIPTK	[R].SEQNTISPPIPTK.[W]	5.65139E-05	0	9	Ghir_A13G011070.1	Ghir_A13G011070.1 [915-927]	0	13	0	65.2178	1xPhospho [S7]	677008.418262364	734932.941033816	733002.1875	703042.105871726	651244.838804488	583362.847058798	509761.96875	237924.0625	733002.1875	282811.03125	439836.84375	254349.71875
High	SESVIETYR	[R].SESVIETYR.[R]	0.000664229	0	12	Ghir_A12G000620.1	Ghir_A12G000620.1 [60-68]	0	9	0	53.0236	1xPhospho [S3]	2239982.32544259	1231437.81560851	1187892.125	1787199.80103189	1404315.80144158	2692789.59544138	1686622.75	398660.4375	1187892.125	718932.5	948444.875	1174072.5
High	SFGDMSEAVGR	[R].SFGDMSEAVGR.[D]	8.67391E-06	0	34	Ghir_D05G005820.1	Ghir_D05G005820.1 [216-226]	0	11	0	41.7445	1xPhospho [S1]; 1xOxidation [M5]	4709273.87150895	3107831.83031104	3400722.75	4957998.93448916	7137835.46262001	5008388.87964141	3545906.75	1006116.25	3400722.75	1994442.125	4820741.5	2183687.75
High	SFGDMSEAVGR	[R].SFGDMSEAVGR.[D]	3.69123E-05	0	13	Ghir_D05G005820.1	Ghir_D05G005820.1 [216-226]	0	11	1	67.4465	1xPhospho [S1]	1306000.46120626	1321817.56757236	574277.25	1030722.00323416	1181275.88715367	670288.823831635	983369.40625	427919.59375	574277.25	414626.0234375	797808.484375	292249.96875
High	SFGDMNEAVGR	[R].SFGDMNEAVGR.[D]	8.21165E-06	0	32	Ghir_A05G005570.1	Ghir_A05G005570.1 [216-226]	0	11	0	42.1774	1xPhospho [S1]; 1xOxidation [M5]	4219210.30625872	3278841.00141972	2550048.25	3369801.4010167	5899385.3265378	3419427.1956276	3176907.25	1061478.03125	2550048.25	1355561.78125	3984318.75	1490890.875
High	SFGDMNEAVGR	[R].SFGDMNEAVGR.[D]	4.06868E-05	0	13	Ghir_A05G005570.1	Ghir_A05G005570.1 [216-226]	0	11	0	61.9796	1xPhospho [S1]	425101.044460908		729462.40625	174885.855977318	353737.459134022	455067.387924863	320085.15625		729462.40625	70350.90625	238906.71875	198412.125
High	SFGAAVIYNQEK	[R].SFGAAVIYNQEK.[A]	0.000222192	0	2	Ghir_A03G004100.1	Ghir_A03G004100.1 [238-249]	0	12	0	68.1189				966415.75						966415.75
High	SFGAAVIYNK	[R].SFGAAVIYNK.[ED]	0.00123514	0	2	Ghir_A08G000120.1; Ghir_A05G010560.1; Ghir_D05G010270.1; Ghir_D08G000170.1	Ghir_A08G000120.1 [233-242]; Ghir_A05G010560.1 [236-245]; Ghir_D05G010270.1 [236-245]; Ghir_D08G000170.1 [233-242]	0	10	0	67.1811		368224.79096858	259923.245598821	1651845.75	47454.5252926249			277259.46875	84146.4453125	1651845.75	19089.416015625
High	SFDELSDGEVYEDSE	[R].SFDELSDGEVYEDSE.[-]	8.4959E-05	0	83	Ghir_A07G018900.2	Ghir_A07G018900.2 [422-436]	0	15	0	76.9687	1xPhospho [S/Y]	1384741.36938742	1512922.21815576	1271325.01953125	5378043.71132708	6214263.19413352	2842340.1362056	1042658.359375	489787	1271325.01953125	2163412.51171875	4196980.53125	1239277.4375
High	SFDELSDGEVYEDSD	[R].SFDELSDGEVYEDSD.[-]	0.000113776	0	97	Ghir_D07G019280.1	Ghir_D07G019280.1 [422-436]	0	15	0	75.2140	1xPhospho [S/Y]	504990.841574258		867548.6953125	3166197.25229085	9774523.83698405	3413948.63033733	380239.1796875		867548.6953125	1273658.4375	6601504.46875	1488502.1875
High	SFDDSGLGPVPSR	[K].SFDDSGLGPVPSR.[W]	0.000144249	0	1	Ghir_A05G021350.1	Ghir_A05G021350.1 [150-162]	0	13	0	65.8636				389879.46875						389879.46875
High	SEVSSPLDNQSGLPR	[K].SEVSSPLDNQSGLPR.[S]	9.60783E-08	0	14	Ghir_A12G029230.2	Ghir_A12G029230.2 [1388-1402]	0	15	0	63.0641	1xPhospho [S]	992141.257614926		969811.1875	541070.540132171	926061.38153782	571871.714402128	747045.1875		969811.1875	217655.125	625442.0625	249339.515625
High	SEVSLATQEVR	[R].SEVSLATQEVR.[A]	9.65391E-05	0	22	Ghir_D13G008150.1	Ghir_D13G008150.1 [291-301]	0	11	0	61.8326	1xPhospho [S4]	7839477.12673038	3525119.70314736	7279772.5	3580224.70516285	4351372.90602652	4190270.60649634	5902832.5	1141207.25	7279772.5	1440208.25	2938824.25	1826983.25
High	SEVDPSELADSR	[K].SEVDPSELADSR.[E]	3.80078E-07	0	24	Ghir_A02G012410.1	Ghir_A02G012410.1 [837-848]	0	12	0	54.6904	1xPhospho [S1]	5792093.28061319	6318131.78272052	5868034.9375	6227905.90205379	5923892.96845608	7396648.13950873	4361229.1875	2045405.09375	5868034.9375	2505284.5	4000870.6875	3224983.1875
High	SEVDPSELADSQEVPEAK	[K].SEVDPSELADSQEVPEAK.[E]	4.89011E-13	0	26	Ghir_D03G007720.6	Ghir_D03G007720.6 [837-854]	0	18	0	66.8538	1xPhospho [S1]	4461295.81012049	4310312.96544174	5399739	5834618.06596088	5249497.36551434	4664559.41724898	3359188.5625	1395402.375	5399739	2347077.5625	3545398.3125	2033776.03125
High	SEVDDETLPNPSPVK	[K].SEVDDETLPNPSPVK.[G]	3.13968E-06	0	4	Ghir_D12G018880.1	Ghir_D12G018880.1 [213-227]	0	15	0	60.4224	1xPhospho [S12]	3146074.23098327	1830219.008469	2589825.25	2624934.90884662	3147444.00794036	2915885.99411716	2368876	592507.3125	2589825.25	1055926.15625	2125716.40625	1271343.875
High	SEVAGYVGEEQLGK	[R].SEVAGYVGEEQLGK.[A]	1.13512E-08	0	6	Ghir_A04G003900.1	Ghir_A04G003900.1 [76-89]	0	14	0	59.7824		1759785.45307984	1286956.83850687	3698694.25	1397937.77585	720855.514597123	835858.208433281	1325052.5	416633.9296875	3698694.25	562345.015625	486850.40625	364439.21875
High	SESVPELDVTR	[R].SESVPELDVTR.[D]	0.000240481	0	7	Ghir_D10G004960.3	Ghir_D10G004960.3 [239-249]	0	11	1	66.9523	1xPhospho [S]	714158.965281631	249268.81891507	898378.4375	301734.44038509	426993.590096508	390909.731602974	537734.938476563	80697.2265625	898378.4375	121377.9765625	288382.34375	170439
High	SDSYDPDDQNGPNTR	[R].SDSYDPDDQNGPNTR.[Q]	3.92781E-08	0	7	Ghir_D13G007390.2	Ghir_D13G007390.2 [287-301]	0	15	0	27.6033	1xPhospho [S]	303777.7755817	574032.51620986	534702.75	812387.783523168	631385.099016879	1009899.52289234	228733.28125	185834.84375	534702.75	326797.25	426424	440322.28125
High	SEPVPTTVSSSPALDDR	[R].SEPVPTTVSSSPALDDR.[T]	4.29771E-05	0	13	Ghir_A08G024330.1	Ghir_A08G024330.1 [347-363]	0	17	0	61.6687	1xPhospho [S/T]	785112.030244906		620552.25	380052.514187631	708205.943402313	841694.495267335	591159.9375		620552.25	152882.796875	478307.15625	366983.875
High	SEPDSPSPLQSTR	[K].SEPDSPSPLQSTR.[H]	3.32848E-05	0	9	Ghir_A08G023210.1	Ghir_A08G023210.1 [31-43]	0	13	0	42.3812	1xPhospho [S5]	1064512.7211567	780851.372262811	780775.4375	693868.951276829	1323744.79210221	989678.328913634	801538.1875	252789.5	780775.4375	279120.96875	894028.9375	431505.71875
High	SEEEEEGYR	[R].SEEEEEGYR.[K]	4.09351E-05	0	13	Ghir_A07G022290.1	Ghir_A07G022290.1 [302-310]; [317-325]	0	9	0	19.1973	1xPhospho [S1]	1227623.59421644	1521973.58197258	638796.3125	1206812.76699637	544714.686916291	939283.3836391	924354.5625	492717.25	638796.3125	485461.625	367888.65625	409533.21875
High	SEDNGDNGSEDEDEDMVAETEK	[R].SEDNGDNGSEDEDEDMVAETEK.[Q]	1.07726E-09	0	2	Ghir_A05G039740.2	Ghir_A05G039740.2 [40-61]	0	22	0	29.2457	1xPhospho [S9]; 1xOxidation [M16]
High	SEDNGDNGSEDEDEDMVAETEK	[R].SEDNGDNGSEDEDEDMVAETEK.[Q]	3.65149E-13	0	2	Ghir_A05G039740.2	Ghir_A05G039740.2 [40-61]	0	22	0	45.0225	1xPhospho [S9]	440646.721829355		373817.9375		481955.121862039		331790.46875		373817.9375		325502.1875
High	SEDNGDNGSEDEDEDMVAEAEK	[R].SEDNGDNGSEDEDEDMVAEAEK.[Q]	1.43212E-06	0	3	Ghir_D04G003310.3	Ghir_D04G003310.3 [40-61]	0	22	0	31.5533	1xPhospho [S9]; 1xOxidation [M16]	236348.581570504		144112.9375	349187.290603225	1163324.59075966	376336.072768174	177961.625		144112.9375	140466.71875	785684.5625	164084.796875
High	SEDNGDNGSEDEDEDMVAEAEK	[R].SEDNGDNGSEDEDEDMVAEAEK.[Q]	5.46914E-09	0	2	Ghir_D04G003310.3	Ghir_D04G003310.3 [40-61]	0	22	0	51.7242	1xPhospho [S]
High	SEATPPSAVAAAAK	[K].SEATPPSAVAAAAK.[S]	1.03104E-06	0	33	Ghir_A02G004770.1	Ghir_A02G004770.1 [16-29]	0	14	0	46.5528	1xPhospho [T4]	27646074.3804849	41514618.7796212	19446426	25236690.8360594	19862168.4253239	22205380.988306	20816458	13439766	19446426	10151902	13414484	9681680
High	SEALLNRTPQGEENSNEK	[K].SEALLNRTPQGEENSNEK.[V]	0.00336655	0	2	Ghir_D08G001370.1	Ghir_D08G001370.1 [216-233]	1	18	0	46.3435	1xPhospho [S/T]
High	SDYGSTLDDEQR	[K].SDYGSTLDDEQR.[H]	0.00272191	0	7	Ghir_A07G008180.1	Ghir_A07G008180.1 [48-59]	0	12	0	39.8742	1xPhospho [Y/S]	1098618.00410593	1809711.54174094	1133530.375	1620770.30371574	1925772.37702704	1222980.79344199	827218.1875	585868.3125	1133530.375	651983.3125	1300625.5	533227
High	SDYDNCNTGNAIK	[K].SDYDNCNTGNAIK.[S]	3.86621E-09	0	22	Ghir_A08G006270.1	Ghir_A08G006270.1 [67-79]	0	13	0	32.9074	1xCarbamidomethyl [C6]	8876108.52175916	18360495.5961182	17726331.1875	12705352.6518605	13368809.7923044	15473176.1399364	6683377.09375	5943948.703125	17726331.1875	5110951.1875	9029008.375	6746398.09375
High	SDVTTKPAEAK	[K].SDVTTKPAEAK.[E]	0.00324612	0	1	Ghir_D05G022780.1	Ghir_D05G022780.1 [25-35]	0	11	0	24.9426		160328.198055876		268471.65625				120721.125		268471.65625
High	SDVTDIGNK	[K].SDVTDIGNK.[K]	0.00326589	0	4	Ghir_A07G006760.1	Ghir_A07G006760.1 [284-292]	0	9	0	37.3782			813824.831931237	588024.6875	465156.436132205	271392.76877231	429995.164415579		263464.1875	588024.6875	187117.34375	183292.875	187480.484375
High	SDTIAESMPDALR	[R].SDTIAESMPDALR.[Q]	9.52619E-07	0	76	Ghir_D11G004500.1	Ghir_D11G004500.1 [10-22]	0	13	0	56.4017	1xPhospho [S/T]; 1xOxidation [M8]	17859737.417644	13398361.4092122	9311161.28125	14607315.1563654	18239990.8004396	16547260.8417058	13447713	4337528.5	9311161.28125	5876049	12318899.90625	7214705.5
High	SDTIAESMPDALR	[R].SDTIAESMPDALR.[Q]	5.55627E-08	0	102	Ghir_D11G004500.1	Ghir_D11G004500.1 [10-22]	0	13	0	79.3773	1xPhospho [T/S]	1094855.84393578	1299310.4471549	765899.28125	618958.066382557	1148063.46362083	1159737.86787597	824385.421875	420633.234375	765899.28125	248986.75	775377.5234375	505652.703125
High	SDTGFADGSANSVK	[K].SDTGFADGSANSVK.[T]	0.00153735	0	1	Ghir_A12G016480.1	Ghir_A12G016480.1 [294-307]	0	14	0	36.5243	1xPhospho [S12]	129760.514383445		239200.609375	277533.818681355	291466.508891965		97704.8046875		239200.609375	111642.8515625	196850.25
High	SDTDLDSYLLGDK	[K].SDTDLDSYLLGDK.[T]	1.94615E-07	0	1	Ghir_D13G001190.1; Ghir_A13G000900.1	Ghir_D13G001190.1 [339-351]; Ghir_A13G000900.1 [339-351]	0	13	0	82.4881				20026.72265625						20026.72265625
High	SEESTLETGK	[R].SEESTLETGK.[K]	0.0029635	0	2	Ghir_A06G010830.1	Ghir_A06G010830.1 [366-375]	0	10	0	24.3417	1xPhospho [S]	130076.41240862		217766.78125	289001.835038409		171745.510485961	97942.6640625		217766.78125	116256.0625		74882.078125
High	SEPIPVENNEPVK	[K].SEPIPVENNEPVK.[V]	8.21165E-06	0	5	Ghir_A05G027420.1; Ghir_D05G027430.1	Ghir_A05G027420.1 [366-378]; Ghir_D05G027430.1 [366-378]	0	13	0	58.6603		1195771.07942151	1943414.1473202	1617086.75	1364565.04829365	1029691.12330408	1383203.7783568	900370.8125	629152.625	1617086.75	548920.25	695431.375	603085.1875
High	SEGALGLYK	[R].SEGALGLYK.[G]	0.00718228	0	3	Ghir_D10G008540.1	Ghir_D10G008540.1 [227-235]	0	9	0	62.6309		430412.148748065	393020.44324554	871925	453441.130227512	141037.23115957		324084.21875	127234.765625	871925	182404.65625	95253.53125
High	SEPAPTTVSSSPALDDR	[R].SEPAPTTVSSSPALDDR.[T]	1.04111E-05	0	4	Ghir_D08G025220.1	Ghir_D08G025220.1 [344-360]	0	17	0	52.1645	1xPhospho [S]
High	SENYSSDIEASSPR	[K].SENYSSDIEASSPR.[N]	1.31996E-05	0	3	Ghir_D08G024810.1	Ghir_D08G024810.1 [290-303]	0	14	0	40.8092	1xPhospho [S/Y]	452995.319440417	545771.329677748	503936.5625	531319.412008828	653751.580856145	527078.97089613	341088.5	176685.6875	503936.5625	213732.5625	441529.84375	229809.609375
High	SENQTPLTVVR	[K].SENQTPLTVVR.[G]	0.0014733	0	1	Ghir_D09G000040.2	Ghir_D09G000040.2 [672-682]	0	11	0	62.1272
High	SENPVTGIDFK	[K].SENPVTGIDFK.[R]	0.00125026	0	1	Ghir_A02G012410.1; Ghir_D03G007720.6	Ghir_A02G012410.1 [896-906]; Ghir_D03G007720.6 [896-906]	0	11	0	71.2062				256888.15625						256888.15625
High	SENISTVEK	[K].SENISTVEK.[A]	0.000312395	0	17	Ghir_A01G009480.1	Ghir_A01G009480.1 [247-255]	0	9	0	32.9524	1xPhospho [S1]	3184232.83650108	4631042.53239578	3426782.25	4478755.09276259	3683760.35014999	4856056.6972995	2397608	1499234	3426782.25	1801657.875	2487933	2117270
High	SENISPTASPEKEETVESK	[K].SENISPTASPEKEETVESK.[K]	1.13369E-05	0	3	Ghir_D02G014640.3	Ghir_D02G014640.3 [282-300]	1	19	0	43.3292	2xPhospho [S5; S9]	537566.863075927		384932.90625	192309.893429245	864157.771541408	826076.233619496	404767.703125		384932.90625	77360.03125	583633.6875	360174.21875
High	SENISPTASPEKEETVESK	[K].SENISPTASPEKEETVESK.[K]	8.79121E-09	0	7	Ghir_D02G014640.3	Ghir_D02G014640.3 [282-300]	1	19	0	44.6921	1xPhospho [S/T]	563323.892748539	455150.736992943	877226.75		614349.515827484	543240.838845077	424161.78125	147348.5625	877226.75		414918.53125	236856.28125
High	SEISGISDEEEK	[R].SEISGISDEEEK.[H]	1.65731E-06	0	21	Ghir_A12G010660.4	Ghir_A12G010660.4 [783-794]	0	12	0	42.9967	1xPhospho [S7]	4526070.19903724	4737376.17219797	5140831	6612511.23957407	5778919.93573021	6744969.22173237	3407961.25	1533658	5140831	2659998.75	3902959	2940847.25
High	SEINPMLTPR	[R].SEINPMLTPR.[A]	0.00364299	0	7	Ghir_D06G006340.3	Ghir_D06G006340.3 [262-271]	0	10	0	55.6282	1xPhospho [T8]; 1xOxidation [M6]	1731857.93441405	1152393.31181336	1334438.875	1194806.37684288	1304857.88625649	1330887.12800674	1304024.125	373070.90625	1334438.875	480631.84375	881273.125	580274.8125
High	SELLLQSNPVYK	[K].SELLLQSNPVYK.[K]	2.00865E-05	0	1	Ghir_A04G010520.1	Ghir_A04G010520.1 [43-54]	0	12	0	77.7155
High	SEGSGDATGDVSESSSPVAAR	[K].SEGSGDATGDVSESSSPVAAR.[A]	1.97716E-06	0	3	Ghir_A06G012450.1	Ghir_A06G012450.1 [356-376]	0	21	0	31.2162	2xPhospho [S]
High	SEGSGDATGDVSESSSPVAAR	[K].SEGSGDATGDVSESSSPVAAR.[A]	8.7925E-19	0	28	Ghir_A06G012450.1	Ghir_A06G012450.1 [356-376]	0	21	0	32.9887	1xPhospho [S]	6371956.21855946	7447961.74577175	8591197.5	12262744.0972684	13146634.04606	13822618.4757571	4797844.25	2411171.4375	8591197.5	4932904.125	8878955.625	6026745
High	SEGSGDATGDVSESSSPMAAR	[K].SEGSGDATGDVSESSSPMAAR.[A]	3.13247E-15	0	16	Ghir_D06G011940.1	Ghir_D06G011940.1 [356-376]	0	21	0	25.6075	1xPhospho [S]; 1xOxidation [M18]	2824145.61020309	3391379.54765209	3898940.375	6424595.26559945	5839420.62895524	4590208.88296554	2126475.8125	1097910.78125	3898940.375	2584406.25	3943819.875	2001358.75
High	SEGSGDATGDVSESSSPMAAR	[K].SEGSGDATGDVSESSSPMAAR.[A]	1.9135E-15	0	15	Ghir_D06G011940.1	Ghir_D06G011940.1 [356-376]	0	21	0	35.6011	1xPhospho [S]	2651753.06673013	2392686.5849288	3594634.4375	3751262.53146838	3284651.35034661	4398750.44985486	1996670.6875	774598.171875	3594634.4375	1509011.21875	2218383.3125	1917881.71875
High	SEGAVGLYK	[R].SEGAVGLYK.[G]	0.00099231	0	5	Ghir_A10G006850.2	Ghir_A10G006850.2 [227-235]	0	9	0	50.1271		1737270.88639926	1949875.43569622	1372058.5	1548664.99865747	909479.941755783	1229725.3962697	1308099.875	631244.375	1372058.5	622977.6875	614243.3125	536167.6875
High	SISAEGLQSLK	[R].SISAEGLQSLK.[C]	2.36732E-05	0	2	Ghir_D05G001450.1	Ghir_D05G001450.1 [368-378]	0	11	0	69.2810	1xPhospho [S3]	52470.5623750753		306151.46875	55787.0304025684			39508.3671875		306151.46875	22441.3125
High	SISDANPTLK	[K].SISDANPTLK.[K]	0.00060263	0	3	Ghir_D01G020000.1	Ghir_D01G020000.1 [503-512]	0	10	0	46.7481	1xPhospho [S3]	566580.902447243		544663.5625	476504.798762486	453890.169775545	396034.481545441	426614.1875		544663.5625	191682.421875	306547.71875	172673.421875
High	SQESENHEETANAASR	[R].SQESENHEETANAASR.[R]	5.76972E-06	0	9	Ghir_A01G011740.2	Ghir_A01G011740.2 [435-450]	0	16	0	15.8413	1xPhospho [S4]	760197.838001875		557117.9375		523758.351589352	226341.426190351	572400.484375		557117.9375		353735.1953125	98686.2265625
High	SQENEELDNETSLSPKPR	[K].SQENEELDNETSLSPKPR.[K]	0.000352818	0	2	Ghir_A09G024370.2; Ghir_D09G023510.1	Ghir_A09G024370.2 [382-399]; Ghir_D09G023510.1 [382-399]	0	18	0	50.6976	1xPhospho [S14]	578032.543069526		947097.9375				435236.84375		947097.9375
High	SQDVVSPK	[K].SQDVVSPK.[V]	0.00285745	0	4	Ghir_D06G020320.1	Ghir_D06G020320.1 [1389-1396]	0	8	0	25.1544	1xPhospho [S6]	1448675.34878425	2715136.16005375	1710197.75	2290294.68369902	1278620.10370776	1259645.71070342	1090798.25	878986.625	1710197.75	921311.25	863552.6875	549213.125
High	SQDMEPDSLADQDESLGR	[K].SQDMEPDSLADQDESLGR.[S]	5.71391E-07	0	3	Ghir_A11G020020.1	Ghir_A11G020020.1 [64-81]	0	18	0	53.1805	1xPhospho [S15]; 1xOxidation [M4]					771528.942411878						521074.15625
High	SQDANISADVK	[K].SQDANISADVK.[E]	0.00299972	0	1	Ghir_A05G001600.1	Ghir_A05G001600.1 [134-144]	0	11	0	37.9081	1xPhospho [S7]		419072.024758359	364746.25		279648.670230925			135668.59375	364746.25		188868.734375
High	SPTVSQSPLTQK	[K].SPTVSQSPLTQK.[T]	3.3898E-05	0	8	Ghir_A07G023640.2	Ghir_A07G023640.2 [46-57]	0	12	0	41.2292	1xPhospho [S]	700594.211892663		587349.1875	527720.594578879	633166.368375314	478169.383520489	527521.1875		587349.1875	212284.875	427627.03125	208484.734375
High	SPTTTSSSPLHR	[R].SPTTTSSSPLHR.[L]	2.13467E-05	0	48	Ghir_A10G014290.1	Ghir_A10G014290.1 [10-21]	0	12	0	33.8338	1xPhospho [T/S]	3143494.25531001	869653.738166052	4202500.3125	1341901.80510174	2346582.653097	1847811.56616791	2366933.375	281538	4202500.3125	539803.5625	1584831.765625	805656.984375
High	SPTTTSSFPLHR	[R].SPTTTSSFPLHR.[L]	0.00676054	0	2	Ghir_D10G013270.1	Ghir_D10G013270.1 [10-21]	0	12	0	61.9034	1xPhospho [T/S]
High	SPTSVGGSGSLAER	[K].SPTSVGGSGSLAER.[S]	8.64243E-07	0	7	Ghir_A09G020190.1	Ghir_A09G020190.1 [276-289]	0	14	0	39.7480	1xPhospho [S/T]	489452.603570064	423529.267359693	384233.84375	450638.075141467	516633.910372812	440176.574645814	368539.46875	137111.5625	384233.84375	181277.078125	348923.5	191919.640625
High	SPTSLLSDQQLK	[K].SPTSLLSDQQLK.[V]	6.85826E-07	0	10	Ghir_A03G007360.1	Ghir_A03G007360.1 [38-49]	0	12	0	74.0512	1xPhospho [S/T]	229357.156276282			283378.362355082		228313.517610348	172697.34375			113993.921875		99546.0703125
High	SPTSETPVPSSPLK	[K].SPTSETPVPSSPLK.[L]	1.43563E-07	0	39	Ghir_A07G001900.4; Ghir_D07G001930.1	Ghir_A07G001900.4 [1535-1548]; Ghir_D07G001930.1 [1522-1535]	0	14	0	59.1670	1xPhospho [S/T]	5930133.59989672	6275724.50996215	9148941.375	8990564.36732166	8040194.49127284	9441869.71215777	4465168.375	2031676.34375	9148941.375	3616612.375	5430175.5	4116712.125
High	SPTSASSSSSFFADANAPR	[R].SPTSASSSSSFFADANAPR.[Q]	2.83829E-12	0	8	Ghir_A09G003910.2	Ghir_A09G003910.2 [25-43]	0	19	0	72.4618	1xPhospho [T/S]	258429.984263858		559097.3125	52737.516023198			194588.09375		559097.3125	21214.591796875
High	SQGTDLLGK	[K].SQGTDLLGK.[T]	0.00411307	0	9	Ghir_A11G016690.1	Ghir_A11G016690.1 [79-87]	0	9	0	52.7073		3543622.56792801	3315384.59898983	3103305.5	3617462.98027144	2379478.43711151	3672611.48096098	2668215	1073308.5	3103305.5	1455188	1607048.875	1601280.75
High	SQLNSLQEASGGK	[R].SQLNSLQEASGGK.[R]	3.28434E-07	0	3	Ghir_D05G013870.1	Ghir_D05G013870.1 [361-373]	0	13	0	47.2099		889136.463458426		864935.75	818805.387173504			669486.4375		864935.75	329378.84375
High	SQSVSLAESMPSIGK	[R].SQSVSLAESMPSIGK.[Y]	0.000352818	0	1	Ghir_A03G012370.1	Ghir_A03G012370.1 [197-211]	0	15	0	79.7515	1xPhospho [S3]	110963.886714793		106033.6640625				83551.6484375		106033.6640625
High	SQSPELSSPR	[R].SQSPELSSPR.[L]	0.000530361	0	30	Ghir_D10G007450.4	Ghir_D10G007450.4 [1071-1080]	0	10	1	28.3036	1xPhospho [S]	10088276.9560601	18557048.7974327	10735274	16213419.0710583	13917109.0888907	15855453.8951568	7596094.5	6007580	10735274	6522132.5	9399318	6913073.5
High	SQSLLLTSSK	[R].SQSLLLTSSK.[D]	0.000365935	0	2	Ghir_D11G029830.4	Ghir_D11G029830.4 [1292-1301]	0	10	0	61.5288	1xPhospho [S3]	409400.188387065		469949.65625	149575.946537997	463061.136653988		308263		469949.65625	60169.55078125	312741.59375
High	SQSGVMTAETGTYR	[K].SQSGVMTAETGTYR.[W]	1.7127E-07	0	8	Ghir_A01G016390.1	Ghir_A01G016390.1 [506-519]	0	14	0	33.2459	1xPhospho [T7]; 1xOxidation [M6]	708401.124317761	1802355.04020012	1051859.96875	930366.241594254	1820738.88562324	1018242.44077242	533399.5	583486.75	1051859.96875	374256.15625	1229688.125	443959.84375
High	SQSGVMTAETGTYR	[K].SQSGVMTAETGTYR.[W]	9.92893E-09	0	5	Ghir_A01G016390.1	Ghir_A01G016390.1 [506-519]	0	14	0	48.0808	1xPhospho [T7]	1112012.34599083	1497368.92710779	725464.625	500535.601899933	397331.432072309	768345.954007755	837303.625	484751.84375	725464.625	201349.234375	268349.15625	335003.46875
High	SQSFSLDK	[R].SQSFSLDK.[L]	0.00680159	0	2	Ghir_D07G014490.2	Ghir_D07G014490.2 [326-333]	0	8	0	50.0911	1xPhospho [S3]	430473.780301291	415127.932166093	472884.71875		341127.703568558	292784.941812081	324130.625	134391.75	472884.71875		230390.359375	127656
High	SQSFAFQDK	[R].SQSFAFQDK.[G]	0.00101058	0	5	Ghir_D09G021260.1	Ghir_D09G021260.1 [527-535]	0	9	0	54.8145	1xPhospho [S3]	985800.553615683	774530.534086786	631498.6875	522104.463091579	625452.269487097	633233.645338804	742270.875	250743.21875	631498.6875	210025.6875	422417.09375	276093.6875
High	SQRETPPLPSSR	[R].SQRETPPLPSSR.[G]	0.000530361	0	3	Ghir_D10G002830.1	Ghir_D10G002830.1 [158-169]	1	12	0	43.1031	1xPhospho [T/S]	554881.698043817		820257.5				417805.125		820257.5
High	SQPIEAAAEEVK	[K].SQPIEAAAEEVK.[S]	0.000177401	0	2	Ghir_D13G015270.1	Ghir_D13G015270.1 [79-90]	0	12	0	58.1779
High	SQPAEDESPQNIGLQR	[R].SQPAEDESPQNIGLQR.[N]	1.14621E-07	0	23	Ghir_A08G019640.1	Ghir_A08G019640.1 [339-354]	0	16	0	54.1694	1xPhospho [S8]	13291616.1550997	4911550.25100929	13379366.375	5505756.72156699	13607724.4825752	12733323.4768815	10008088.875	1590044.375	13379366.375	2214787.3125	9190366.25	5551805.8125
High	SQNIEPDSTNQDESLGR	[K].SQNIEPDSTNQDESLGR.[S]	1.53319E-09	0	18	Ghir_A02G017540.1	Ghir_A02G017540.1 [65-81]	0	17	0	41.3070	1xPhospho [S/T]	2831079.13918974	2960608.16602785	2677248.25	4077236.88255076	3767033.26984385	3484569.3566831	2131696.5	958454.6875	2677248.25	1640140.125	2544173.75	1519293.25
High	SQSVSLAESMPSIGK	[R].SQSVSLAESMPSIGK.[Y]	8.43462E-07	0	3	Ghir_A03G012370.1	Ghir_A03G012370.1 [197-211]	0	15	0	58.6911	1xPhospho [S3]; 1xOxidation [M10]	809819.601149391	479833.580628868	957919.375	885609.727223629	1554509.93329561	986573.297312793	609763.8125	155339.28125	957919.375	356252.0625	1049882.78125	430151.90625
High	SPTPSVDGQSPK	[R].SPTPSVDGQSPK.[SK]	5.44878E-05	0	5	Ghir_A08G019420.1	Ghir_A08G019420.1 [548-559]	0	12	0	29.0831	1xPhospho [S10]	497506.706251741	529317.998997624	521844.9375	873279.314544979	625772.275172811	808958.709448542	374603.90625	171359.15625	521844.9375	351291.9375	422633.21875	352710.875
High	SPTAASVSSSAFADANAPR	[R].SPTAASVSSSAFADANAPR.[Q]	6.85012E-09	0	2	Ghir_D09G003860.1	Ghir_D09G003860.1 [25-43]	0	19	0	65.7025	1xPhospho [S/T]
High	SPSKAASMFSGTVEK	[R].SPSKAASMFSGTVEK.[C]	0.000905797	0	2	Ghir_A06G017700.1	Ghir_A06G017700.1 [93-107]	1	15	0	51.7215	1xPhospho [S]; 1xOxidation [M8]
High	SPSKAASMFSGTQEK	[R].SPSKAASMFSGTQEK.[C]	1.14621E-07	0	6	Ghir_A13G001610.2	Ghir_A13G001610.2 [93-107]	1	15	0	41.0852	1xPhospho [S]; 1xOxidation [M8]	419149.30404203	440891.518371905	581246.3125	336661.967227952	1061816.25163634	167523.163488196	315603.71875	142732.34375	581246.3125	135428.1875	717128	73041.109375
High	SPSKAASMFSGTQEK	[R].SPSKAASMFSGTQEK.[C]	1.83793E-06	0	2	Ghir_A13G001610.2	Ghir_A13G001610.2 [93-107]	1	15	0	55.9765	1xPhospho [S]	225108.314349287		410333.5625				169498.125		410333.5625
High	SPSEVLTSSEK	[R].SPSEVLTSSEK.[Q]	0.00267276	0	1	Ghir_D08G027640.1	Ghir_D08G027640.1 [793-803]	0	11	0	47.0986	1xPhospho [S3]
High	SPSATHALIR	[K].SPSATHALIR.[G]	0.000194354	0	21	Ghir_D10G009100.1; Ghir_A10G016400.1	Ghir_D10G009100.1 [69-78]; Ghir_A10G016400.1 [69-78]	0	10	0	55.3874	1xPhospho [S]	1705422.2728609		2327387.9375		253857.81291619		1284119.0625		2327387.9375		171450.140625
High	SPRPPSPSLAAQR	[R].SPRPPSPSLAAQR.[L]	7.70775E-05	0	5	Ghir_D12G023860.1	Ghir_D12G023860.1 [406-418]	0	13	0	49.5400	1xPhospho [S6]	1488577.40096062		3467164.75		505575.622511922		1120843		3467164.75		341454.96875
High	SPQIVLGPGSVANK	[R].SPQIVLGPGSVANK.[L]	1.00378E-05	0	1	Ghir_A07G005210.1	Ghir_A07G005210.1 [44-57]	0	14	0	69.4909				172070.34375						172070.34375
High	SPPSPPVGEPAK	[R].SPPSPPVGEPAK.[T]	3.47332E-05	0	29	Ghir_A08G005800.3	Ghir_A08G005800.3 [333-344]	0	12	0	43.9541	1xPhospho [S]	8215196.35607406	12243117.4892503	9941059	13785180.7504265	8955281.93578335	12688810.7610396	6185735	3963534.75	9941059	5545331	6048206	5532398
High	SPPIDEVIK	[R].SPPIDEVIK.[A]	0.00524211	0	3	Ghir_A08G021410.1	Ghir_A08G021410.1 [109-117]	0	9	0	68.4305		130910.316375689		290477.875				98570.5625		290477.875
High	SPPDAPPLR	[K].SPPDAPPLR.[I]	0.00268904	0	48	Ghir_A09G019760.1	Ghir_A09G019760.1 [6-14]	0	9	0	55.2546	1xPhospho [S1]	9358370.77745277	5450788.2814181	7319719.5	6768818.89778869	7363722.83062337	9842194.16447909	7046502.5	1764615	7319719.5	2722876.25	4973301	4291256
High	SPPAISSPEAR	[R].SPPAISSPEAR.[W]	0.00210884	0	8	Ghir_D12G020940.1	Ghir_D12G020940.1 [491-501]	0	11	0	38.3340	1xPhospho [S]	1264055.68618931		1305030.4375	1174621.03978495	1180760.48181342	313335.152169612	951786.5625		1305030.4375	472511.9375	797460.390625	136616.015625
High	SPSLNGIITPAPR	[R].SPSLNGIITPAPR.[S]	5.65863E-08	0	13	Ghir_A10G015290.1	Ghir_A10G015290.1 [472-484]	0	13	0	81.5501	1xPhospho [S]	141131.100175121		153864.611328125				106266.4296875		153864.611328125
High	SPSTEETVSTSCAR	[R].SPSTEETVSTSCAR.[T]	9.19625E-10	0	10	Ghir_D10G015970.3	Ghir_D10G015970.3 [521-534]	0	14	0	27.2214	1xCarbamidomethyl [C12]; 1xPhospho [S]	2273156.12113215	3084986.61585544	2036968.5	3453532.90772736	3899922.43257698	3691472.17196551	1711601.375	998720.4375	2036968.5	1389244.25	2633924.25	1609504.125
High	SPSSSSSSLSSNR	[R].SPSSSSSSLSSNR.[S]	0.000458315	0	2	Ghir_A12G010660.4; Ghir_D12G010850.2	Ghir_A12G010660.4 [47-59]; Ghir_D12G010850.2 [47-59]	0	13	0	17.8505	1xPhospho [S3]
High	SPSSSGSTIAADATR	[R].SPSSSGSTIAADATR.[F]	2.63822E-07	0	4	Ghir_A13G020100.1	Ghir_A13G020100.1 [38-52]	0	15	0	39.0964	1xPhospho [S]	204143.169067102		218787.28125		529877.96292246	393894.531208284	153712.15625		218787.28125		357868.25	171740.390625
High	SPSPQPLPLPSPR	[R].SPSPQPLPLPSPR.[GS]	4.06868E-05	0	17	Ghir_A09G022650.1	Ghir_A09G022650.1 [108-120]	0	13	0	78.6910	1xPhospho [S]	268573.946511087	272662.657914787	311407.15625	127876.749985148	333674.638815094	183492.248122698	202226.1171875	88270.6484375	311407.15625	51440.66796875	225356.71875	80003.7265625
High	SPSPPPPQPQPPPR	[R].SPSPPPPQPQPPPR.[G]	0.000325987	0	2	Ghir_A02G017790.1	Ghir_A02G017790.1 [153-166]	0	14	0	40.1974	1xPhospho [S]
High	SPSPPPPEPEKVEK	[R].SPSPPPPEPEKVEK.[V]	9.2414E-12	0	74	Ghir_A06G005560.2	Ghir_A06G005560.2 [335-348]	1	14	0	44.9960	1xPhospho [S]	12428742.2764369	7588617.74633844	17022776	12838116.4340985	24683183.4524859	14092067.7311113	9358377.1796875	2456706.8125	17022776	5164357.75	16670494.5	6144226.5
High	SPSPPPPEPEK	[R].SPSPPPPEPEK.[V]	0.000763965	0	31	Ghir_A06G005560.2	Ghir_A06G005560.2 [335-345]	0	11	0	30.6751	1xPhospho [S]	5156126.12294775	8391348.65346868	6735148.5	11377023.5917851	6578714.2733504	9913927.117416	3882369.75	2716579.5	6735148.5	4576607.5	4443123	4322532
High	SPSPLLLPAR	[K].SPSPLLLPAR.[D]	0.00099231	0	1	Ghir_D07G015790.1	Ghir_D07G015790.1 [161-170]	0	10	0	78.2428				16016.19140625						16016.19140625
High	SPSLNGIITPATAPK	[R].SPSLNGIITPATAPK.[F]	1.50725E-07	0	9	Ghir_A09G022650.1	Ghir_A09G022650.1 [472-486]	0	15	0	82.7523	1xPhospho [S]	76670.0205507991		91960.6328125	22499.9258567621			57729.65234375		91960.6328125	9050.990234375
High	SPNSLSDNPPGR	[R].SPNSLSDNPPGR.[F]	8.54775E-05	0	1	Ghir_A05G018290.1	Ghir_A05G018290.1 [499-510]	0	12	0	30.5055	1xPhospho [S1]			222041.640625		261259.193697568				222041.640625		176448.875
High	SQSVSPAESMPSIGK	[R].SQSVSPAESMPSIGK.[Y]	1.54817E-08	0	2	Ghir_D02G013900.1	Ghir_D02G013900.1 [113-127]	0	15	0	64.2102	1xPhospho [S3]	533189.75696358	409009.709089586	838612.5			255464.21366593	401471.90625	132411.0625	838612.5			111383.9375
High	SQTGDFDHNR	[R].SQTGDFDHNR.[W]	0.000161927	0	14	Ghir_A02G015540.1	Ghir_A02G015540.1 [222-231]	0	10	0	23.4933	1xPhospho [T3]	2158556.93771543		1469858.75	254651.349508625	1820249.63459384	550470.38336088	1625312.484375		1469858.75	102437.9765625	1229357.6953125	240008.40625
High	SSGSSPMLLPLSTK	[R].SSGSSPMLLPLSTK.[D]	0.000134091	0	7	Ghir_A09G017080.1	Ghir_A09G017080.1 [252-265]	0	14	0	80.9158	1xPhospho [S]; 1xOxidation [M7]	62541.272304832		64119.62109375				47091.234375		64119.62109375
High	SSGSIPQLK	[K].SSGSIPQLK.[G]	0.00132863	0	15	Ghir_D05G016350.2	Ghir_D05G016350.2 [610-618]	0	9	0	52.7081	1xPhospho [S4]	4488364.1392813	5915604.59846332	3253942.25	7516800.69835094	3637679.1612444	4263417.53070469	3379570	1915092.65625	3253942.25	3023765.0625	2456810.75	1858875.75
High	SSGPQSGGVTPSGR	[K].SSGPQSGGVTPSGR.[Q]	6.75872E-06	0	11	Ghir_A05G011730.1	Ghir_A05G011730.1 [132-145]	0	14	0	21.3377	1xPhospho [S/T]	484345.153176298	1237432.38459141	733368.84375	1456319.04509607	885379.802740065	1281187.80814659	364693.75	400601.09375	733368.84375	585829.90625	597966.59375	558605.609375
High	SSGMSTSMSMSIGGR	[R].SSGMSTSMSMSIGGR.[S]	1.5902E-09	0	27	Ghir_A09G022710.1	Ghir_A09G022710.1 [856-870]	0	15	0	18.8357	1xPhospho [S/T]; 3xOxidation [M4; M8; M10]	1388362.08825562	1251501.24734001	704128.375	2112957.64509494	1426514.27566882	1319326.0780257	1045384.625	405155.6875	704128.375	849974.3125	963437.25	575234.125
High	SSGMSTSMSMSIGGR	[R].SSGMSTSMSMSIGGR.[S]	2.89378E-05	0	2	Ghir_A09G022710.1	Ghir_A09G022710.1 [856-870]	0	15	1	35.5659	1xPhospho [S9]; 2xOxidation [M4; M8]	288675678.389502	8230376.31428115	236045632	4059037.86338918	463958728.356757	494111001.648366	217361968	2664467	236045632	1632819.25	313347808	215435376
High	SSGLSGVVNK	[R].SSGLSGVVNK.[E]	6.50033E-05	0	12	Ghir_A11G017710.1	Ghir_A11G017710.1 [296-305]	0	10	0	47.1472	1xPhospho [S]	2853351.12241671		1899691.625	2334232.94602998	1924228.19690134	2905422.97940976	2148466.46875		1899691.625	938986.1875	1299582.59375	1266781.9375
High	SSGLESSSSSLNTGK	[K].SSGLESSSSSLNTGK.[G]	2.244E-08	0	9	Ghir_D05G033510.1	Ghir_D05G033510.1 [875-889]	0	15	0	34.9330	1xPhospho [S]	446072.913185264	732170.56070848	537301.8125	562021.070638376	685743.126710869	721942.782658184	335876.1875	237029.78125	537301.8125	226082.84375	463136.25	314771.40625
High	SSGGLSEDEIEK	[R].SSGGLSEDEIEK.[M]	5.9333E-05	0	10	Ghir_D12G001770.1	Ghir_D12G001770.1 [547-558]	0	12	0	45.0761	1xPhospho [S]	2364532.84656349	2966839.71455783	2152222.75	2888645.19714635	3419892.06440412	3593663.89155898	1780404.625	960472.0625	2152222.75	1162008.25	2309722	1566859.125
High	SSGGLSEDEIEK	[R].SSGGLSEDEIEK.[M]	5.57651E-07	0	6	Ghir_D12G001770.1	Ghir_D12G001770.1 [547-558]	0	12	0	49.3090		1820607.53707148	3261501.14521602	2106402.75	2896367.97999715	1560177.26360263	2563863.62610494	1370849.25	1055864.5	2106402.75	1165114.875	1053710.375	1117860
High	SSGGLSEDEIDK	[R].SSGGLSEDEIDK.[M]	3.5245E-06	0	8	Ghir_D11G022150.1	Ghir_D11G022150.1 [551-562]	0	12	0	44.6137	1xPhospho [S6]	1050898.16578935	1178359.70617738	1024350.5	1113420.71242234	1255899.9776441	1076154.3405789	791286.9375	381477.15625	1024350.5	447893.03125	848208	469209.78125
High	SSGGLSEDEIDK	[R].SSGGLSEDEIDK.[M]	1.59398E-05	0	6	Ghir_D11G022150.1	Ghir_D11G022150.1 [551-562]	0	12	0	44.3281		497559.995756349	666426.497794512	812007.1875	610064.226817436	478087.337698571	594426.448357289	374644.03125	215746.078125	812007.1875	245409.046875	322889.96875	259173.515625
High	SSGEVVHSGTPDR	[R].SSGEVVHSGTPDR.[Q]	0.000115169	0	14	Ghir_A13G023940.1	Ghir_A13G023940.1 [649-661]	0	13	0	23.4285	1xPhospho [T/S]	1112927.14915327	1352490.25025317	1032657.390625	740130.138936767	1537050.2824212	1105723.84994429	837992.4375	437849.4375	1032657.390625	297730.34375	1038090.90625	482102.265625
High	SSGDDSMEEDVLESK	[R].SSGDDSMEEDVLESK.[Q]	1.04366E-06	0	15	Ghir_D03G004480.1; Ghir_A02G014790.1	Ghir_D03G004480.1 [316-330]; Ghir_A02G014790.1 [378-392]	0	15	0	47.3173	1xPhospho [S]; 1xOxidation [M7]	1832733.14051723	2572068.08416227	1724549.25	3156113.47865019	2674406.15267123	3100797.57109203	1379979.375	832670.375	1724549.25	1269602.0625	1806236.75	1351966.4375
High	SSGDDSMEEDVLESK	[R].SSGDDSMEEDVLESK.[Q]	1.22856E-08	0	10	Ghir_D03G004480.1; Ghir_A02G014790.1	Ghir_D03G004480.1 [316-330]; Ghir_A02G014790.1 [378-392]	0	15	0	63.5930	1xPhospho [S6]	867094.695871692	676147.196103976	1106807.375	720307.666711014	1051695.16955396	716115.383315901	652889.8125	218893.015625	1106807.375	289756.40625	710292.4375	312230.625
High	SSGDDSMEEDMLESK	[R].SSGDDSMEEDMLESK.[Q]	4.52322E-06	0	7	Ghir_D03G004490.1	Ghir_D03G004490.1 [359-373]	0	15	0	29.4583	1xPhospho [S]; 2xOxidation [M7; M11]	816709.759783765	1172562.92582664	378026.8125	927302.981893487	657495.499313907	498022.427487239	614951.84375	379600.53125	378026.8125	373023.90625	444058.40625	217140.78125
High	SSGDDSMEEDMLESK	[R].SSGDDSMEEDMLESK.[Q]	1.40277E-05	0	1	Ghir_D03G004490.1	Ghir_D03G004490.1 [359-373]	0	15	0	38.9144	1xPhospho [S6]; 1xOxidation [M11]
High	SSGDDSMEEDMLESK	[R].SSGDDSMEEDMLESK.[Q]	1.3858E-05	0	1	Ghir_D03G004490.1	Ghir_D03G004490.1 [359-373]	0	15	0	63.2637	1xPhospho [S6]	271380.039430046		366753.5625		219011.063063725		204339		366753.5625		147915.390625
High	SSGVESSSSASITGK	[K].SSGVESSSSASITGK.[G]	1.86957E-08	0	8	Ghir_D02G002940.1	Ghir_D02G002940.1 [875-889]	0	15	0	26.9799	1xPhospho [S]	861311.456534362	1411234.72888714	1112163.71875	1094175.20382505	1275541.39082268	1371020.56811512	648535.25	456867.125	1112163.71875	440151.1875	861473.390625	597773.234375
High	SSGAESSSSASITGK	[K].SSGAESSSSASITGK.[G]	2.67053E-07	0	23	Ghir_A02G002550.1	Ghir_A02G002550.1 [875-889]	0	15	0	22.5473	1xPhospho [S]	1101557.70468666	611060.35324959	1358464.4375	1150507.11411048	775108.416073945	1703400.1100103	829431.671875	197822.078125	1358464.4375	462811.6875	523491.65625	742692.71875
High	SSKSVNAAAPPR	[K].SSKSVNAAAPPR.[R]	0.00012541	0	1	Ghir_D12G003340.1	Ghir_D12G003340.1 [200-211]	1	12	0	24.9149	1xPhospho [S4]			384341.9375		387684.62099608				384341.9375		261833.90625
High	SSPGYVGSYSVNK	[K].SSPGYVGSYSVNK.[G]	2.27975E-07	0	10	Ghir_A07G020450.1; Ghir_D07G020550.2	Ghir_A07G020450.1 [455-467]; Ghir_D07G020550.2 [455-467]	0	13	0	49.8284	1xPhospho [S]	611361.600469939	548288.766784873	528841.8125	732580.048982977	578515.680767769	685701.598068929	460332.375	177500.671875	528841.8125	294693.1875	390717.125	298970.03125
High	SSPGSSVSTADVIPSQK	[K].SSPGSSVSTADVIPSQK.[A]	4.447E-09	0	15	Ghir_A11G034520.1	Ghir_A11G034520.1 [27-43]	0	17	0	61.0734	1xPhospho [S]	633589.134273672		935070.4375	587859.672429114	847975.829892752	577545.410308097	477068.875		935070.4375	236476.875	572704.75	251813.28125
High	SSPENGIVEEK	[K].SSPENGIVEEK.[E]	6.07948E-05	0	16	Ghir_D13G016000.1	Ghir_D13G016000.1 [444-454]	0	11	2	36.8489	1xPhospho [S]	1529633.51953467	1893708.72501131	2216257.5	1764075.65502489	2601776.79976234	2059464.70996528	1151756.71875	613061.203125	2216257.5	709630.40625	1757184.4375	897939.03125
High	SSPELTETYGEVTSQGR	[R].SSPELTETYGEVTSQGR.[R]	2.37613E-09	0	4	Ghir_D12G012230.7	Ghir_D12G012230.7 [506-522]	0	17	0	67.3029	1xPhospho [S]	480190.439439685	305733.322635721	567265.25		488730.997024226		361565.40625	98976.8046875	567265.25		330078.46875
High	SSPAVTAVPPPPAVPK	[R].SSPAVTAVPPPPAVPK.[V]	0.00632502	0	2	Ghir_D04G019760.2	Ghir_D04G019760.2 [164-179]	0	16	0	72.0183	1xPhospho [S]
High	SSNYDGPIMSVSPK	[R].SSNYDGPIMSVSPK.[N]	7.21804E-08	0	12	Ghir_A03G018550.1	Ghir_A03G018550.1 [666-679]	0	14	0	54.0215	1xPhospho [S12]; 1xOxidation [M9]
High	SSNYDGPIMSVSPK	[R].SSNYDGPIMSVSPK.[N]	6.18427E-07	0	6	Ghir_A03G018550.1	Ghir_A03G018550.1 [666-679]	0	14	0	68.7266	1xPhospho [S12]	1050927.79873818	504457.348304381	1296047.03125	520619.269219237	661958.042454265	482501.247352335	791309.25	163310.875	1296047.03125	209428.2421875	447072.3125	210373.453125
High	SSNVQGYEK	[R].SSNVQGYEK.[I]	0.000384186	0	19	Ghir_A09G019320.1	Ghir_A09G019320.1 [52-60]	0	9	0	20.2168	1xPhospho [S]	1026178.39308241	1223052.40775718	1089372.625	1429819.65797832	1374410.35395881	1593487.85421816	772673.875	395945.78125	1089372.625	575170.0625	928247.375	694770.3125
High	SSNISVDGANSTGSPK	[R].SSNISVDGANSTGSPK.[A]	1.87652E-12	0	9	Ghir_A11G006690.1	Ghir_A11G006690.1 [125-140]	0	16	0	34.5636	1xPhospho [T/S]	1174187.33595694	1688079.93101381	1987920	1853047.45506013	3256001.03216267	2673131.32372372	884119.0625	546491.8125	1987920	745420.875	2199033.5	1165501.375
High	SSNGDSEEELEEGEGDENGVGGVVSESK	[R].SSNGDSEEELEEGEGDENGVGGVVSESK.[L]	2.35296E-05	0	1	Ghir_D11G014490.1	Ghir_D11G014490.1 [327-354]	0	28	0	59.9781	1xPhospho [S6]					626951.521110653						423429.65625
High	SSMAAFSQIIK	[K].SSMAAFSQIIK.[N]	0.000365935	0	1	Ghir_A12G014990.2	Ghir_A12G014990.2 [324-334]	0	11	0	73.0687	1xOxidation [M3]			288729.34375						288729.34375
High	SSLSSSTVLK	[R].SSLSSSTVLK.[H]	0.0017361	0	12	Ghir_A12G016350.1	Ghir_A12G016350.1 [443-452]	0	10	0	57.3855	1xPhospho [S/T]	1601651.25531338	1276097.40762226	1793098	1555156.1696373	1062018.17540911	1736479.13936209	1205983.375	413118.34375	1793098	625588.875	717264.375	757115.375
High	SSISDAATR	[K].SSISDAATR.[H]	0.000244911	0	22	Ghir_D03G015750.1	Ghir_D03G015750.1 [52-60]	0	9	0	22.2058	1xPhospho [S]	1328825.26078945	3103309.62345912	1154184.375	2769390.61392045	864166.285284348	1318947.9295855	1000555.625	1004652.25	1154184.375	1114036	583639.4375	575069.25
High	SSILEEPTLSESPK	[R].SSILEEPTLSESPK.[I]	2.42565E-05	0	3	Ghir_D13G014840.2	Ghir_D13G014840.2 [638-651]	0	14	0	75.3328	1xPhospho [S12]	341377.277079784		382942.71875		184961.551205022		257044.296875		382942.71875		124919.078125
High	SSLGPVGLDK	[K].SSLGPVGLDK.[M]	8.34222E-05	0	3	Ghir_A10G014810.1	Ghir_A10G014810.1 [37-46]	0	10	0	62.0366		353792.922350266		564827.625				266392.8125		564827.625
High	SSIEGTEDPYEGSYDSDGAEK	[R].SSIEGTEDPYEGSYDSDGAEK.[S]	6.6854E-09	0	11	Ghir_D12G017070.4	Ghir_D12G017070.4 [303-323]	0	21	0	52.2605	1xPhospho [Y/S]	898344.009996855		464559.75		2541097.22539489	1240897.83350573	676419.375		464559.75		1716202.75	541038.9375
High	SSFVGSEAER	[R].SSFVGSEAER.[A]	0.00200876	0	4	Ghir_A12G023500.1	Ghir_A12G023500.1 [68-77]	0	10	0	37.2971	1xPhospho [S]	351849.18351941	298391.300496957	168849.640625				264929.25	96599.9296875	168849.640625
High	SSFSPSPTPSVGNLR	[R].SSFSPSPTPSVGNLR.[Q]	7.68E-06	0	9	Ghir_A12G011500.2	Ghir_A12G011500.2 [715-729]	0	15	0	70.9913	1xPhospho [S/T]	255709.148326862		1727222.9375	221120.223024259			192539.40625		1727222.9375	88949.4921875
High	SSASSMVSSFNK	[R].SSASSMVSSFNK.[S]	5.04081E-08	0	13	Ghir_D05G000320.1	Ghir_D05G000320.1 [209-220]	0	12	0	31.7439	1xPhospho [S]; 1xOxidation [M6]	1247335.81359939	1765867.33312196	1810489.75	1944463.13536842	2291418.20274635	1453448.79315527	939197.125	571674.375	1810489.75	782194.4375	1547574.875	633712.4375
High	SSASSMVSSFNK	[R].SSASSMVSSFNK.[S]	6.55619E-06	0	2	Ghir_D05G000320.1	Ghir_D05G000320.1 [209-220]	0	12	0	52.3044	1xPhospho [S]	1306121.60767351	896054.031945191	1346039.625		608626.0133252		983460.625	290084.71875	1346039.625		411053
High	SSASPGHPGNGL	[K].SSASPGHPGNGL.[-]	0.000656197	0	13	Ghir_D08G010840.1	Ghir_D08G010840.1 [176-187]	0	12	0	37.3444	1xPhospho [S4]	3221369.14678719	4095565.67146653	3786893.5	3527693.43693464	3843499.63713873	3864669.89143952	2425570.25	1325881	3786893.5	1419076.625	2595817.5	1685019.375
High	SSASNIETSAR	[R].SSASNIETSAR.[E]	2.03325E-05	0	25	Ghir_A10G014340.1	Ghir_A10G014340.1 [102-112]	0	11	0	26.5234	1xPhospho [S]	7895780.06151815	10975812.264148	8882685	14003438.4702138	10369931.3852588	12788586.9041402	5945226.5	3553262.75	8882685	5633129	7003630	5575901
High	SSAGADESLQK	[R].SSAGADESLQK.[E]	0.00178967	0	2	Ghir_D04G013810.1	Ghir_D04G013810.1 [729-739]	0	11	0	23.5608
High	SSADNDGRLSPFPSAGIATK	[R].SSADNDGRLSPFPSAGIATK.[Y]	0.00016491	0	2	Ghir_D11G015760.1	Ghir_D11G015760.1 [584-603]	1	20	0	71.9025	1xPhospho [S10]	67633.9684782806		1032108.9375				50925.84375		1032108.9375
High	SRLSAASKPSIAA	[R].SRLSAASKPSIAA.[-]	0.000146015	0	13	Ghir_A12G008430.1	Ghir_A12G008430.1 [247-259]	1	13	0	55.9115	1xPhospho [S4]	12601713.2953286	366738.18072554	15203925		2312744.66610704	372142.430935363	9488617.875	118726.2578125	15203925		1561978.3125	162256.34375
High	SQYSDSGAEDR	[R].SQYSDSGAEDR.[D]	0.0011909	0	8	Ghir_A10G010520.1	Ghir_A10G010520.1 [164-174]	0	11	0	15.4642	1xPhospho [S/Y]	202407.504170321	454891.555696038	114134.015625	560879.534077387	50006.3540770114	52451.100540588	152405.265625	147264.65625	114134.015625	225623.640625	33773.22265625	22868.99609375
High	SQTSIGESQSK	[K].SQTSIGESQSK.[Q]	0.000922474	0	6	Ghir_A07G001060.1	Ghir_A07G001060.1 [934-944]	0	11	0	16.0988	1xPhospho [S4]	448218.106264849	579059.378488302	234468.453125	805639.321101642	262970.109000896	153455.715399411	337491.4375	187462.21875	234468.453125	324082.5625	177604.390625	66907.6171875
High	SQTPPPEPVDAYQK	[K].SQTPPPEPVDAYQK.[V]	1.65731E-06	0	8	Ghir_A12G019160.3	Ghir_A12G019160.3 [224-237]	0	14	0	50.8876	1xPhospho [T/S]	6257181.0013158	6020232.90255535	7124474.3125	9469366.41664819	7380755.68386259	8665765.01367057	4711422.8125	1948964.578125	7124474.3125	3809218.90625	4984804.625	3778325.796875
High	SQTPPPEPADAYQK	[K].SQTPPPEPADAYQK.[V]	6.96752E-06	0	12	Ghir_D12G019380.1	Ghir_D12G019380.1 [224-237]	0	14	0	40.5524	1xPhospho [T3]	3431250.10970288	4758724.21648038	4472411	5818933.69775573	5622408.09764111	6293094.16351301	2583602.75	1540569.125	4472411	2340768.25	3797254.25	2743827
High	SQTPAYDTDK	[R].SQTPAYDTDK.[V]	0.0035556	0	4	Ghir_A03G000260.4	Ghir_A03G000260.4 [48-57]	0	10	0	19.8980	1xPhospho [T3]	324323.183009637	531629.345948737	299562.28125	326108.90083389		363946.26417948	244203.203125	172107.421875	299562.28125	131183.03125		158682.765625
High	SQTNYDLVYK	[K].SQTNYDLVYK.[V]	0.00213463	0	2	Ghir_D05G038430.1	Ghir_D05G038430.1 [549-558]	0	10	0	60.6216		580657.75671788		1132877.3125	427597.401252248	444846.816500514	462773.703370189	437213.53125		1132877.3125	172008.5625	300440.03125	201772.125
High	SQTMFFGNPPQR	[R].SQTMFFGNPPQR.[K]	0.0017361	0	3	Ghir_A05G010730.3	Ghir_A05G010730.3 [701-712]	0	12	0	61.1537	1xPhospho [T/S]; 1xOxidation [M4]
High	SSASSMVSSFSK	[R].SSASSMVSSFSK.[S]	5.50906E-07	0	4	Ghir_A05G000160.1	Ghir_A05G000160.1 [189-200]	0	12	0	55.1558	1xPhospho [S9]	591548.612459894	560569.133790809	805820.375	341851.027549576	303391.787287278	339482.547163228	445413.9375	181476.265625	805820.375	137515.578125	204904.328125	148016.4375
High	SSFTSSLSNLQK	[R].SSFTSSLSNLQK.[E]	5.09601E-05	0	7	Ghir_D05G005290.1	Ghir_D05G005290.1 [1736-1747]	0	12	0	72.5794	1xPhospho [S8]	637689.313423794	524780.637038215	2864698	310256.656177804	717542.095401924	358498.94845705	480156.15625	169890.25	2864698	124806.1875	484612.59375	156307.703125
High	SSASSMVSSFSK	[R].SSASSMVSSFSK.[S]	2.75628E-05	0	13	Ghir_A05G000160.1	Ghir_A05G000160.1 [189-200]	0	12	0	33.3416	1xPhospho [S]; 1xOxidation [M6]	627997.471535463	1125777.37147285	893885.75	983674.822070537	2408587.20184462	919922.914569094	472858.5625	364454.375	893885.75	395700.46875	1626708.3125	401091.9375
High	SSFPSLSSSSSSSSSR	[K].SSFPSLSSSSSSSSSR.[S]	5.13368E-08	0	22	Ghir_D01G002020.1	Ghir_D01G002020.1 [50-65]	0	16	0	60.2472	1xPhospho [S]	2009165.933199	1399372.04436601	2141824.625	1303680.00393711	1591948.79398084	1275542.27985567	1512826.65625	453026.75	2141824.625	524428.171875	1075168.1875	556144.125
High	SSFPSLSSSSSSSR	[K].SSFPSLSSSSSSSR.[S]	8.3122E-06	0	32	Ghir_A01G002080.1	Ghir_A01G002080.1 [49-62]	0	14	0	61.5205	1xPhospho [S]	4303112.55612782	2372143.0644896	3592112.875	1725279.57035098	2657150.646546	1630555.57554212	3240082.5	767947.5	3592112.875	694024	1794582.75	710932.0625
High	SSFGAVGAANK	[K].SSFGAVGAANK.[A]	0.00253054	0	4	Ghir_D08G002690.1	Ghir_D08G002690.1 [336-346]	0	11	1	41.0587	1xPhospho [S]	1219846.14872925	1165822.95722561	826436.375	1491666.01059128	1467289.13547617	1400494.53694397	918498.4375	377418.5625	826436.375	600048.84375	990975.71875	610624.0625
High	SSFDSLQSR	[R].SSFDSLQSR.[D]	0.00270543	0	31	Ghir_D12G003340.1; Ghir_A04G013370.2	Ghir_D12G003340.1 [221-229]; Ghir_A04G013370.2 [222-230]	0	9	0	44.8028	1xPhospho [S]	1977322.00946907	1419935.11199799	1539449.75	1395085.46871865	1794065.32899295	1590899.15721989	1488849.375	459683.75	1539449.75	561197.625	1211673.375	693641.625
High	SSESSTYLGSFR	[K].SSESSTYLGSFR.[E]	0.000194354	0	2	Ghir_D05G001520.1	Ghir_D05G001520.1 [356-367]	0	12	0	66.7460	1xPhospho [S10]	298470.800816123		303428.375	191581.988595705	286889.539195683	161757.313610094	224737.328125		303428.375	77067.21875	193759.0625	70527.1640625
High	SSESSTYLESFR	[K].SSESSTYLESFR.[E]	4.94331E-05	0	3	Ghir_A05G001360.1	Ghir_A05G001360.1 [358-369]	0	12	0	72.9614	1xPhospho [S]
High	SSESDLVALAER	[R].SSESDLVALAER.[E]	1.86044E-06	0	26	Ghir_A09G002670.1	Ghir_A09G002670.1 [561-572]	0	12	0	79.9474	1xPhospho [S]	118088.878168053		50810.53125		135401.075495517		88916.5		50810.53125		91446.9921875
High	SSDVPASPSR	[R].SSDVPASPSR.[S]	0.000502105	0	4	Ghir_D13G013520.1	Ghir_D13G013520.1 [100-109]	0	10	0	20.2044	1xPhospho [S]	1892142.47159855	3210017.79712797	1522270.25	3684833.25273484	1632081.37517001	2194119.16946138	1424712.375	1039197.5	1522270.25	1482288.875	1102272.875	956649.1875
High	SSDVPASPSQSSR	[R].SSDVPASPSQSSR.[T]	0.000204049	0	8	Ghir_A13G012830.1	Ghir_A13G012830.1 [131-143]	0	13	0	20.2717	1xPhospho [S7]	521099.181821481	851790.692901198	555078.0625	769125.455018959	773158.445048344	905524.532840149	392368.15625	275755.09375	555078.0625	309394.21875	522174.6875	394814.15625
High	SSDSPSVESPSSAAPTSK	[K].SSDSPSVESPSSAAPTSK.[H]	7.11381E-12	0	9	Ghir_A05G018170.1	Ghir_A05G018170.1 [167-184]	0	18	0	35.2304	1xPhospho [S]	1200354.30883965	1798704.10723493	1505246.125	2773387.95342042	3053280.48410525	2543797.67653895	903821.8125	582304.8125	1505246.125	1115644	2062120.375	1109111.125
High	SSDSDGESDIVEQR	[K].SSDSDGESDIVEQR.[S]	3.30439E-07	0	14	Ghir_D10G022180.2	Ghir_D10G022180.2 [463-476]	0	14	0	39.3244	1xPhospho [S]	777989.580833825	514217.140999412	635274.3125	1027817.62799026	1804155.59502752	1276016.18385237	585797	166470.46875	635274.3125	413457.6875	1218488.125	556350.75
High	SSDIQASVSGR	[R].SSDIQASVSGR.[V]	0.00543622	0	3	Ghir_A08G016980.1	Ghir_A08G016980.1 [2188-2198]	0	11	0	30.8222	1xPhospho [S]	527738.829980921		478292.75			617852.909075878	397367.5625		478292.75			269387.59375
High	SSDEGEGATVLEK	[K].SSDEGEGATVLEK.[D]	1.26802E-06	0	12	Ghir_D13G010000.2	Ghir_D13G010000.2 [288-300]	0	13	1	46.1025	1xPhospho [S/T]	4420890.66185779	3401194.16901626	4227168.5	3887155.37227521	4436207.91246846	4405971.75193878	3328765	1101088.125	4227168.5	1563676.5	2996120	1921030.25
High	SSDDVPSSKDAQPDSER	[R].SSDDVPSSKDAQPDSER.[T]	0.000884028	0	2	Ghir_A09G024380.3	Ghir_A09G024380.3 [361-377]	1	17	0	24.6651	1xPhospho [S]	273634.799715368		456544.53125		587630.012747526		206036.75		456544.53125		396872.75
High	SSDDLDSYEK	[R].SSDDLDSYEK.[N]	2.72294E-05	0	14	Ghir_D08G016030.3; Ghir_A08G015240.1	Ghir_D08G016030.3 [6-15]; Ghir_A08G015240.1 [6-15]	0	10	0	39.0110	1xPhospho [S]	473515.92898751	512197.747058537	402639.96875	709772.545462795	838304.032831808	744011.643172088	356539.75	165816.71875	402639.96875	285518.46875	566172.625	324393.5625
High	SPNSLPPLGTDR	[R].SPNSLPPLGTDR.[V]	0.00014078	0	6	Ghir_A12G016580.1	Ghir_A12G016580.1 [453-464]	0	12	0	64.7921	1xPhospho [S1]	659720.580819978	276349.403267743	531473.3125	311120.042978228	440774.980128545	374911.17131532	496744.875	89464.1796875	531473.3125	125153.5	297690	163463.53125
High	SPNLNQNPSPNTNPTVLAPR	[K].SPNLNQNPSPNTNPTVLAPR.[D]	0.00112747	0	1	Ghir_D02G011650.1	Ghir_D02G011650.1 [886-905]	0	20	0	68.7241	1xPhospho [S1]	160924.955426892		359317.09375				121170.4609375		359317.09375
High	SPNLNQNPNPNANPTVLAPR	[K].SPNLNQNPNPNANPTVLAPR.[D]	4.56774E-10	0	3	Ghir_A03G010760.2	Ghir_A03G010760.2 [869-888]	0	20	0	68.1095	1xPhospho [S1]	236092.571983918		548952.1875				177768.859375		548952.1875
High	SLSVPVNVK	[R].SLSVPVNVK.[R]	0.00499398	0	9	Ghir_A09G000780.1	Ghir_A09G000780.1 [192-200]	0	9	0	69.9114	1xPhospho [S3]	528099.862224369	429924.143544927	1237021.625	149528.879372466	353691.466414011	444391.646801524	397639.40625	139181.8125	1237021.625	60150.6171875	238875.65625	193757.4375
High	SLSTSTASGTSIQK	[R].SLSTSTASGTSIQK.[T]	2.5811E-08	0	7	Ghir_D01G014310.1	Ghir_D01G014310.1 [169-182]	0	14	0	39.2291	1xPhospho [S/T]	694175.358253874	748144.33359232	777914.6875	1253266.84555297	853967.283945928	1449270.95528968	522688.03125	242201.0625	777914.6875	504148.59375	576751.25	631890.875
High	SLSTSTASDTSIQK	[R].SLSTSTASDTSIQK.[T]	3.66017E-09	0	7	Ghir_A01G013080.4	Ghir_A01G013080.4 [169-182]	0	14	0	40.0377	1xPhospho [S/T]	560475.26990758	855764.323473671	691449.625		458890.975805132	1005122.78275869	422016.875	277041.5	691449.625		309925.15625	438239.59375
High	SLSTEGAEGDVR	[K].SLSTEGAEGDVR.[K]	0.00478648	0	3	Ghir_A10G000370.1	Ghir_A10G000370.1 [556-567]	0	12	0	36.8229	1xPhospho [T/S]	694778.392912719	632250.716843554	422965.34375	508785.358330061	788201.465362268	685741.090068654	523142.09375	204682.15625	422965.34375	204667.84375	532334.421875	298987.25
High	SLSSVGASSGLR	[K].SLSSVGASSGLR.[K]	5.66535E-06	0	2	Ghir_A09G020300.1	Ghir_A09G020300.1 [43-54]	0	12	0	60.1187	1xPhospho [S]	832209.244614339		649094.9375	193572.948147744	157069.569224749		626622.375		649094.9375	77868.1171875	106081.4296875
High	SLSSSPSSAQSSLK	[R].SLSSSPSSAQSSLK.[G]	1.01487E-07	0	9	Ghir_A01G010380.1	Ghir_A01G010380.1 [1629-1642]	0	14	0	40.1427	1xPhospho [S]	1817571.19738524	2262758.80773171	2317773.5	2439082.62664394	2537893.28182901	1938955.12366268	1368563	732535.90625	2317773.5	981163.8125	1714038.875	845396.125
High	SLSSSPASAQSSLK	[R].SLSSSPASAQSSLK.[G]	3.75481E-07	0	16	Ghir_D01G011390.1	Ghir_D01G011390.1 [1629-1642]	0	14	0	43.4180	1xPhospho [S]	1336494.46715824	1618190.19809854	1835907	1941682.99724351	1686748.16485659	1854303.30552008	1006330.25	523866.0078125	1835907	781076.078125	1139193.65625	808487.421875
High	SLSSSNISETQSK	[K].SLSSSNISETQSK.[D]	1.46208E-07	0	6	Ghir_A06G021940.1	Ghir_A06G021940.1 [226-238]	0	13	0	36.0903	1xPhospho [S3]	784100.193701021	1851412.99191348	1017645.1875	1388133.7833468	1306225.6375679	1123599.28364534	590398.0625	599368.5625	1017645.1875	558401.1875	882196.875	489896.0625
High	SISSIAIDK	[K].SISSIAIDK.[GS]	0.00142053	0	6	Ghir_A07G019940.1	Ghir_A07G019940.1 [526-534]	0	9	0	67.4548	1xPhospho [S3]	610800.06854054	379189.95971955	457354.90625	359035.563336423	362767.486550538	531319.307897399	459909.5625	122757.34375	457354.90625	144428.359375	245005.40625	231658.421875
High	SISSGGGLSVPGLASR	[R].SISSGGGLSVPGLASR.[L]	5.44878E-05	0	1	Ghir_A13G024230.2	Ghir_A13G024230.2 [187-202]	0	16	0	83.5765	1xPhospho [S3]			30171.97265625						30171.97265625
High	SLSSDEPAPASIKEGK	[K].SLSSDEPAPASIKEGK.[T]	3.55889E-05	0	2	Ghir_D12G004510.1	Ghir_D12G004510.1 [181-196]	1	16	0	47.4519	1xPhospho [S11]	517253.040878296		422809				389472.15625		422809
High	SLSSDEPAPASIK	[K].SLSSDEPAPASIK.[E]	7.53213E-08	0	19	Ghir_D12G004510.1	Ghir_D12G004510.1 [181-193]	0	13	0	56.9863	1xPhospho [S]	6163074.30934699	4683846.40195186	5137334.25	1116918.46216942	1932120.52914718	1082380.53027775	4640564	1516328.5	5137334.25	449300.0625	1304912.90625	471924.4375
High	SLSSDDLAPASIK	[K].SLSSDDLAPASIK.[E]	8.25198E-08	0	27	Ghir_D02G024770.1	Ghir_D02G024770.1 [181-193]	0	13	0	71.8861	1xPhospho [S]	370715.660281718	415022.136001695	871395	170697.101588361	824625.594310864	663199.902371112	279135	134357.5	871395	68665.90625	556934.5	289159.15625
High	SLTGIEESENEFSR	[R].SLTGIEESENEFSR.[K]	2.16081E-05	0	1	Ghir_A02G011300.1	Ghir_A02G011300.1 [1049-1062]	0	14	0	78.4085	1xPhospho [T3]	40004.5172275233		58495.75				30121.90234375		58495.75
High	SISSAQYFGDQTR	[K].SISSAQYFGDQTR.[A]	4.22535E-08	0	20	Ghir_D09G020230.1	Ghir_D09G020230.1 [316-328]	0	13	0	62.3263	1xPhospho [S]	1598892.8179035	1355340.32749033	619045.5625	2107837.52986828	1532254.96298072	1739844.84683044	1203906.375	438772.109375	619045.5625	847914.65625	1034852.25	758582.84375
High	SLTGIEESENEISR	[R].SLTGIEESENEISR.[K]	8.14162E-05	0	4	Ghir_D03G008570.1	Ghir_D03G008570.1 [1049-1062]	0	14	0	72.5216	1xPhospho [T/S]	73011.0621052554		226994.34375	110704.255313478			54974.59375		226994.34375	44532.73046875
High	SLTSSSSYGGTSR	[K].SLTSSSSYGGTSR.[E]	2.05571E-07	0	16	Ghir_A02G000220.2	Ghir_A02G000220.2 [918-930]	0	13	0	32.0143	1xPhospho [S/Y/T]	3299507.49759089	3209286.10467712	2355759.5	1671257.22364091	3147305.33572519	2250341.29905823	2484405.5	1038960.625	2355759.5	672292.5625	2125622.75	981162.375
High	SMPTNNTSMVSLSPK	[K].SMPTNNTSMVSLSPK.[S]	0.000257127	0	1	Ghir_D07G000510.1; Ghir_A07G000690.1	Ghir_D07G000510.1 [64-78]; Ghir_A07G000690.1 [64-78]	0	15	0	48.8908	1xPhospho [S1]; 2xOxidation [M2; M9]		568422.085763657	425586.21875	481136.044713007	598216.389389705			184018.546875	425586.21875	193545.421875	404022.5625
High	SMPSSEEEDAAIR	[K].SMPSSEEEDAAIR.[K]	7.2266E-06	0	43	Ghir_A03G019120.1	Ghir_A03G019120.1 [18-30]	0	13	0	37.1223	1xPhospho [S]; 1xOxidation [M2]	5243133.77304489	7828697.62298476	5304214.25	10081498.1029413	9896043.86769831	10112241.1753282	3947883.25	2534429.25	5304214.25	4055459.625	6683576.5	4408998.125
High	SMPSSEEEDAAIR	[K].SMPSSEEEDAAIR.[K]	1.53684E-05	0	31	Ghir_A03G019120.1	Ghir_A03G019120.1 [18-30]	0	13	0	51.3004	1xPhospho [S]	3303239.34001718	4745434.05597466	4377058.875	4817572.34192243	3158027.65463236	4373934.20761058	2487215.4375	1536266.625	4377058.875	1937953.0625	2132864.375	1907061.6875
High	SMGLTSPVPR	[R].SMGLTSPVPR.[A]	0.00298155	0	1	Ghir_A12G013820.1	Ghir_A12G013820.1 [30-39]	0	10	0	49.2577	1xPhospho [S6]; 1xOxidation [M2]
High	SMECVLSPSGK	[K].SMECVLSPSGK.[D]	0.000905797	0	1	Ghir_D08G018570.3	Ghir_D08G018570.3 [563-573]	0	11	0	40.9553	1xCarbamidomethyl [C4]; 1xPhospho [S7]; 1xOxidation [M2]	612299.852674517	662314.058020941	538488.6875	920014.378350551	1239752.46112994	1122120.51969196	461038.84375	214414.734375	538488.6875	370091.9375	837302.3125	489251.3125
High	SMAQNPEGR	[K].SMAQNPEGR.[G]	0.000782779	0	10	Ghir_A13G006800.1	Ghir_A13G006800.1 [1001-1009]	0	9	0	10.0061	1xPhospho [S1]; 1xOxidation [M2]	241866.410953029	251893.138141747	95768.2265625	105759.008153014	131478.507247046	139709.793827438	182116.34375	81546.8125	95768.2265625	42543.41796875	88797.7734375	60914.3125
High	SMALSPQYQR	[R].SMALSPQYQR.[K]	0.00735821	0	5	Ghir_D04G005890.2	Ghir_D04G005890.2 [649-658]	0	10	0	36.7596	1xPhospho [S5]; 1xOxidation [M2]	685850.242748918	805685.091268219	747412.375		999886.267544955	805060.540880458	516419.53125	260829.0625	747412.375		675301.8125	351011.25
High	SMAEETGLPSSPVASQSPQAPNGPLNSK	[K].SMAEETGLPSSPVASQSPQAPNGPLNSK.[T]	1.70864E-11	0	24	Ghir_A03G000590.1	Ghir_A03G000590.1 [126-153]	0	28	0	66.9479	1xPhospho [S/T]; 1xOxidation [M2]	1098412.23357334	544004.166920788	2337124.25	1333753.46593524	1470106.21271205	408316.851826354	827063.25	176113.59375	2337124.25	536525.75	992878.3125	178028.609375
High	SMAEETGLPSSPVASQSPQAPNGPLNSK	[K].SMAEETGLPSSPVASQSPQAPNGPLNSK.[T]	5.68641E-10	0	2	Ghir_A03G000590.1	Ghir_A03G000590.1 [126-153]	0	28	0	71.7688	1xPhospho [S]	177245.768897512		869183.0625				133459.421875		869183.0625
High	SMAEEAGLPSSPVASQSPQAPNGPLNSK	[K].SMAEEAGLPSSPVASQSPQAPNGPLNSK.[T]	8.41461E-11	0	16	Ghir_D03G018570.1	Ghir_D03G018570.1 [126-153]	0	28	0	67.2077	1xPhospho [S]; 1xOxidation [M2]	1003580.98695386		1976379.5		1124469.34863351		755658.875		1976379.5		759442.5625
High	SMAEEAGLPSSPVASQSPQAPNGPLNSK	[K].SMAEEAGLPSSPVASQSPQAPNGPLNSK.[T]	6.04318E-10	0	2	Ghir_D03G018570.1	Ghir_D03G018570.1 [126-153]	0	28	0	72.6298	1xPhospho [S]			817102.5625						817102.5625
High	SMAEDAGLPSSPVAPQSSAAPNGFSGSK	[K].SMAEDAGLPSSPVAPQSSAAPNGFSGSK.[I]	7.61587E-15	0	4	Ghir_D11G003060.1	Ghir_D11G003060.1 [125-152]	0	28	0	66.2138	1xPhospho [S]; 1xOxidation [M2]			896355.4375		487874.162829885				896355.4375		329499.78125
High	SMAEDAGLPSSPVAPQLSAATNGFSGSK	[K].SMAEDAGLPSSPVAPQLSAATNGFSGSK.[I]	2.35035E-12	0	2	Ghir_A11G003060.1	Ghir_A11G003060.1 [125-152]	0	28	0	84.5409	1xPhospho [S]; 1xOxidation [M2]			162367.546875						162367.546875
High	SMADGLDSPDAR	[R].SMADGLDSPDAR.[G]	1.08641E-05	0	16	Ghir_A10G016430.1	Ghir_A10G016430.1 [397-408]	0	12	0	32.2801	1xPhospho [S8]; 1xOxidation [M2]	1986768.69473456	2549253.56603905	1502355	2650751.29283774	2533258.65928652	3230744.88524892	1495962.375	825284.5	1502355	1066311.25	1710908.75	1408624.25
High	SMADGLDSPDAR	[R].SMADGLDSPDAR.[G]	5.39617E-06	0	5	Ghir_A10G016430.1	Ghir_A10G016430.1 [397-408]	0	12	0	44.9247	1xPhospho [S8]	950698.624121542	530216.25283686	510382.03125	731640.142837725	512061.567710736	650744.942733871	715840.4375	171649.953125	510382.03125	294315.09375	345835.4375	283728.71875
High	SLVSSPPAFSNDAK	[R].SLVSSPPAFSNDAK.[K]	5.66535E-06	0	6	Ghir_D05G000630.1	Ghir_D05G000630.1 [7-20]	0	14	0	72.7995	1xPhospho [S]	77542.6154373934		594447.875	44330.8803703082	207358.432659024		58386.68359375		594447.875	17832.875	140045.453125
High	SLVESYSSNSK	[K].SLVESYSSNSK.[L]	0.000158998	0	2	Ghir_D08G008470.1	Ghir_D08G008470.1 [287-297]	0	11	0	44.4719		253502.510456333		337126.0625				190877.890625		337126.0625
High	SLTSTAASK	[R].SLTSTAASK.[V]	0.00142919	0	8	Ghir_D06G007080.1	Ghir_D06G007080.1 [102-110]	0	9	0	22.1518	1xPhospho [T3]	1050100.64934033	1390983.16145818	1130265.125	859199.98815048	939036.788481445	869975.282489261	790686.4375	450310.96875	1130265.125	345628.28125	634205.375	379314.46875
High	SLTSAAASK	[R].SLTSAAASK.[M]	0.00567174	0	11	Ghir_A05G004890.1	Ghir_A05G004890.1 [111-119]	0	9	0	26.2429	1xPhospho [T/S]	5826060.85750613	8790789.4083824	5792020	6168071.34789058	4531391.18837231	5110315.22236404	4386805.5	2845892.75	5792020	2481215	3060404.75	2228128.25
High	SISSAQYFGDNTR	[K].SISSAQYFGDNTR.[A]	4.86009E-08	0	39	Ghir_D03G018570.1; Ghir_A03G000590.1	Ghir_D03G018570.1 [312-324]; Ghir_A03G000590.1 [312-324]	0	13	0	62.8752	1xPhospho [S]	12444800.1078624	3797242.49655627	11271522.875	5178537.7464408	9041337.36876757	6856597.69518949	9370468.125	1229303.125	11271522.875	2083157.734375	6106326	2989517.9375
High	SLSSADANNSR	[R].SLSSADANNSR.[E]	5.10859E-06	0	17	Ghir_D05G013330.1	Ghir_D05G013330.1 [835-845]	0	11	0	17.5106	1xPhospho [S]	1288489.92011767	1579886.17069343	551598.375	1639165.39884315	746337.043107576	827192.043876684	970184.625	511465.625	551598.375	659383.0625	504060.0859375	360660.71875
High	SLSLPNSPVSGPTPVTPTTPTAR	[R].SLSLPNSPVSGPTPVTPTTPTAR.[K]	0.00357725	0	82	Ghir_A05G016490.1; Ghir_D05G016310.2	Ghir_A05G016490.1 [46-68]; Ghir_D05G016310.2 [46-68]	0	23	0	89.9995	2xPhospho [T/S]	450245.488659062	500712.854269536	568062.2421875	488360.752660896	412776.564793939	646341.38766296	339017.98046875	162098.6484375	568062.2421875	196451.6875	278780.46875	281808.7421875
High	SLSLPNSPVSGPTPVTPTTPTAR	[R].SLSLPNSPVSGPTPVTPTTPTAR.[K]	1.48372E-13	0	54	Ghir_A05G016490.1; Ghir_D05G016310.2	Ghir_A05G016490.1 [46-68]; Ghir_D05G016310.2 [46-68]	0	23	0	85.9568	1xPhospho [T/S]	3084530.54941044	438482.435456876	7899194.4453125	1628134.4652564	901688.710207345		2322535.9140625	141952.4375	7899194.4453125	654945.67578125	608981.28125
High	SLSGSSQSPR	[R].SLSGSSQSPR.[S]	4.45751E-05	0	54	Ghir_A09G015030.2	Ghir_A09G015030.2 [30-39]	0	10	0	17.1518	1xPhospho [S]	2116022.72018354	3526801.77528487	1649984.75	3327537.24211827	1426852.44246379	874324.347918083	1593285.8125	1141751.796875	1649984.75	1338560.28125	963665.640625	381210.6875
High	SLSGLDGAETK	[R].SLSGLDGAETK.[NM]	6.51641E-06	0	29	Ghir_D05G007140.1	Ghir_D05G007140.1 [292-302]	0	11	0	52.7905	1xPhospho [S3]	5886524.31641263	8973982.03103255	5152556.25	12639208.6310297	5665338.13744112	7856080.07429969	4432332.21875	2905198.75	5152556.25	5084343.59375	3826248.28125	3425298.28125
High	SISGGLVTPAK	[R].SISGGLVTPAK.[T]	0.000110367	0	3	Ghir_A12G008560.1	Ghir_A12G008560.1 [265-275]	0	11	0	60.9082	1xPhospho [S3]	323616.350024448		304384.1875	176879.728702384	347229.489252386	257493.410804222	243670.984375		304384.1875	71152.9765625	234511.375	112268.6796875
High	SLSGGLQSPR	[R].SLSGGLQSPR.[T]	0.000581032	0	11	Ghir_D11G035580.1	Ghir_D11G035580.1 [385-394]	0	10	0	49.4837	1xPhospho [S]	2351284.84330261	1812275.16814064	2223574.25	984180.315854086	1938379.74966989	1675863.29185759	1770429.375	586698.25	2223574.25	395903.8125	1309140.25	730686.5
High	SISEPVFGQSDR	[R].SISEPVFGQSDR.[K]	7.18276E-06	0	20	Ghir_D07G015960.2	Ghir_D07G015960.2 [1082-1093]	0	12	0	66.1040	1xPhospho [S]	1546264.86680269	951194.297817951	1088916.875	832373.548807629	1043222.69975931	1173927.85942488	1164279.5	307935.59375	1088916.875	334836.875	704570.3125	511839.625
High	SISEMTLER	[R].SISEMTLER.[M]	0.00301799	0	14	Ghir_D12G026750.1	Ghir_D12G026750.1 [161-169]	0	9	0	45.2939	1xPhospho [S3]; 1xOxidation [M5]	1330829.178578	1509251.30361572	1087651.625	989182.272782798	1296273.25715269	1001631.57530574	1002064.5	488598.59375	1087651.625	397915.9375	875475.25	436717.40625
High	SISEMTLDR	[R].SISEMTLDR.[M]	0.00334617	0	7	Ghir_A11G001300.1	Ghir_A11G001300.1 [160-168]	0	9	0	45.2404	1xPhospho [S3]; 1xOxidation [M5]	4206953.388177	3608980.63524432	3288312.75	2965302.19911037	2717343.82707768	3148110.13353507	3167678.25	1168356.03125	3288312.75	1192844.875	1835235.9375	1372595
High	SISEMTLDR	[R].SISEMTLDR.[M]	0.00164367	0	4	Ghir_A11G001300.1	Ghir_A11G001300.1 [160-168]	0	9	0	67.0605	1xPhospho [S3]	931870.910908535		969039.125	234268.829479116	313931.106991578	288156.959655622	701663.875		969039.125	94238.75	212022.359375	125638.171875
High	SLSELTSSSSDSFDNPSR	[R].SLSELTSSSSDSFDNPSR.[F]	6.90814E-05	0	1	Ghir_D09G009500.1	Ghir_D09G009500.1 [19-36]	0	18	0	76.9312	1xPhospho [S3]	42651.9581814154		24497.00390625				32115.326171875		24497.00390625
High	SISLPPAQTAESK	[R].SISLPPAQTAESK.[G]	4.86586E-06	0	22	Ghir_D06G006580.1	Ghir_D06G006580.1 [615-627]	0	13	0	60.9590	1xPhospho [S3]	1195471.84474221	1448907.81634741	1482117.5	1279476.46906035	982214.791044576	1219793.62421559	900145.5	469063.25	1482117.5	514691.875	663366.875	531837.375
High	SISSAQFFGDQTR	[K].SISSAQFFGDQTR.[A]	3.56342E-08	0	49	Ghir_D11G003060.1; Ghir_A11G003060.1	Ghir_D11G003060.1 [314-326]; Ghir_A11G003060.1 [314-326]	0	13	0	76.3451	1xPhospho [S]	974041.95880642	193770.260238293	1919526.0625	359466.052625117	520990.679511211	726076.863961464	733417.09375	62730.359375	1919526.0625	144601.53125	351865.96875	316573.890625
High	SLSISALGNR	[R].SLSISALGNR.[G]	0.00103546	0	3	Ghir_A03G003860.1	Ghir_A03G003860.1 [715-724]	0	10	0	73.0706	1xPhospho [S3]	89420.0481245828		416432.84375			112903.810607927	67329.9453125		416432.84375			49226.7421875
High	SLSQQLGMEEDR	[R].SLSQQLGMEEDR.[Q]	9.85624E-06	0	9	Ghir_A11G006930.1	Ghir_A11G006930.1 [1051-1062]	0	12	0	55.2536	1xPhospho [S]; 1xOxidation [M8]	2227486.6836611	865882.722693097	1877695	872444.360313293	1469824.24124751	1514301.8793514	1677214	280317.1875	1877695	350956.0625	992687.875	660244.75
High	SLSQQLGMEEDR	[R].SLSQQLGMEEDR.[Q]	9.61924E-06	0	4	Ghir_A11G006930.1	Ghir_A11G006930.1 [1051-1062]	0	12	0	67.0374	1xPhospho [S]	571261.62177685		659954.4375			273849.997247273	430138.59375		659954.4375			119400.25
High	SISQDTEGNDATPGDK	[K].SISQDTEGNDATPGDK.[S]	6.15451E-10	0	8	Ghir_D12G022930.1; Ghir_A12G022960.6	Ghir_D12G022930.1 [775-790]; Ghir_A12G022960.6 [817-832]	0	16	0	27.7221	1xPhospho [S]	1270160.90370168	2056863.5444716	1200588.5	2231068.08932528	1673219.96613633	1989600.20882658	956383.5625	665880.25	1200588.5	897486.3125	1130057	867477.6875
High	SLSQAQQGAK	[R].SLSQAQQGAK.[R]	4.06868E-05	0	15	Ghir_D01G010860.7	Ghir_D01G010860.7 [814-823]	0	10	0	20.4687	1xPhospho [S3]	1311320.15655841	1606187.71495051	963868.25	1832004.09144015	1031013.06697685	1307901.92408725	987374.9375	519980.375	963868.25	736955.8125	696324.1875	570253.125
High	SLSPTPSNVRPK	[R].SLSPTPSNVRPK.[E]	0.00382423	0	3	Ghir_D08G000980.1	Ghir_D08G000980.1 [1137-1148]	0	12	0	45.1549	1xPhospho [S3]	556194.263365264		700113.125		295698.995891581	192570.480518526	418793.4375		700113.125		199708.78125	83961.890625
High	SLSPSSSINR	[R].SLSPSSSINR.[C]	0.00553594	0	2	Ghir_D02G015540.9	Ghir_D02G015540.9 [16-25]	0	10	0	40.8358	1xPhospho [S3]	247820.683038404	274468.601336935	269798.59375		355999.245994792	365038.708934108	186599.6875	88855.296875	269798.59375		240434.28125	159159.078125
High	SLSPIEVAK	[K].SLSPIEVAK.[L]	0.00342843	0	3	Ghir_D09G000410.1	Ghir_D09G000410.1 [980-988]	0	9	0	66.1905	1xPhospho [S3]	240759.512407349		300897.1875		220194.63527855		181282.890625		300897.1875		148714.75
High	SLSNVSISTSSNAGK	[R].SLSNVSISTSSNAGK.[N]	7.52242E-05	0	1	Ghir_A10G005310.1	Ghir_A10G005310.1 [58-72]	0	15	0	52.7199	2xPhospho [S3; S6]
High	SLSNVSISTSSNAGK	[R].SLSNVSISTSSNAGK.[N]	4.43086E-10	0	3	Ghir_A10G005310.1	Ghir_A10G005310.1 [58-72]	0	15	0	56.3246	1xPhospho [S]	1258507.93333886		895016		366368.105758929	388735.521418506	947609.3125		895016		247437.1875	169491.03125
High	SLSNLFQEK	[R].SLSNLFQEK.[E]	0.000816825	0	105	Ghir_A02G015310.1	Ghir_A02G015310.1 [72-80]	0	9	0	90.4349	1xPhospho [S]	1774453.23877585	614859.04851282	1539152.92578125	1296871.80204739	1243659.7833007	250866.486609986	1336096.79296875	199051.8515625	1539152.92578125	521689.453125	839941.234375	109379.30078125
High	SLSNGTEVVR	[R].SLSNGTEVVR.[T]	0.00100445	0	1	Ghir_A06G006730.3	Ghir_A06G006730.3 [548-557]	0	10	0	44.9395	1xPhospho [S3]	425058.587168686		423748.125		356980.339192745		320053.1875		423748.125		241096.890625
High	SISMTPEISDDIVR	[R].SISMTPEISDDIVR.[A]	4.97983E-08	0	15	Ghir_A05G038630.4	Ghir_A05G038630.4 [383-396]	0	14	0	77.9444	1xPhospho [S]; 1xOxidation [M4]	345916.658864264	346651.2923627	314489.375	660855.942325793	399070.22525673	209461.570750951	260462.28125	112223.4140625	314489.375	265840.90625	269523.5	91326.5078125
High	SISMTPEISDDIVR	[R].SISMTPEISDDIVR.[A]	0.000126946	0	5	Ghir_A05G038630.4	Ghir_A05G038630.4 [383-396]	0	14	0	88.3613	1xPhospho [S3]	59925.2359475273		66902.703125				45121.45703125		66902.703125
High	SISMDQNEPETK	[R].SISMDQNEPETK.[I]	0.0001124	0	5	Ghir_D06G003010.3	Ghir_D06G003010.3 [254-265]	0	12	0	20.7873	1xPhospho [S3]; 1xOxidation [M4]	281828.434573441	1168003.07252937	290365.625	575586.319099475	351071.385159469	493031.276614621	212206.25	378124.34375	290365.625	231539.703125	237106.109375	214964.609375
High	SISMDQNEPETK	[R].SISMDQNEPETK.[I]	0.00312998	0	4	Ghir_D06G003010.3	Ghir_D06G003010.3 [254-265]	0	12	0	37.6655	1xPhospho [S]	453997.402842882	400898.63764265	640791.296875	443069.263195694	566776.756175119	404444.05561381	341843.03125	129785.21875	640791.296875	178232.390625	382788.90625	176340.046875
High	SLSIVSVSSGR	[R].SLSIVSVSSGR.[K]	0.000705885	0	2	Ghir_A11G004210.1	Ghir_A11G004210.1 [11-21]	0	11	0	71.5093	1xPhospho [S3]	28032.2767427565		161310.484375				21107.25390625		161310.484375
High	SMSDITALSR	[R].SMSDITALSR.[F]	2.03325E-05	0	36	Ghir_D06G006970.1	Ghir_D06G006970.1 [346-355]	0	10	0	53.8424	1xPhospho [S3]; 1xOxidation [M2]	2417985.65403635	2558040.00506281	2536976.6875	3469211.37190184	2965908.05837487	2179032.0787935	1820652.5859375	828128.984375	2536976.6875	1395551.1875	2003110.90625	950071.125
High	SPFTFEDSVPSTPLSK	[K].SPFTFEDSVPSTPLSK.[F]	2.5905E-07	0	6	Ghir_A01G009500.1	Ghir_A01G009500.1 [880-895]	0	16	0	87.5120	1xPhospho [T12]	102006.757270157		146462.9375				76807.265625		146462.9375
High	SPFTAGLGLDK	[R].SPFTAGLGLDK.[I]	3.75923E-05	0	1	Ghir_A02G005770.1; Ghir_D02G006100.1	Ghir_A02G005770.1 [317-327]; Ghir_D02G006100.1 [317-327]	0	11	0	78.8139				94889.0234375						94889.0234375
High	SPEQVSATVK	[K].SPEQVSATVK.[A]	0.00208336	0	4	Ghir_A05G034270.1	Ghir_A05G034270.1 [998-1007]	0	10	0	37.7115		359720.093153313	437817.106932139	388770.53125	344481.661634763	505560.075676989	414421.017696652	270855.75	141737.046875	388770.53125	138573.796875	341444.46875	180690.0625
High	SPEQVSAAVK	[K].SPEQVSAAVK.[A]	9.44523E-06	0	11	Ghir_D10G026830.1	Ghir_D10G026830.1 [998-1007]	0	10	1	44.3502		1214480.27121491	2342204.29443462	1394881.25	3365526.33902155	1208803.802515	2001969.76970217	914458.1328125	758255.25	1394881.25	1353842.0625	816400.25	872870.890625
High	SPEELVAR	[R].SPEELVAR.[A]	0.00570621	0	3	Ghir_D13G010000.2	Ghir_D13G010000.2 [35-42]	0	8	0	47.0988	1xPhospho [S1]	1629121.91193344	1089182.61334878	1197437.375		915850.164829095	1232286.8574061	1226667.75	352607.34375	1197437.375		618545.625	537284.5
High	SPEADAQYPESAGR	[R].SPEADAQYPESAGR.[M]	3.65555E-06	0	7	Ghir_D12G018520.1; Ghir_A12G018220.1	Ghir_D12G018520.1 [829-842]; Ghir_A12G018220.1 [830-843]	0	14	0	34.2559	1xPhospho [S1]	556021.196983476	657709.946018028	1055121.75	1094621.26887886	1278382.27414955	857909.724003568	418663.125	212924.21875	1055121.75	440330.625	863392.0625	374053.8125
High	SPDSSPTQNPNPPK	[K].SPDSSPTQNPNPPK.[T]	7.70775E-05	0	2	Ghir_A03G003620.1	Ghir_A03G003620.1 [89-102]	0	14	0	23.0429	1xPhospho [S1]	211477.987944756	389282.947588357	400542.84375	463143.472413239	346591.745127718	316474.873657688	159235	126024.8046875	400542.84375	186307.59375	234080.65625	137984.953125
High	SPDSDPTPNPDASPTPSDLNR	[R].SPDSDPTPNPDASPTPSDLNR.[A]	1.48361E-08	0	4	Ghir_D11G004000.1	Ghir_D11G004000.1 [56-76]	0	21	0	49.9679	1xPhospho [S13]	396825.027375959		477640.375		564078.454907318		298794.375		477640.375		380966.53125
High	SPDNPLNQMSE	[K].SPDNPLNQMSE.[-]	0.00160418	0	8	Ghir_A12G003550.1	Ghir_A12G003550.1 [219-229]	0	11	0	45.6698	1xPhospho [S10]; 1xOxidation [M9]	1691073.03617692	2411385.91219206	1106395.75	1844993.5803843	1907567.95872677	1877599.46414157	1273314.625	780651.8125	1106395.75	742181.0625	1288330.625	818644.6875
High	SPDNPLNQMSE	[K].SPDNPLNQMSE.[-]	0.00595336	0	4	Ghir_A12G003550.1	Ghir_A12G003550.1 [219-229]	0	11	0	60.9112	1xPhospho [S10]	937569.567683255	1517588.06067613	823504.25	938318.504794921	848186.730111879		705954.75	491297.5	823504.25	377455.09375	572847.1875
High	SPDEEFPR	[K].SPDEEFPR.[K]	0.00671975	0	5	Ghir_D10G010370.1	Ghir_D10G010370.1 [142-149]	0	8	0	46.5188	1xPhospho [S1]	319520.549412283		341422.6875		299516.808085619	269913.286350964	240587		341422.6875		202287.25	117683.8203125
High	SPDADAGAEDGAYR	[R].SPDADAGAEDGAYR.[S]	6.30615E-10	0	16	Ghir_D13G002310.2	Ghir_D13G002310.2 [251-264]	0	14	0	28.6788	1xPhospho [S1]	2565686.61553135	4491574.22891554	2968634	3617014.89541767	2917916.96855991	3762835.863954	1931865.875	1454083.125	2968634	1455007.75	1970698.75	1640619.125
High	SPAPNISPPTPVATVTK	[K].SPAPNISPPTPVATVTK.[S]	6.29072E-09	0	17	Ghir_D02G000640.1	Ghir_D02G000640.1 [305-321]	0	17	0	76.6577	1xPhospho [S/T]	1097408.98809445	1284421.5193382	4090010.875	952405.288912367	1122448.16755147	735981.830193629	826307.84375	415813.15625	4090010.875	383121.75	758077.5	320892.515625
High	SPGAAPQAEEDDEDPEIK	[R].SPGAAPQAEEDDEDPEIK.[E]	2.32761E-13	0	22	Ghir_A03G000260.4	Ghir_A03G000260.4 [177-194]	0	18	0	47.1601	1xPhospho [S1]	5977882.40711845	10581416.7120886	8687415.875	19862639.5215487	15321585.1707972	19399737.4489696	4501121.4375	3425582.8125	8687415.875	7990095.5	10347871.125	8458402.5
High	SPGAETYLGSK	[K].SPGAETYLGSK.[H]	1.4585E-06	0	11	Ghir_D02G001060.1	Ghir_D02G001060.1 [11-21]	0	11	0	49.3902		3066215.34302768	3076827.52105834	3260148.3828125	2424561.17768979	2070809.35536564	1832752.03389185	2308745.25	996079.046875	3260148.3828125	975322.3046875	1398580.375	799090.9375
High	SPGGAENPVNPGSR	[R].SPGGAENPVNPGSR.[W]	0.000628844	0	2	Ghir_D09G004580.6	Ghir_D09G004580.6 [399-412]	0	14	0	31.6464	1xPhospho [S1]
High	SPMTPAPPTISPGAPR	[K].SPMTPAPPTISPGAPR.[F]	0.000410777	0	2	Ghir_A12G012960.2	Ghir_A12G012960.2 [18-33]	0	16	0	61.4327	1xPhospho [T/S]; 1xOxidation [M3]			721130.3125		235581.02780093				721130.3125		159106.390625
High	SPLPLDEQSPR	[R].SPLPLDEQSPR.[T]	0.000254017	0	18	Ghir_D09G003120.2	Ghir_D09G003120.2 [1910-1920]	0	11	0	63.7157	1xPhospho [S]	2020790.80621399	904855.215826726	1996271.0625	1141068.12276635	1820835.86826021	1454145.31448617	1521579.75	292933.9765625	1996271.0625	459014.6875	1229753.625	634016.125
High	SPLLPTDPYQR	[K].SPLLPTDPYQR.[AV]	0.00108708	0	1	Ghir_D05G034240.1	Ghir_D05G034240.1 [83-93]	0	11	0	72.9714				214018.375						214018.375
High	SPLEGDESVR	[K].SPLEGDESVR.[A]	0.00236694	0	11	Ghir_A12G004850.2	Ghir_A12G004850.2 [970-979]	0	10	0	39.4297	1xPhospho [S8]	1120416.56569811	873040.663366983	655515.375	786638.05293089	1125765.4734554	1098187.29275912	843631.6875	282634.46875	655515.375	316438.96875	760317.9375	478816.28125
High	SPGYDQESR	[R].SPGYDQESR.[Q]	0.000175256	0	23	Ghir_D08G026220.3; Ghir_D06G006470.1; Ghir_A08G025310.2; Ghir_A06G006400.1	Ghir_D08G026220.3 [192-200]; Ghir_D06G006470.1 [192-200]; Ghir_A08G025310.2 [192-200]; Ghir_A06G006400.1 [191-199]	0	9	0	15.8112	1xPhospho [S1]	823041.955723472	1171933.26489565	276411.28125	1156611.88182009	311971.34978863	271220.679394474	619719.75	379396.6875	276411.28125	465267.4375	210698.78125	118253.8515625
High	SPGVESPSESLNK	[K].SPGVESPSESLNK.[S]	3.14738E-07	0	12	Ghir_D04G020900.1	Ghir_D04G020900.1 [803-815]	0	13	0	39.9141	1xPhospho [S]	2181321.03955681	2732257.95646239	2330467.25	2812526.08344994	2485530.61636619	2564534.7750803	1642453	884529.5625	2330467.25	1131388	1678674.25	1118152.625
High	SPGTSSPPPPPSR	[R].SPGTSSPPPPPSR.[N]	2.72294E-05	0	9	Ghir_A07G000610.2	Ghir_A07G000610.2 [155-167]	0	13	0	24.6025	1xPhospho [S/T]	293061.72933611	400351.823023789	280290.3125	449951.576207209	440047.702891984	577196.934622688	220664.5	129608.1953125	280290.3125	181000.921875	297198.8125	251661.34375
High	SPGTPSPPPPPSR	[R].SPGTPSPPPPPSR.[N]	0.00224097	0	2	Ghir_D07G000580.1	Ghir_D07G000580.1 [155-167]	0	13	0	37.2904	1xPhospho [T/S]	170797.676585828		215694.75		284585.576918122	558945.215987777	128604.25		215694.75		192203.015625	243703.484375
High	SPGSGLPPVGSK	[R].SPGSGLPPVGSK.[V]	6.9503E-05	0	6	Ghir_D04G000500.3	Ghir_D04G000500.3 [318-329]	0	12	0	49.7182	1xPhospho [S1]	416260.921586262	599912.178955534	430075.6875	583417.471986856	671691.240259127	585088.633112093	313428.875	194213.015625	430075.6875	234689.921875	453645.90625	255102.171875
High	SPGSGGSIIK	[K].SPGSGGSIIK.[Q]	0.000956756	0	17	Ghir_D05G003220.2	Ghir_D05G003220.2 [248-257]	0	10	0	44.8935	1xPhospho [S]	3467583.92321242	3164469.36288633	3391555.875	3051996.67468507	3945985.66858985	3237396.31275968	2610960.75	1024451.84375	3391555.875	1227719.25	2665034.375	1411524.3125
High	SPGNQFNDPDSTDIK	[R].SPGNQFNDPDSTDIK.[L]	1.85823E-08	0	5	Ghir_A03G002700.1	Ghir_A03G002700.1 [221-235]	0	15	0	52.8166	1xPhospho [S1]	1362045.20751415	377177.153906613	1234360.375	998761.251801432	1345189.70753859	859596.698953686	1025569	122105.7265625	1234360.375	401769.25	908512.375	374789.34375
High	SPGNGLDGPQTSNSK	[R].SPGNGLDGPQTSNSK.[W]	9.0299E-10	0	13	Ghir_D12G018700.1	Ghir_D12G018700.1 [417-431]	0	15	0	29.1609	1xPhospho [S1]	2109855.49759338	2065411.99039015	2483660.5	2391933.03773786	2372573.05126189	2661417.60956951	1588642.125	668647.6875	2483660.5	962197.0625	1602385.125	1160394.125
High	SPGLWTSEMATR	[R].SPGLWTSEMATR.[L]	0.000174192	0	6	Ghir_D13G005050.1	Ghir_D13G005050.1 [593-604]	0	12	0	64.7860	1xPhospho [S1]; 1xOxidation [M9]	571314.662265081		865035.6875	350107.775594967	891309.416481073	333452.921546494	430178.53125		865035.6875	140837	601971.328125	145387.484375
High	SPGLWTSEMATGLNPR	[R].SPGLWTSEMATGLNPR.[S]	0.000452772	0	1	Ghir_A13G004950.1	Ghir_A13G004950.1 [575-590]	0	16	0	80.7231	1xPhospho [S1]; 1xOxidation [M9]			57261.41796875	194517.923214062	284994.745552994	453577.872973368			57261.41796875	78248.25	192479.359375	197762.6875
High	SPGESYSSNR	[K].SPGESYSSNR.[V]	0.000617472	0	19	Ghir_A05G006800.1	Ghir_A05G006800.1 [257-266]	0	10	0	17.1188	1xPhospho [Y/S]	1337254.05011256	2071044.09167477	1082041.625	3425104.37858919	1476620.52163055	976092.650968492	1006902.1875	670471	1082041.625	1377808.375	997277.9375	425582.28125
High	SPAAAESTQAFINK	[R].SPAAAESTQAFINK.[V]	2.9905E-06	0	1	Ghir_A04G013280.1	Ghir_A04G013280.1 [881-894]	0	14	0	57.4938		240013.272580552		265003.15625				180721		265003.15625
High	SNVSIHGSPGPAR	[K].SNVSIHGSPGPAR.[T]	0.00602592	0	1	Ghir_A06G016710.3; Ghir_D06G017660.1	Ghir_A06G016710.3 [92-104]; Ghir_D06G017660.1 [92-104]	0	13	0	35.2503	1xPhospho [S8]
High	SNFISFPPPGSK	[K].SNFISFPPPGSK.[C]	0.000233275	0	3	Ghir_A11G016600.2	Ghir_A11G016600.2 [187-198]	0	12	0	87.1835	1xPhospho [S5]			52343.4765625						52343.4765625
High	SNEVIPEPSK	[R].SNEVIPEPSK.[A]	0.00204572	0	1	Ghir_A05G017850.7	Ghir_A05G017850.7 [23-32]	0	10	0	51.9020	1xPhospho [S1]		578793.343607755		1099850.53098825				187376.09375		442434.1875
High	SNEPISPMAAR	[R].SNEPISPMAAR.[L]	0.0011765	0	6	Ghir_A08G003390.1	Ghir_A08G003390.1 [569-579]	0	11	0	37.2859	1xPhospho [S6]; 1xOxidation [M8]
High	SNEAEAVETAK	[K].SNEAEAVETAK.[E]	0.000247909	0	4	Ghir_D11G031730.1	Ghir_D11G031730.1 [139-149]	0	11	1	29.4172		405437.43514982	477124.001856384	855892.875	559427.608641007	557135.682621306	619882.912539028	305279.1953125	154462.09375	855892.875	225039.578125	376277.53125	270272.6875
High	SNDGSQPVSTPR	[K].SNDGSQPVSTPR.[I]	1.98436E-05	0	22	Ghir_A11G022340.1	Ghir_A11G022340.1 [469-480]	0	12	0	19.1865	1xPhospho [T/S]	4733191.72847755	6019319.49360862	3742719	11431003.8334344	5410840.4750997	6685948.24896085	3563916	1948668.875	3742719	4598322	3654366	2915113.75
High	SNDGLSASAPVSPVASPPELR	[R].SNDGLSASAPVSPVASPPELR.[R]	1.15457E-05	0	6	Ghir_D06G012850.1	Ghir_D06G012850.1 [281-301]	0	21	0	79.5081	1xPhospho [S]	136965.772115452		159152.76953125				103130.09375		159152.76953125
High	SMTGEQAPALSSPR	[K].SMTGEQAPALSSPR.[D]	1.11186E-07	0	9	Ghir_A12G004640.1	Ghir_A12G004640.1 [102-115]	0	14	0	38.8526	1xPhospho [S]; 1xOxidation [M2]	1136886.67486223	2389184.93459886	1900675.125	1990069.44173201	2266458.12942337	2202700.75949951	856033.0625	773464.5625	1900675.125	800540.375	1530717.375	960390.8125
High	SMSSGGGLSVPGLASR	[R].SMSSGGGLSVPGLASR.[L]	0.000318149	0	1	Ghir_D05G009820.1	Ghir_D05G009820.1 [177-192]	0	16	0	76.7615	1xPhospho [S3]; 1xOxidation [M2]
High	SMSFSALHGGK	[R].SMSFSALHGGK.[L]	0.000281698	0	6	Ghir_A06G014860.1	Ghir_A06G014860.1 [54-64]	0	11	0	49.8552	1xPhospho [S3]; 1xOxidation [M2]	2246554.86368852		2517103.5				1691571.625		2517103.5
High	SMSDQLSLNR	[R].SMSDQLSLNR.[T]	0.000458315	0	7	Ghir_D06G015030.1	Ghir_D06G015030.1 [60-69]	0	10	0	47.2566	1xPhospho [S]; 1xOxidation [M2]	504274.141315144		346281.21875		575426.487650211	410291.451812577	379699.53125		346281.21875		388630.75	178889.546875
High	SNGEEEYER	[R].SNGEEEYER.[L]	0.00166377	0	7	Ghir_A03G004070.1	Ghir_A03G004070.1 [62-70]	0	9	0	17.8641	1xPhospho [S1]	278314.087200809	582239.055181057	210626.84375	855328.730779099	145519.531735989	369943.851821846	209560.078125	188491.59375	210626.84375	344071	98280.78125	161297.75
High	SNNELDATK	[R].SNNELDATK.[L]	0.00312998	0	8	Ghir_D03G016960.1	Ghir_D03G016960.1 [263-271]	0	9	0	32.1440		751754.045442069	3402618.07341501	1060247.53515625	1873574.83747367	1664039.97654118	2179464.08973423	566042.625	1101549.09375	1060247.53515625	753678.375	1123857.03125	950259.484375
High	SNSVVSGFNR	[K].SNSVVSGFNR.[L]	4.85389E-05	0	11	Ghir_A10G015410.2	Ghir_A10G015410.2 [36-45]	0	10	0	51.9096	1xPhospho [S]	1039829.05582437	2473136.31469404	1300121.125	2289543.78421972	1524681.71101374	2282623.1060635	782952.3125	800642.625	1300121.125	921009.1875	1029737.4375	995237.4375
High	SNSPNLSPLR	[K].SNSPNLSPLR.[G]	0.000718884	0	17	Ghir_A08G020600.1	Ghir_A08G020600.1 [246-255]	0	10	0	62.0870	1xPhospho [S]	2409013.81187413	1075709.84345073	2095007.25	982838.673437911	1318401.95570408	1040303.14844609	1813897.125	348245.7265625	2095007.25	395364.11328125	890420.5	453578.4453125
High	SNSLLPYELK	[R].SNSLLPYELK.[E]	8.4959E-05	0	18	Ghir_A10G019470.1	Ghir_A10G019470.1 [179-188]	0	10	0	86.1040	1xPhospho [S]	525465.777367596	272109.279300325	341932.03125	486430.052092908	461268.716143115		395656.0390625	88091.5	341932.03125	195675.029296875	311531.03125
High	SNSIKNYQK	[R].SNSIKNYQK.[K]	0.000408285	0	7	Ghir_D12G010830.2; Ghir_A12G010630.1; Ghir_A12G010660.4; Ghir_D12G010850.2	Ghir_D12G010830.2 [654-662]; Ghir_A12G010630.1 [654-662]; Ghir_A12G010660.4 [655-663]; Ghir_D12G010850.2 [655-663]	1	9	0	23.2174	1xPhospho [S3]			67684.875			833453.353502691			67684.875			363390.6875
High	SNSGVEPPEFGAAADGDADR	[K].SNSGVEPPEFGAAADGDADR.[N]	2.39631E-05	0	1	Ghir_A04G015450.1	Ghir_A04G015450.1 [285-304]	0	20	0	63.7409
High	SNSGPLNR	[K].SNSGPLNR.[H]	0.00368748	0	41	Ghir_D10G000290.2; Ghir_A05G011730.1	Ghir_D10G000290.2 [118-125]; Ghir_A05G011730.1 [117-124]	0	8	0	23.4563	1xPhospho [S3]	10289963.620074	9574067.91454815	6605262	8933613.77677003	5639977.87192963	6720939.16414322	7747957	3099468	6605262	3593703	3809120.5	2930370
High	SNSFNALNSK	[K].SNSFNALNSK.[S]	0.000493024	0	2	Ghir_D03G005580.2	Ghir_D03G005580.2 [419-428]	0	10	1	46.5751	1xPhospho [S3]	1534557.27884791	1942859.68275058	1128556.875	1113050.8559749	1332920.20093349	1507853.28733831	1155464.125	628973.125	1128556.875	447744.25	900225.8125	657433.125
High	SASFTIPESEEISDK	[R].SASFTIPESEEISDK.[L]	3.9182E-07	0	15	Ghir_D03G007740.1	Ghir_D03G007740.1 [36-50]	0	15	0	75.6885	1xPhospho [S]	1632810.67452656	533670.26593401	2154145.5	1137496.02884363	1034667.31351169	672392.579141821	1229445.25	172768.140625	2154145.5	457577.75	698792.1875	293167.21875
High	SNSFGTGER	[R].SNSFGTGER.[S]	0.00268904	0	12	Ghir_A05G003810.1	Ghir_A05G003810.1 [349-357]	0	9	0	24.2618	1xPhospho [S3]	1124887.48873037	1374809.28323785	1312491.625	1653569.8353474	1113051.03124102	1267782.926153	846998.125	445074.90625	1312491.625	665177.5	751730.875	552761
High	SNSDSLPESSTSGNEYR	[R].SNSDSLPESSTSGNEYR.[A]	1.11997E-05	0	3	Ghir_A11G017700.1	Ghir_A11G017700.1 [69-85]	0	17	0	41.3247	1xPhospho [S]
High	SNSAGGSDGVPGR	[R].SNSAGGSDGVPGR.[V]	1.72519E-05	0	5	Ghir_D08G003810.1	Ghir_D08G003810.1 [52-64]	0	13	0	19.8106	1xPhospho [S3]	302979.71959719	616141.827006141	425661.84375	637274.894261322	227415.862483102	393158.840407609	228132.375	199467.1328125	425661.84375	256355.015625	153591.8125	171419.625
High	SNQEYDAPSPTK	[R].SNQEYDAPSPTK.[V]	3.09045E-07	0	11	Ghir_A09G024750.1	Ghir_A09G024750.1 [1961-1972]	0	12	0	30.3521	1xPhospho [S9]	3575310.39989249	7407235.82118079	4637217.5	6407418.88669708	6377046.65319699	6384181.20659438	2692074.75	2397987	4637217.5	2577496.75	4306921	2783541.5
High	SNQEYDAASPTK	[R].SNQEYDAASPTK.[V]	1.20339E-07	0	11	Ghir_D09G023900.1	Ghir_D09G023900.1 [1953-1964]	0	12	0	22.2489	1xPhospho [S9]	2273167.07785272	4326417.53559087	2267446.25	4133154.26773568	2148810.78752884	3316919.72562046	1711609.625	1400616	2267446.25	1662633.875	1451260.875	1446197
High	SNPFDSDDEFDNK	[R].SNPFDSDDEFDNK.[Q]	0.000105123	0	26	Ghir_A12G019160.3; Ghir_D12G019380.1	Ghir_A12G019160.3 [27-39]; Ghir_D12G019380.1 [27-39]	0	13	0	64.4845	1xPhospho [S6]	1364487.76765021	581290.750875361	1471910	2112072.19586413	2142511.8207823	1701027.83060398	1027408.15625	188184.59375	1471910	849618.125	1447006.6875	741658.390625
High	SNPDDEDALR	[K].SNPDDEDALR.[A]	0.00212169	0	2	Ghir_D07G020620.1	Ghir_D07G020620.1 [717-726]	0	10	0	38.1649		1656382.39873158	3443205.81624563	1987030.5	2661047.30084395	2769392.7102158	3506929.42589914	1247193.875	1114688.796875	1987030.5	1070453	1870388.640625	1529042.375
High	SNNEVIPDVASPVGGR	[K].SNNEVIPDVASPVGGR.[Q]	2.29366E-07	0	7	Ghir_A10G004370.1	Ghir_A10G004370.1 [151-166]	0	16	0	73.4861	1xPhospho [S11]	241965.415714121	321700.555656296	1282542.125		811941.968144294	335500.771666507	182190.890625	104145.96875	1282542.125		548368.25	146280.359375
High	SNSDTDIALR	[R].SNSDTDIALR.[S]	0.000274925	0	4	Ghir_A04G006200.1	Ghir_A04G006200.1 [828-837]	0	10	0	49.8136	1xPhospho [S]	2438342.96071876		1684647.5	844665.973710014	1933375.70471635		1835980.875		1684647.5	339781.71875	1305760.625
High	SASFTIPENEEISDK	[R].SASFTIPENEEISDK.[L]	1.00505E-08	0	5	Ghir_A02G012430.1	Ghir_A02G012430.1 [36-50]	0	15	0	71.8722	1xPhospho [S]	171980.483623664	211391.69254741	801122.1875	153988.597695189	373152.633475082	238636.536404024	129494.859375	68435.046875	801122.1875	61944.6171875	252019.3125	104046.96875
High	SASFNVDKPEVLEPAAAK	[K].SASFNVDKPEVLEPAAAK.[E]	3.13596E-08	0	14	Ghir_D10G010390.1	Ghir_D10G010390.1 [170-187]	0	18	0	75.5223	1xPhospho [S]	270793.60586298		562127.4375				203897.4375		562127.4375
High	SASFNTDSYMR	[R].SASFNTDSYMR.[L]	0.000110367	0	9	Ghir_A12G027360.2	Ghir_A12G027360.2 [98-108]	0	11	0	43.2218	1xPhospho [S3]; 1xOxidation [M10]	2313450.12508539	2247586.03536992	1782394.75	1869736.2853248	2057522.54901993	1971636.43775772	1741941.25	727623.9375	1782394.75	752134.25	1389606.75	859645.375
High	NDSAEMAYSEK	[K].NDSAEMAYSEK.[L]	0.000108371	0	6	Ghir_A02G014790.1	Ghir_A02G014790.1 [362-372]	0	11	0	20.3559	1xPhospho [S/Y]; 1xOxidation [M6]	748783.736598375	1375143.37130809	811249.21875	1332687.36113448	239582.972821212	899708.565392523	563806.09375	445183.0625	811249.21875	536096.890625	161809.21875	392278.359375
High	NDGGIDVIK	[R].NDGGIDVIK.[K]	0.00062503	0	8	Ghir_A04G011580.1	Ghir_A04G011580.1 [259-267]	0	9	0	58.8694		1308838.21033211	1386908.94730605	1679337.875	1195296.256019	704292.721762939	1030903.46120677	985506.125	448992	1679337.875	480828.90625	475664.25	449480.125
High	NDFDEEDEEDTDDGEK	[K].NDFDEEDEEDTDDGEK.[S]	2.73978E-10	0	27	Ghir_A05G034170.2	Ghir_A05G034170.2 [292-307]	0	16	0	30.6708	1xPhospho [T11]	1551782.86219613	4338333.06992953	621799.375	1563457.39212422	3940465.50110577	3962693.3351549	1168434.34375	1404473.484375	621799.375	628928.1875	2661306.171875	1727758.1875
High	NDEAQTSLR	[K].NDEAQTSLR.[E]	0.00290999	0	2	Ghir_A09G020100.1	Ghir_A09G020100.1 [467-475]	0	9	0	27.4623
High	NDDVDASDGDEEEDDER	[R].NDDVDASDGDEEEDDER.[H]	6.99342E-10	0	2	Ghir_D12G014160.1	Ghir_D12G014160.1 [136-152]	0	17	0	20.7127	1xPhospho [S7]	270236.556228361			942063.52466849			203478			378961.59375
High	NDDSESEDEAPR	[R].NDDSESEDEAPR.[R]	8.11232E-06	0	1	Ghir_D12G004550.1	Ghir_D12G004550.1 [663-674]	0	12	0	15.7424	1xPhospho [S4]	162207.493523585	399225.132484692	64385.87890625	277471.806938199			122136.1640625	129243.4453125	64385.87890625	111617.90625
High	NDDGGSGTGSLSR	[K].NDDGGSGTGSLSR.[L]	7.31509E-06	0	29	Ghir_A11G035030.2	Ghir_A11G035030.2 [650-662]	0	13	0	16.5028	1xPhospho [S]	1180203.19809282	1659779.07092005	716415.578125	1976184.8318226	449787.922221254	437334.88874368	888648.78125	537329.8125	716415.578125	794955.046875	303777.1484375	190680.6484375
High	NDDEEVIGSPK	[K].NDDEEVIGSPK.[S]	4.11366E-07	0	14	Ghir_A05G006090.1; Ghir_A05G006090.4; Ghir_D05G006160.1	Ghir_A05G006090.1 [583-593]; Ghir_A05G006090.4 [583-593]; Ghir_D05G006160.1 [578-588]	0	11	0	39.2303	1xPhospho [S9]	1162003.21366267	1186882.47528961	990318.5625	987775.01599949	1797917.98275456	1312755.35467408	874944.875	384236.28125	990318.5625	397349.84375	1214275.375	572369.25
High	NDDCGSGTGSLSR	[K].NDDCGSGTGSLSR.[L]	0.00556959	0	2	Ghir_D11G035880.1	Ghir_D11G035880.1 [651-663]	0	13	0	16.4909	1xCarbamidomethyl [C4]; 1xPhospho [S10]	161464.356025814		136283.578125			85732.0694735445	121576.609375		136283.578125			37379.69921875
High	NDAGTSQANAPANDPK	[K].NDAGTSQANAPANDPK.[K]	0.00305487	0	6	Ghir_D01G001960.1	Ghir_D01G001960.1 [6-21]	0	16	0	17.3401	1xPhospho [T/S]	236779.047880314	418952.183573962	300996.09375	730589.691486696	215287.249069589	181882.590767323	178285.75	135629.796875	300996.09375	293892.53125	145400.40625	79301.90625
High	NDAGTSQANAPANDPK	[K].NDAGTSQANAPANDPK.[K]	9.0299E-10	0	6	Ghir_D01G001960.1	Ghir_D01G001960.1 [6-21]	0	16	0	17.5389			642361.248921193	310092.75	703145.426408397	376706.820395211	388658.938475302		207955.296875	310092.75	282852.59375	254419.734375	169457.640625
High	NDAETSSPSEK	[K].NDAETSSPSEK.[T]	0.00705309	0	1	Ghir_A11G021500.1	Ghir_A11G021500.1 [137-147]	0	11	0	9.5890	1xPhospho [S7]
High	NAYASALPDSPK	[R].NAYASALPDSPK.[Y]	1.78723E-07	0	33	Ghir_D04G020740.2; Ghir_A04G015910.1	Ghir_D04G020740.2 [110-121]; Ghir_A04G015910.1 [110-121]	0	12	0	53.7589	1xPhospho [S10]	18291549.0799317	14435423.2911942	17260789.0625	11343523.3060925	16800428.6584715	14981397.1754183	13772851	4673262.5	17260789.0625	4563131.421875	11346650.40625	6531979.5
High	NAVPNQTLR	[K].NAVPNQTLR.[G]	0.0041381	0	15	Ghir_A03G012270.1	Ghir_A03G012270.1 [90-98]	0	9	0	46.6788		6966407.78093316	6768289.53923585	9328118	5741802.81964608	5025410.00635795	5258698.49142679	5245444	2191137.25	9328118	2309741	3394054.5	2292824.25
High	NDSQVDAATGVAPK	[R].NDSQVDAATGVAPK.[R]	2.07579E-06	0	3	Ghir_A10G006340.1	Ghir_A10G006340.1 [861-874]	0	14	0	46.8634		388623.797518398		301570.96875	339546.008524132	186874.552227314	259834.834845963	292619.15625		301570.96875	136588.34375	126211.078125	113289.5546875
High	NETPEPALQESPETAK	[K].NETPEPALQESPETAK.[Q]	2.2577E-08	0	35	Ghir_A02G015310.1	Ghir_A02G015310.1 [97-112]	0	16	1	48.1446	1xPhospho [S/T]	31594961.6388271	50186250.1417954	37937865.9375	72583631.8331292	49281089.0913562	71801989.9695644	23789822.125	16247083.03125	37937865.9375	29198040.34375	33283394.1875	31306100.5625
High	NESSLDAAIR	[R].NESSLDAAIR.[V]	0.000158998	0	14	Ghir_D03G005980.1	Ghir_D03G005980.1 [865-874]	0	10	0	56.3940	1xPhospho [S3]	2865303.28595611	2360855.30875967	2560102.25	1456926.92720092	2551845.08553087	1787350.13883294	2157466	764293.25	2560102.25	586074.4375	1723461.625	779295.4375
High	NEQWDEESLQR	[R].NEQWDEESLQR.[E]	0.000377238	0	15	Ghir_A01G009370.6	Ghir_A01G009370.6 [373-383]	0	11	0	51.7380	1xPhospho [S8]	12771026.0042548	4811625.7737357	8884287	4107190.51603173	8889569.90647234	6306626.0864676	9616104	1557695.25	8884287	1652189.5	6003825.5	2749727
High	NEPLTVQLPGTQTR	[R].NEPLTVQLPGTQTR.[S]	0.00434387	0	1	Ghir_A10G022080.1	Ghir_A10G022080.1 [226-239]	0	14	0	76.4337
High	NEITPYLVSR	[K].NEITPYLVSR.[F]	0.000254017	0	71	Ghir_A13G005340.1	Ghir_A13G005340.1 [847-856]	0	10	0	71.4717	1xPhospho [Y/S]	1824921.97406237	1515199.39371801	4276731.6796875	927534.520885629	2512193.99352122	1299881.76908876	1374097.859375	490524.203125	4276731.6796875	373117.046875	1696682.125	566756.2890625
High	NEDEETESVQGSH	[R].NEDEETESVQGSH.[-]	0.00546926	0	4	Ghir_A08G016190.1	Ghir_A08G016190.1 [394-406]	0	13	0	16.1053	1xPhospho [S]	266375.412048481		256931.640625	686214.763940228	136976.731021406		200570.703125		256931.640625	276041.9375	92511.15625
High	NEASGALTGLTR	[R].NEASGALTGLTR.[V]	5.68588E-05	0	1	Ghir_A12G005280.1	Ghir_A12G005280.1 [442-453]	0	12	0	60.9523				270846.0625						270846.0625
High	NEAETSPPEK	[K].NEAETSPPEK.[V]	0.000257127	0	23	Ghir_A02G015820.5	Ghir_A02G015820.5 [157-166]	0	10	0	15.4315	1xPhospho [S/T]	3091370.97739926	5217504.64998216	2180225.5	6065493.47612956	2174755.49373093	1483875.69461994	2327686.5	1689092.75	2180225.5	2439951.25	1468783.375	646978.75
High	NDTPSPEPLANR	[R].NDTPSPEPLANR.[A]	0.00257709	0	2	Ghir_D11G028570.1	Ghir_D11G028570.1 [273-284]	0	12	0	43.6103	1xPhospho [S5]	168561.104871686	270762.767305595	233522.5	183470.122355495	329857.38186516	315042.016466233	126920.1953125	87655.5859375	233522.5	73804.078125	222778.625	137360.21875
High	NDTPSPEALVNR	[R].NDTPSPEALVNR.[A]	0.000450026	0	1	Ghir_D11G028570.1	Ghir_D11G028570.1 [219-230]	0	12	0	62.8589	1xPhospho [S5]	264408.576948689	558077.373490007	299754.09375	695987.643755502	276704.881663303	181581.939105173	199089.75	180669.59375	299754.09375	279973.25	186880.5625	79170.8203125
High	NDTENGLESDSEISK	[R].NDTENGLESDSEISK.[L]	3.96618E-07	0	2	Ghir_A11G035520.1	Ghir_A11G035520.1 [30-44]	0	15	0	42.1405	1xPhospho [S]	584440.066463177		830857.4375	713433.277530132	734852.894585915	558471.849540989	440061.46875		830857.4375	286991.0625	496303.9375	243497.09375
High	NDSVLSPATR	[R].NDSVLSPATR.[N]	1.34428E-05	0	12	Ghir_D05G038490.1; Ghir_A04G000950.1	Ghir_D05G038490.1 [304-313]; Ghir_A04G000950.1 [304-313]	0	10	1	49.4855	1xPhospho [S6]	5977610.23221875	7445342.51846814	6278081	6854315.47661492	6569393.57564504	7928890.34892056	4500916.5	2410323.5	6278081	2757268.75	4436828	3457044
High	NDSSIDIASGVAPK	[R].NDSSIDIASGVAPK.[R]	9.06279E-09	0	25	Ghir_D05G013330.1	Ghir_D05G013330.1 [864-877]	0	14	0	68.0831	1xPhospho [S3]	3081361.84714432	929959.578989004	1784433.125	1714729.99976455	2044285.52956227	2230811.89597126	2320150	301061.15625	1784433.125	689780.25	1380666.75	972647.4375
High	NDSQVDAATGVAPK	[R].NDSQVDAATGVAPK.[R]	2.2495E-09	0	109	Ghir_A10G006340.1	Ghir_A10G006340.1 [861-874]	0	14	0	41.6425	1xPhospho [S3]	424246195.60189	439876535.454422	381125828.59375	484227988.641819	504113859.304588	539432496.801382	319441487.09375	142403757.5	381125828.59375	194789210.609375	340467725.125	235195821.15625
High	NDSPPGTKPGIPDALDENASAR	[R].NDSPPGTKPGIPDALDENASAR.[N]	2.34165E-08	0	1	Ghir_D08G026930.2	Ghir_D08G026930.2 [224-245]	0	22	0	68.0491	1xPhospho [S3]	132677.315833201		443563.03125				99901.046875		443563.03125
High	NAVFGDSSALAPGGVR	[K].NAVFGDSSALAPGGVR.[I]	1.33454E-07	0	1	Ghir_A09G021540.1	Ghir_A09G021540.1 [374-389]	0	16	0	73.8350				764658.375						764658.375
High	NADHQNEEEEGGSDKETPAAEK	[K].NADHQNEEEEGGSDKETPAAEK.[A]	0.00012541	0	2	Ghir_D12G014490.1	Ghir_D12G014490.1 [189-210]	1	22	0	24.2491	1xPhospho [S13]	287800.158556548		611049.1875				216702.734375		611049.1875
High	NAAYIGTPGK	[K].NAAYIGTPGK.[G]	0.00399017	0	14	Ghir_A04G007190.1; Ghir_D04G011350.1	Ghir_A04G007190.1 [15-24]; Ghir_D04G011350.1 [15-24]	0	10	0	39.6435	1xPhospho [T7]	10537821.2405416	12419082.766626	11814850	11073289.1804328	13359558.1299494	10516223.8339398	7934584.5	4020501	11814850	4454425	9022760	4585137
High	NAAYIGTPGK	[K].NAAYIGTPGK.[G]	2.07071E-05	0	18	Ghir_A04G007190.1; Ghir_D04G011350.1	Ghir_A04G007190.1 [15-24]; Ghir_D04G011350.1 [15-24]	0	10	0	50.0113		7059755.72000225	10422339.2439842	10273580	11224172.5881568	6943618.47802711	8303027.37669863	5315731.5	3374083.75	10273580	4515120.5	4689571.5	3620170
High	NAAETDSVDESTVK	[K].NAAETDSVDESTVK.[E]	1.97966E-09	0	20	Ghir_D07G007860.1	Ghir_D07G007860.1 [2041-2054]	0	14	0	28.4014	1xPhospho [S7]	4158400.0920477	6464781.00085925	3891829.1875	5137312.11430514	5109699.02276353	5566560.05960192	3131119.4375	2092880.6875	3891829.1875	2066574	3450981.5	2427053.75
High	MYSAASAQPVDFALK	[R].MYSAASAQPVDFALK.[E]	2.45245E-07	0	3	Ghir_A08G018980.2	Ghir_A08G018980.2 [228-242]	0	15	0	84.5428	1xPhospho [S3]; 1xOxidation [M1]	104790.366085439		129657.546875				78903.21875		129657.546875
High	MVTGDNINTAK	[R].MVTGDNINTAK.[A]	1.80027E-05	0	8	Ghir_D09G012500.1	Ghir_D09G012500.1 [675-685]	0	11	0	28.3506	1xOxidation [M1]	385963.680074581	1147934.04209574	661020.625	1217323.33990656	848591.965767675	731675.517900624	290616.1875	371627.28125	661020.625	489689.6875	573120.875	319014.9375
High	MVSGSVDQSDGSFLDEK	[K].MVSGSVDQSDGSFLDEK.[Q]	1.13512E-08	0	2	Ghir_A08G000990.2	Ghir_A08G000990.2 [105-121]	0	17	0	63.6051	1xPhospho [S5]; 1xOxidation [M1]	231823.103200388		253799.34375		291904.156922377	290962.199674163	174554.109375		253799.34375		197145.828125	126861.2734375
High	MVSGSVDQSDGSFLDEK	[K].MVSGSVDQSDGSFLDEK.[Q]	2.02602E-11	0	1	Ghir_A08G000990.2	Ghir_A08G000990.2 [105-121]	0	17	0	62.2545	1xOxidation [M1]	256581.265932068		370905.34375				193196.078125		370905.34375
High	MVPSSPPNLGR	[K].MVPSSPPNLGR.[D]	0.00118368	0	12	Ghir_D12G020820.1	Ghir_D12G020820.1 [44-54]	0	11	0	55.3218	1xPhospho [S]; 1xOxidation [M1]	1254106.73489207	809628.942537117	1799930.5	1323397.64077622	1034894.96359464	918710.990388802	944295.375	262105.828125	1799930.5	532359.9375	698945.9375	400563.53125
High	MVPSSPPNLGR	[K].MVPSSPPNLGR.[D]	0.000710191	0	5	Ghir_D12G020820.1	Ghir_D12G020820.1 [44-54]	0	11	0	61.4269	1xPhospho [S5]	484458.123605849		1142229.75	226476.266423758	216407.130158563		364778.8125		1142229.75	91104.0546875	146156.75
High	MVPGAAATEIELAR	[R].MVPGAAATEIELAR.[R]	0.006559	0	1	Ghir_A11G027990.1	Ghir_A11G027990.1 [410-423]	0	14	0	72.5291	1xOxidation [M1]
High	MVIAASGAVK	[R].MVIAASGAVK.[H]	0.000279989	0	8	Ghir_D11G007830.1; Ghir_A11G007880.1; Ghir_A09G001040.1	Ghir_D11G007830.1 [279-288]; Ghir_A11G007880.1 [279-288]; Ghir_A09G001040.1 [276-285]	0	10	0	45.4416	1xOxidation [M1]	855739.134068075	1128724.02632175	1080545.25	1075399.37640424	366839.577409389	601284.832581671	644339.5	365408.3125	1080545.25	432598.28125	247755.609375	262163.8125
High	MVENFEMGVSNK	[K].MVENFEMGVSNK.[T]	0.00126555	0	2	Ghir_A12G004560.1; Ghir_A12G004540.1	Ghir_A12G004560.1 [30-41]; Ghir_A12G004540.1 [30-41]	0	12	0	48.6184	2xOxidation [M1; M7]	593082.470334745		921014.5		519853.863477042	637498.279595801	446568.875		921014.5		351098.1875	277953.09375
High	MVENFEMGVSNK	[K].MVENFEMGVSNK.[T]	5.00383E-05	0	1	Ghir_A12G004560.1; Ghir_A12G004540.1	Ghir_A12G004560.1 [30-41]; Ghir_A12G004540.1 [30-41]	0	12	0	55.1288	1xOxidation [M7]	417445.201970992		375202.375			724834.442783199	314320.59375		375202.375			316032.1875
High	MVDGSNSEDSHEDSADAV	[K].MVDGSNSEDSHEDSADAV.[-]	6.99272E-05	0	27	Ghir_D02G019850.1	Ghir_D02G019850.1 [334-351]	0	18	0	29.7899	1xPhospho [S]; 1xOxidation [M1]	2781820.54567624	3274114.05582264	2817815	4669186.80527823	4450218.20188269	3917473.06029072	2094606.625	1059947.75	2817815	1878262.375	3005582.25	1708041.875
High	NAESNAEVK	[K].NAESNAEVK.[G]	0.000354971	0	7	Ghir_A01G014900.1; Ghir_A09G026150.1	Ghir_A01G014900.1 [98-106]; Ghir_A09G026150.1 [98-106]	0	9	0	19.0468		520938.939783092	1795320.56056114	527589.6875	1177592.16553347	721353.33720739	861479.62876269	392247.5	581209.4375	527589.6875	473707.125	487186.625	375610.3125
High	NASSVDEITK	[R].NASSVDEITK.[E]	0.00160418	0	5	Ghir_A03G002030.1	Ghir_A03G002030.1 [276-285]	0	10	0	39.8271	1xPhospho [S3]	882387.289595979	1086466.85669809	783400.6875	541028.512755976	933610.110223501	1212271.79589783	664404.5625	351728.15625	783400.6875	217638.21875	630540.3125	528557.8125
High	NASSVDEITK	[R].NASSVDEITK.[E]	0.00108708	0	5	Ghir_A03G002030.1	Ghir_A03G002030.1 [276-285]	0	10	0	44.3109		429318.427318984	443224.922278825	350582.15625		351939.439911759	608520.469329737	323260.6875	143487.75	350582.15625		237692.375	265318.59375
High	NASSVDDIAK	[R].NASSVDDIAK.[E]	0.0023101	0	3	Ghir_A12G023770.1	Ghir_A12G023770.1 [269-278]	0	10	0	43.9985		248328.759452277	726992.967854576	202166.8125	689307.854532786	440223.807813879	631315.738949281	186982.25	235353.609375	202166.8125	277286.1875	297317.75	275257.46875
High	NASSTGSFSSSPLR	[R].NASSTGSFSSSPLR.[Q]	3.02712E-06	0	6	Ghir_A01G012130.2	Ghir_A01G012130.2 [502-515]	0	14	0	51.8613	1xPhospho [S]	451192.731392405		326884.84375		282222.087845496		339731.21875		326884.84375		190606.765625
High	NASEELQQQTKSPEAGA	[R].NASEELQQQTKSPEAGA.[-]	4.85389E-05	0	6	Ghir_A08G018740.1	Ghir_A08G018740.1 [318-334]	1	17	0	37.4211	1xPhospho [S12]	988815.892920825	1177220.37029382	1201854.125	1540173.13812769	1609253.80937207	1659336.71421609	744541.3125	381108.3125	1201854.125	619561.6875	1086855.625	723480.8125
High	NASAPEEIHPSQGS	[R].NASAPEEIHPSQGS.[-]	0.00019554	0	7	Ghir_D13G017670.3	Ghir_D13G017670.3 [491-504]	0	14	0	36.0527	1xPhospho [S3]	1152963.25514575	1603374.17407122	1031132.125	1854875.37402846	1600764.12701018	2542350.44884669	868138.125	519069.53125	1031132.125	746156.1875	1081121.875	1108480.125
High	NAMAGDNVGEIK	[R].NAMAGDNVGEIK.[A]	0.00267276	0	2	Ghir_D11G022150.1	Ghir_D11G022150.1 [622-633]	0	12	0	39.3928	1xOxidation [M3]
High	NALYQATIK	[K].NALYQATIK.[QH]	0.000998363	0	3	Ghir_A03G007300.1	Ghir_A03G007300.1 [361-369]	0	9	0	60.2337		320227.465402931		491725.65625				241119.28125		491725.65625
High	NALASDNVDEVK	[K].NALASDNVDEVK.[I]	1.02227E-05	0	6	Ghir_A06G000260.4	Ghir_A06G000260.4 [652-663]	0	12	0	52.3071		1621462.66621971	2087815.48655352	1966724.875	1448632.07485235	934850.895716288	1467747.62064172	1220900.625	675900.5	1966724.875	582737.6875	631378.3125	639946.8125
High	NAGVNGSVVSEK	[K].NAGVNGSVVSEK.[V]	0.000745603	0	4	Ghir_D10G021420.1	Ghir_D10G021420.1 [520-531]	0	12	0	38.0479		269285.770199491	532057.260544334	421959.375	528858.479963009	355598.938130426	684536.548240397	202762.09375	172245.953125	421959.375	212742.609375	240163.921875	298462.0625
High	NAGNVVLLNTK	[K].NAGNVVLLNTK.[N]	4.79517E-05	0	1	Ghir_A03G004540.1	Ghir_A03G004540.1 [203-213]	0	11	0	64.4731				465139.46875						465139.46875
High	MVDGSNSEDSHEDSADAV	[K].MVDGSNSEDSHEDSADAV.[-]	0.000782779	0	7	Ghir_D02G019850.1	Ghir_D02G019850.1 [334-351]	0	18	0	37.5151	1xPhospho [S]	1670983.39097239	1464041.30126494	1329371.875	1384430.71316481	1636224.42159841	1843638.35123151	1258187.875	473962.5	1329371.875	556911.5625	1105071	803837.4375
High	NEYGNDINK	[K].NEYGNDINK.[D]	0.00621117	0	5	Ghir_D05G023090.1	Ghir_D05G023090.1 [210-218]	0	9	1	28.0272		2582088.99224102	5779750.83638443	2694101.8125	3898304.39618587	3492090.82550976	4829431.56378653	1944216.25	1871111.9375	2694101.8125	1568161.390625	2358483.5	2105661.28125
High	NLVVVSSPELAK	[R].NLVVVSSPELAK.[E]	0.0001124	0	1	Ghir_A10G018240.1	Ghir_A10G018240.1 [77-88]	0	12	0	74.5785				31328.791015625						31328.791015625
High	NITVNEAQSR	[R].NITVNEAQSR.[R]	0.000493024	0	17	Ghir_D13G003430.1; Ghir_A03G021320.1; Ghir_A13G003150.1	Ghir_D13G003430.1 [78-87]; Ghir_A03G021320.1 [78-87]; Ghir_A13G003150.1 [78-87]	0	10	0	34.9538		5896724.03757687	7120396.45310438	7637380	6371099.85362641	3684907.1143077	11263366.0244149	4440012.2265625	2305126.84375	7637380	2562886.78125	2488707.5	4910895.5
High	NLTSNGVGSPIYK	[R].NLTSNGVGSPIYK.[F]	0.00109371	0	2	Ghir_A06G007610.1	Ghir_A06G007610.1 [348-360]	0	13	0	63.1081	1xPhospho [S9]	425397.083430044		334288.3125		275287.135247293		320308.0625		334288.3125		185923.046875
High	NLSYSYSTGADGR	[R].NLSYSYSTGADGR.[I]	1.4148E-06	0	18	Ghir_D09G001980.1	Ghir_D09G001980.1 [638-650]	0	13	0	49.1098	1xPhospho [Y/S/T]	4601536.10608647	2762604.65953812	4212730	2439568.93232782	3568255.51017439	2682692.54470964	3464784.25	894353.875	4212730	981359.4375	2409923.5	1169670.125
High	NISVIAVCPK	[K].NISVIAVCPK.[G]	0.00267276	0	1	Ghir_A06G014110.1	Ghir_A06G014110.1 [234-243]	0	10	0	71.6233	1xCarbamidomethyl [C8]			123179.0546875						123179.0546875
High	NISVDNVSPSNVAASSVK	[K].NISVDNVSPSNVAASSVK.[E]	9.09647E-13	0	2	Ghir_A11G027120.1	Ghir_A11G027120.1 [426-443]	0	18	0	69.3209	1xPhospho [S8]	818100.142722923	646022.51052652	343193.71875				615998.75	209140.578125	343193.71875
High	NLSTPPPVVK	[R].NLSTPPPVVK.[K]	0.000436543	0	94	Ghir_D08G002550.1	Ghir_D08G002550.1 [803-812]	0	10	1	64.1299	1xPhospho [S/T]	49175908.5386876	39404661.5844936	46518162.5	30906813.4408552	34389602.2043377	35419852.556081	37027616.3125	12756697.4375	46518162.5	12432808.375	23226002.25	15443269.28125
High	NLSSVSGSER	[R].NLSSVSGSER.[A]	0.00168412	0	5	Ghir_D01G020170.3	Ghir_D01G020170.3 [89-98]	0	10	0	31.3123	1xPhospho [S]	555979.860264948	480165.448524123	523527.65625		409756.638378451	331585.186481485	418632	155446.71875	523527.65625		276740.875	144573.140625
High	NISSSDGESLGIGR	[R].NISSSDGESLGIGR.[K]	1.68784E-06	0	2	Ghir_D04G015210.2	Ghir_D04G015210.2 [123-136]	0	14	0	61.6152	1xPhospho [S3]
High	NLSQQNLNALVK	[R].NLSQQNLNALVK.[V]	1.68172E-07	0	1	Ghir_D12G011110.4; Ghir_D11G008660.1	Ghir_D12G011110.4 [433-444]; Ghir_D11G008660.1 [439-450]	0	12	1	71.0530				559579.125						559579.125
High	NLSPTVQFK	[R].NLSPTVQFK.[S]	0.00624889	0	2	Ghir_A09G023830.1	Ghir_A09G023830.1 [700-708]	0	9	0	67.6455	1xPhospho [S3]	375522.630914298		424541.46875	164814.861455672	147351.189496933		282754.46875		424541.46875	66299.671875	99517.84375
High	NLSLVPSSPR	[K].NLSLVPSSPR.[F]	0.000168973	0	79	Ghir_D13G000260.1	Ghir_D13G000260.1 [135-144]	0	10	0	74.0391	1xPhospho [S]	1874964.37515458	1460164.94814198	3984385.23828125	1476389.17587138	2142667.98318677	831589.721735294	1411777.91210938	472707.5859375	3984385.23828125	593903.46875	1447112.15625	362578.1328125
High	NLSLPTSAGPSAR	[R].NLSLPTSAGPSAR.[I]	1.41995E-05	0	10	Ghir_A05G040850.1	Ghir_A05G040850.1 [377-389]	0	13	0	69.1476	1xPhospho [S3]	2517972.31782916	526775.319466238	2191635.75	698444.41967447	783334.773919153	511249.810502031	1895938.796875	170536	2191635.75	280961.53125	529047.5625	222908
High	NLSGQSGDLLK	[R].NLSGQSGDLLK.[E]	0.000628844	0	12	Ghir_A11G009910.1	Ghir_A11G009910.1 [791-801]	0	11	0	63.7528	1xPhospho [S3]	949816.85713174		957280.9375	590233.869603359	834808.678651614	749364.493457791	715176.5		957280.9375	237431.9375	563811.9375	326727.4375
High	NLSDDDTGTAR	[R].NLSDDDTGTAR.[G]	3.23668E-06	0	25	Ghir_A12G025440.3	Ghir_A12G025440.3 [932-942]	0	11	0	21.2599	1xPhospho [S3]	3038277.2826686	4907516.67571228	2204783.0625	3191738.86580212	1847304.7248972	2871999.20138524	2287708.9375	1588738.5625	2204783.0625	1283933	1247630.125	1252208.96875
High	NMADGLDSPEGR	[R].NMADGLDSPEGR.[G]	0.00336655	0	1	Ghir_A01G002670.1	Ghir_A01G002670.1 [399-410]	0	12	0	44.9761	1xPhospho [S8]	219616.922205419		248278.75			332432.293459241	165363.3125		248278.75			144942.484375
High	NIRSPTAGSVSK	[R].NIRSPTAGSVSK.[D]	0.000714524	0	3	Ghir_A12G011710.1	Ghir_A12G011710.1 [2091-2102]	1	12	0	31.7059	1xPhospho [S4]	714989.931633631		718307.125				538360.625		718307.125
High	NMADGLDSPEGR	[R].NMADGLDSPEGR.[G]	0.000111718	0	6	Ghir_A01G002670.1	Ghir_A01G002670.1 [399-410]	0	12	0	28.5874	1xPhospho [S8]; 1xOxidation [M2]	503568.968439133	553485.76203754	450776.03125	959568.354119017	895668.15210901	993758.046003138	379168.5625	179183.125	450776.03125	386003.21875	604915.125	433284.5
High	NMCGVATCASYPVVA	[K].NMCGVATCASYPVVA.[-]	0.00632502	0	1	Ghir_D05G003630.1; Ghir_D13G021160.1	Ghir_D05G003630.1 [326-340]; Ghir_D13G021160.1 [341-355]	0	15	0	71.2459	2xCarbamidomethyl [C3; C8]; 1xOxidation [M2]	156014.19684365	882346.6716014	620736.625	223740.136632708	386151.360671107	500979.704537387	117472.84375	285647.15625	620736.625	90003.3984375	260798.375	218430.171875
High	NNSSSFNLSHR	[R].NNSSSFNLSHR.[S]	0.000342246	0	3	Ghir_A03G012720.1; Ghir_D02G014260.1	Ghir_A03G012720.1 [988-998]; Ghir_D02G014260.1 [988-998]	0	11	0	45.1656	1xPhospho [S5]	1937136.24463422	1096855.24850129	2075927.0625	2108379.3800512	1363856.08893403	1816381.70408955	1458591	355091.25	2075927.0625	848132.625	921119.25	791953.375
High	NNRQPSPGASSQSSAR	[R].NNRQPSPGASSQSSAR.[Q]	0.000230454	0	2	Ghir_D12G003140.3	Ghir_D12G003140.3 [254-269]	1	16	0	15.3743	1xPhospho [S6]	163242.291452535		142683.6875		287968.285950562	100290.891930953	122915.328125		142683.6875		194487.625	43727.43359375
High	NNISTLGSPGPSR	[K].NNISTLGSPGPSR.[T]	2.00137E-06	0	8	Ghir_A05G017960.2	Ghir_A05G017960.2 [92-104]	0	13	0	45.0792	1xPhospho [S8]	1065963.98859995	1022137.28657153	1209153.5	1122121.15614081	992691.599516748	1019495.7921321	802630.9375	330902.375	1209153.5	451392.9375	670442.6875	444506.3125
High	NNLEAGVIEPAMSK	[R].NNLEAGVIEPAMSK.[V]	0.000130867	0	1	Ghir_A10G014810.1	Ghir_A10G014810.1 [500-513]	0	14	0	60.1841	1xOxidation [M12]			332426.09375						332426.09375
High	NNGNASPDVHDDSNGQDR	[R].NNGNASPDVHDDSNGQDR.[K]	5.12758E-10	0	17	Ghir_A08G020640.3	Ghir_A08G020640.3 [149-166]	0	18	0	17.3656	1xPhospho [S6]	1953735.67630329	1494463.63508411	1844634.5	1902596.56632464	1657651.3610069	1226387.28302984	1471089.75	483811.296875	1844634.5	765352.875	1119542.296875	534712.25
High	NNGNAGVSDPEDDSEEDKRE	[R].NNGNAGVSDPEDDSEEDKRE.[-]	9.71393E-10	0	4	Ghir_D01G018510.2	Ghir_D01G018510.2 [492-511]	2	20	0	24.8453	1xPhospho [S8]	585634.556519352		434158.03125		909335.300666491	859288.432001209	440960.875		434158.03125		614145.625	374654.9375
High	NNEQVGSTEEPK	[K].NNEQVGSTEEPK.[K]	0.00052077	0	2	Ghir_A02G008900.1	Ghir_A02G008900.1 [86-97]	0	12	0	22.0706		169984.129707553	420885.087219855	246857.109375	532721.308553767	280283.22170199	505367.831926009	127991.6796875	136255.546875	246857.109375	214296.5	189297.296875	220343.421875
High	NNAFPSPSPDGK	[K].NNAFPSPSPDGK.[R]	5.12712E-05	0	4	Ghir_D02G008020.1	Ghir_D02G008020.1 [502-513]	0	12	0	53.7838		417668.030125386	575850.067285995	702162.25	1114282.93395355		517419.808317423	314488.375	186423.25	702162.25	448239.875		225598.15625
High	NNADTTIYSVEK	[K].NNADTTIYSVEK.[S]	8.69518E-07	0	7	Ghir_D12G001770.1	Ghir_D12G001770.1 [581-592]	0	12	0	54.8126		1049580.12210762	1766541.88019935	1937645.625	1214798.5899503	943388.143989823	1049642.45091269	790294.5	571892.75	1937645.625	488674.0625	637144.1875	457650.4375
High	NMSSVPEEVEFSAK	[K].NMSSVPEEVEFSAK.[N]	0.00197246	0	2	Ghir_A06G014630.1	Ghir_A06G014630.1 [207-220]	0	14	0	66.0502	1xPhospho [S3]; 1xOxidation [M2]
High	NMSSITASPVPGR	[R].NMSSITASPVPGR.[T]	7.37779E-07	0	12	Ghir_D01G008090.4	Ghir_D01G008090.4 [99-111]	0	13	0	50.3688	1xPhospho [S]; 1xOxidation [M2]	3505961.04060077	2912759.29265132	3699277	4153810.60660853	3579413.69570379	4623389.83177941	2639857.28125	942964.296875	3699277	1670943.25	2417459.5	2015825.84375
High	NMSSITASPGPGR	[R].NMSSITASPGPGR.[T]	4.0787E-06	0	12	Ghir_A01G007740.3	Ghir_A01G007740.3 [99-111]	0	13	1	32.4170	1xPhospho [S3]; 1xOxidation [M2]	3697698.29678744	4332931.72204909	4683157.125	3549603.91621652	4682623.48789123	5005951.55669653	2784228.25	1402724.875	4683157.125	1427890.5	3162543.8125	2182625.0625
High	NMMCAADPR	[KR].NMMCAADPR.[H]	0.00533829	0	4	Ghir_A05G009320.1	Ghir_A05G009320.1 [298-306]	0	9	0	17.7587	1xCarbamidomethyl [C4]; 2xOxidation [M2; M3]	650304.524568814	1294310.17871158	673147.25	1457858.05498479	896560.799548108	701053.808350203	489654.9375	419014.46875	673147.25	586449	605518	305663.6875
High	NMDLNDAQNEK	[K].NMDLNDAQNEK.[S]	0.000444584	0	3	Ghir_D02G020950.1; Ghir_A03G019560.2	Ghir_D02G020950.1 [367-377]; Ghir_A03G019560.2 [322-332]	0	11	0	23.7813	1xOxidation [M2]			168913.734375		361727.630018164	441978.262745767			168913.734375		244303.109375	192705.1875
High	NMCGVATCASYPIVA	[K].NMCGVATCASYPIVA.[-]	0.00458757	0	1	Ghir_A06G008070.1; Ghir_D06G008300.1	Ghir_A06G008070.1 [361-375]; Ghir_D06G008300.1 [341-355]	0	15	0	78.7456	2xCarbamidomethyl [C3; C8]; 1xOxidation [M2]	74745.6012404998	414073.590372632	226961.984375	452457.56532917	221922.716878783	212871.500658194	56280.63671875	134050.421875	226961.984375	182009	149881.859375	92813.2578125
High	NEYSSSPPTR	[R].NEYSSSPPTR.[G]	0.000588144	0	18	Ghir_D11G009840.2	Ghir_D11G009840.2 [78-87]	0	10	0	21.9334	1xPhospho [T/S]	3559016.2207985	3764627.78820626	2597925.71875	3646443.7304885	2759081.82719027	3299496.2280433	2679805.84375	1218744.578125	2597925.71875	1466846.015625	1863424.890625	1438600.25
High	NLQYYEISAK	[K].NLQYYEISAK.[S]	0.00115523	0	1	Ghir_A06G006070.3	Ghir_A06G006070.3 [146-155]	0	10	0	65.0759
High	NLPGTPDPNAEVIALSPK	[R].NLPGTPDPNAEVIALSPK.[T]	7.16501E-05	0	5	Ghir_D11G029000.1	Ghir_D11G029000.1 [54-71]	0	18	0	86.6778	1xPhospho [S16]	68705.6415823431		67469.9296875				51732.7734375		67469.9296875
High	NLDIDTIQQAYTV	[K].NLDIDTIQQAYTV.[-]	0.00280585	0	12	Ghir_D03G010060.1	Ghir_D03G010060.1 [944-956]	0	13	0	94.3226	1xPhospho [T12]	483644.338086879	568330.03296505	129890.5625	425794.962837326	584759.123103826	130802.654607368	364166.0625	183988.74609375	129890.5625	171283.5	394933.8125	57030.74609375
High	NLDDSISDEK	[K].NLDDSISDEK.[L]	0.0043176	0	1	Ghir_A03G020580.1; Ghir_A13G004070.1	Ghir_A03G020580.1 [314-323]; Ghir_A13G004070.1 [315-324]	0	10	0	43.0468
High	NIAVGRPEEATQPDALR	[R].NIAVGRPEEATQPDALR.[A]	0.0015848	0	1	Ghir_D11G035770.1	Ghir_D11G035770.1 [5-21]	0	17	0	62.0699				494791.5625						494791.5625
High	NIAVGRPEEATQPDALK	[R].NIAVGRPEEATQPDALK.[A]	0.00316823	0	1	Ghir_A11G034930.1	Ghir_A11G034930.1 [5-21]	0	17	0	60.8959				762363.6875						762363.6875
High	NIASGETSDTSAK	[K].NIASGETSDTSAK.[K]	1.25724E-05	0	15	Ghir_A12G020350.1	Ghir_A12G020350.1 [253-265]	0	13	0	20.4034	1xPhospho [S/T]	808591.95041239	1290287.89734818	799108.6875	809236.662523923	957176.335762143	1112517.72818001	608839.4375	417712.3125	799108.6875	325529.65625	646456.4375	485064.4375
High	NLANTATGK	[R].NLANTATGK.[C]	0.00478648	0	16	Ghir_D05G021000.1	Ghir_D05G021000.1 [337-345]	0	9	0	30.4248		8063864.78768558	10732774.5352485	10788959	16042183.5374101	11976329.0767938	9689094.43254543	6071788	3474582.75	10788959	6453250	8088556.6640625	4224503.59375
High	NGSGGIPILEK	[R].NGSGGIPILEK.[E]	7.5871E-06	0	12	Ghir_D13G025090.1	Ghir_D13G025090.1 [784-794]	0	11	0	79.5480	1xPhospho [S3]	138894.103058002		160892.375	74898.6155805427	591596.283334076	243511.594415384	104582.0546875		160892.375	30129.283203125	399551.484375	106172.5234375
High	NGNTGYDEIR	[K].NGNTGYDEIR.[A]	0.000220844	0	2	Ghir_D12G011110.4; Ghir_D11G008660.1	Ghir_D12G011110.4 [293-302]; Ghir_D11G008660.1 [299-308]	0	10	0	39.5600				238107.46875						238107.46875
High	NGLLEVQK	[R].NGLLEVQK.[A]	0.00362094	0	2	Ghir_A06G003230.1	Ghir_A06G003230.1 [260-267]	0	8	0	58.7782		213140.296767241		426272.84375				160486.65625		426272.84375
High	NGGIDTEEDYPYAAR	[K].NGGIDTEEDYPYAAR.[D]	2.09606E-05	0	1	Ghir_A01G010900.1	Ghir_A01G010900.1 [215-229]	0	15	0	62.2383		3106940.80935624	2706871.31735691	3658345.25	3491562.01220686	2975145.60827554	4658256.39375031	2339410	876311	3658345.25	1404542.125	2009349.75	2031027.875
High	NFEPVPAAPTLADTLASPK	[K].NFEPVPAAPTLADTLASPK.[A]	2.54988E-08	0	21	Ghir_A05G020800.2	Ghir_A05G020800.2 [861-879]	0	19	0	99.1025	1xPhospho [S/T]			344441.453125						344441.453125
High	NLDPAAAPFAK	[K].NLDPAAAPFAK.[D]	4.94331E-05	0	1	Ghir_D07G015510.1	Ghir_D07G015510.1 [369-379]	0	11	0	68.8338				152697.90625						152697.90625
High	NIPGVEVANVER	[R].NIPGVEVANVER.[L]	1.22701E-05	0	2	Ghir_D04G012540.1; Ghir_A11G035120.1	Ghir_D04G012540.1 [228-239]; Ghir_A11G035120.1 [229-240]	0	12	0	70.1244		60436.4873202031		1627871.625	44053.1190328135			45506.41015625		1627871.625	17721.140625
High	NLDSGTTPVSPVGEK	[K].NLDSGTTPVSPVGEK.[R]	1.4981E-07	0	4	Ghir_A02G005040.1	Ghir_A02G005040.1 [52-66]	0	15	0	53.4380	1xPhospho [S10]	1050250.97222638	1072751.38788914	1358129.625	1462951.67975807	1452977.30224271	1052690.50222355	790799.625	347287.96875	1358129.625	588498	981309.8125	458979.40625
High	NLDSNIESVK	[K].NLDSNIESVK.[V]	0.000668282	0	2	Ghir_A08G022380.1	Ghir_A08G022380.1 [285-294]	0	10	0	53.3715
High	NLPGTPDPEAEVIALSPK	[R].NLPGTPDPEAEVIALSPK.[T]	1.41827E-07	0	7	Ghir_A03G017170.1	Ghir_A03G017170.1 [33-50]	0	18	1	91.5313	1xPhospho [S16]	163937.809756109		158539.0546875		256802.480620311		123439.02734375		158539.0546875		173438.90625
High	NLPGTPDPDAEVIALSPK	[R].NLPGTPDPDAEVIALSPK.[TS]	1.70231E-07	0	11	Ghir_A09G011460.1	Ghir_A09G011460.1 [40-57]	0	18	0	89.7012	1xPhospho [S16]	106201.972482867		122032.1484375				79966.10546875		122032.1484375
High	NLPGNPDPDAEVIALSPK	[R].NLPGNPDPDAEVIALSPK.[T]	4.18944E-07	0	11	Ghir_A05G013930.1	Ghir_A05G013930.1 [75-92]	0	18	0	85.8847	1xPhospho [S16]	158360.086747152		111572.5				119239.2109375		111572.5
High	NLPGNPDAEVIALSPK	[R].NLPGNPDAEVIALSPK.[T]	6.95926E-08	0	4	Ghir_D05G013680.1	Ghir_D05G013680.1 [72-87]	0	16	0	85.4322	1xPhospho [S14]	102860.157144382		131917.265625				77449.84375		131917.265625
High	NLNSIGSPENSR	[R].NLNSIGSPENSR.[M]	0.00314905	0	5	Ghir_A05G019940.2	Ghir_A05G019940.2 [465-476]	0	12	0	40.6907	1xPhospho [S]	1043567.45568191	826681.479139229	797399.9375	1107038.45527139	1342413.7646368	1500668.89701457	785767.1875	267626.34375	797399.9375	445325.65625	906637.5625	654300.6875
High	NLMDSEEYSK	[RK].NLMDSEEYSK.[F]	0.00101058	0	5	Ghir_A12G004730.1; Ghir_D12G004680.1	Ghir_A12G004730.1 [137-146]; Ghir_D12G004680.1 [137-146]	0	10	0	30.9072	1xOxidation [M3]	5466966.29349102	6838658.27490366	6268495	6022010.48447918	6908785.19284418	7230457.49056296	4116420.75	2213918.125	6268495	2422459.453125	4666045.84375	3152523.0625
High	NLISQDETPTADNTPQK	[K].NLISQDETPTADNTPQK.[S]	2.81396E-06	0	9	Ghir_A09G024370.2; Ghir_D09G023510.1	Ghir_A09G024370.2 [1244-1260]; Ghir_D09G023510.1 [1247-1263]	0	17	0	52.0312	1xPhospho [S/T]	1288565.74560437		1626872.21875	1296244.38226211	4223589.21283672	4204840.8608484	970241.71875		1626872.21875	521437.0625	2852521.875	1833335.96875
High	NIGSSSGAAAAEAEDVK	[K].NIGSSSGAAAAEAEDVK.[Q]	2.25217E-07	0	1	Ghir_D01G009580.1	Ghir_D01G009580.1 [1992-2008]	0	17	0	46.6299	1xPhospho [S6]	349431.06849099		414426.375	432231.133110418		536131.13212154	263108.5		414426.375	173872.5625		233756.40625
High	NLGPAEEINLQSPK	[K].NLGPAEEINLQSPK.[K]	9.07423E-12	0	32	Ghir_D07G000140.2	Ghir_D07G000140.2 [343-356]	0	14	0	74.3334	1xPhospho [S12]	4255243.53625026	895051.260955407	9373942.35546875	3102039.52022467	2897985.83363449	1023138.49010759	3204038.921875	289760.0859375	9373942.35546875	1247849.86328125	1957237.6875	446094.55078125
High	NLEAGPDGQVAAVK	[K].NLEAGPDGQVAAVK.[L]	0.000334018	0	5	Ghir_A12G024500.2	Ghir_A12G024500.2 [279-292]	0	14	0	55.4522		755876.179536067	584363.810904267	1007034.9375	589872.053513474	356836.276482729	609819.906634645	569146.4375	189179.453125	1007034.9375	237286.390625	240999.59375	265885.15625
High	NLDSNIDSVK	[K].NLDSNIDSVK.[V]	7.56833E-05	0	1	Ghir_D11G027550.1	Ghir_D11G027550.1 [293-302]	0	10	1	50.9947		1305801.28960765		1632217.375				983219.4375		1632217.375
High	MVASEDIGK	[R].MVASEDIGK.[Q]	0.00368748	0	4	Ghir_A13G020800.1	Ghir_A13G020800.1 [437-445]	0	9	0	35.8398	1xOxidation [M1]	1732538.91119879	1575260.77396948	2082224.390625	1323954.48408965	1195832.2822801	1218385.81684973	1304536.875	509968.21875	2082224.390625	532583.9375	807639.5625	531223.5625
High	MTSSFTEGQPILR	[R].MTSSFTEGQPILR.[S]	3.22874E-05	0	6	Ghir_A11G009330.2	Ghir_A11G009330.2 [210-222]	0	13	0	70.7907	1xPhospho [S]; 1xOxidation [M1]	202865.051011094		833916.875	96598.3413598243	535261.841113995		152749.78125		833916.875	38858.37890625	361504.40625
High	METGPTGGALGGDDLSPSSPAAVISR	[-].METGPTGGALGGDDLSPSSPAAVISR.[W]	0.000826821	0	4	Ghir_D03G002590.1	Ghir_D03G002590.1 [1-26]	0	26	0	97.4396	1xAcetyl [N-Term]; 1xPhospho [S]	60164.7015085873		85153.015625				45301.765625		85153.015625
High	MESVSPDIITSK	[R].MESVSPDIITSK.[S]	0.00543622	0	1	Ghir_D07G002560.4	Ghir_D07G002560.4 [556-567]	0	12	0	63.2172	1xPhospho [S5]; 1xOxidation [M1]
High	MESTESSYVSSPEEAR	[-].MESTESSYVSSPEEAR.[K]	8.4553E-08	0	6	Ghir_A10G020450.1	Ghir_A10G020450.1 [1-16]	0	16	0	60.0535	1xAcetyl [N-Term]; 1xPhospho [S]
High	MESTESSYVSSPEAAR	[-].MESTESSYVSSPEAAR.[NK]	1.38088E-11	0	25	Ghir_D10G022210.1	Ghir_D10G022210.1 [1-16]	0	16	0	60.4205	1xAcetyl [N-Term]; 1xPhospho [S]	12075823.1629281	24649295.8266415	15120305.1875	17995676.9653682	15054645.7373672	16106215.980616	9092642.3125	7979858.125	15120305.1875	7239077.03125	10167585.9375	7022407.28125
High	MESTESSYMSSPEAAR	[-].MESTESSYMSSPEAAR.[K]	9.9164E-06	0	4	Ghir_A05G029740.2	Ghir_A05G029740.2 [1-16]	0	16	0	48.6468	1xAcetyl [N-Term]; 1xPhospho [S11]; 1xOxidation [M9]	725396.160003908	1373785.29992404	802451.375	1231514.37677604		1609540.09782305	546196.125	444743.40625	802451.375	495398.28125		701769.1875
High	MESTESSYMSSPEAAR	[-].MESTESSYMSSPEAAR.[K]	2.2495E-09	0	7	Ghir_A05G029740.2	Ghir_A05G029740.2 [1-16]	0	16	0	63.6358	1xAcetyl [N-Term]; 1xPhospho [S]	309876.082889616	853923.701883584	619964.9375	587746.097523389	560122.664553244	503935.763141082	233325.078125	276445.625	619964.9375	236431.1875	378294.875	219719.03125
High	MESTDKPAAVAATTTTTPSTTVAASK	[-].MESTDKPAAVAATTTTTPSTTVAASK.[C]	9.40117E-19	0	10	Ghir_A09G024790.1	Ghir_A09G024790.1 [1-26]	0	26	0	64.9413	1xAcetyl [N-Term]; 1xPhospho [T/S]	3769525.4105298	1916662.77630574	3898425.75	1831715.10467593	1239462.9013293	1367756.02753899	2838311.375	620492.25	3898425.75	736839.5625	837106.75	596349.875
High	MESTDKPAAVAATTTTPPSTTVAASK	[-].MESTDKPAAVAATTTTPPSTTVAASK.[C]	4.95035E-18	0	73	Ghir_D09G023950.1	Ghir_D09G023950.1 [1-26]	0	26	0	65.4886	1xAcetyl [N-Term]; 1xPhospho [T/S]	63916305.3764988	21741374.9951155	70923952.03125	24793349.6378723	20371225.2895617	20636774.169014	48126582.75	7038460.2109375	70923952.03125	9973560.21875	13758290.125	8997757.96875
High	MESPQPQQQQQQGPK	[-].MESPQPQQQQQQGPK.[K]	8.4861E-07	0	8	Ghir_D05G003220.2	Ghir_D05G003220.2 [1-15]	0	15	0	30.8078	1xAcetyl [N-Term]; 1xPhospho [S3]	1155444.32981473	1271004.51927042	1664799.4375	2138286.55813297	1650478.60198566	1986146.84488697	870006.28125	411469.59375	1664799.4375	860163.3125	1114697.96875	865972
High	MESNSGGEDTVATIK	[-].MESNSGGEDTVATIK.[S]	0.000107713	0	9	Ghir_A12G025230.1	Ghir_A12G025230.1 [1-15]	0	15	0	66.1788	1xAcetyl [N-Term]; 1xPhospho [S]	350900.514129742	3313981.4484007	369325	726207.113985713	311569.515002976	556425.827090654	264214.9375	1072854.25	369325	292129.5625	210427.390625	242605.015625
High	MESETASSADEQQAAGSAADTR	[-].MESETASSADEQQAAGSAADTR.[G]	3.18968E-05	0	4	Ghir_A08G006830.1	Ghir_A08G006830.1 [1-22]	0	22	0	44.9246	1xAcetyl [N-Term]; 1xPhospho [S/T]	413192.334279241	457736.275554431	392901.46875	608933.294206263	510524.42067703	571832.688278988	311118.34375	148185.59375	392901.46875	244954.109375	344797.28125	249322.5
High	MENYSYNSYPDSGNSSPR	[-].MENYSYNSYPDSGNSSPR.[S]	1.12957E-06	0	8	Ghir_D02G021110.1	Ghir_D02G021110.1 [1-18]	0	18	0	66.9122	1xAcetyl [N-Term]; 1xPhospho [S]	135214.917219694		247427.15625				101811.765625		247427.15625
High	MENYSYNSYPDSGDSSPR	[-].MENYSYNSYPDSGDSSPR.[S]	2.40826E-12	0	14	Ghir_D04G017010.1; Ghir_A04G012650.1	Ghir_D04G017010.1 [1-18]; Ghir_A04G012650.1 [1-18]	0	18	0	67.5801	1xAcetyl [N-Term]; 1xPhospho [S]	1036018.27520667	955008.751497091	968209.3125	943906.51445194	954490.249864647	1268824.19615663	780082.9375	309170.46875	968209.3125	379702.96875	644642.3125	553215
High	MENPKTPETLEAK	[-].MENPKTPETLEAK.[N]	2.39347E-07	0	7	Ghir_A06G018570.1	Ghir_A06G018570.1 [1-13]	1	13	0	55.9802	1xAcetyl [N-Term]; 1xPhospho [T6]	2606440.80174869	2525309.46149631	2618362	1779505.29538061	1724248.9352595	1958626.86996464	1962552.25	817532.9375	2618362	715837.25	1164520.875	853973.125
High	MENAVGESAR	[R].MENAVGESAR.[I]	0.00212169	0	2	Ghir_A05G018860.1	Ghir_A05G018860.1 [310-319]	0	10	0	21.5366	1xOxidation [M1]
High	MEISTVTSPR	[-].MEISTVTSPR.[M]	6.84148E-06	0	14	Ghir_A03G011580.1	Ghir_A03G011580.1 [1-10]	0	10	0	77.7790	1xAcetyl [N-Term]; 1xPhospho [S/T]	568199.384387434	1155712.08729525	369831.53125	1117966.34992819	979320.858770528	1445697.0368246	427832.84375	374145.3125	369831.53125	449721.59375	661412.375	630332.625
High	MLEEENTDGSVR	[R].MLEEENTDGSVR.[G]	1.17584E-05	0	13	Ghir_D05G010750.1	Ghir_D05G010750.1 [217-228]	0	12	0	27.4877	1xPhospho [S10]; 1xOxidation [M1]	1461260.13842859	2048511.6323037	1377898.25	1993761.4806988	1879963.44281415	2233760.96642618	1100274.125	663176.4375	1377898.25	802025.5625	1269687.125	973933.25
High	MLEEENTDGSVR	[R].MLEEENTDGSVR.[G]	0.00182261	0	3	Ghir_D05G010750.1	Ghir_D05G010750.1 [217-228]	0	12	0	40.1445	1xPhospho [S10]	1238410.48562119	906119.14696503	1079048.25	912642.807639822		895791.367557784	932476.6875	293343.15625	1079048.25	367126.59375		390570.4375
High	MLDYNVPGGK	[R].MLDYNVPGGK.[L]	0.000240481	0	4	Ghir_A05G018060.1	Ghir_A05G018060.1 [38-47]	0	10	0	53.1159	1xOxidation [M1]	727545.33734552		1205840.625		583942.72918845	785336.114687765	547814.375		1205840.625		394382.4375	342411.28125
High	MIDGEGSSNASGESTVTTSQEGVPSDKETR	[K].MIDGEGSSNASGESTVTTSQEGVPSDKETR.[L]	3.51171E-07	0	8	Ghir_D09G008520.1	Ghir_D09G008520.1 [435-464]	1	30	0	43.5704	1xPhospho [S/T]; 1xOxidation [M1]
High	MIDDDGSLSPR	[R].MIDDDGSLSPR.[G]	4.2047E-06	0	33	Ghir_D08G010840.1	Ghir_D08G010840.1 [48-58]	0	11	0	41.5451	1xPhospho [S9]; 1xOxidation [M1]	9692079.94798608	10473179.3205033	7915800	15926126.452898	14672310.6619688	14487323.7328836	7297773	3390542.5	7915800	6406564	9909365	6316560.5
High	MIDDDGSLSPR	[R].MIDDDGSLSPR.[G]	1.26492E-05	0	27	Ghir_D08G010840.1	Ghir_D08G010840.1 [48-58]	0	11	0	51.5041	1xPhospho [S]	4471198.94240443	3777830.44485885	3437954.75	4264530.75813615	3467118.16665374	3283094.7920198	3366645.25	1223018.75	3437954.75	1715482.375	2341617.5	1431449.125
High	MLAHTLSQNSDPK	[R].MLAHTLSQNSDPK.[F]	3.78217E-05	0	22	Ghir_A04G000140.1	Ghir_A04G000140.1 [308-320]	0	13	0	41.8806	1xPhospho [S]; 1xOxidation [M1]	3003711.5684389		3188542.5	730673.590869858	1396189.34126489	1142077.13160717	2261682.25		3188542.5	293926.28125	942956.4375	497952.515625
High	MKPEESVGVEDK	[K].MKPEESVGVEDK.[S]	0.000318149	0	3	Ghir_A04G016240.1	Ghir_A04G016240.1 [91-102]	0	12	0	30.8152	1xPhospho [S6]; 1xOxidation [M1]	455065.600093353		534289.0625	650131.464830854	573407.064841173	440107.875767891	342647.34375		534289.0625	261526.796875	387266.875	191889.6875
High	MGTPPHMPTASSIHETR	[R].MGTPPHMPTASSIHETR.[S]	3.51585E-05	0	2	Ghir_D02G003750.2; Ghir_A02G003370.1	Ghir_D02G003750.2 [10-26]; Ghir_A02G003370.1 [10-26]	0	17	0	43.7452	1xPhospho [T3]; 2xOxidation [M1; M7]	171781.830809172		368631.84375		161515.362501279		129345.28125		368631.84375		109084.0234375
High	MGTPALTSR	[R].MGTPALTSR.[G]	0.000505168	0	4	Ghir_A11G022220.1	Ghir_A11G022220.1 [432-440]	0	9	0	38.4725	1xOxidation [M1]	435784.013031129		574904.875		389031.874545956	595404.394982045	328129.03125		574904.875		262743.8125	259599.90625
High	MGSSMLGSSQALR	[R].MGSSMLGSSQALR.[D]	2.74629E-06	0	7	Ghir_D06G000780.4	Ghir_D06G000780.4 [31-43]	0	13	0	41.2238	1xPhospho [S]; 2xOxidation [M1; M5]	972042.149788083	1505457.98986359	998108.4375	563321.511077381	2001441.78395021	1165046.10151951	731911.3125	487370.5625	998108.4375	226605.96875	1351731	507967.125
High	MGPSEDDEDDDAAQEK	[K].MGPSEDDEDDDAAQEK.[A]	5.79805E-08	0	4	Ghir_D04G000110.1	Ghir_D04G000110.1 [363-378]	0	16	0	17.4239	1xPhospho [S4]; 1xOxidation [M1]	290320.287293945	581867.996370888	155215.34375	465586.226259373			218600.296875	188371.46875	155215.34375	187290.234375
High	MGPESGVSIPSPPR	[-].MGPESGVSIPSPPR.[N]	2.26038E-06	0	5	Ghir_A05G034540.1	Ghir_A05G034540.1 [1-14]	0	14	0	87.3886	1xAcetyl [N-Term]; 1xPhospho [S11]	87031.244398834		106952.7421875	217266.600060264	83811.2635561861		65531.265625		106952.7421875	87399.3046875	56604.3359375
High	MGPESGISIPSPPR	[-].MGPESGISIPSPPR.[N]	3.28434E-07	0	5	Ghir_D04G007800.2	Ghir_D04G007800.2 [1-14]	0	14	0	94.5668	1xAcetyl [N-Term]; 1xPhospho [S11]	256625.985123046		340244.25	247157.134213483	99999.5558092911		193229.75		340244.25	99423.296875	67537.5625
High	MGNISPLTGTEGEIR	[R].MGNISPLTGTEGEIR.[S]	3.5547E-07	0	4	Ghir_D08G008490.1	Ghir_D08G008490.1 [310-324]	0	15	0	68.9722	1xOxidation [M1]	1297559.34557251	484877.721660437	7093657.5	313035.881508493	208353.915933359		977013.5625	156972.25	7093657.5	125924.1796875	140717.78125
High	MGNISPLTGTEGEIR	[R].MGNISPLTGTEGEIR.[S]	8.90942E-07	0	1	Ghir_D08G008490.1	Ghir_D08G008490.1 [310-324]	0	15	0	74.0299				972706.3125						972706.3125
High	MGHAGAIVSGGK	[R].MGHAGAIVSGGK.[G]	7.64305E-09	0	12	Ghir_A03G018230.1; Ghir_A13G006080.1	Ghir_A03G018230.1 [296-307]; Ghir_A13G006080.1 [285-296]	0	12	1	41.8734	1xOxidation [M1]	9794858.13723981	906282.088502898	19848395	1337318.41287347	7842934.2137417	11243529.8236785	7375161.125	293395.90625	19848395	537959.8125	5296950.125	4902246.796875
High	MLEGDLMEEYK	[K].MLEGDLMEEYK.[S]	1.18302E-05	0	1	Ghir_A01G014460.1	Ghir_A01G014460.1 [90-100]	0	11	0	56.5881	2xOxidation [M1; M7]			445510.28125		128167.551947561	225593.102966896			445510.28125		86561.625	98359.953125
High	MEIAADSLYK	[R].MEIAADSLYK.[A]	0.00478648	0	1	Ghir_A05G033690.1; Ghir_A03G016120.1	Ghir_A05G033690.1 [77-86]; Ghir_A03G016120.1 [79-88]	0	10	0	59.4270	1xOxidation [M1]	175685.805805839		288330.5				132284.828125		288330.5
High	MDSPTQNTSLQR	[-].MDSPTQNTSLQR.[L]	0.000111041	0	11	Ghir_A06G016500.1	Ghir_A06G016500.1 [1-12]	0	12	0	48.1223	1xAcetyl [N-Term]; 1xPhospho [S3]	3563681.66712367	5272656.11325918	3720225.5	4480028.49895591	4008346.42956586	3720597.62927229	2683318.75	1706947.25	3720225.5	1802170.125	2707151.5	1622203
High	MDSPQSVVSPLK	[-].MDSPQSVVSPLK.[N]	1.83343E-05	0	12	Ghir_A04G000960.2	Ghir_A04G000960.2 [1-12]	0	12	0	84.9240	1xAcetyl [N-Term]; 1xPhospho [S]	260171.635929362	415728.682557634	143272.3671875	733168.602184798	549145.534872335	464052.892961991	195899.4921875	134586.234375	143272.3671875	294929.943359375	370881.15625	202329.859375
High	MDSPQSVVSPFK	[-].MDSPQSVVSPFK.[NS]	9.56088E-06	0	18	Ghir_A01G007730.2	Ghir_A01G007730.2 [1-12]	0	12	0	95.2083	1xAcetyl [N-Term]; 1xPhospho [S]	438222.47477266		160126.716796875	660094.749635136	340912.199450395	309358.223581206	329965.1015625		160126.716796875	265534.703125	230244.8125	134882.05078125
High	MDSNLQTSPNSSDAK	[-].MDSNLQTSPNSSDAK.[T]	6.33664E-07	0	4	Ghir_D09G012170.5	Ghir_D09G012170.5 [1-15]	0	15	0	47.7457	1xAcetyl [N-Term]; 1xPhospho [S/T]	620495.355155414		884966.5		806821.414469445	957383.262344035	467209.75		884966.5		544909.9375	417424.875
High	MDNVPADKPSSPPAK	[-].MDNVPADKPSSPPAK.[D]	0.000158033	0	21	Ghir_A12G002220.1	Ghir_A12G002220.1 [1-15]	0	15	0	51.7650	1xAcetyl [N-Term]; 1xPhospho [S]	3658227.54097548	3906819.1363029	5614282.5	5974372.53124694	4607740.21407972	5418462.33704897	2754508.25	1264777	5614282.5	2403296.25	3111969.25	2362482.25
High	MDNSEGNNSPSLISR	[-].MDNSEGNNSPSLISR.[E]	2.63822E-07	0	13	Ghir_A08G011270.1	Ghir_A08G011270.1 [1-15]	0	15	0	65.8582	1xAcetyl [N-Term]; 1xPhospho [S]	1386368.7951658	2168060.71889697	1303159.375	2496545.62490977	1723098.46947442	2301188.64633324	1043883.75	701878.75	1303159.375	1004279.3125	1163743.875	1003332.125
High	MDNASEVGDDMSDR	[R].MDNASEVGDDMSDR.[V]	0.00659883	0	1	Ghir_D01G013470.1; Ghir_D01G020760.1	Ghir_D01G013470.1 [327-340]; Ghir_D01G020760.1 [348-361]	0	14	0	19.8506	1xPhospho [S5]; 2xOxidation [M1; M11]
High	MDLTSSSSSPPQNSSK	[-].MDLTSSSSSPPQNSSK.[D]	2.83471E-09	0	11	Ghir_A11G007330.1	Ghir_A11G007330.1 [1-16]	0	16	0	56.4495	1xAcetyl [N-Term]; 1xPhospho [S]	925774.574980268	1665703.27000893	1180892.375	1504576.1835445	1351752.69285694	1559181.70594209	697073.5625	539247.6875	1180892.375	605242.1875	912944.875	679812.625
High	MDLTEGVGESSSPPR	[-].MDLTEGVGESSSPPR.[S]	5.17153E-11	0	25	Ghir_D05G024640.1; Ghir_A02G006760.1	Ghir_D05G024640.1 [1-15]; Ghir_A02G006760.1 [1-15]	0	15	0	81.8694	1xAcetyl [N-Term]; 1xPhospho [S]	906247.540776103	2236855.44703132	610497.75	600175.50710441	1959316.70929109	1824218.7516719	682370.4375	724150.0625	610497.75	241431.135742188	1323280.625	795370.375
High	MDLLSGDDFNSPK	[K].MDLLSGDDFNSPK.[A]	2.35594E-08	0	27	Ghir_A07G002760.2	Ghir_A07G002760.2 [339-351]	0	13	0	73.1719	1xPhospho [S11]; 1xOxidation [M1]	359941.427209446		1321370.25	285331.470078932	2097402.58668211	447549.967516331	271022.40625		1321370.25	114779.59375	1416540.875	195134.484375
High	MDGVDDELEPTDGSPVEK	[R].MDGVDDELEPTDGSPVEK.[E]	7.7931E-07	0	7	Ghir_A05G005380.1	Ghir_A05G005380.1 [632-649]	0	18	0	57.4866	1xPhospho [S14]; 1xOxidation [M1]	515630.118146055	555560.9982057	535502.4375	621051.122938597	865690.152729882	853697.626290669	388250.15625	179854.953125	535502.4375	249828.71875	584668.625	372217.3125
High	MDGVDDELEPTDGSPVEK	[R].MDGVDDELEPTDGSPVEK.[E]	1.2345E-05	0	2	Ghir_A05G005380.1	Ghir_A05G005380.1 [632-649]	0	18	0	64.3016	1xPhospho [S14]
High	MDSPTQNTSLR	[-].MDSPTQNTSLR.[R]	0.000118007	0	4	Ghir_D06G017390.1	Ghir_D06G017390.1 [1-11]	0	11	0	51.4319	1xAcetyl [N-Term]; 1xPhospho [S3]	1171321.8215051		1038163.5625		1008687.71947168	1199712.98161884	881961.4375		1038163.5625		681246.125	523082.09375
High	MEIDSESEKPSVK	[-].MEIDSESEKPSVK.[TI]	2.63177E-06	0	12	Ghir_A09G023780.1	Ghir_A09G023780.1 [1-13]	0	13	0	60.2208	1xAcetyl [N-Term]; 1xPhospho [S5]	1965657.58435292	982103.477399111	2099249.75	1297109.08970097	1901690.6998778	2033123.97618898	1480066.5	317942	2099249.75	521784.90625	1284361.25	886454.3125
High	MDSSEHGSTSPK	[-].MDSSEHGSTSPK.[Q]	0.00016391	0	7	Ghir_A11G000710.1	Ghir_A11G000710.1 [1-12]	0	12	0	22.1698	1xAcetyl [N-Term]; 1xPhospho [T/S]	602086.113963408	850183.865389735	586720.625	422805.58120451		198019.874767257	453348.28125	275234.90625	586720.625	170080.96875		86337.859375
High	MDTVNPLLVSSASGLK	[-].MDTVNPLLVSSASGLK.[M]	0.000157075	0	1	Ghir_D09G006610.2	Ghir_D09G006610.2 [1-16]	0	16	0	114.2191	1xAcetyl [N-Term]; 1xPhospho [S13]			207888.65625	131198.194500672					207888.65625	52776.77734375
High	MEGVYTFGQPR	[R].MEGVYTFGQPR.[V]	1.00378E-05	0	1	Ghir_D11G005220.1	Ghir_D11G005220.1 [317-327]	0	11	1	62.2590	1xOxidation [M1]	1115855.4987375	483097.286118254	1192840.25	621024.904381359	838102.29414041	485685.083769323	840197.375	156395.859375	1192840.25	249818.171875	566036.375	211761.625
High	MEGVESYEVDLEQQK	[K].MEGVESYEVDLEQQK.[V]	4.00017E-08	0	1	Ghir_D04G001930.1	Ghir_D04G001930.1 [27-41]	0	15	0	66.4044	1xOxidation [M1]			417737.34375						417737.34375
High	MEGIEGDASVGGAGR	[K].MEGIEGDASVGGAGR.[Y]	4.00492E-06	0	3	Ghir_A05G004600.1	Ghir_A05G004600.1 [17-31]	0	15	0	38.8998	1xPhospho [S9]; 1xOxidation [M1]	495417.707867825		224811.40625		464226.594029895	380054.412974536	373030.96875		224811.40625		313528.71875	165706.015625
High	MEGKEEDVR	[-].MEGKEEDVR.[L]	1.78935E-05	0	21	Ghir_D10G026160.1	Ghir_D10G026160.1 [1-9]	1	9	0	38.4510	1xAcetyl [N-Term]	4216471.12611531	7357225.12481176	3408595	2488742.36079883	2576437.77233786	2542366.79036382	3174844.75	2381796.75	3408595	1001140.3125	1740071	1108487.25
High	MEGGSPDQESVGSGTK	[-].MEGGSPDQESVGSGTK.[R]	1.36245E-08	0	6	Ghir_A06G012230.1	Ghir_A06G012230.1 [1-16]	0	16	0	39.6035	1xAcetyl [N-Term]; 1xPhospho [S5]	1097996.70824613	1921559.13090693	1074675.875	1510639.00156252	1208814.90739709	1447974.67161089	826750.375	622077.375	1074675.875	607681.0625	816407.75	631325.6875
High	MEGDNLVSSETPVTK	[-].MEGDNLVSSETPVTK.[A]	0.000250945	0	3	Ghir_D07G009080.1	Ghir_D07G009080.1 [1-15]	0	15	0	72.4171	1xAcetyl [N-Term]; 1xPhospho [T11]	59920.0740455525	272787.68755159	238733.21875		169745.618622805		45117.5703125	88311.125	238733.21875		114642.5625
High	MEENPTVSPTTTPTNSGNK	[-].MEENPTVSPTTTPTNSGNK.[T]	7.70775E-05	0	3	Ghir_D07G005670.1	Ghir_D07G005670.1 [1-19]	0	19	0	55.2857	1xAcetyl [N-Term]; 1xPhospho [T/S]
High	MEDLGGSSIGSGSSR	[K].MEDLGGSSIGSGSSR.[T]	1.91563E-08	0	6	Ghir_A05G034860.1	Ghir_A05G034860.1 [151-165]	0	15	0	37.1948	1xPhospho [S]; 1xOxidation [M1]	433948.969848691	577520.942019244	338284.03125	667085.859948612	744458.386246681	595846.583534313	326747.3125	186964.171875	338284.03125	268347	502791.28125	259792.703125
High	MEDGLGQSPTSTIR	[-].MEDGLGQSPTSTIR.[R]	0.00533829	0	3	Ghir_D01G021080.1	Ghir_D01G021080.1 [1-14]	0	14	0	76.8791	1xAcetyl [N-Term]; 1xPhospho [S8]	59229.7124561128		48498.0078125				44597.75390625		48498.0078125
High	MEDGLGQSPTSAIR	[-].MEDGLGQSPTSAIR.[R]	1.44965E-06	0	1	Ghir_A01G019610.1	Ghir_A01G019610.1 [1-14]	0	14	0	80.7078	1xAcetyl [N-Term]; 1xPhospho [S8]	82410.4238834997		47182.00390625			177751.698926815	62051.9609375		47182.00390625			77500.8125
High	MEDAEQPLLSPR	[-].MEDAEQPLLSPR.[L]	1.00624E-06	0	37	Ghir_D02G016540.4	Ghir_D02G016540.4 [1-12]	0	12	0	84.4975	1xAcetyl [N-Term]; 1xPhospho [S10]	2186608.15526634	3775976.30916018	1450376.19238281	2478045.97600245	8646987.99083576	7448281.42058225	1646434	1222418.5	1450376.19238281	996837.50390625	5839990.859375	3247495.609375
High	MEDAEQPLLSPR	[-].MEDAEQPLLSPR.[L]	0.000150525	0	21	Ghir_D02G016540.4	Ghir_D02G016540.4 [1-12]	0	12	0	58.2077	1xPhospho [S10]; 1xOxidation [M1]				4434294.01297916	9762620.93029912	5409524.96064672				1783772.625	6593465.5	2358585.5
High	MEDAEQPLLSPR	[-].MEDAEQPLLSPR.[L]	0.00141192	0	2	Ghir_D02G016540.4	Ghir_D02G016540.4 [1-12]	0	12	0	65.5362	1xPhospho [S10]				147993.530371186	937598.891331465	668327.841776351				59532.99609375	633234.25	291394.96875
High	MEAVVASKPVIK	[-].MEAVVASKPVIK.[V]	1.51274E-06	0	1	Ghir_A05G041240.1	Ghir_A05G041240.1 [1-12]	0	12	0	80.1189	1xAcetyl [N-Term]			40610.69140625						40610.69140625
High	MEAGSEGENNQISNPNK	[-].MEAGSEGENNQISNPNK.[N]	3.81944E-09	0	4	Ghir_A06G021610.1	Ghir_A06G021610.1 [1-17]	0	17	0	45.0396	1xAcetyl [N-Term]; 1xPhospho [S5]	353434.919806068		453439.125		463582.973571785	396651.087123716	266123.25		453439.125		313094.03125	172942.265625
High	MEAGSEGENNQINNPNK	[-].MEAGSEGENNQINNPNK.[N]	2.72963E-06	0	1	Ghir_A06G021600.1	Ghir_A06G021600.1 [1-17]	0	17	0	42.4285	1xAcetyl [N-Term]; 1xPhospho [S5]			270157.75		317534.8957184	376922.933918344			270157.75		214456.28125	164340.671875
High	MEAAVASKPVIK	[-].MEAAVASKPVIK.[V]	2.41685E-06	0	1	Ghir_D04G001720.1	Ghir_D04G001720.1 [1-12]	0	12	0	70.7438	1xAcetyl [N-Term]			314749.6875						314749.6875
High	MEAAAGQDRGSPPSKPSK	[-].MEAAAGQDRGSPPSKPSK.[F]	0.00326589	0	1	Ghir_D13G024010.2	Ghir_D13G024010.2 [1-18]	1	18	0	40.2171	1xAcetyl [N-Term]; 1xPhospho [S14]
High	MDSTTGCKSPVR	[-].MDSTTGCKSPVR.[F]	0.00233835	0	2	Ghir_A05G039000.1	Ghir_A05G039000.1 [1-12]	1	12	1	35.7802	1xAcetyl [N-Term]; 1xCarbamidomethyl [C7]; 1xPhospho [S9]	452528.081712318	449191.980397808	579535.5625	404530.547648098	550970.807326074	538857.800262226	340736.6875	145419.5	579535.5625	162729.515625	372113.90625	234945.25
High	MLGQILVTK	[K].MLGQILVTK.[Q]	0.00193682	0	1	Ghir_A07G016080.1	Ghir_A07G016080.1 [110-118]	0	9	0	70.6568	1xOxidation [M1]			235189.015625						235189.015625
High	MSPTESSR	[-].MSPTESSR.[E]	0.0055025	0	6	Ghir_D07G018940.2	Ghir_D07G018940.2 [1-8]	0	8	0	9.3539	1xPhospho [S2]; 1xOxidation [M1]	248171.049080384	202387.760838506	50013.43359375	60029.7610324169	84307.4956234437	74568.1703218513	186863.5	65520.15234375	50013.43359375	24148.025390625	56939.48046875	32512.171875
High	MSPTEGSTK	[-].MSPTEGSTK.[G]	0.00145549	0	6	Ghir_A08G022200.1; Ghir_D08G022970.1	Ghir_A08G022200.1 [1-9]; Ghir_D08G022970.1 [1-9]	0	9	0	27.7172	1xAcetyl [N-Term]; 1xPhospho [S2]	507435.653233393	1472213.28272988	527121.8125	1080023.24231642	664846.792450001	582507.676832459	382080.03125	476608.0625	527121.8125	434458.3125	449023.3125	253976.859375
High	MSMQNSPPEPK	[R].MSMQNSPPEPK.[R]	1.96035E-05	0	20	Ghir_D05G027580.2; Ghir_A05G027550.1	Ghir_D05G027580.2 [16-26]; Ghir_A05G027550.1 [16-26]	0	11	0	18.3052	1xPhospho [S6]; 2xOxidation [M1; M3]	1584053.10196293	2542972.40142467	1308330.875	2720781.17574736	1811848.31701771	2190228.74161193	1192732.625	823251.0625	1308330.875	1094482	1223683.625	954952.9375
High	MSMQNSPPEPK	[R].MSMQNSPPEPK.[R]	0.000680588	0	18	Ghir_D05G027580.2; Ghir_A05G027550.1	Ghir_D05G027580.2 [16-26]; Ghir_A05G027550.1 [16-26]	0	11	1	30.4098	1xPhospho [S6]; 1xOxidation [M]	2127772.55791689	3266052.11781337	2604008	2502774.22189415	2702664.56105789	3568910.86518358	1602133	1057337.8125	2604008	1006784.875	1825321.875	1556066.65625
High	MSMQNSPPEPK	[R].MSMQNSPPEPK.[R]	0.00524211	0	3	Ghir_D05G027580.2; Ghir_A05G027550.1	Ghir_D05G027580.2 [16-26]; Ghir_A05G027550.1 [16-26]	0	11	0	40.4320	1xPhospho [S6]	725412.346068392	1235977.68733094	1071270.25	1385424.76548605	491172.729245282		546208.3125	400130.15625	1071270.25	557311.4375	331727.5625
High	MSEGTATTSPGPNGSLR	[R].MSEGTATTSPGPNGSLR.[I]	8.3227E-09	0	5	Ghir_A12G026900.1	Ghir_A12G026900.1 [480-496]	0	17	0	32.6031	1xPhospho [T/S]; 1xOxidation [M1]	557033.282543737	677346.13885936	627678.3125	594752.006755839	824113.196542848	924417.548512327	419425.1875	219281.15625	627678.3125	239249.4375	556588.4375	403051.625
High	MSDDEREEK	[-].MSDDEREEK.[E]	0.00193682	0	17	Ghir_A09G017500.2	Ghir_A09G017500.2 [1-9]	1	9	0	22.9884	1xAcetyl [N-Term]; 1xPhospho [S2]	1290061.79449269	1679021.4240253	1086302.625	902478.863477479	761905.729210102	1105581.00501606	971368.1875	543559.25	1086302.625	363037.96875	514574.84375	482039.984375
High	MSAMDSSSR	[R].MSAMDSSSR.[N]	0.000338107	0	3	Ghir_D03G010670.2	Ghir_D03G010670.2 [282-290]	0	9	0	15.7214	1xOxidation [M]
High	MSAGMSSVSFK	[K].MSAGMSSVSFK.[V]	3.07533E-05	0	27	Ghir_D08G024210.1	Ghir_D08G024210.1 [27-37]	0	11	0	43.2517	1xPhospho [S9]; 2xOxidation [M1; M5]	16031374.1825155	17277596.3192941	14374883	23823643.7523597	20168374.4442211	19207647.2155366	12071024	5593375.5	14374883	9583479	13621289	8374650
High	MSAGMSSVSFK	[K].MSAGMSSVSFK.[V]	0.000166929	0	35	Ghir_D08G024210.1	Ghir_D08G024210.1 [27-37]	0	11	0	58.5248	1xPhospho [S]; 1xOxidation [M]	9605560.36998722	7337165.36119545	7872165.25	7100303.18549097	4865692.18880793	5770286.45665604	7232627	2375302.6875	7872165.25	2856221.625	3286184.5	2515879.6875
High	MSAGMSSVSFK	[K].MSAGMSSVSFK.[V]	1.65325E-05	0	7	Ghir_D08G024210.1	Ghir_D08G024210.1 [27-37]	0	11	0	65.9222	1xPhospho [S9]	1419769.52777997	438669.268008145	1427508.125	507613.641296518	311106.071256863		1069033.25	142012.921875	1427508.125	204196.5	210114.390625
High	MSAGMSSMSFK	[K].MSAGMSSMSFK.[V]	4.91332E-05	0	16	Ghir_D13G017200.2	Ghir_D13G017200.2 [42-52]	0	11	0	22.0211	1xPhospho [S9]; 3xOxidation [M1; M5; M8]	1082281.782747	1691867.74259316	981501.375	1569503.74100407	631444.880298825	930296.050932293	814917.625	547718.0625	981501.375	631360.4375	426464.375	405614.6875
High	MQSGPVSVR	[R].MQSGPVSVR.[V]	0.00517895	0	3	Ghir_A06G017450.1	Ghir_A06G017450.1 [84-92]	0	9	0	32.7720	1xPhospho [S3]; 1xOxidation [M1]	374386.576701183		337035		438063.908246334	365071.714498307	281899.0625		337035		295859	159173.46875
High	MQQLPSSPMGQNSGSGYPQLPTAK	[K].MQQLPSSPMGQNSGSGYPQLPTAK.[I]	1.43042E-08	0	3	Ghir_D04G005990.1	Ghir_D04G005990.1 [438-461]	0	24	0	66.1251	1xPhospho [S]; 2xOxidation [M1; M9]	223582.258987571		1239923		456436.287888298		168349.0625		1239923		308267.3125
High	MSPTESSREENVYMAK	[-].MSPTESSREENVYMAK.[L]	1.7677E-05	0	6	Ghir_D07G018940.2	Ghir_D07G018940.2 [1-16]	1	16	0	54.0229	1xAcetyl [N-Term]; 1xPhospho [S]; 1xOxidation [M14]	2584983.97363077	1298350.12494549	2237539.53125	1280896.46612036	2209662.44129842	2064227.43796472	1946396.0625	420322.34375	2237539.53125	515263.09375	1492358.78125	900015.609375
High	MTSSFTEGQPILR	[R].MTSSFTEGQPILR.[S]	2.07071E-05	0	4	Ghir_A11G009330.2	Ghir_A11G009330.2 [210-222]	0	13	0	76.8865	1xPhospho [S]	42983.1240231855		43175.734375				32364.681640625		43175.734375
High	MTPSPNLYEAPLPSR	[R].MTPSPNLYEAPLPSR.[V]	5.87601E-06	0	1	Ghir_A07G009320.1	Ghir_A07G009320.1 [377-391]	0	15	0	77.3405	1xPhospho [S4]; 1xOxidation [M1]	99566.0336298715		69652.4453125				74969.4921875		69652.4453125
High	MTPPSSSSSSSLVK	[K].MTPPSSSSSSSLVK.[N]	0.000308617	0	104	Ghir_A13G024820.1	Ghir_A13G024820.1 [922-935]	0	14	0	41.6980	1xPhospho [S]; 1xOxidation [M1]	3691101.93597481	5642857.74282555	3837459.375	7396354.58851492	6251033.44837593	7525072.53894666	2779261.4375	1826794.75	3837459.375	2975313.5	4221814.375	3280977
High	MTPPSSSSSSSLVK	[K].MTPPSSSSSSSLVK.[N]	0.00481559	0	35	Ghir_A13G024820.1	Ghir_A13G024820.1 [922-935]	0	14	0	53.1935	1xPhospho [S]	7230885.25241273	4533616.91033001	6004597.9375	5018842.02915411	6090777.87691044	4138796.83439811	5444585.625	1467693.84375	6004597.9375	2018917.328125	4113581.1875	1804540.375
High	MTGSLDKSFEGTPK	[K].MTGSLDKSFEGTPK.[T]	0.00170472	0	2	Ghir_A12G028930.1	Ghir_A12G028930.1 [69-82]	1	14	0	48.9150	1xPhospho [S8]; 1xOxidation [M1]	798578.91890088		917212.3125				601300		917212.3125
High	MTGETGSYR	[K].MTGETGSYR.[Y]	0.000237572	0	32	Ghir_A13G007800.1	Ghir_A13G007800.1 [322-330]	0	9	0	15.5772	1xPhospho [T2]; 1xOxidation [M1]	2342325.23406989	2892767.53396002	1221149.375	3619698.12198656	1045984.11377369	700928.308365598	1763683.125	936492.25	1221149.375	1456087.125	706435.3125	305608.96875
High	MTGETGSYR	[K].MTGETGSYR.[Y]	0.000842046	0	13	Ghir_A13G007800.1	Ghir_A13G007800.1 [322-330]	0	9	0	24.3827	1xPhospho [T2]	2581113.34607721	3028424.66575892	2343102.75	3056021.04843072	1349806.93243246	2170052.7018253	1943481.625	980409.3125	2343102.75	1229338.125	911630.75	946156.0625
High	MSTTTTSEDEDAAATTTDTK	[K].MSTTTTSEDEDAAATTTDTK.[K]	4.69176E-11	0	20	Ghir_D06G019270.1	Ghir_D06G019270.1 [28-47]	0	20	0	28.3888	1xPhospho [T/S]; 1xOxidation [M1]	401514.752797855	710219.304536173	729407.4375	764040.84166091	783394.555201099	900806.564829508	302325.5625	229923.375	729407.4375	307348.84375	529087.9375	392757.09375
High	MSTTTTSEDEDAAATTTDTK	[K].MSTTTTSEDEDAAATTTDTK.[K]	2.39649E-10	0	9	Ghir_D06G019270.1	Ghir_D06G019270.1 [28-47]	0	20	0	36.1644	1xPhospho [T/S]	439888.798984219		419142.90625		426542.315450358	423519.83825386	331219.78125		419142.90625		288077.5625	184657.203125
High	MSTTTASEDEDAAATTTETK	[K].MSTTTASEDEDAAATTTETK.[K]	2.91167E-10	0	8	Ghir_A06G018430.1	Ghir_A06G018430.1 [28-47]	0	20	0	32.0863	1xPhospho [S/T]; 1xOxidation [M1]			341912.5	402860.444973191	622068.05666854				341912.5	162057.6875	420131.46875
High	MSTTTASEDEDAAATTTETK	[K].MSTTTASEDEDAAATTTETK.[K]	9.31991E-08	0	5	Ghir_A06G018430.1	Ghir_A06G018430.1 [28-47]	0	20	0	39.9332	1xPhospho [T/S]	329378.215456113		736702.59375		302346.424584198		248009.453125		736702.59375		204198.3125
High	MSSTSPSSESPLR	[R].MSSTSPSSESPLR.[R]	2.24666E-06	0	8	Ghir_A13G009530.1	Ghir_A13G009530.1 [256-268]	0	13	0	41.0530	1xPhospho [T/S]; 1xOxidation [M1]	916934.825630186	1113416.20940341	913747.75	1420976.81836232	1223095.97085308	1471001.15936312	690417.5625	360452.625	913747.75	571612.875	826052.875	641365.375
High	MSSSTSFVDEAPSSK	[R].MSSSTSFVDEAPSSK.[A]	8.13222E-07	0	5	Ghir_D06G021770.2	Ghir_D06G021770.2 [342-356]	0	15	0	47.5236	1xPhospho [S6]; 1xOxidation [M1]	3182320.72275006	4575758.63085457	3684840.5	6195419.4394167	4781113.33497966	5142709.84317614	2396168.25	1481336.625	3684840.5	2492216.25	3229061.75	2242252.5
High	MSSSTSFVDEAPSSK	[R].MSSSTSFVDEAPSSK.[A]	2.19264E-06	0	8	Ghir_D06G021770.2	Ghir_D06G021770.2 [342-356]	0	15	0	55.3814	1xPhospho [S]	2027917.48890347	1737867.64459109	1977231.5	1460905.00091661	1321500.31034937	1742170.71776158	1526945.875	562609.875	1977231.5	587674.6875	892513.0625	759596.9375
High	MSPTESSREENVYMAK	[-].MSPTESSREENVYMAK.[L]	2.3245E-05	0	10	Ghir_D07G018940.2	Ghir_D07G018940.2 [1-16]	1	16	0	63.1563	1xAcetyl [N-Term]; 1xPhospho [S/T]	1086537.63863527		1328074.375		470315.493423458	392107.751159044	818122.125		1328074.375		317641.03125	170961.34375
High	MQQLPSSPMGQNSGSGYPQLPTAK	[K].MQQLPSSPMGQNSGSGYPQLPTAK.[I]	1.1379E-09	0	2	Ghir_D04G005990.1	Ghir_D04G005990.1 [438-461]	0	24	0	73.1768	1xPhospho [S]; 1xOxidation [M1]			660389.125						660389.125
High	MQNSIDLSR	[K].MQNSIDLSR.[G]	0.00236694	0	22	Ghir_D04G012210.1	Ghir_D04G012210.1 [748-756]	0	9	0	43.5328	1xPhospho [S4]; 1xOxidation [M1]	4497423.02304286	3185606.87666277	3743188	3597622.01910755	4149756.73849349	3895287.3005907	3386391	1031294.8125	3743188	1447206.625	2802657	1698368.75
High	MMMTSGEAVK	[R].MMMTSGEAVK.[Y]	0.000139926	0	22	Ghir_A12G014990.2; Ghir_D08G016190.2	Ghir_A12G014990.2 [312-321]; Ghir_D08G016190.2 [330-339]	0	10	0	23.9897	3xOxidation [M1; M2; M3]	5024598.52610133	10675316.4066937	3748163	10918096.4517988	6789705.87640346	5871561.00219991	3783334.3984375	3455981.5	3748163	4391996	4585622.21875	2560036
High	MMMTSGEAVK	[R].MMMTSGEAVK.[Y]	3.78217E-05	0	30	Ghir_A12G014990.2; Ghir_D08G016190.2	Ghir_A12G014990.2 [312-321]; Ghir_D08G016190.2 [330-339]	0	10	0	28.5363	2xOxidation [M2; M]	4082162.81526899	7166867.34591904	4585820.875	6013168.22749778	4614326.16105532	5133464.30733139	3073715.625	2320171.1328125	4585820.875	2418902.5	3116417.2578125	2238221.390625
High	MLVIGANPPFK	[K].MLVIGANPPFK.[V]	0.00640208	0	1	Ghir_A12G004560.1; Ghir_A12G004540.1	Ghir_A12G004560.1 [347-357]; Ghir_A12G004540.1 [347-357]	0	11	0	80.8197	1xOxidation [M1]
High	MLVGGAGDIK	[K].MLVGGAGDIK.[L]	0.00088942	0	1	Ghir_A12G028430.1	Ghir_A12G028430.1 [45-54]	0	10	0	60.7920
High	MIVAPMANSTQK	[K].MIVAPMANSTQK.[L]	0.00396603	0	7	Ghir_A04G002320.1; Ghir_A04G002370.1	Ghir_A04G002320.1 [62-73]; Ghir_A04G002370.1 [62-73]	0	12	2	38.5107	2xOxidation [M1; M6]	550445.263779727	630243.292541716	584190.125	1590508.32058049	763512.698189983	815096.167576321	414464.65625	204032.28125	584190.125	639809.8984375	515660.15625	355386.84375
High	MITGDQLAIAK	[K].MITGDQLAIAK.[E]	0.000110367	0	5	Ghir_D08G002600.1; Ghir_D09G002150.1; Ghir_A10G004690.1; Ghir_A06G012630.1; Ghir_D05G000570.3	Ghir_D08G002600.1 [511-521]; Ghir_D09G002150.1 [513-523]; Ghir_A10G004690.1 [517-527]; Ghir_A06G012630.1 [514-524]; Ghir_D05G000570.3 [511-521]	0	11	0	62.5234	1xOxidation [M1]	1400700.8497198	628475.019697265	3118738.25	1026846.49263016	434461.484494603	454695.940940159	1054675.25	203459.828125	3118738.25	413067.03125	293426	198250.171875
High	MLSSEPTTPK	[R].MLSSEPTTPK.[S]	0.00439689	0	58	Ghir_A02G004730.1	Ghir_A02G004730.1 [449-458]	0	10	0	27.2006	2xPhospho [S/T]; 1xOxidation [M1]	5934411.03720431	8976734.37230579	4500547.1875	8275743.79795403	6815532.91712569	8170820.20273899	4468389.125	2906089.78125	4500547.1875	3329063.25	4603065.25	3562526.875
High	MLSSEPTTPK	[R].MLSSEPTTPK.[S]	0.000158998	0	49	Ghir_A02G004730.1	Ghir_A02G004730.1 [449-458]	0	10	0	31.9127	1xPhospho [S/T]; 1xOxidation [M1]	31659819.2822191	45640577.2951914	30613687.84375	46427218.4798142	44579381.169529	50273780.3432235	23838657.5	14775486.25	30613687.84375	18676163.8125	30107961.15625	21919671.359375
High	MLSSEPTTPK	[R].MLSSEPTTPK.[S]	0.000223548	0	31	Ghir_A02G004730.1	Ghir_A02G004730.1 [449-458]	0	10	0	50.2827	1xPhospho [S/T]	13264938.0346011	24898447.6278556	14000933.25	19884722.9267814	12873280.062569	16352736.1880975	9988001.25	8060517.46875	14000933.25	7998978.9375	8694338.1875	7129891.578125
High	MLSSEPSTPK	[R].MLSSEPSTPK.[S]	0.00401445	0	16	Ghir_A09G024770.1	Ghir_A09G024770.1 [454-463]	0	10	0	26.8338	1xPhospho [T/S]; 1xOxidation [M1]	1195662.84030312	1719267.4047026	1613542.875	2498876.78480784	1745133.88701622	1832191.97856364	900289.3125	556588.3125	1613542.875	1005217.0625	1178626.125	798846.75
High	MISGSVDQSDGSFLDDK	[K].MISGSVDQSDGSFLDDK.[Q]	0.00282295	0	1	Ghir_A05G008390.1	Ghir_A05G008390.1 [105-121]	0	17	0	65.5182	1xOxidation [M1]
High	MLSCAGADR	[K].MLSCAGADR.[L]	0.00591741	0	3	Ghir_A05G028290.1	Ghir_A05G028290.1 [102-110]	0	9	0	23.0579	1xCarbamidomethyl [C4]; 1xOxidation [M1]	268070.881551794		375251.625				201847.328125		375251.625
High	MNEAEAVETAK	[K].MNEAEAVETAK.[E]	0.000939459	0	1	Ghir_A04G004220.1	Ghir_A04G004220.1 [133-143]	0	11	0	29.9804	1xOxidation [M1]	201626.256791236		309051.25		118820.480147223		151817.015625		309051.25		80248.8125
High	MQADATLPVAQR	[R].MQADATLPVAQR.[R]	0.00038889	0	4	Ghir_D03G016150.1	Ghir_D03G016150.1 [134-145]	0	12	1	58.7493	1xOxidation [M1]	3379534.72061711	3149705.48883877	4719211.5	3565592.03126255	2321470.04959141	3306780.24428286	2544663	1019672.25	4719211.5	1434322	1567871.25	1441776.125
High	MQADATLPVAQR	[R].MQADATLPVAQR.[R]	0.000420896	0	2	Ghir_D03G016150.1	Ghir_D03G016150.1 [134-145]	0	12	0	60.3386		438487.708340864		1040682.5625				330164.8125		1040682.5625
High	MPISSDLANPR	[R].MPISSDLANPR.[N]	4.77784E-06	0	2	Ghir_D03G016960.1	Ghir_D03G016960.1 [168-178]	0	11	0	52.5830	1xOxidation [M1]	386852.129003823		1065658.625				291285.15625		1065658.625
High	MPDDSVSSSNGGTGSEVAAR	[R].MPDDSVSSSNGGTGSEVAAR.[E]	8.28204E-07	0	6	Ghir_D10G021750.2	Ghir_D10G021750.2 [28-47]	0	20	0	29.8953	1xPhospho [S/T]; 1xOxidation [M1]	217415.762695176	523963.323056505	158402.015625	571385.523595342	280956.177556968	327039.413623908	163705.921875	169625.65625	158402.015625	229849.859375	189751.796875	142591.15625
High	NNVGGDEEDDDRDTGDEPK	[R].NNVGGDEEDDDRDTGDEPK.[E]	2.37313E-06	0	10	Ghir_A02G003840.1	Ghir_A02G003840.1 [41-59]	1	19	0	20.1700	1xPhospho [T14]	1530592.19108214	841458.384648647	1551600.609375	1535042.57432043	1830077.67503235	1397665.37595463	1152478.5625	272410.15625	1551600.609375	617497.828125	1235995.34375	609390.53125
High	MPDDSVSSSNGGTGSEVAAR	[R].MPDDSVSSSNGGTGSEVAAR.[E]	2.98696E-08	0	3	Ghir_D10G021750.2	Ghir_D10G021750.2 [28-47]	0	20	0	39.3933	1xPhospho [S]
High	MNSPTPQFVPSR	[-].MNSPTPQFVPSR.[L]	0.00543622	0	2	Ghir_A11G021020.1	Ghir_A11G021020.1 [1-12]	0	12	0	76.6367	1xAcetyl [N-Term]; 1xPhospho [S3]	36597.0056622464						27556.173828125
High	MNSGTSDGELAAPGSSGR	[-].MNSGTSDGELAAPGSSGR.[L]	0.000103852	0	2	Ghir_A13G007800.1	Ghir_A13G007800.1 [1-18]	0	18	0	57.7483	1xAcetyl [N-Term]; 1xPhospho [S]			266557.09375		331274.943199802	550297.901514534			266557.09375		223736.015625	239933.203125
High	MNNYPFGSNSPK	[-].MNNYPFGSNSPK.[S]	4.74885E-06	0	17	Ghir_A02G006860.1	Ghir_A02G006860.1 [1-12]	0	12	0	78.1907	1xAcetyl [N-Term]; 1xPhospho [S]	233023.81866598	645279.186289345	232107.625	907939.00425979	658833.961498791	890650.240261529	175458.203125	208899.9375	232107.625	365234.40625	444962.375	388328.875
High	MNNTLETPR	[K].MNNTLETPR.[S]	0.00104178	0	3	Ghir_A03G011530.3	Ghir_A03G011530.3 [256-264]	0	9	0	26.7295	1xPhospho [T7]; 1xOxidation [M1]	442626.817051206	753325.739355434	577319.875		611623.12846205	464134.349691005	333281.40625	243878.46875	577319.875		413077.1875	202365.375
High	MNNLFSGSFSR	[-].MNNLFSGSFSR.[F]	0.000847182	0	6	Ghir_A04G005470.1	Ghir_A04G005470.1 [1-11]	0	11	0	105.3001	1xAcetyl [N-Term]; 1xPhospho [S8]	234106.873893593		310118.96875				176273.703125		310118.96875
High	MNGFVQNAER	[K].MNGFVQNAER.[T]	1.80027E-05	0	2	Ghir_A13G008600.1	Ghir_A13G008600.1 [103-112]	0	10	0	42.1798	1xOxidation [M1]	322961.623716079		588979.0625				243178		588979.0625
High	MPDDSVSSSNGGIGSEVAAR	[R].MPDDSVSSSNGGIGSEVAAR.[E]	3.11298E-05	0	4	Ghir_A10G020050.1	Ghir_A10G020050.1 [28-47]	0	20	0	60.1877	1xPhospho [S]	294775.501543109						221954.90625
High	SSPISTSGTVQGSETSAR	[R].SSPISTSGTVQGSETSAR.[K]	4.079E-11	0	8	Ghir_D07G002870.1	Ghir_D07G002870.1 [134-151]	0	18	0	37.2687	1xPhospho [S]	321899.672626389		464025.59375	668382.649210757	617830.572471981	735926.390880041	242378.390625		464025.59375	268868.65625	417269.5625	320868.34375
High	NPEVAETSNNQSTSGEK	[K].NPEVAETSNNQSTSGEK.[A]	0.000190839	0	1	Ghir_D07G005200.1	Ghir_D07G005200.1 [493-509]	0	17	0	27.0999
High	QSTGGWATSTSSTGIK	[K].QSTGGWATSTSSTGIK.[F]	7.63341E-06	0	2	Ghir_A11G009780.1	Ghir_A11G009780.1 [130-145]	0	16	0	56.7830	1xPhospho [S/T]
High	QSSTGNLSSSPVR	[R].QSSTGNLSSSPVR.[Q]	4.37688E-05	0	3	Ghir_A12G008230.2	Ghir_A12G008230.2 [503-515]	0	13	0	38.2532	1xPhospho [S]	356238.719699226	300987.384889613	563152.78125		713255.055669015	566945.302456463	268234.40625	97440.375	563152.78125		481717.21875	247191.5703125
High	QSSPGPSTSTVDEIPPPK	[R].QSSPGPSTSTVDEIPPPK.[A]	3.56342E-08	0	6	Ghir_A01G019780.1	Ghir_A01G019780.1 [26-43]	0	18	0	58.5212	1xPhospho [S]	233592.77958395		412022.84375	285810.687041782	302678.784451243	327987.830840521	175886.609375		412022.84375	114972.3671875	204422.78125	143004.671875
High	QSSIMSSSAQVIR	[R].QSSIMSSSAQVIR.[D]	0.00145549	0	20	Ghir_D11G004850.2	Ghir_D11G004850.2 [28-40]	0	13	0	48.0951	1xPhospho [S]; 1xOxidation [M5]	2369968.04401169	837771.639295691	1650229.375	1360943.62464102	2098177.1984786	964278.952531859	1784497.125	271216.625	1650229.375	547463.46875	1417064.03125	420431.4375
High	QSSIMSSSAQVLR	[R].QSSIMSSSAQVLR.[D]	0.000847182	0	4	Ghir_D11G004850.2	Ghir_D11G004850.2 [28-40]	0	13	0	66.7479	1xPhospho [S]
High	QSSDDPSKGSDGQTPPTESR	[R].QSSDDPSKGSDGQTPPTESR.[T]	3.41049E-05	0	7	Ghir_A05G002160.1	Ghir_A05G002160.1 [623-642]	1	20	0	24.4097	1xPhospho [T/S]	434289.250727416		249602.609375		696328.439135181	720958.421271222	327003.53125		249602.609375		470285.34375	314342.21875
High	QSLSDGSLDTMAR	[R].QSLSDGSLDTMAR.[K]	4.63466E-06	0	8	Ghir_D10G000370.2	Ghir_D10G000370.2 [723-735]	0	13	0	45.4488	1xPhospho [S]; 1xOxidation [M11]	1653479.36581232	1926852.607242	1050719.5	1074625.32690996	2228301.56946239	1962945.90427207	1245008	623791.0625	1050719.5	432286.90625	1504947.25	855856.25
High	QSLLNQTSR	[R].QSLLNQTSR.[V]	0.000980314	0	16	Ghir_A04G014560.1	Ghir_A04G014560.1 [344-352]	0	9	1	42.8833		700933.455203152	352515.13647732	1480763.453125	889380.130544835	531003.165100771	701220.807187514	527776.625	114121.75	1480763.453125	357768.7734375	358628.1875	305736.5
High	QSGPASADIK	[K].QSGPASADIK.[S]	0.000120181	0	3	Ghir_A05G027420.1	Ghir_A05G027420.1 [140-149]	0	10	0	29.1911		157478.641403504	359730.439715707	339258.59375		299479.277054413	409495.98546241	118575.515625	116457.6015625	339258.59375		202261.90234375	178542.71875
High	QSEPGSDDEGNEELVAK	[R].QSEPGSDDEGNEELVAK.[R]	3.6735E-08	0	8	Ghir_A10G014910.1	Ghir_A10G014910.1 [120-136]	0	17	0	43.0795	1xPhospho [S6]	913867.441902319		856566.9375	869315.534798278	1402819.69620129	918957.689958768	688107.9375		856566.9375	349697.4375	947434.4375	400671.09375
High	QRSPIDSADPK	[R].QRSPIDSADPK.[R]	0.00508563	0	5	Ghir_A07G001350.2	Ghir_A07G001350.2 [419-429]	1	11	0	29.3616	1xPhospho [S3]	1232917.2258545		1276698.71875		1354356.32500488		928340.46875		1276698.71875		914703.3125
High	QQSPPSDLEFVSNK	[R].QQSPPSDLEFVSNK.[A]	4.45229E-07	0	4	Ghir_D05G022550.2	Ghir_D05G022550.2 [8-21]	0	14	0	70.9806	1xPhospho [S3]	236382.904327755		1187497.375	113771.612877635	499686.981158812	325588.888958892	177987.46875		1187497.375	45766.62890625	337477.90625	141958.71875
High	QQSPPSDLDFTSNK	[R].QQSPPSDLDFTSNK.[A]	7.5781E-08	0	6	Ghir_A06G003340.1	Ghir_A06G003340.1 [12-25]	0	14	0	62.4536	1xPhospho [S3]	714492.645929413		741569.6875	560606.161920586	987623.608950484	855932.257084515	537986.1875		741569.6875	225513.671875	667019.875	373191.625
High	QTEDGPSQTPVTESEEK	[K].QTEDGPSQTPVTESEEK.[S]	0.000644332	0	1	Ghir_D12G027210.1	Ghir_D12G027210.1 [193-209]	0	17	0	35.9279
High	QQSLAMSPTGK	[R].QQSLAMSPTGK.[S]	0.000109032	0	4	Ghir_A05G003350.2	Ghir_A05G003350.2 [1085-1095]	0	11	0	22.6894	1xPhospho [S7]; 1xOxidation [M6]	482306.373095011		354141.21875	353719.993620837	356558.770106201	461253.798930703	363158.625		354141.21875	142290.078125	240812.171875	201109.4375
High	QTEDGPSQTPVTESEEK	[K].QTEDGPSQTPVTESEEK.[S]	1.06423E-09	0	10	Ghir_D12G027210.1	Ghir_D12G027210.1 [193-209]	0	17	0	30.4022	1xPhospho [S/T]	583161.740893523	2548815.61239135	2069418.25	3811812.01713458	3035506.65760823	4514030.60733006	439098.9375	825142.71875	2069418.25	1533368.3125	2050116.3125	1968144.5625
High	QTEQPQSPQEIR	[R].QTEQPQSPQEIR.[Q]	0.000250945	0	14	Ghir_A12G025720.6	Ghir_A12G025720.6 [389-400]	0	12	0	30.0430	1xPhospho [S7]	2266085.71614379	2270187.99587088	2205371.25	3878659.16140704	4451684.41648201	3626181.21709617	1706277.625	734941	2205371.25	1560258.75	3006572.5	1581036.875
High	QVHPDIGISSK	[K].QVHPDIGISSK.[A]	0.00659883	0	1	Ghir_A13G024140.1; Ghir_D07G010460.1	Ghir_A13G024140.1 [70-80]; [211-221]; Ghir_D07G010460.1 [74-84]	0	11	0	56.6370		70041.0697198737		357654.03125				52738.30078125		357654.03125
High	QVGESAGPECK	[K].QVGESAGPECK.[A]	1.86721E-05	0	6	Ghir_A11G018800.1; Ghir_D11G018930.1	Ghir_A11G018800.1 [217-227]; Ghir_D11G018930.1 [217-227]	0	11	1	27.0029	1xCarbamidomethyl [C10]	1020156.51305077	2135973.20557603	1782020.125	655928.951049628	1343883.31070075	1311890.29352948	768139.625	691490.875	1782020.125	263858.9375	907630.0625	571992.078125
High	QVGAYPDVEK	[K].QVGAYPDVEK.[A]	0.0043176	0	1	Ghir_A11G035120.1	Ghir_A11G035120.1 [178-187]	0	10	0	47.0330			407223.288727884	293736.90625		249239.361858248			131832.734375	293736.90625		168330.9375
High	QVEVPVPSPK	[K].QVEVPVPSPK.[K]	0.00019554	0	2	Ghir_A07G021390.1	Ghir_A07G021390.1 [25-34]	0	10	0	64.2631		368815.45781405		557095.4375	445199.452997245	183447.423666492		277704.21875		557095.4375	179089.296875	123896.46875
High	QVAQQEAER	[K].QVAQQEAER.[S]	0.000252476	0	6	Ghir_A10G016330.1	Ghir_A10G016330.1 [192-200]	0	9	0	22.6999		267817.548891258	570235.679136562	337660.6875	615839.029128911	374471.68525147	342442.117759639	201656.578125	184605.671875	337660.6875	247732.0625	252910.171875	149306.828125
High	QVAAQEAER	[K].QVAAQEAER.[A]	0.000517612	0	4	Ghir_D02G018420.4	Ghir_D02G018420.4 [207-215]	0	9	0	20.8916		293044.505703391	779603.489128458	339724.71875	838827.431172721	480964.658919818	645919.679762091	220651.53125	252385.515625	339724.71875	337433.0625	324833.25	281624.875
High	QTVAVGVIK	[R].QTVAVGVIK.[SNG]	0.000945189	0	9	Ghir_A05G035640.1; Ghir_D10G022990.1	Ghir_A05G035640.1 [419-427]; Ghir_D10G022990.1 [419-427]	0	9	0	60.6725		3373516.16080383	1453340.63702393	6906961.5	2003544.92562159	879515.73093859	1244195.37964606	2540131.25	470498.3125	6906961.5	805961.125	594006.125	542476.6875
High	QTTPASLPSSSAKPVATTAAVPSSPAK	[K].QTTPASLPSSSAKPVATTAAVPSSPAK.[S]	1.27576E-06	0	1	Ghir_D11G010640.1	Ghir_D11G010640.1 [104-130]	0	27	0	62.1199	1xPhospho [S24]			384266.53125						384266.53125
High	QTTNPNFLASPK	[R].QTTNPNFLASPK.[S]	0.00136964	0	1	Ghir_A05G016610.1	Ghir_A05G016610.1 [7-18]	0	12	0	63.2054	1xPhospho [S10]	392541.032637123	242901.284667396	363054.78125		346215.937409475	537865.411463343	295568.6875	78635.828125	363054.78125		233826.84375	234512.5625
High	QTSPGQEPLVK	[R].QTSPGQEPLVK.[T]	5.7555E-05	0	12	Ghir_D13G024010.2	Ghir_D13G024010.2 [233-243]	0	11	0	43.0601	1xPhospho [S/T]	1227359.80286808	945114.879538969	1558604.875	817587.447794608	1151436.81447659	950364.007351265	924155.9375	305967.46875	1558604.875	328888.90625	777655.8125	414364.4375
High	QTSISSGTLIK	[R].QTSISSGTLIK.[W]	0.000320091	0	4	Ghir_A06G007070.1	Ghir_A06G007070.1 [182-192]	0	11	0	62.5530	1xPhospho [S3]	981391.718666675	666743.934552378	1075882.75	181369.569234201	202200.145520222	186766.375005481	738951.1875	215848.84375	1075882.75	72959.09375	136561.65625	81431.265625
High	QTSIQDSPR	[R].QTSIQDSPR.[S]	0.00214764	0	22	Ghir_A12G020050.2	Ghir_A12G020050.2 [13-21]	0	9	0	23.6986	1xPhospho [S/T]	4694708.40560455	12180141.7432165	4567167.5	6777615.90348241	4203898.22098662	5440300.33779679	3534939.5	3943147.25	4567167.5	2726415	2839223	2372003.75
High	QTSDIDENDADENQDK	[K].QTSDIDENDADENQDK.[S]	0.000693121	0	2	Ghir_A05G002090.1	Ghir_A05G002090.1 [319-334]	0	16	0	20.2303	1xPhospho [S/T]
High	QTPSSPSISSLER	[R].QTPSSPSISSLER.[A]	2.18727E-05	0	28	Ghir_A09G018600.1	Ghir_A09G018600.1 [523-535]	0	13	0	62.1289	1xPhospho [S/T]	456944.760677192		369076.40625	483339.219209446	523318.262798396	485405.020268555	344062.28125		369076.40625	194431.6875	353437.96875	211639.515625
High	QTPSLQFPR	[R].QTPSLQFPR.[T]	0.00171512	0	15	Ghir_A02G006600.1	Ghir_A02G006600.1 [116-124]	0	9	0	72.4605	1xPhospho [T/S]	330615.474074982	164638.294532357	1060874		430429.995860913	195736.076075387	248941.0625	53299.30078125	1060874		290703.21875	85342.109375
High	QTLAAEGPR	[KR].QTLAAEGPR.[G]	0.00740286	0	1	Ghir_A03G000640.1	Ghir_A03G000640.1 [55-63]	0	9	0	37.2558
High	QTGGAYLESNAGTFK	[K].QTGGAYLESNAGTFK.[F]	1.06676E-05	0	2	Ghir_D01G005160.1	Ghir_D01G005160.1 [372-386]	0	15	0	59.6679	1xPhospho [T13]	625213.426941522		656609.125	408130.10308188	445108.79917728		470762.28125		656609.125	164177.5	300616.96875
High	QTGGAYLEPNAGTFK	[K].QTGGAYLEPNAGTFK.[F]	4.872E-09	0	126	Ghir_A11G031350.1	Ghir_A11G031350.1 [372-386]	0	15	0	65.5044	1xPhospho [T13]	144767881.40892	45118262.5968537	96623638.078125	53736997.0229485	78309402.1926139	60230915.7578807	109004789.671875	14606394.3125	96623638.078125	21616650.578125	52888496.375	26261042.4375
High	QTFVTVPATIR	[R].QTFVTVPATIR.[L]	0.00280585	0	1	Ghir_D03G002800.1	Ghir_D03G002800.1 [54-64]	0	11	0	78.9125
High	QTEDGPSQTPVTESEEKSSPADTKEE	[K].QTEDGPSQTPVTESEEKSSPADTKEE.[-]	1.92275E-12	0	16	Ghir_D12G027210.1	Ghir_D12G027210.1 [193-218]	2	26	0	39.4069	1xPhospho [S/T]	976796.038429702	687275.147499819	914199	695120.06198592	1880824.99658338	1505840.12710553	735490.8125	222495.53125	914199	279624.25	1270269	656555.375
High	QQSLAMSPTGK	[R].QQSLAMSPTGK.[S]	0.00353409	0	3	Ghir_A05G003350.2	Ghir_A05G003350.2 [1085-1095]	0	11	0	42.2548	1xPhospho [S7]	755910.045763295	261959.580440108	611158.9375		409064.434061174	597445.758666532	569171.9375	84805.6796875	611158.9375		276273.375	260489.953125
High	QQQEQELAK	[R].QQQEQELAK.[H]	0.00514766	0	2	Ghir_A01G016210.1	Ghir_A01G016210.1 [466-474]	0	9	0	30.4739		311858.585269774	808581.333665615	456733.625	636518.013066745	442728.618078754	792908.902736564	234817.828125	261766.6796875	456733.625	256050.546875	299009.4453125	345713.0625
High	QNSEISYYADDEDGNR	[R].QNSEISYYADDEDGNR.[K]	1.38416E-07	0	8	Ghir_A01G001000.2	Ghir_A01G001000.2 [226-241]	0	16	0	52.4097	1xPhospho [S/Y]	941372.21376598		613138.125		991207.709646757	593825.790092877	708818		613138.125		669440.5	258911.625
High	QMSPISGTGSGSGGSATSTLVNLQER	[K].QMSPISGTGSGSGGSATSTLVNLQER.[A]	0.0001285	0	1	Ghir_A01G009190.4	Ghir_A01G009190.4 [2016-2041]	0	26	0	73.2563	1xPhospho [S3]; 1xOxidation [M2]			220765						220765
High	QLVEAIDPSK	[K].QLVEAIDPSK.[N]	0.000160945	0	4	Ghir_A03G013540.1	Ghir_A03G013540.1 [93-102]	0	10	0	61.3999		958136.535779139		674684	390524.477844638	170051.905152098	285024.745947893	721440.90625		674684	157095.328125	114849.421875	124272.5078125
High	QLSSSNTPESQGIK	[R].QLSSSNTPESQGIK.[N]	2.71973E-07	0	1	Ghir_A10G014640.3	Ghir_A10G014640.3 [314-327]	0	14	0	38.1352	1xPhospho [S3]	235429.233859189		322057.5	499383.267177593	476620.290233092	865584.718207734	177269.390625		322057.5	200885.6875	321899.15625	377400.15625
High	QISSGAISAAQK	[K].QISSGAISAAQK.[A]	3.79148E-06	0	12	Ghir_D11G032630.1	Ghir_D11G032630.1 [789-800]	0	12	0	44.6797	1xPhospho [S]	1542125.21855687	1479832.05450671	1240836.5	1175063.53134651	1239550.44481649	1484941.90693918	1161162.5	479074.53125	1240836.5	472689.9375	837165.875	647443.625
High	QLSSATAPPK	[R].QLSSATAPPK.[G]	0.00136134	0	9	Ghir_D01G014500.1	Ghir_D01G014500.1 [243-252]	0	10	1	32.5366	1xPhospho [S/T]	629914.524111286	929987.669029004	821459.625	1314223.55396596	887761.013353702	1285499.28091869	474302.03125	301070.25	821459.625	528669.5	599574.8125	560485.4375
High	QISQGSTISANPK	[R].QISQGSTISANPK.[T]	1.93435E-07	0	5	Ghir_D10G000380.1	Ghir_D10G000380.1 [282-294]	0	13	0	37.1353	1xPhospho [S3]	891354.950358212	919258.721689309	963088.5625	1219971.06460683	1563445.98564739	1465569.89846453	671156.875	297596.90625	963088.5625	490754.78125	1055918	638997.3125
High	QLSPSSAALAEER	[R].QLSPSSAALAEER.[R]	6.83337E-08	0	8	Ghir_A08G013740.1	Ghir_A08G013740.1 [146-158]	0	13	0	58.8366	1xPhospho [S3]	1127367.44282567	912825.619882632	999598.1875	1168904.22903786	1240243.75962198	1597296.57448197	848865.4375	295514.28125	999598.1875	470212.25	837634.125	696430.9375
High	QLSNSSTQRV	[R].QLSNSSTQRV.[-]	0.00366517	0	14	Ghir_A01G003140.1	Ghir_A01G003140.1 [369-378]	1	10	0	31.6749	1xPhospho [S3]	2951029.99581164	2103763.0999843	2596226.75	2965898.19546927	3093733.71876492	3528780.32784469	2222015	681063.3125	2596226.75	1193084.625	2089441.625	1538569.5
High	QLSLQNDAR	[R].QLSLQNDAR.[S]	0.00238137	0	6	Ghir_D08G016030.3	Ghir_D08G016030.3 [761-769]	0	9	0	44.2259	1xPhospho [S3]	1053581.64926985	476537.006896802	893280.8125	826824.925249928	891832.15567054	952514.063626645	793307.5	154272.0625	893280.8125	332604.84375	602324.375	415301.875
High	QLSLDQFENESR	[R].QLSLDQFENESR.[R]	4.92544E-06	0	14	Ghir_A08G004880.1	Ghir_A08G004880.1 [496-507]	0	12	0	78.5167	1xPhospho [S3]	128689.629831242		98661.0234375	404671.156799508		193627.715754344	96898.46875		98661.0234375	162786.078125		84422.8515625
High	QQSLAISPTGK	[R].QQSLAISPTGK.[S]	3.31643E-06	0	12	Ghir_A07G001430.1	Ghir_A07G001430.1 [1050-1060]	0	11	0	52.3502	1xPhospho [S7]	2829600.9779778	3004738.87374896	2758397.5	4199880.06864102	3306769.96196344	4044489.93905608	2130583.5	972741.375	2758397.5	1689475.5	2233321.75	1763422
High	QPDGSYSGDSLESPK	[R].QPDGSYSGDSLESPK.[G]	2.32744E-08	0	13	Ghir_A05G039120.1	Ghir_A05G039120.1 [832-846]	0	15	0	42.1720	1xPhospho [S13]	2028311.93084412	2467928.17030178	2017485.625	2524611.83300807	3919458.83521425	3795577.56282175	1527242.875	798956.5625	2017485.625	1015569.4375	2647118.71875	1654894.703125
High	QQITSPSVPSESSPR	[K].QQITSPSVPSESSPR.[G]	0.000577508	0	4	Ghir_A12G011710.1	Ghir_A12G011710.1 [235-249]	0	15	0	49.4178	1xPhospho [S/T]	576198.039422571		722642.5		747950.501502931		433855.53125		722642.5		505149.78125
High	QQGLNITPR	[K].QQGLNITPR.[I]	0.000334018	0	7	Ghir_D05G003850.1; Ghir_A05G003740.1	Ghir_D05G003850.1 [277-285]; Ghir_A05G003740.1 [323-331]	0	9	0	54.5801		1439260.20559314	514034.555739414	3457823.25	859911.656899687	504956.988038527	642295.016585928	1083709	166411.359375	3457823.25	345914.5625	341037.15625	280044.5
High	QQALSMSPTGR	[R].QQALSMSPTGR.[A]	9.0289E-05	0	11	Ghir_A10G005400.1	Ghir_A10G005400.1 [1052-1062]	0	11	0	24.5433	1xPhospho [S7]; 1xOxidation [M6]	2088176.96189475	2021393.64282904	1802590.75	2130761.24957106	2326744.49842396	2528340.03480288	1572319	654397.375	1802590.75	857136.125	1571433.5	1102371.5
High	QQALSMSPTGR	[R].QQALSMSPTGR.[A]	2.02091E-05	0	10	Ghir_A10G005400.1	Ghir_A10G005400.1 [1052-1062]	0	11	0	46.9474	1xPhospho [T/S]	1854778.0623114	1139330.28486131	1843060.625	1117166.66451127	1262320.17268684	1253831.57092548	1396578.375	368841.9375	1843060.625	449399.90625	852544.0625	546678.125
High	QQALAISPTGK	[R].QQALAISPTGK.[S]	2.50058E-05	0	11	Ghir_A13G020560.3	Ghir_A13G020560.3 [1050-1060]	0	11	0	53.4587	1xPhospho [S/T]	2449208.37528763	2045970.78682991	2215943	1908112.3292906	2588870.79833181	2803318.45681179	1844162.125	662353.875	2215943	767571.6875	1748468	1222263.75
High	QPVPASSPDESGR	[K].QPVPASSPDESGR.[G]	0.00123514	0	5	Ghir_D09G018700.1	Ghir_D09G018700.1 [421-433]	0	13	0	26.7015	1xPhospho [S]	319097.408334221	399625.150098984	492856.3125	566104.562375311	494196.357288135	465632.322094347	240268.390625	129372.9453125	492856.3125	227725.5	333769.65625	203018.5
High	QPSPGASSQSSAR	[R].QPSPGASSQSSAR.[Q]	8.30235E-08	0	25	Ghir_D12G003140.3	Ghir_D12G003140.3 [257-269]	0	13	0	11.8300	1xPhospho [S3]	480458.588574633	1311646.84944681	494057.203125	1123731.20860906	509384.088096864	606200.332264254	361767.3125	424626.96875	494057.203125	452040.609375	344027.125	264307
High	QPNNNPGPLANR	[R].QPNNNPGPLANR.[A]	0.00130462	0	3	Ghir_A01G010910.1	Ghir_A01G010910.1 [65-76]	0	12	0	39.1373		282242.590310579		393071.5		151512.21195323		212518.09375		393071.5		102328.109375
High	QPIGTSAQTDK	[R].QPIGTSAQTDK.[D]	6.22927E-05	0	6	Ghir_D03G016460.1	Ghir_D03G016460.1 [19-29]	0	11	0	27.8277		274688.72002691	632757.351121693	305027.78125	460028.086336452	429853.467398796	458679.006556652	206830.3125	204846.171875	305027.78125	185054.375	290313.84375	199986.8125
High	QPIGTAAQSQDDK	[R].QPIGTAAQSQDDK.[D]	2.23303E-06	0	27	Ghir_D10G026160.1	Ghir_D10G026160.1 [19-31]	0	13	0	23.1250	1xPhospho [S9]	5253030.34789758	7785708.08520481	4565683.5	6275806.85654685	3549124.38946326	6474470.02390274	3955335	2520512	4565683.5	2524553.5	2397002.75	2822907.96875
High	QPIGTAAQSQDDK	[R].QPIGTAAQSQDDK.[D]	1.1532E-07	0	18	Ghir_D10G026160.1	Ghir_D10G026160.1 [19-31]	0	13	0	31.3851		6900469.42721774	13778426.0213456	8124947	11165663.8384591	9305057.58941883	13920597.6253603	5195794.890625	4460569	8124947	4491584.328125	6284437	6069464.5
High	QPEGPLTPSR	[R].QPEGPLTPSR.[Q]	0.00735821	0	6	Ghir_A10G013590.1	Ghir_A10G013590.1 [174-183]	0	10	0	36.6773	1xPhospho [T/S]	976342.828624156	953945.287680331	823956.5	1146186.91735457	1183131.3510056	1169113.41912453	735149.5625	308826.1875	823956.5	461073.8125	799061.625	509740.5
High	QLSIDQFENEGR	[R].QLSIDQFENEGR.[R]	3.19753E-06	0	17	Ghir_A09G010850.1; Ghir_A08G001160.2	Ghir_A09G010850.1 [623-634]; Ghir_A08G001160.2 [621-632]	0	12	0	75.8573	1xPhospho [S3]	571452.160807735	1276919.93418871	1091463.01171875	196036.715681976	501173.554708642		430282.0625	413384.625	1091463.01171875	78859.2109375	338481.90625
High	QVPAEEPITDPVSGEK	[K].QVPAEEPITDPVSGEK.[M]	1.45493E-05	0	2	Ghir_D13G003150.2	Ghir_D13G003150.2 [221-236]	0	16	0	62.9917				229593.96875						229593.96875
High	QVQTQEVSMPQTR	[K].QVQTQEVSMPQTR.[RQ]	0.00133673	0	2	Ghir_A10G000830.1	Ghir_A10G000830.1 [23-35]	0	13	0	47.0256	1xPhospho [S8]	239611.567662248		351243.15625				180418.53125		351243.15625
High	SAIGEGMTR	[K].SAIGEGMTR.[R]	0.00537074	0	2	Ghir_A11G000360.1	Ghir_A11G000360.1 [389-397]	0	9	0	40.7166			568775.190115269	575725.5	607195.528232529	194844.225349922	378887.858006269		184132.859375	575725.5	244255.0625	131593.625	165197.390625
High	SALESDVSGSVR	[K].SALESDVSGSVR.[K]	0.000386531	0	5	Ghir_A08G019580.1	Ghir_A08G019580.1 [1419-1430]	0	12	0	44.2397	1xPhospho [S]	475969.362838688		525309.5625		624756.965056902	243021.08012661	358387.09375		525309.5625		421947.5	105958.65625
High	SAIEASDQDLADPVR	[R].SAIEASDQDLADPVR.[D]	7.50479E-09	0	139	Ghir_A03G019800.2	Ghir_A03G019800.2 [14-28]	0	15	0	65.5797	1xPhospho [S6]	5988983.24073226	862667.330141924	5071159.609375	3694622.56284598	4177530.77737184	3882525.29244743	4509479.94921875	279276.25	5071159.609375	1486226.796875	2821414.9921875	1692804.4375
High	SAKSSISDAATR	[R].SAKSSISDAATR.[H]	2.35296E-05	0	14	Ghir_D03G015750.1	Ghir_D03G015750.1 [49-60]	1	12	0	32.2822	1xPhospho [S4]	1722315.95888174	979342.400219961	1119615.578125	627301.743511057	977468.078598433	1665543.51628168	1296839.375	317048.140625	1119615.578125	252343.140625	660161.046875	726187.015625
High	SAGSSENIDTVK	[R].SAGSSENIDTVK.[D]	0.000463925	0	2	Ghir_D09G008520.1	Ghir_D09G008520.1 [270-281]	0	12	0	31.9764	1xPhospho [S4]		628614.021957058	420748.75	703095.941309254	541779.759119175	574633.502469974		203504.828125	420748.75	282832.6875	365906.46875	250543.671875
High	SAGDTLEYAK	[K].SAGDTLEYAK.[F]	0.00499398	0	4	Ghir_A06G010880.1	Ghir_A06G010880.1 [391-400]	0	10	0	39.4222	1xPhospho [T5]	980718.378384149	893772.464297652	694943.1875	932082.916195277	782001.355201554	606474.769409345	738444.1875	289346.09375	694943.1875	374946.71875	528147	264426.65625
High	SAFSPSFSSYTASTASR	[R].SAFSPSFSSYTASTASR.[L]	1.21073E-07	0	2	Ghir_A11G009750.1	Ghir_A11G009750.1 [24-40]	0	17	0	77.0444	1xPhospho [S4]	64965.0732071857		114533.8671875				48916.265625		114533.8671875
High	SAFPNENELVVK	[K].SAFPNENELVVK.[S]	0.00174668	0	1	Ghir_A07G016080.1	Ghir_A07G016080.1 [63-74]	0	12	0	72.6362				464998.34375						464998.34375
High	SAFDAAANGPAGSGR	[R].SAFDAAANGPAGSGR.[H]	3.67787E-06	0	2	Ghir_D10G000370.2	Ghir_D10G000370.2 [867-881]	0	15	0	42.6870	1xPhospho [S13]	602704.172610312		512787.65625		674168.415562204	464202.582692344	453813.65625		512787.65625		455318.9375	202395.125
High	SAEVSAPASEVK	[K].SAEVSAPASEVK.[K]	0.00726972	0	1	Ghir_D05G023780.1	Ghir_D05G023780.1 [213-224]	0	12	0	39.0622	1xPhospho [S5]	235763.102566214		205168.84375	404438.763276612	279904.267600486		177520.78125		205168.84375	162692.59375	189041.359375
High	SAEGVAAAAPTEMK	[K].SAEGVAAAAPTEMK.[S]	0.00207074	0	1	Ghir_D05G038140.1	Ghir_D05G038140.1 [176-189]	0	14	0	53.3887
High	SAEGVAAAAPTEK	[K].SAEGVAAAAPTEK.[K]	1.11997E-05	0	3	Ghir_A04G001350.1	Ghir_A04G001350.1 [176-188]	0	13	0	35.6720		305525.642280937	481173.021848924	353963.03125	590835.808835236	237134.947833635	430820.912743756	230049.359375	155772.90625	353963.03125	237674.078125	160155.875	187840.515625
High	SAEGDDGMLVSK	[K].SAEGDDGMLVSK.[E]	0.00521044	0	1	Ghir_A02G002230.5	Ghir_A02G002230.5 [916-927]	0	12	0	48.1829	1xPhospho [S1]	336431.74958495		489113.9375		432876.956630623		253320.5		489113.9375		292355.84375
High	SAEDASNFIDEK	[K].SAEDASNFIDEK.[K]	0.000204049	0	2	Ghir_A05G027420.1	Ghir_A05G027420.1 [150-161]	0	12	0	61.3897			680682.820535137	767503.125	559391.174557023				220361.359375	767503.125	225024.921875
High	SADVDVENGALVSPR	[K].SADVDVENGALVSPR.[S]	4.76651E-10	0	4	Ghir_D11G012240.2	Ghir_D11G012240.2 [89-103]	0	15	0	61.4308	1xPhospho [S13]	984394.524147524		1445297.125			279901.35779852	741212.1875		1445297.125			122038.6796875
High	SALYSPSETR	[R].SALYSPSETR.[S]	0.00120547	0	10	Ghir_D11G014490.1	Ghir_D11G014490.1 [655-664]	0	10	1	46.3202	1xPhospho [S/T]	4392911.01576381	4125333.77763588	3687190.125	5403224.06225134	4832332.75283077	6116860.07547941	3307697.375	1335518	3687190.125	2173541.75	3263654.25	2666987.875
High	SASFNTDSYMR	[R].SASFNTDSYMR.[L]	4.27164E-05	0	7	Ghir_A12G027360.2	Ghir_A12G027360.2 [98-108]	0	11	0	60.9170	1xPhospho [S3]	958482.710045445	421850.235896616	974387.875	419609.830394501	456169.215473905	370187.32609238	721701.5625	136568	974387.875	168795.421875	308086.9375	161403.90625
High	SASFILDR	[R].SASFILDR.[Q]	0.00285745	0	43	Ghir_D05G014370.1	Ghir_D05G014370.1 [5-12]	0	8	0	77.1021	1xPhospho [S3]	995449.362361419	818011.309714017	959048.6015625	565291.320993249	1467986.37169315	1157568.02976406	749536.06640625	264819.5	959048.6015625	227398.359375	991446.6171875	504706.640625
High	SASESLDSVMK	[R].SASESLDSVMK.[Q]	1.89007E-05	0	16	Ghir_A02G014160.1; Ghir_D03G005470.1	Ghir_A02G014160.1 [335-345]; Ghir_D03G005470.1 [336-346]	0	11	0	40.5737	1xPhospho [S3]; 1xOxidation [M10]	2432562.79258341	2582803.30590953	2749888	2781365.23106681	3378206.5579946	3924327.60999245	1831628.625	836145.75	2749888	1118853	2281568.5	1711030.5
High	SASESLDSVMK	[R].SASESLDSVMK.[Q]	2.12172E-05	0	17	Ghir_A02G014160.1; Ghir_D03G005470.1	Ghir_A02G014160.1 [335-345]; Ghir_D03G005470.1 [336-346]	0	11	0	65.6616	1xPhospho [S3]	2631159.82740651	877810.178406115	2795249.25	905270.848506023	955498.665699588	1192783.74831692	1981164.75	284178.53125	2795249.25	364161.09375	645323.375	520060.90625
High	SASELALEEFSR	[R].SASELALEEFSR.[SN]	8.59E-07	0	8	Ghir_A06G012510.1	Ghir_A06G012510.1 [4-15]	0	12	0	86.4825	1xPhospho [S]	107983.243691468		70488.5546875				81307.3359375		70488.5546875
High	SASDTSTSSNIHSPR	[K].SASDTSTSSNIHSPR.[N]	8.22203E-09	0	2	Ghir_D09G010590.1	Ghir_D09G010590.1 [288-302]	0	15	1	21.5950	1xPhospho [S13]	2847363.15011502	1782184.46089336	1472702.875	2965378.64077058	2990427.22160832	2769639.45009214	2143957.75	576956.8125	1472702.875	1192875.625	2019670.625	1207579.5
High	SAQNLLLK	[K].SAQNLLLK.[Y]	0.00338705	0	4	Ghir_A02G008900.1	Ghir_A02G008900.1 [66-73]	0	8	0	69.2342	1xPhospho [S1]	221527.915382743		224341.078125		139370.018194322		166802.21875		224341.078125		94127.53125
High	SAQLIGQAIAK	[K].SAQLIGQAIAK.[N]	1.09304E-05	0	3	Ghir_D02G018420.4	Ghir_D02G018420.4 [240-250]	0	11	0	64.3183		445148.771908698		1381769.625				335180.34375		1381769.625
High	SAQFSSDGEER	[R].SAQFSSDGEER.[S]	0.00259279	0	3	Ghir_D03G006260.1	Ghir_D03G006260.1 [136-146]	0	11	0	22.7217	1xPhospho [S]	200078.18423155		195672.828125	288041.944526196		286128.013373952	150651.375		195672.828125	115869.9296875		124753.5390625
High	SAPVLTPPQTQPLSSYPPNIR	[R].SAPVLTPPQTQPLSSYPPNIR.[NS]	0.00521044	0	4	Ghir_A07G002760.2	Ghir_A07G002760.2 [144-164]	0	21	0	86.6255	1xPhospho [T]	17860.0472458949		61242.38671875				13447.9462890625		61242.38671875
High	SAPFADFVPTDGNR	[R].SAPFADFVPTDGNR.[E]	0.00389449	0	2	Ghir_A01G008030.2	Ghir_A01G008030.2 [37-50]	0	14	0	92.3571	1xPhospho [S1]
High	SANSSISDAATR	[R].SANSSISDAATR.[H]	8.18186E-07	0	24	Ghir_A03G003300.1	Ghir_A03G003300.1 [47-58]	0	12	0	32.2330	1xPhospho [S]	4604039.01119115	5613312.86077131	4694239.921875	6459841.1634118	5140859.20624722	6318378.86258161	3466668.84375	1817230.015625	4694239.921875	2598584.53125	3472026.421875	2754851.28125
High	SANEQLPASVSFVK	[R].SANEQLPASVSFVK.[L]	8.14162E-05	0	2	Ghir_A12G016930.1	Ghir_A12G016930.1 [584-597]	0	14	0	83.4312	1xPhospho [S1]	60439.8853561765		41266.6796875				45508.96875		41266.6796875
High	SAITGGSGK	[K].SAITGGSGK.[V]	0.00628684	0	8	Ghir_D06G009800.1	Ghir_D06G009800.1 [146-154]	0	9	0	19.1337		307178.114956544	475071.836202176	174665.734375	309372.119741208		201681.57513191	231293.609375	153797.734375	174665.734375	124450.3671875		87934.3828125
High	RPPSPPLPPPQLPPR	[R].RPPSPPLPPPQLPPR.[G]	0.000110367	0	5	Ghir_D08G026310.1	Ghir_D08G026310.1 [313-327]	0	15	0	78.7024	1xPhospho [S4]			141111.65625						141111.65625
High	RPASPVIDR	[R].RPASPVIDR.[F]	0.00303637	0	3	Ghir_D05G024160.1	Ghir_D05G024160.1 [167-175]	0	9	0	40.3767	1xPhospho [S4]	992105.06723485	543403.223470553	1196514.375	544735.001060982	744774.967927082	437170.77475753	747017.9375	175919.046875	1196514.375	219129.21875	503005.09375	190609.09375
High	RNPAPSAQQSPAAR	[R].RNPAPSAQQSPAAR.[F]	0.00204572	0	2	Ghir_D07G000470.1	Ghir_D07G000470.1 [437-450]	1	14	0	21.9125	1xPhospho [S10]	225826.996363732		295937.09375		228781.99433254		170039.265625		295937.09375		154514.46875
High	RFPSPPPSSK	[R].RFPSPPPSSK.[S]	0.00464355	0	1	Ghir_A01G007530.1	Ghir_A01G007530.1 [252-261]	1	10	0	48.1512	1xPhospho [S4]	818594.44023062		1059997				616370.9375		1059997
High	RASPYGGEAESPVNER	[R].RASPYGGEAESPVNER.[Y]	1.07463E-08	0	32	Ghir_A12G027390.1	Ghir_A12G027390.1 [350-365]	1	16	0	35.1887	2xPhospho [S3; S11]	3832952.84911376		1797234.1875	262558.361421615	5913334.53910051	2536206.57595671	2886069.859375		1797234.1875	105618.7109375	3993739.75	1105801.359375
High	QYSDEEVIR	[K].QYSDEEVIR.[I]	0.00282295	0	1	Ghir_A11G021450.1	Ghir_A11G021450.1 [183-191]	0	9	0	48.3602		194696.400796148		258573.109375				146599.09375		258573.109375
High	QVVSMPGSPK	[K].QVVSMPGSPK.[Q]	0.00370993	0	6	Ghir_A08G020980.1	Ghir_A08G020980.1 [300-309]	0	10	0	50.9066	1xPhospho [S8]	1630487.68375403	624276.572275448	1085843.125	614523.090609405	780994.697639611	674588.936382396	1227696.125	202100.640625	1085843.125	247202.703125	527467.125	294124.84375
High	QVTPLAPTPR	[K].QVTPLAPTPR.[S]	0.00124268	0	7	Ghir_D11G025440.4	Ghir_D11G025440.4 [889-898]	0	10	0	56.6438	1xPhospho [T8]	542714.757879538	233750.374961398	570825.75	306524.493107859	267727.186003661	393525.12691322	408643.875	75673.3515625	570825.75	123304.859375	180817.21875	171579.328125
High	QVSSDAISTAQSSPGVATK	[K].QVSSDAISTAQSSPGVATK.[A]	8.11293E-11	0	4	Ghir_D11G032630.1	Ghir_D11G032630.1 [203-221]	0	19	0	45.4955	1xPhospho [S]	405723.171066371		499309.03125	509512.408632847	570255.545572855	517586.44878813	305494.34375		499309.03125	204960.3125	385138.40625	225670.8125
High	QVSNGEPNDDAVTDSK	[K].QVSNGEPNDDAVTDSK.[Q]	2.92921E-05	0	1	Ghir_A11G028000.1	Ghir_A11G028000.1 [536-551]	0	16	0	27.0413	1xPhospho [S3]	151833.26375771		273427.8125		327317.024409994		114324.7578125		273427.8125		221062.921875
High	QVSAIEDAPNSK	[R].QVSAIEDAPNSK.[I]	5.0468E-06	0	26	Ghir_A05G003650.2	Ghir_A05G003650.2 [191-202]	0	12	0	41.4970	1xPhospho [S3]	9258075.8002586	9776437.92605296	7889211.375	12396531.9957732	11421533.7365065	13568182.2725305	6970984.140625	3164982.40625	7889211.375	4986722.65625	7713859.75	5915809.28125
High	RPSPSLADAGVR	[R].RPSPSLADAGVR.[G]	7.84975E-05	0	10	Ghir_D13G011800.2	Ghir_D13G011800.2 [370-381]	0	12	0	54.6547	1xPhospho [S3]	1755676.01882105		1765177.75				1321958.25		1765177.75
High	RQPTPPMLSSSGALK	[R].RQPTPPMLSSSGALK.[R]	0.00209606	0	2	Ghir_A05G024800.1	Ghir_A05G024800.1 [9-23]	1	15	0	59.6089	1xPhospho [T4]; 1xOxidation [M7]	177182.352726919		409016.0625				133411.671875		409016.0625
High	SADLETEVAR	[R].SADLETEVAR.[L]	0.00254596	0	1	Ghir_A12G009850.1	Ghir_A12G009850.1 [93-102]	0	10	1	51.2892			1078380.30370531	905899.9375	1168696.11195685	821037.977068593	1202459.28824941		349110.25	905899.9375	470128.53125	554511.5	524279.5
High	SADGNISAYEGER	[R].SADGNISAYEGER.[T]	6.02079E-06	0	2	Ghir_A05G027420.1; Ghir_D05G027430.1	Ghir_A05G027420.1 [457-469]; Ghir_D05G027430.1 [457-469]	0	13	0	44.2587		41138314.8957356	29725012.3798744	31716397	23754698.346662	23445323.7259684	30094582.0925234	30975609.5	9623049	31716397	9555744.5	15834470.5	13121419.25
High	SAAVAEISR	[K].SAAVAEISR.[R]	0.00311103	0	4	Ghir_D12G008930.1	Ghir_D12G008930.1 [196-204]	0	9	0	47.9781		676384.206835819	370869.516118801	572497.734375	392842.93630831	295172.647615432	468952.732023994	509291.9609375	120063.71875	572497.734375	158027.96875	199353.296875	204466.21875
High	SAASPSAATSATSYDNTTTSPLPYANSPR	[R].SAASPSAATSATSYDNTTTSPLPYANSPR.[S]	5.2027E-06	0	5	Ghir_A01G021520.1	Ghir_A01G021520.1 [283-311]	0	29	0	71.8896	1xPhospho [S/Y]
High	SAASFSEIDR	[R].SAASFSEIDR.[N]	8.86558E-05	0	55	Ghir_A06G019530.1	Ghir_A06G019530.1 [480-489]	0	10	0	60.3862	1xPhospho [S4]	22442469.0312945	14124001.0838854	15334664.828125	13819241.103344	18143885.6111053	17295560.4846375	16898338.171875	4572444	15334664.828125	5559032.375	12253992.515625	7540968.65625
High	SAALINQK	[R].SAALINQK.[C]	0.00268904	0	16	Ghir_A08G011680.2; Ghir_A02G010130.1	Ghir_A08G011680.2 [160-167]; Ghir_A02G010130.1 [160-167]	0	8	0	37.5572		2816144.77627466	2824126.19095818	3210565.78125	3549651.45920031	2360649.64681543	3159584.24377807	2120451.484375	914270.59375	3210565.78125	1427909.625	1594332.3125	1377597.78125
High	SAALEDVER	[R].SAALEDVER.[F]	0.00481559	0	3	Ghir_A13G009300.1	Ghir_A13G009300.1 [159-167]	0	9	0	45.7984		293794.335516285		326350.65625			217463.449052654	221216.125		326350.65625			94815.375
High	SAAENTLTAYK	[K].SAAENTLTAYK.[S]	4.15384E-06	0	9	Ghir_D04G016810.1	Ghir_D04G016810.1 [136-146]	0	11	0	51.9434		2448851.61782531	2963915.64757614	2477836.5	2404488.73579722	1859090.70642773	2033832.82533104	1843893.5	959525.4375	2477836.5	967247.8125	1255590.125	886763.375
High	SAAASSMSALK	[R].SAAASSMSALK.[Q]	0.00540338	0	5	Ghir_A10G017630.1	Ghir_A10G017630.1 [90-100]	0	11	0	28.5812	1xOxidation [M7]	546569.074860424	1054451.8369168	691891.9375	1369090.64316908	776055.755057362	1081197.99215896	411546.03125	341363.75	691891.9375	550740.75	524131.46875	471408.84375
High	RVPSTVAIEEVK	[R].RVPSTVAIEEVK.[A]	0.00101058	0	1	Ghir_A12G008160.1	Ghir_A12G008160.1 [739-750]	1	12	0	66.3278	1xPhospho [S4]	251610.836799566		403941.0625				189453.53125		403941.0625
High	RTSPSSPEDLPR	[R].RTSPSSPEDLPR.[A]	0.0011765	0	9	Ghir_D11G022420.3	Ghir_D11G022420.3 [23-34]	1	12	0	46.8254	1xPhospho [T/S]	2303320.13888231	1060755.10675165	2531948.5625	691790.887851299	1119773.92686154	647527.384019477	1734313.75	343404.34375	2531948.5625	278285.03125	756271.375	282325.84375
High	RSPSPPPPEPEKVEK	[K].RSPSPPPPEPEKVEK.[V]	2.40808E-07	0	10	Ghir_A06G005560.2	Ghir_A06G005560.2 [334-348]	2	15	0	43.5129	1xPhospho [S]	677942.312680349		828394.25				510465.15625		828394.25
High	RSPSPPPPEPEK	[K].RSPSPPPPEPEK.[V]	0.000130867	0	20	Ghir_A06G005560.2	Ghir_A06G005560.2 [334-345]	1	12	0	28.8971	1xPhospho [S]	2063112.19774929	735330.738473125	2781689.6171875	1142581.8851555	3257985.19697105	1474744.54939508	1553446.171875	238052.84375	2781689.6171875	459623.625	2200373.5625	642997.515625
High	RQSLPISANSK	[R].RQSLPISANSK.[I]	9.36462E-05	0	1	Ghir_A11G003450.6	Ghir_A11G003450.6 [716-726]	1	11	0	48.7551	1xPhospho [S3]	282893.851141039		440310.78125				213008.46875		440310.78125
High	QLQAAVSGSDGDGALSR	[K].QLQAAVSGSDGDGALSR.[E]	0.00238137	0	2	Ghir_A04G010930.1	Ghir_A04G010930.1 [105-121]	0	17	0	54.0031	1xPhospho [S]
High	NSSLPVSQTESK	[K].NSSLPVSQTESK.[D]	1.63326E-05	0	6	Ghir_A03G018770.1	Ghir_A03G018770.1 [11-22]	0	12	0	36.2079	1xPhospho [S3]	1014760.74319554	1230848.69700329	1543565.75	1620011.16966735	1786749.0625058	1898349.75057393	764076.8125	398469.71875	1543565.75	651677.9375	1206732.125	827691.9375
High	NSSIDNNSPSAENESNSR	[R].NSSIDNNSPSAENESNSR.[S]	1.471E-07	0	5	Ghir_A12G027730.1	Ghir_A12G027730.1 [309-326]	0	18	0	18.1485	1xPhospho [S]		262276.872403954	138463.109375			97802.0627459578		84908.3984375	138463.109375			42642.2890625
High	NSSGSPIHAV	[R].NSSGSPIHAV.[-]	0.00391819	0	8	Ghir_A12G022860.1	Ghir_A12G022860.1 [315-324]	0	10	0	43.1634	1xPhospho [S5]	1725789.23930359	2118713.37220107	1843851.125	1656526.97786539	1782314.69800376	1804269.05623214	1299454.625	685903.25	1843851.125	666367.0625	1203737.25	786672.1875
High	NSSEELFIK	[R].NSSEELFIK.[S]	0.00209606	0	59	Ghir_A12G021500.1	Ghir_A12G021500.1 [57-65]	0	9	0	74.5314	1xPhospho [S]	1682560.41134032	1423616.93435424	5470268.34375	2067754.52187821	2903913.01818254	3144649.74561003	1266904.9375	460875.6875	5470268.34375	831790.5625	1961240.78125	1371086.25
High	NSSEAAQYDGR	[R].NSSEAAQYDGR.[T]	0.000201581	0	5	Ghir_A05G002620.1	Ghir_A05G002620.1 [331-341]	0	11	0	19.8697	1xPhospho [S]	281344.408991281	364816.474483908	295431.4375		188564.773120153	355411.942696373	211841.796875	118104.1328125	295431.4375		127352.6171875	154961.75
High	NSQDLVLR	[K].NSQDLVLR.[Y]	0.00508563	0	6	Ghir_A02G008090.1	Ghir_A02G008090.1 [203-210]	0	8	0	55.7845		614398.147669828	389506.340629833	853547.4375	481938.099510647	204142.065506304	318854.105376116	462618.78125	126097.125	853547.4375	193868.0625	137873.1875	139022.3125
High	NSPSVPSQISSPVGGR	[K].NSPSVPSQISSPVGGR.[S]	2.04566E-05	0	5	Ghir_D10G016070.2	Ghir_D10G016070.2 [1428-1443]	0	16	0	56.8516	1xPhospho [S]	829085.666190802		1280215.875	601206.16101708	642749.418920179	294436.098020162	624270.4375		1280215.875	241845.734375	434099.21875	128375.9140625
High	NSPQFQALR	[R].NSPQFQALR.[A]	0.00181156	0	2	Ghir_D13G007000.1	Ghir_D13G007000.1 [266-274]	0	9	1	58.3950		225347.681341365		667697.1875			153110.267911803	169678.359375		667697.1875			66757
High	NSPGSLPLSPTAIK	[K].NSPGSLPLSPTAIK.[T]	1.43733E-05	0	1	Ghir_D02G020270.1	Ghir_D02G020270.1 [419-432]	0	14	0	77.7193
High	NSNSVLEDVESGKS	[R].NSNSVLEDVESGKS.[-]	4.91332E-05	0	4	Ghir_A07G008120.1	Ghir_A07G008120.1 [337-350]	1	14	0	66.6986	1xPhospho [S]	354542.627654972		442481.34375	575296.167066041	331808.602189997	796281.920883629	266957.3125		442481.34375	231422.984375	224096.4375	347183.71875
High	NSNGSLPTSNIR	[R].NSNGSLPTSNIR.[L]	0.00203332	0	2	Ghir_A12G006680.1	Ghir_A12G006680.1 [487-498]	0	12	0	46.1766	1xPhospho [S5]	212555.191287517		455961.25		467254.478944218	331294.336145946	160046.09375		455961.25		315573.6875	144446.328125
High	NSNGSLPTSNIR	[R].NSNGSLPTSNIR.[L]	0.000714524	0	1	Ghir_A12G006680.1	Ghir_A12G006680.1 [487-498]	0	12	0	48.4796		205445.420960282		591351		253986.120574733		154692.703125		591351		171536.796875
High	NSISPSIATTEDGIAGY	[R].NSISPSIATTEDGIAGY.[-]	0.00190183	0	3	Ghir_A01G020240.1	Ghir_A01G020240.1 [658-674]	0	17	0	88.1176	1xPhospho [S]	105796.496004025	216746.078900488	67443.265625	377514.5966893	327644.803513175	176017.939216588	79660.796875	70168.453125	67443.265625	151861.875	221284.296875	76744.8828125
High	NSISETMNNNK	[K].NSISETMNNNK.[S]	0.000177401	0	8	Ghir_D07G003500.1	Ghir_D07G003500.1 [138-148]	0	11	0	36.6641	1xPhospho [T/S]	657582.858231693	990214.838434088	598181.5625	749471.869144127	639438.868486188	678780.96556549	495135.25	320567.9375	598181.5625	301488.21875	431863.34375	295952.59375
High	NSVDGSQNENPVPR	[R].NSVDGSQNENPVPR.[S]	2.0039E-09	0	10	Ghir_A03G010760.2	Ghir_A03G010760.2 [71-84]	0	14	0	34.6763	1xPhospho [S]	2265539.0006888	2308613.43306228	2771963.765625	4087468.80075039	4469012.68272013	3650323.08506567	1705865.96875	747380.6875	2771963.765625	1644256.09375	3018275.640625	1591562.875
High	NTPGISKSQEFDTAK	[K].NTPGISKSQEFDTAK.[T]	0.000338107	0	2	Ghir_A05G025370.1	Ghir_A05G025370.1 [594-608]	1	15	0	49.7022	1xPhospho [S8]	350345.041598841		513475.3125		228062.050945196		263796.6875		513475.3125		154028.234375
High	NTNASVSQDHSQDSAALQPIPDGSEGVPSPSGR	[R].NTNASVSQDHSQDSAALQPIPDGSEGVPSPSGR.[A]	1.66137E-07	0	1	Ghir_A07G001900.4	Ghir_A07G001900.4 [1468-1500]	0	33	0	65.8721	1xPhospho [S29]
High	NTNASVSQDHNQDSALQPIPDGSEGVPSPSGR	[R].NTNASVSQDHNQDSALQPIPDGSEGVPSPSGR.[A]	1.22256E-06	0	1	Ghir_D07G001930.1	Ghir_D07G001930.1 [1456-1487]	0	32	0	65.1700	1xPhospho [S28]
High	NTLVTGGVR	[R].NTLVTGGVR.[G]	0.00292772	0	12	Ghir_A12G004850.2	Ghir_A12G004850.2 [1186-1194]	0	9	0	49.6816	1xPhospho [T]	2019151.86342818	1453606.76843383	1748740.34375	1164627.22492735	1147779.99993776	1789154.40717244	1520345.6875	470584.46875	1748740.34375	468491.75	775186.078125	780082.109375
High	NTGPEDVFVK	[R].NTGPEDVFVK.[V]	0.000922474	0	3	Ghir_A12G002160.1	Ghir_A12G002160.1 [115-124]	0	10	0	63.8302		207489.845412773		515249.59375		230479.884534577		156232.078125		515249.59375		155661.1875
High	NTAVNEGSSDR	[K].NTAVNEGSSDR.[L]	0.00338705	0	3	Ghir_D11G018930.1	Ghir_D11G018930.1 [327-337]	0	11	0	16.3350							80565.2652101372						35126.94140625
High	NTAVNEGNSDR	[K].NTAVNEGNSDR.[L]	0.00272191	0	2	Ghir_A11G018800.1	Ghir_A11G018800.1 [327-337]	0	11	0	15.2234		110557.450485332					64537.2292693315	83245.6171875					28138.62109375
High	NSVVPPSFPDGSSPPAVK	[R].NSVVPPSFPDGSSPPAVK.[T]	1.50725E-07	0	37	Ghir_A05G006890.1	Ghir_A05G006890.1 [87-104]	0	18	0	80.0983	1xPhospho [S]	443615.002227147	275631.586910533	897004.875	350265.521486705	453215.501917911	224891.707850193	334025.47265625	89231.796875	897004.875	140900.456054688	306092.0625	98054.140625
High	NSVSSPIIAR	[R].NSVSSPIIAR.[N]	0.000192004	0	8	Ghir_A09G015530.1	Ghir_A09G015530.1 [703-712]	0	10	0	54.6880	1xPhospho [S]
High	NSVNISMRDAPGAM	[R].NSVNISMRDAPGAM.[-]	4.16403E-07	0	3	Ghir_A03G018780.2	Ghir_A03G018780.2 [555-568]	1	14	0	40.4339	1xPhospho [S6]; 2xOxidation [M7; M14]	1314900.92904952	937359.808324057	940735.4375	955368.180091796	1518019.61462269	1350028.49173526	990071.125	303456.875	940735.4375	384313.625	1025238	588620.5625
High	NSVIETETPK	[R].NSVIETETPK.[S]	0.000420896	0	5	Ghir_D11G001690.1	Ghir_D11G001690.1 [321-330]	0	10	0	39.5768	1xPhospho [T]	929482.843856234	682596.949223024	679246.25	770689.712407239	929182.501191401	1156948.95145622	699865.75	220981.03125	679246.25	310023.46875	627550	504436.71875
High	NSVGGATPELLTPR	[R].NSVGGATPELLTPR.[S]	2.5811E-08	0	11	Ghir_D02G014200.2	Ghir_D02G014200.2 [541-554]	0	14	0	68.5176	1xPhospho [T12]	1184338.65456297	221207.182675705	823844.875	108073.86399271	630010.869857579	311484.188661654	891762.625	71612.671875	823844.875	43474.609375	425495.875	135808.984375
High	NSVDGSQNENPVPK	[R].NSVDGSQNENPVPK.[S]	6.27534E-08	0	7	Ghir_D02G011650.1	Ghir_D02G011650.1 [88-101]	0	14	0	31.9380	1xPhospho [S2]	1368044.51006097	2578660.26633294	1732278.25	2226157.64487191	1943800.7829461	2253023.3147201	1030086.25	834804.5	1732278.25	895511	1312801.5	982331.75
High	NTSMADIGSEVR	[R].NTSMADIGSEVR.[R]	3.46923E-07	0	22	Ghir_A08G001180.1	Ghir_A08G001180.1 [300-311]	0	12	0	59.6910	1xPhospho [S3]	1394990.07414808	939496.388892285	1254913.375	1574244.61936615	1280328.17338505	1224702.35076936	1050375.25	304148.5625	1254913.375	633267.5390625	864706.28125	533977.609375
High	NSLPDQVVVQR	[R].NSLPDQVVVQR.[I]	0.000159968	0	1	Ghir_D05G029860.1	Ghir_D05G029860.1 [86-96]	0	11	0	60.4026				267024.78125						267024.78125
High	NSGLSPSER	[K].NSGLSPSER.[V]	0.00453226	0	2	Ghir_D05G005290.1	Ghir_D05G005290.1 [1775-1783]	0	9	0	23.5558	1xPhospho [S]	230534.318942913	383463.675899751	264235.96875	386678.778711275	297880.202951646	316070.564455427	173583.703125	124140.8984375	264235.96875	155548.328125	201181.921875	137808.671875
High	NQLESLEQSPSR	[R].NQLESLEQSPSR.[S]	6.16182E-08	0	37	Ghir_D10G001510.1	Ghir_D10G001510.1 [201-212]	0	12	0	49.9183	1xPhospho [S]	41839294.0869466	18693507.315871	40421203.125	31429014.6989759	39470373.1943242	36100154.4295125	31503420.5625	6051756.5	40421203.125	12642873	26657446.375	15739885
High	NQLESLEQSPSR	[R].NQLESLEQSPSR.[S]	0.000331992	0	1	Ghir_D10G001510.1	Ghir_D10G001510.1 [201-212]	0	12	0	53.5457
High	NQIEGGSPSYLPGEK	[K].NQIEGGSPSYLPGEK.[T]	3.35703E-06	0	14	Ghir_A01G008220.7	Ghir_A01G008220.7 [664-678]	0	15	0	61.5102	1xPhospho [S7]	3941535.13282636	2421538.19321231	3502576.3125	1665073.68373268	3816052.85682221	2547237.85258755	2967828.25	783938.46875	3502576.3125	669805.125	2577280.53125	1110611.0625
High	NQADSVVYQTEK	[K].NQADSVVYQTEK.[Q]	2.00137E-06	0	6	Ghir_A02G000840.1; Ghir_D10G012820.1	Ghir_A02G000840.1 [597-608]; Ghir_D10G012820.1 [599-610]	0	12	0	44.2819		591274.984964659	881904.084545046	868125	726776.464522002	652408.954340475	799419.205478801	445207.90625	285503.875	868125	292358.59375	440623.0625	348551.59375
High	NQAAVNAER	[K].NQAAVNAER.[T]	0.000266687	0	12	Ghir_A11G002000.1; Ghir_A08G011300.1; Ghir_A02G010300.1; Ghir_A11G001960.1	Ghir_A11G002000.1 [89-97]; Ghir_A08G011300.1 [89-97]; Ghir_A02G010300.1 [89-97]; Ghir_A11G001960.1 [89-97]	0	9	0	24.2840		1919616.28242604	3864757.82472445	1897497.125	4173958.5773671	2358663.63119336	3198786.61161345	1445399.125	1251160.25	1897497.125	1679048.125	1592991	1394690.25
High	NPVGDAPTSPKYSDK	[R].NPVGDAPTSPKYSDK.[L]	9.1066E-06	0	2	Ghir_D12G018700.1	Ghir_D12G018700.1 [1056-1070]	1	15	0	39.7961	1xPhospho [S/T]	295231.512782892		176283.703125		344021.890329487		222298.265625		176283.703125		232345.03125
High	NPVGDAPTSPK	[R].NPVGDAPTSPK.[Y]	1.21217E-05	0	72	Ghir_D12G018700.1	Ghir_D12G018700.1 [1056-1066]	0	11	0	30.6036	1xPhospho [S/T]	62530207.7186645	83122176.0146093	65413904	96471605.5152127	85053725.2383846	89676972.9171067	47082903.15625	26909619.5	65413904	38807397.1875	57443468	39099700.90625
High	NPSPAVALASVSPR	[K].NPSPAVALASVSPR.[C]	8.24131E-05	0	1	Ghir_A10G013980.1	Ghir_A10G013980.1 [48-61]	0	14	0	72.2736	1xPhospho [S12]	108915.944905981		246468.109375				82009.625		246468.109375
High	NPSNNIMDGLMR	[R].NPSNNIMDGLMR.[R]	0.00282295	0	6	Ghir_A10G011720.4; Ghir_D10G015970.3	Ghir_A10G011720.4 [535-546]; Ghir_D10G015970.3 [562-573]	0	12	0	47.0447	1xPhospho [S3]; 2xOxidation [M7; M11]	687222.488995308	653660.395114079	489607.03125	802709.135144723	599314.384606882	865233.303916175	517452.78125	211613.234375	489607.03125	322903.84375	404764.125	377246.9375
High	NPMISMPTSLDSPNER	[R].NPMISMPTSLDSPNER.[V]	5.46224E-06	0	5	Ghir_D12G020820.1	Ghir_D12G020820.1 [722-737]	0	16	0	56.2144	1xPhospho [S/T]; 2xOxidation [M3; M6]	448154.607088798		482417.9375	382658.871830931	742976.763623451	480610.182621427	337443.625		482417.9375	153931.25	501790.625	209548.9375
High	NPLDLLPPSK	[K].NPLDLLPPSK.[M]	0.000118007	0	2	Ghir_A12G004560.1; Ghir_A12G004540.1	Ghir_A12G004560.1 [263-272]; Ghir_A12G004540.1 [263-272]	0	10	0	82.6346				96367.96875						96367.96875
High	NPGPLQFDGPGADAK	[R].NPGPLQFDGPGADAK.[A]	7.59668E-09	0	1	Ghir_A02G009880.1	Ghir_A02G009880.1 [537-551]	0	15	0	68.9253				409759.96875						409759.96875
High	NPEVAETSNNQSTSGEKAEEEEEEEEK	[K].NPEVAETSNNQSTSGEKAEEEEEEEEK.[E]	1.63933E-09	0	5	Ghir_D07G005200.1	Ghir_D07G005200.1 [493-519]	1	27	0	35.3239	1xPhospho [S/T]			603135.3125		971495.98868341	544970.280237729			603135.3125		656127.625	237610.328125
High	NPEVAETSNNQSTSGEK	[K].NPEVAETSNNQSTSGEK.[A]	4.56774E-10	0	30	Ghir_D07G005200.1	Ghir_D07G005200.1 [493-509]	0	17	0	20.9263	1xPhospho [T/S]	684096.171391628	1550582.27415418	1188417.375	2821298.23006717	1121514.43204862	2342387.08031441	515098.78125	501978.90625	1188417.375	1134916.75	757446.875	1021294.890625
High	NQPGNPDPDAEVIALSPK	[R].NQPGNPDPDAEVIALSPK.[T]	4.872E-09	0	29	Ghir_D10G006410.2	Ghir_D10G006410.2 [60-77]	0	18	0	75.7087	1xPhospho [S16]	2609539.72755094	1355036.64616442	3054479.0625	1858435.19378216	1842603.03349389	1275219.43634159	1964885.625	438673.796875	3054479.0625	747588.1875	1244454.703125	556003.36328125
High	NSGQTCVCANR	[R].NSGQTCVCANR.[IV]	0.000868045	0	1	Ghir_A01G009130.1	Ghir_A01G009130.1 [317-327]	0	11	0	24.6147	2xCarbamidomethyl [C6; C8]
High	NQPGTPNPDAEVIALSPK	[R].NQPGTPNPDAEVIALSPK.[T]	7.35974E-06	0	3	Ghir_A12G016420.1	Ghir_A12G016420.1 [50-67]	0	18	0	76.4391	1xPhospho [S16]
High	NQQQNANSALR	[K].NQQQNANSALR.[Q]	2.16081E-05	0	3	Ghir_A05G040480.1	Ghir_A05G040480.1 [320-330]	0	11	0	26.0195		227899.933191352		340243.34375		363855.464238659	355965.654935704	171600.109375		340243.34375		245740.203125	155203.171875
High	NSEAGQTYIR	[K].NSEAGQTYIR.[I]	0.000199143	0	2	Ghir_A01G018620.1	Ghir_A01G018620.1 [566-575]	0	10	0	41.1985		315526.326730437		257303.90625				237579.5		257303.90625
High	NSDETEPDNAKSESENIK	[K].NSDETEPDNAKSESENIK.[Q]	2.35874E-06	0	4	Ghir_D03G007250.1	Ghir_D03G007250.1 [139-156]	1	18	1	29.1673	1xPhospho [S]	539255.463877516		530540.25		749535.445799989		406039.15625		530540.25		506220.21875
High	NSDAIESPPEK	[R].NSDAIESPPEK.[N]	4.15384E-06	0	2	Ghir_A09G006010.1	Ghir_A09G006010.1 [54-64]	0	11	0	34.4233	1xPhospho [S7]	594199.225778668	1054627.42379913	672574.75		577438.646015546	551124.474085899	447409.75	341420.59375	672574.75		389989.71875	240293.59375
High	NSAVDVFSR	[R].NSAVDVFSR.[S]	0.0043176	0	1	Ghir_A05G012710.1; Ghir_D05G012500.1	Ghir_A05G012710.1 [32-40]; Ghir_D05G012500.1 [34-42]	0	9	0	62.3678
High	NSAETEPADNVLAEPDRSPK	[K].NSAETEPADNVLAEPDRSPK.[I]	1.77428E-09	0	10	Ghir_D13G010000.2	Ghir_D13G010000.2 [305-324]	1	20	0	58.5273	1xPhospho [S18]	1678806.40645651		1495447.75		1516123.82616765		1264078.3125		1495447.75		1023957.625
High	NRSPPPPPTR	[R].NRSPPPPPTR.[E]	0.00172558	0	11	Ghir_A08G020580.1; Ghir_D08G021370.1	Ghir_A08G020580.1 [66-75]; Ghir_D08G021370.1 [66-75]	1	10	0	26.7310	1xPhospho [S3]	2988156.10680199	765459.430018484	2638178.625	427651.353216698	2001188.36128673	496849.672776728	2249969.5703125	247806.578125	2638178.625	172030.265625	1351559.84375	216629.453125
High	NRSPPPPLTR	[R].NRSPPPPLTR.[E]	0.00602592	0	3	Ghir_D13G025010.1	Ghir_D13G025010.1 [69-78]	1	10	0	43.9817	1xPhospho [S3]	264876.00143907		355724.28125				199441.703125		355724.28125
High	NREDGGDDDDDDED	[K].NREDGGDDDDDDED.[-]	0.00011658	0	5	Ghir_Scaffold1357G000030.4	Ghir_Scaffold1357G000030.4 [302-315]	1	14	0	13.9420		359935.077291841	820770.601100245	163599.34375	328279.408950126		170622.980854954	271017.625	265712.78125	163599.34375	132056.15625		74392.6484375
High	NREDGGDDDDDDDED	[K].NREDGGDDDDDDDED.[-]	0.000141639	0	7	Ghir_A01G023050.1	Ghir_A01G023050.1 [302-316]	1	15	0	14.4355		1038839.13272163	2212993.5854923	318667.03125	834917.409178934	64793.9910217058	150510.945343731	782206.9375	716425.125	318667.03125	335860.1875	43760.4765625	65623.6796875
High	NQVATVSDDEK	[K].NQVATVSDDEK.[S]	0.000204049	0	16	Ghir_D10G019640.1	Ghir_D10G019640.1 [219-229]	0	11	0	23.4866	1xPhospho [S7]	1564419.48874955	2670355.23065072	2084758.375	2922879.87433776	1712084.64741226	2353347.90207097	1177949.25	864489.4375	2084758.375	1175779.75	1156305.375	1026073.875
High	NQVAMNPLNTVFDAK	[K].NQVAMNPLNTVFDAK.[R]	4.40398E-10	0	2	Ghir_D11G036090.1; Ghir_A06G018020.1; Ghir_A09G016580.1; Ghir_A01G021680.1	Ghir_D11G036090.1 [60-74]; Ghir_A06G018020.1 [60-74]; Ghir_A09G016580.1 [60-74]; Ghir_A01G021680.1 [60-74]	0	15	0	82.4268	1xOxidation [M5]			191178.28125						191178.28125
High	NQVAMNPLNTVFDAK	[K].NQVAMNPLNTVFDAK.[R]	1.41827E-07	0	2	Ghir_D11G036090.1; Ghir_A06G018020.1; Ghir_A09G016580.1; Ghir_A01G021680.1	Ghir_D11G036090.1 [60-74]; Ghir_A06G018020.1 [60-74]; Ghir_A09G016580.1 [60-74]; Ghir_A01G021680.1 [60-74]	0	15	0	89.7595
High	NQTSPLSSDLHK	[R].NQTSPLSSDLHK.[K]	0.000130867	0	2	Ghir_A10G005110.1	Ghir_A10G005110.1 [559-570]	0	12	0	46.8070	1xPhospho [S]	360540.602114453		502819.375				271473.5625		502819.375
High	NQSESSDNPALSR	[R].NQSESSDNPALSR.[T]	2.88329E-06	0	9	Ghir_A08G016990.1	Ghir_A08G016990.1 [27-39]	0	13	0	28.1888	1xPhospho [S]	729802.919816444	1172915.93364891	629326.28125	1005846.12744405	1230727.52345105	1238524.120633	549514.25	379714.8125	629326.28125	404619.265625	831207.0625	540003.984375
High	NQPGTPNPDAEVVALSPK	[R].NQPGTPNPDAEVVALSPK.[T]	4.12374E-08	0	5	Ghir_D12G016640.1	Ghir_D12G016640.1 [49-66]	0	18	0	71.2235	1xPhospho [S16]	129635.404405531		453343.53125	62988.1222277899	247469.752626012	230108.683438114	97610.6015625		453343.53125	25338.078125	167135.78125	100328.7734375
High	NTSMADIGSEVR	[R].NTSMADIGSEVR.[R]	4.47946E-07	0	22	Ghir_A08G001180.1	Ghir_A08G001180.1 [300-311]	0	12	0	41.5960	1xPhospho [S/T]; 1xOxidation [M4]	3230374.57503322	4237945.30005464	2790268.25	7338478.46347163	8455542.25270493	5512883.04962433	2432351	1371974.375	2790268.25	2952031.8125	5710692.5	2403650.25
High	NTSMSDLGSQVR	[R].NTSMSDLGSQVR.[R]	7.49532E-06	0	9	Ghir_A05G007970.1	Ghir_A05G007970.1 [305-316]	0	12	0	34.9102	1xPhospho [S3]; 1xOxidation [M4]	1007907.06546035	1034654.1504778	900399	1548688.61478013	1612499.58132717	1570278.31280478	758916.25	334954.53125	900399	622987.1875	1089047.75	684650.8125
High	NTSMSDLGSQVSR	[R].NTSMSDLGSQVSR.[E]	3.31643E-06	0	6	Ghir_D05G008040.1	Ghir_D05G008040.1 [305-317]	0	13	0	33.7770	1xPhospho [T/S]; 1xOxidation [M4]	826963.963656083	1049870.16798708	907387.5625	1023049.19101135	1346877.09437298	1105392.25332591	622672.875	339880.5	907387.5625	411539.5	909652	481957.6875
High	QEDDEDPEGDGSEEAPEESR	[K].QEDDEDPEGDGSEEAPEESR.[QK]	2.30219E-11	0	9	Ghir_A03G002060.3	Ghir_A03G002060.3 [469-488]	0	20	0	26.5236	1xPhospho [S12]	1291929.9153505	2479591.42519185	1716040.0625	2464561.00487938	1842915.52024902	2847828.23404753	972774.8125	802732.375	1716040.0625	991412.9375	1244665.75	1241670.28125
High	QECCLSFDSPR	[K].QECCLSFDSPR.[S]	3.3898E-05	0	6	Ghir_A08G002640.1	Ghir_A08G002640.1 [29-39]	0	11	0	60.4249	2xCarbamidomethyl [C3; C4]; 1xPhospho [S9]	415027.29445622		429336.15625	220411.739344227	414581.802189564	210166.173248757	312500		429336.15625	88664.4921875	279999.6875	91633.71875
High	QDLPNAMNAAEITDK	[K].QDLPNAMNAAEITDK.[L]	1.89936E-07	0	4	Ghir_D08G004620.3	Ghir_D08G004620.3 [145-159]	0	15	0	58.8843	1xOxidation [M7]	553422.669590156		1483387.6875	426462.700937295	196388.081583227	215034.637314609	416706.53125		1483387.6875	171552.109375	132636.3125	93756.3984375
High	QDLPNAMNAAEITDK	[K].QDLPNAMNAAEITDK.[L]	2.63509E-09	0	1	Ghir_D08G004620.3	Ghir_D08G004620.3 [145-159]	0	15	0	70.2038				653709.875						653709.875
High	QAVTNPTNTVFGTK	[R].QAVTNPTNTVFGTK.[R]	1.23606E-08	0	1	Ghir_D12G001770.1	Ghir_D12G001770.1 [107-120]	0	14	0	64.4564				385935.09375						385935.09375
High	QAVDISPIR	[R].QAVDISPIR.[R-]	0.00322647	0	4	Ghir_A04G005660.1	Ghir_A04G005660.1 [144-152]	0	9	0	66.2716		304544.081978183		671070.8125				229310.28125		671070.8125
High	QATYTTAR	[R].QATYTTAR.[L]	0.00311103	0	6	Ghir_D03G016150.1	Ghir_D03G016150.1 [77-84]	0	8	0	24.7966		595873.528889963	1296006.68198648	909410.09375	942581.681044127	869111.312416577	1180133.42512568	448670.4375	419563.6875	909410.09375	379170.03125	586979.203125	514545.2890625
High	QASFPDNSGR	[R].QASFPDNSGR.[N]	0.000408285	0	21	Ghir_A05G034810.2	Ghir_A05G034810.2 [318-327]	0	10	0	32.5295	1xPhospho [S3]	2247224.71774177	2830125.58640843	2812209.5	4107686.1438693	3188390.80833882	3244015.63062275	1692076	916212.8125	2812209.5	1652388.875	2153371	1414410.375
High	QAELVSSPLASPSR	[R].QAELVSSPLASPSR.[V]	8.4553E-08	0	17	Ghir_D01G009580.1	Ghir_D01G009580.1 [1894-1907]	0	14	0	64.3318	1xPhospho [S]	1162856.74323293	599524.468832994	1244979.50390625	856387.49438383	963915.981246494	657495.852813812	875587.55078125	194087.5	1244979.50390625	344496.90625	651008.25	286672.15625
High	QAELESAAAEGR	[R].QAELESAAAEGR.[L]	3.0941E-05	0	1	Ghir_A11G003460.1	Ghir_A11G003460.1 [855-866]	0	12	0	38.2604
High	QAEGPQEDEEESEK	[R].QAEGPQEDEEESEK.[S]	0.000939459	0	3	Ghir_D02G010310.1; Ghir_A02G009820.1	Ghir_D02G010310.1 [111-124]; Ghir_A02G009820.1 [111-124]	0	14	0	15.1771	1xPhospho [S12]	356544.59481524	478859.165134787	208270.640625	705717.952402282	137745.605295483	79605.3265072158	268464.71875	155023.828125	208270.640625	283887.4375	93030.4375	34708.40234375
High	QLPPSDDPNLSPPAPPPPR	[R].QLPPSDDPNLSPPAPPPPR.[R]	4.50145E-09	0	10	Ghir_D08G021370.1	Ghir_D08G021370.1 [30-48]	0	19	0	70.2295	1xPhospho [S]	350843.281865836		538158.5625	140664.268643377	153817.967206547		264171.84375		538158.5625	56584.671875	103885.3671875
High	QGVQPGELAIISK	[K].QGVQPGELAIISK.[E]	5.09005E-07	0	1	Ghir_D09G014420.1; Ghir_A01G020070.1	Ghir_D09G014420.1 [29-41]; Ghir_A01G020070.1 [27-39]	0	13	0	77.1519				139374.796875						139374.796875
High	QGSSGLVWDDK	[R].QGSSGLVWDDK.[YF]	1.41995E-05	0	39	Ghir_A05G001800.1; Ghir_A05G012900.1	Ghir_A05G001800.1 [14-24]; Ghir_A05G012900.1 [14-24]	0	11	0	66.4298	1xPhospho [S]	2094888.45127886	741895.795897257	1955265	877741.285721509	1769839.84362058	1533402.81932702	1577372.5	240178.1875	1955265	353086.84375	1195312	668572.875
High	QGSAAIGLR	[K].QGSAAIGLR.[S]	0.000517612	0	1	Ghir_A05G026220.1	Ghir_A05G026220.1 [31-39]	0	9	0	49.4014				461426.65625						461426.65625
High	QGALANEQLR	[K].QGALANEQLR.[SL]	0.00418861	0	2	Ghir_A09G020510.1	Ghir_A09G020510.1 [581-590]	0	10	0	46.3215		277924.501079503		304498.875				209266.734375		304498.875
High	QFTYDNIMETPTPK	[R].QFTYDNIMETPTPK.[S]	1.22556E-07	0	3	Ghir_D09G021620.1	Ghir_D09G021620.1 [369-382]	0	14	0	65.8402	1xPhospho [T12]; 1xOxidation [M8]	610352.586111657		607325.0625		464170.930808392		459572.625		607325.0625		313491.125
High	QFSEGLEAQDK	[K].QFSEGLEAQDK.[S]	0.00120547	0	5	Ghir_A11G002720.1	Ghir_A11G002720.1 [166-176]	0	11	0	52.1675	1xPhospho [S3]	414569.394842246	872790.266240662	373192.96875	723450.397771943	518459.229096892	787857.868804472	312155.21875	282553.40625	373192.96875	291020.625	350156.28125	343510.78125
High	QESSDSYVGSSPPK	[R].QESSDSYVGSSPPK.[S]	9.65391E-05	0	4	Ghir_A03G016260.2	Ghir_A03G016260.2 [415-428]	0	14	0	34.3957	1xPhospho [S]	516483.91229621	836257.383428076	423309.375		753142.542856269	1092566.38425387	388893.03125	270726.40625	423309.375		508656.375	476365.53125
High	QESSDPYVGSSPPK	[R].QESSDPYVGSSPPK.[S]	0.000563625	0	3	Ghir_D02G017530.2	Ghir_D02G017530.2 [415-428]	0	14	0	41.0909	1xPhospho [S]	715671.053677927	569209.523912448	676835	643483.44861528	1087398.01327529	1050407.42026489	538873.484375	184273.46875	676835	258852.515625	734405.375	457983.96875
High	QELQPDPQIQSPQGSSR	[R].QELQPDPQIQSPQGSSR.[D]	0.000108371	0	3	Ghir_A12G014030.1	Ghir_A12G014030.1 [5-21]	0	17	0	52.6841	1xPhospho [S11]			488934.40625	565283.902112608	504612.690423229	373700.608928122			488934.40625	227395.375	340804.625	162935.71875
High	NYSGPLLYR	[R].NYSGPLLYR.[Q]	0.00560343	0	3	Ghir_A09G002860.3	Ghir_A09G002860.3 [521-529]	0	9	0	74.2226	1xPhospho [S3]			472283.921875		86816.6263815092				472283.921875		58634.09375
High	NYGVVTAVK	[R].NYGVVTAVK.[D]	0.00123514	0	8	Ghir_A06G014150.1	Ghir_A06G014150.1 [148-156]	0	9	0	60.1732		1740837.96298965	1724822.28250956	2004310.875	1552800.92750888	661778.467256715	995874.487491094	1310785.75	558386.625	2004310.875	624641.4375	446951.03125	434207.28125
High	NYGSLDSLEPAK	[K].NYGSLDSLEPAK.[G]	0.000226285	0	10	Ghir_D04G005990.1	Ghir_D04G005990.1 [97-108]	0	12	0	68.3238	1xPhospho [S]	1584019.85827664	572296.870284722	1326567.0625	529646.823426271	597402.4940728	448177.969152603	1192707.59375	185272.953125	1326567.0625	213059.734375	403472.875	195408.296875
High	NVGTSAGAVYEAK	[K].NVGTSAGAVYEAK.[V]	0.000540129	0	2	Ghir_A10G005260.1	Ghir_A10G005260.1 [684-696]	0	13	0	45.4156		307844.005499134		515952.90625	712469.677577598	266449.060344829	306507.479963164	231795		515952.90625	286603.4375	179954	133639.109375
High	NVGSSSGAAAAEAEDVK	[K].NVGSSSGAAAAEAEDVK.[Q]	0.000868045	0	1	Ghir_A01G009190.4	Ghir_A01G009190.4 [1999-2015]	0	17	0	39.9593	1xPhospho [S6]
High	NVETVSGSPSGAK	[K].NVETVSGSPSGAK.[N]	2.21405E-05	0	14	Ghir_D02G022680.2	Ghir_D02G022680.2 [775-787]	0	13	0	23.8465	1xPhospho [S]	1881821.40682909	3073397.30244524	2354519.75	3045094.24135852	2517489.17146702	3107159.43838702	1416941	994968.5625	2354519.75	1224942.625	1700258.375	1354740.25
High	NVEPISPMSSR	[R].NVEPISPMSSR.[V]	0.000826821	0	32	Ghir_D03G007540.1; Ghir_D01G013310.1; Ghir_A09G013250.1	Ghir_D03G007540.1 [573-583]; Ghir_D01G013310.1 [576-586]; Ghir_A09G013250.1 [547-557]	0	11	0	40.7481	1xPhospho [S6]; 1xOxidation [M8]	13033599.4965183	13824381.7129026	12739362	17690265.7316218	15321627.9245933	19389004.7992296	9813812	4475446.5	12739362	7116220	10347900	8453723
High	NVEPISPMSSR	[R].NVEPISPMSSR.[V]	0.000187387	0	24	Ghir_D03G007540.1; Ghir_D01G013310.1; Ghir_A09G013250.1	Ghir_D03G007540.1 [573-583]; Ghir_D01G013310.1 [576-586]; Ghir_A09G013250.1 [547-557]	0	11	0	57.3304	1xPhospho [S6]	9972494.96560552	7258667.88921019	11153710	5995169.63464042	6002189.14269822	6715175.48238307	7508915	2349890.25	11153710	2411662.25	4053750.25	2927857
High	NVASLASSSSSR	[K].NVASLASSSSSR.[I]	0.000968463	0	9	Ghir_A05G000710.1	Ghir_A05G000710.1 [301-312]	0	12	0	35.8565	1xPhospho [S]	264300.607598036	245398.378214624	303600.28125		497658.489362728	321552.534228432	199008.453125	79444.2265625	303600.28125		336107.90625	140198.84375
High	NVAQADASMK	[R].NVAQADASMK.[A]	0.00130462	0	3	Ghir_D12G002280.1	Ghir_D12G002280.1 [174-183]	0	10	0	22.1896	1xOxidation [M9]	227552.700605446	533452.930109064	204167.34375	520206.783339846	289624.579115083	267541.974534478	171338.65625	172697.78125	204167.34375	209262.3125	195606.25	116649.9140625
High	NVANTVTGK	[R].NVANTVTGK.[C]	0.00204572	0	18	Ghir_A01G010900.1	Ghir_A01G010900.1 [334-342]	0	9	0	38.3916		3726388.30359861	6254437.56875644	5101069	4350425.39292472	2796598.16756328	3930469.72688607	2805830.75	2024785	5101069	1750035	1888762.625	1713708.5
High	NTTIPTKK	[R].NTTIPTKK.[ES]	0.00595336	0	12	Ghir_D11G036090.1; Ghir_D13G025490.1; Ghir_D12G001770.1; Ghir_A06G018020.1; Ghir_D11G022150.1; Ghir_A09G016580.1; Ghir_A01G021680.1	Ghir_D11G036090.1 [423-430]; Ghir_D13G025490.1 [423-430]; Ghir_D12G001770.1 [459-466]; Ghir_A06G018020.1 [423-430]; Ghir_D11G022150.1 [463-470]; Ghir_A09G016580.1 [423-430]; Ghir_A01G021680.1 [423-430]	1	8	0	37.5542		1222537.84975017	745161.142385543	1998104.875		815878.186143674	806123.384553624	920525.1875	241235.296875	1998104.875		551026.6875	351474.65625
High	NVIHGSDSVESAR	[R].NVIHGSDSVESAR.[K]	2.79003E-05	0	2	Ghir_A12G010490.1	Ghir_A12G010490.1 [112-124]	0	13	0	44.0907		221181.014818671		832901.75				166541.015625		832901.75
High	NVPANQQESSINSPK	[K].NVPANQQESSINSPK.[E]	9.70168E-07	0	6	Ghir_A13G002940.1	Ghir_A13G002940.1 [215-229]	0	15	0	28.6779	1xPhospho [S13]	1281993.91290484	1903678.99994764	1407739.875	2206810.91322253	1795537.46619606	2088229.4354488	965293.375	616288.9375	1407739.875	887728.4375	1212667.625	910480.625
High	NYEPSEESFDINSVPK	[K].NYEPSEESFDINSVPK.[E]	0.000336056	0	2	Ghir_A12G002800.1	Ghir_A12G002800.1 [574-589]	0	16	0	77.0310	1xPhospho [S5]	86057.0508305569		72583		113103.814087979		64797.734375		72583		76387.8984375
High	NVVSEVPSTEKESSGK	[K].NVVSEVPSTEKESSGK.[N]	7.52242E-05	0	4	Ghir_A02G014790.1	Ghir_A02G014790.1 [146-161]	1	16	0	41.6523	1xPhospho [S/T]	345370.213177018		478570.125		269628.503764582	221760.820098897	260050.828125		478570.125		182101.328125	96689.0546875
High	NVVSEVPSTEK	[K].NVVSEVPSTEK.[E]	0.000205294	0	10	Ghir_D03G004480.1; Ghir_A02G014790.1; Ghir_D03G004490.1	Ghir_D03G004480.1 [146-156]; Ghir_A02G014790.1 [146-156]; Ghir_D03G004490.1 [147-157]	0	11	1	42.8908	1xPhospho [S8]	5895360.45502525	8586545.66572146	8036150.5	8440079.07344494	5735938.48958016	9454482.20975399	4438985.5	2779771.75	8036150.5	3395170	3873930.25	4122211.25
High	NVVPMSTGQAASER	[K].NVVPMSTGQAASER.[G]	0.000763965	0	11	Ghir_A08G015330.3	Ghir_A08G015330.3 [207-220]	0	14	0	34.5172	1xPhospho [S12]; 1xOxidation [M5]
High	NVVPMSTGQAASER	[K].NVVPMSTGQAASER.[G]	0.000157075	0	10	Ghir_A08G015330.3	Ghir_A08G015330.3 [207-220]	0	14	0	51.4573	1xPhospho [S12]	3223929.36716123	897291.827762775	4238812	1398161.77943458	2879699.8869915	1120293.0650332	2427498	290485.4375	4238812	562435.125	1944887.75	488454.53125
High	NVVIEQSYGAPK	[R].NVVIEQSYGAPK.[V]	2.90089E-06	0	2	Ghir_A09G021060.2; Ghir_D09G020470.1	Ghir_A09G021060.2 [68-79]; Ghir_D09G020470.1 [69-80]	0	12	0	56.4511		564058.034529703		1114786.75				424714.5625		1114786.75
High	NVVLDEYGSPK	[R].NVVLDEYGSPK.[V]	8.75834E-05	0	7	Ghir_A05G010840.1	Ghir_A05G010840.1 [82-92]	0	11	0	61.2645	1xPhospho [S/Y]
High	NVVLDEFGSPK	[R].NVVLDEFGSPK.[V]	5.44242E-07	0	25	Ghir_A13G024480.1	Ghir_A13G024480.1 [82-92]	0	11	0	80.3486	1xPhospho [S9]	241253.477893211		275673.625	111207.156373033	369505.923222203	158406.478355795	181654.828125		275673.625	44735.03125	249556.40234375	69066.1796875
High	NVSTTTEGTESPKGR	[K].NVSTTTEGTESPKGR.[Q]	1.52944E-08	0	49	Ghir_D05G023780.1	Ghir_D05G023780.1 [98-112]	1	15	0	26.6844	1xPhospho [S/T]	6223636.28016967	4162029.60198633	5728767.859375	5913039.28550971	7645135.60391583	2011558.47740659	4686164.89453125	1347397.75	5728767.859375	2378623.875	5163361.171875	877051.625
High	NPAPSAQQSPAAR	[R].NPAPSAQQSPAAR.[F]	0.00455983	0	8	Ghir_D07G000470.1	Ghir_D07G000470.1 [438-450]	0	13	0	16.6072	1xPhospho [S9]	793267.648602806	1763909.13878714	855166.875	1950042.28897943	813267.983607163	584353.945737908	597300.8125	571040.4375	855166.875	784438.75	549263.8125	254781.84375
High	NVSTTTEGTESPK	[K].NVSTTTEGTESPK.[GE]	6.60453E-09	0	22	Ghir_D05G023780.1; Ghir_A06G004540.1	Ghir_D05G023780.1 [98-110]; Ghir_A06G004540.1 [98-110]	0	13	0	18.4119	1xPhospho [S/T]	5616235.798767	10653914.0405212	6959831.359375	10713070.7134784	5811807.99259759	6586784.50063093	4228815.09375	3449052.7890625	6959831.359375	4309520.796875	3925170.890625	2871877.7578125
High	NVSSTCSISESDDYDLSR	[R].NVSSTCSISESDDYDLSR.[L]	1.03733E-06	0	8	Ghir_A13G012660.1	Ghir_A13G012660.1 [11-28]	0	18	0	59.8479	1xCarbamidomethyl [C6]; 1xPhospho [S/T]	682810.873363426		693367.90625				514131		693367.90625
High	NVSSPNEGNVKPK	[K].NVSSPNEGNVKPK.[R]	0.000234699	0	11	Ghir_A06G021600.1	Ghir_A06G021600.1 [18-30]	0	13	0	23.8589	1xPhospho [S]	1003038.9613073		1054790		1188634.46786864	666169.758089048	755250.75		1054790		802778.3125	290454.03125
High	NVSPSSTEGISK	[R].NVSPSSTEGISK.[L]	2.05814E-05	0	5	Ghir_D08G011230.1	Ghir_D08G011230.1 [265-276]	0	12	0	33.7457	1xPhospho [S3]	1081474.96968658	1332581.94118243	1260647.125	1349472.01537057	1441297.09471414	2078226.56346051	814310.125	431404.40625	1260647.125	542848.8125	973421.25	906119.3125
High	NVQVENSSPDASR	[K].NVQVENSSPDASR.[Q]	4.62326E-05	0	8	Ghir_A06G005570.1	Ghir_A06G005570.1 [253-265]	0	13	0	22.9627	1xPhospho [S]	437030.921034594	247943.181391646	530631.6875	401378.533275792	479349.823981786	525690.264470247	329067.90625	80268.0703125	530631.6875	161461.5625	323742.625	229204.125
High	NVQPNGSNLNTGNTDGSPR	[R].NVQPNGSNLNTGNTDGSPR.[S]	3.17033E-05	0	1	Ghir_D05G002790.1	Ghir_D05G002790.1 [261-279]	0	19	0	33.4357	1xPhospho [S17]	1169722.80434502	3005891.62721177	236136.4375	3066502.2565568	492151.90222404	3325353.3819246	880757.4375	973114.5625	236136.4375	1233554.375	332388.875	1449874.125
High	NVPYVFVPSK	[K].NVPYVFVPSK.[Q]	0.000718884	0	1	Ghir_A06G005910.1	Ghir_A06G005910.1 [77-86]	0	10	0	80.2907				44184.2109375						44184.2109375
High	NVSTTTEGTESPEER	[K].NVSTTTEGTESPEER.[E]	0.00540338	0	1	Ghir_D06G004620.1	Ghir_D06G004620.1 [98-112]	0	15	0	22.4660	1xPhospho [S11]	214340.493448714		226649.890625		425681.178114206	373110.66582516	161390.359375		226649.890625		287495.96875	162678.5
High	SSPSALGSPLK	[K].SSPSALGSPLK.[L]	0.000206547	0	11	Ghir_A07G016050.11	Ghir_A07G016050.11 [115-125]	0	11	0	57.7164	1xPhospho [S8]	2374077.64428139	3629628.55217238	2352088.5	1354225.38153435	1963485.29694831	1472941.64284867	1787591.5	1175040.5	2352088.5	544760.9375	1326096	642211.4375
High	SSPSLADTEVR	[R].SSPSLADTEVR.[G]	1.45493E-05	0	34	Ghir_A13G011170.2	Ghir_A13G011170.2 [375-385]	0	11	0	48.3249	1xPhospho [S]	5044072.73770659	9575942.12835102	4211903.5	7011536.08441372	6412861.37860543	7760458.04519551	3797997.75	3100074.75	4211903.5	2820513.5	4331109.5	3383606.5
High	SSPSLGNSSEEEK	[K].SSPSLGNSSEEEK.[A]	2.77992E-06	0	8	Ghir_A01G005370.1	Ghir_A01G005370.1 [202-214]	0	13	0	22.9538	1xPhospho [S]	471999.21173992	890888.167406957	706574	1169851.12679837	720161.737088217	1104512.60666054	355397.71875	288412.34375	706574	470593.15625	486381.84375	481574.15625
High	VKDEMITDETGNSS	[K].VKDEMITDETGNSS.[-]	2.10121E-06	0	34	Ghir_D07G006930.1	Ghir_D07G006930.1 [217-230]	1	14	0	28.8232	1xPhospho [S]; 1xOxidation [M5]	3393960.0733069	3766905.25335655	2900606	4412832.55076642	4627123.97085852	5193036.55544933	2555524.75	1219481.875	2900606	1775139.375	3125060.625	2264195.25
High	VKDEMITDETGNSS	[K].VKDEMITDETGNSS.[-]	7.09588E-06	0	26	Ghir_D07G006930.1	Ghir_D07G006930.1 [217-230]	1	14	0	45.6653	1xPhospho [S]	2029917.09040816	1453615.55260441	1563682.5	1935263.8787432	1580561.94042095	2208052.31966544	1528451.5	470587.3125	1563682.5	778493.875	1067477.75	962724.125
High	VHADNNLVESGDEK	[K].VHADNNLVESGDEK.[I]	0.00499398	0	2	Ghir_A06G021220.2	Ghir_A06G021220.2 [42-55]	0	14	0	40.3377	1xPhospho [S10]
High	VHACVGGTSVR	[K].VHACVGGTSVR.[E]	0.00175733	0	41	Ghir_A06G009130.2	Ghir_A06G009130.2 [139-149]	0	11	0	36.5605	1xCarbamidomethyl [C4]; 1xPhospho [T/S]	10313109.5262749		13647283		3941022.43407802	1641876.08985878	7765385		13647283		2661682.3125	715867.875
High	VGTDEDALTR	[R].VGTDEDALTR.[V]	0.000346436	0	1	Ghir_A10G018790.1	Ghir_A10G018790.1 [256-265]	0	10	0	39.3942		297282.577672095		291440.625				223842.640625		291440.625
High	VGSVEGTASPSEK	[K].VGSVEGTASPSEK.[V]	1.87415E-09	0	32	Ghir_D13G014050.15; Ghir_A13G013330.2	Ghir_D13G014050.15 [497-509]; Ghir_A13G013330.2 [497-509]	0	13	0	25.9864	1xPhospho [T/S]	14493677.4712014	19078240.8594639	15931987	19203896.3676709	15541457.2092509	16148793.8751647	10913196	6176308.5	15931987	7725104.5	10496368	7040971.5
High	VGSSEAALLAK	[K].VGSSEAALLAK.[L]	9.85624E-06	0	10	Ghir_A05G034080.1; Ghir_D10G026200.1	Ghir_A05G034080.1 [170-180]; Ghir_D10G026200.1 [170-180]	0	11	0	58.2960		3343170.46485552	2646930.26093657	5078056.890625	2035663.16318813	1037524.96983756	1459020.82045578	2517282.078125	856905.9375	5078056.890625	818881.25	700722.1875	636141.875
High	VGSQLEDEGVESFKK	[K].VGSQLEDEGVESFKK.[S]	0.000273257	0	1	Ghir_A04G010940.1	Ghir_A04G010940.1 [407-421]	1	15	0	60.7400				287622.59375						287622.59375
High	VGSQDAVDHAGSSEAESSR	[R].VGSQDAVDHAGSSEAESSR.[Y]	7.76539E-13	0	30	Ghir_A09G012450.1	Ghir_A09G012450.1 [404-422]	0	19	0	32.5343	1xPhospho [S]	6803908.07706723	7067808.51969771	5076081.6875	4268791.06005464	8859209.85287879	4997803.94861544	5123087.8125	2288102.25	5076081.6875	1717196.15625	5983320.96875	2179072.65625
High	VGSPYAEDSDEELLK	[K].VGSPYAEDSDEELLK.[K]	0.00210884	0	1	Ghir_A09G011350.1	Ghir_A09G011350.1 [576-590]	0	15	0	73.1948	1xPhospho [S3]	58367.7889588273		127778.265625	44595.5178633188			43948.7578125		127778.265625	17939.330078125
High	VKSMAQNPAGR	[R].VKSMAQNPAGR.[D]	0.00116937	0	8	Ghir_A12G008380.2	Ghir_A12G008380.2 [885-895]	1	11	0	16.8872	1xPhospho [S3]; 1xOxidation [M4]	596419.248279444		360229.65625		478186.772663667	243248.768348252	449081.34375		360229.65625		322957.125	106057.9296875
High	VGSEPNLEEMK	[R].VGSEPNLEEMK.[A]	0.000980314	0	6	Ghir_A05G021750.1	Ghir_A05G021750.1 [618-628]	0	11	0	40.9385	1xPhospho [S3]; 1xOxidation [M10]	560222.020252503	1025801.25099857	558890.75	1029433.62333149	1016893.3019333	1071432.21551566	421826.1875	332088.53125	558890.75	414107.75	686788	467150.90625
High	VKSMAQNPEGR	[R].VKSMAQNPEGR.[G]	1.04111E-05	0	18	Ghir_A13G006800.1	Ghir_A13G006800.1 [999-1009]	1	11	0	25.3751	1xPhospho [S3]	3183456.15442224	2918563.74708515	4568511	4184960.79677838	4533811.03472157	4488250.57394186	2397023.1875	944843.40625	4568511	1683473.9609375	3062039.0625	1956904.3125
High	VKSPTPVSK	[K].VKSPTPVSK.[A]	0.00213463	0	10	Ghir_A03G001700.1	Ghir_A03G001700.1 [114-122]	1	9	0	21.6089	1xPhospho [S/T]	1558544.52838014	918181.140455539	958150.625	711794.442912375	972298.686577535	779172.997511163	1173525.625	297248.0546875	958150.625	286331.8125	656669.75	339724.125
High	VLENPSSAPDALR	[R].VLENPSSAPDALR.[I]	0.00021685	0	1	Ghir_D04G020700.1	Ghir_D04G020700.1 [32-44]	0	13	0	59.8460				186540.5625						186540.5625
High	VLENPASAPDALR	[R].VLENPASAPDALR.[I]	0.000158998	0	1	Ghir_A12G017400.1	Ghir_A12G017400.1 [32-44]	0	13	0	64.1688				293321.25						293321.25
High	VLELESANVK	[K].VLELESANVK.[A]	0.000660201	0	1	Ghir_D07G010000.1	Ghir_D07G010000.1 [474-483]	0	10	0	64.4962		118569.573156174		265558.90625				89278.4453125		265558.90625
High	VIEGDLMEEYK	[R].VIEGDLMEEYK.[S]	9.08401E-05	0	5	Ghir_D02G014790.1	Ghir_D02G014790.1 [90-100]; [242-252]	0	11	0	57.3371	1xOxidation [M7]	1970478.54140532	870653.106496352	3095061.25	886506.052300405	386434.650840393	629601.169770681	1483696.5	281861.53125	3095061.25	356612.625	260989.703125	274509.90625
High	VIEGDLMEEYK	[R].VIEGDLMEEYK.[S]	1.64322E-05	0	2	Ghir_D02G014790.1	Ghir_D02G014790.1 [90-100]; [242-252]	0	11	0	73.0112		76358.9109030336		1876060.75				57495.3984375		1876060.75
High	VLDVYEAR	[K].VLDVYEAR.[L]	0.00384751	0	6	Ghir_D12G001010.1	Ghir_D12G001010.1 [145-152]	0	8	0	59.4692		1283331.54587487	433125.442811426	1958201.75	313051.709748603	273816.825722698	351777.926151854	966300.5625	140218.1875	1958201.75	125930.546875	184930.03125	153377.296875
High	VIDLFSSPDVVK	[R].VIDLFSSPDVVK.[Q]	0.000254017	0	1	Ghir_A07G004430.1	Ghir_A07G004430.1 [91-102]	0	12	0	91.6010				54057.1796875						54057.1796875
High	VLATPTSDLGK	[R].VLATPTSDLGK.[I]	1.33612E-05	0	5	Ghir_A04G013640.1	Ghir_A04G013640.1 [61-71]	0	11	0	58.8199		508445.746662641		596610.125				382840.59375		596610.125
High	VLAQTDGTR	[R].VLAQTDGTR.[M]	0.000821808	0	6	Ghir_A05G017810.1	Ghir_A05G017810.1 [237-245]	0	9	0	23.1553		224610.800380058		234923.015625		244736.517249953	453460.90211393	169123.515625		234923.015625		165289.8125	197711.6875
High	VIAGADSFGAELK	[K].VIAGADSFGAELK.[D]	0.000998363	0	6	Ghir_A11G027590.1; Ghir_D11G027740.1	Ghir_A11G027590.1 [13-25]; Ghir_D11G027740.1 [13-25]	0	13	0	76.9133	1xPhospho [S7]	73359.7005961222		93611.71484375				55237.10546875		93611.71484375
High	VKSMAQNPEGR	[R].VKSMAQNPEGR.[G]	2.59356E-05	0	40	Ghir_A13G006800.1	Ghir_A13G006800.1 [999-1009]	1	11	0	16.7574	1xPhospho [S3]; 1xOxidation [M4]	4198873.47079761	4489972.03481274	2485604.84375	5276482.00287057	4204025.01329146	2581588.72501576	3161594.375	1453564.4375	2485604.84375	2122557.53125	2839308.6328125	1125588.25
High	VLEQLSGQTPVFSK	[K].VLEQLSGQTPVFSK.[A]	4.56198E-07	0	1	Ghir_A09G008260.1	Ghir_A09G008260.1 [38-51]	0	14	0	75.9913				130872.828125						130872.828125
High	VGSEPNLEEMK	[R].VGSEPNLEEMK.[A]	0.000447297	0	7	Ghir_A05G021750.1	Ghir_A05G021750.1 [618-628]	0	11	0	61.0863	1xPhospho [S3]	485951.101292196	406967.582487474	625918	400676.303207191	462270.052615721	469612.234084728	365902.96875	131749.953125	625918	161179.078125	312207.3125	204753.765625
High	VGGAFVSALK	[K].VGGAFVSALK.[A]	0.00037495	0	1	Ghir_D10G022140.2	Ghir_D10G022140.2 [624-633]	0	10	0	73.3502				87027.6953125						87027.6953125
High	VGETDTAITGSPSPASAK	[K].VGETDTAITGSPSPASAK.[G]	2.75323E-12	0	20	Ghir_A09G007510.1	Ghir_A09G007510.1 [880-897]	0	18	0	45.7518	1xPhospho [S]	2384773.9767305	2451678.80613204	3407450.9375	1834714.1968855	3274829.91499943	2378734.01888841	1795645.4375	793696.0625	3407450.9375	738046	2211750.125	1037142.375
High	VGETDEPALYR	[KR].VGETDEPALYR.[I]	1.21957E-05	0	3	Ghir_D13G004820.1	Ghir_D13G004820.1 [302-312]	0	11	0	56.5482		316340.382017148	644593.538337049	449005.3125	235857.07199198			238192.453125	208677.96875	449005.3125	94877.6484375
High	VGENVYNSGR	[K].VGENVYNSGR.[W]	0.000159968	0	4	Ghir_A10G012190.1	Ghir_A10G012190.1 [120-129]	0	10	0	33.0571		405172.678863004	398968.074833423	567694.0625		439812.048039852		305079.84375	129160.2265625	567694.0625		297039.65625
High	VGEIATEEVPAVAPAAEPVAEEPK	[K].VGEIATEEVPAVAPAAEPVAEEPK.[E]	5.76288E-08	0	1	Ghir_A11G016050.1	Ghir_A11G016050.1 [24-47]	0	24	0	80.2328
High	VGEDIRSDSEDDD	[K].VGEDIRSDSEDDD.[-]	0.00447762	0	6	Ghir_A13G003820.1	Ghir_A13G003820.1 [277-289]	1	13	0	27.7275	1xPhospho [S]	522140.568308731	894220.553526789	439497.78125	812995.743312633	822685.478868122	923478.55633739	393152.28125	289491.15625	439497.78125	327041.8125	555624.1875	402642.21875
High	VGDIMTEENK	[K].VGDIMTEENK.[L]	2.60939E-05	0	7	Ghir_A13G013090.1	Ghir_A13G013090.1 [129-138]	0	10	2	28.4251	1xOxidation [M5]	2425395.76924091	2776660.29776617	2446533.5	4007521.31158954	2892992.13010241	2042224.33772259	1826232.125	898904.1875	2446533.5	1612095.8125	1953865.046875	890422.125
High	VGDIMTEENK	[K].VGDIMTEENK.[L]	1.26492E-05	0	4	Ghir_A13G013090.1	Ghir_A13G013090.1 [129-138]	0	10	0	51.4610			811899.361045069	682909.4375	576133.646047684				262840.84375	682909.4375	231759.875
High	VGDEAFAGYMEK	[R].VGDEAFAGYMEK.[N]	1.51274E-06	0	7	Ghir_D11G005220.1	Ghir_D11G005220.1 [328-339]	0	12	0	55.5986	1xOxidation [M10]	1146142.61358319	1445649.56476613	1681983.875	1404480.95667892	795218.200790068	987303.36175779	863002.4375	468008.4375	1681983.875	564977.125	537073.375	430470.21875
High	VGDEAFAGYMEK	[R].VGDEAFAGYMEK.[N]	2.8658E-06	0	2	Ghir_D11G005220.1	Ghir_D11G005220.1 [328-339]	0	12	0	70.2448		37582.638420327		593544.125				28298.318359375		593544.125
High	VGALTQELK	[R].VGALTQELK.[E]	0.00168412	0	1	Ghir_A07G000090.1	Ghir_A07G000090.1 [84-92]	0	9	0	59.6198				168386.734375						168386.734375
High	VGAEVLGSCK	[K].VGAEVLGSCK.[K]	0.000123142	0	2	Ghir_A11G014380.1	Ghir_A11G014380.1 [343-352]	0	10	0	48.4324	1xCarbamidomethyl [C9]	294081.887177249		481433.75				221432.640625		481433.75
High	VGADIPSSADPTSQHSPA	[R].VGADIPSSADPTSQHSPA.[-]	0.000418343	0	2	Ghir_A02G018550.1	Ghir_A02G018550.1 [1109-1126]	0	18	0	52.2893	1xPhospho [S16]
High	VGAATETELEDR	[K].VGAATETELEDR.[K]	1.865E-07	0	3	Ghir_A05G010840.1; Ghir_A13G024480.1	Ghir_A05G010840.1 [425-436]; Ghir_A13G024480.1 [425-436]	0	12	0	46.3159		778618.928223138		1187703.75		255500.155572579	337444.337104853	586270.875		1187703.75		172559.34375	147127.765625
High	VFVGLPTTGGVAPAPAAVEPAKA	[K].VFVGLPTTGGVAPAPAAVEPAKA.[-]	4.00492E-06	0	1	Ghir_D10G008540.1	Ghir_D10G008540.1 [356-378]	1	23	0	91.2893
High	VGGASEAEVGER	[K].VGGASEAEVGER.[K]	7.80213E-05	0	2	Ghir_A05G013990.1	Ghir_A05G013990.1 [411-422]	0	12	1	29.2212		131241.632664853	4586218.16478657	330949.96875	3958829.06161788	218216.90204771		98820.03125	1484722.75	330949.96875	1592508.5	147379.03125
High	VGSEANWALR	[R].VGSEANWALR.[G]	0.000161927	0	6	Ghir_A09G007930.1	Ghir_A09G007930.1 [251-260]	0	10	0	73.9121	1xPhospho [S3]	235306.676299136	191210.941460705	394007.8125		148970.709307098		177177.109375	61901.81640625	394007.8125		100611.6328125
High	VGGEEAVESK	[K].VGGEEAVESK.[E]	0.00187885	0	6	Ghir_A01G022810.1	Ghir_A01G022810.1 [8-17]	0	10	0	22.4216		4976262.09210906	7147668.79300502	3130560.375	4533133.70111264	4976121.31107014	6146274.73463535	3746938.875	2313955.875	3130560.375	1823532.625	3360765.96875	2679812.84375
High	VGPGVTNYK	[K].VGPGVTNYK.[VA]	0.00112747	0	5	Ghir_A07G009990.1	Ghir_A07G009990.1 [80-88]	0	9	0	48.7272		560625.675799091	806934.85672484	572383.9375	573799.883715046	270459.310891512	502965.449724985	422130.125	261233.65625	572383.9375	230821.078125	182662.4375	219295.96875
High	VGPADETVISNSFK	[K].VGPADETVISNSFK.[T]	6.0284E-09	0	4	Ghir_D13G013130.1; Ghir_A13G012560.1	Ghir_D13G013130.1 [546-559]; Ghir_A13G012560.1 [546-559]	0	14	0	72.1933		142922.25422117		1860397.875	268331.707146576			107615.1015625		1860397.875	107941.140625
High	VGNSQEYSPK	[K].VGNSQEYSPK.[E]	0.00262449	0	2	Ghir_A12G014360.1	Ghir_A12G014360.1 [482-491]	0	10	0	19.3951	1xPhospho [S8]	680948.147860448	898136.07343232	539587.625	474085.039562108	496268.482016785	463268.070099953	512728.4375	290758.75	539587.625	190709.03125	335169.125	201987.671875
High	VGNPQEYSPK	[K].VGNPQEYSPK.[E]	0.000247909	0	8	Ghir_D12G014530.1	Ghir_D12G014530.1 [482-491]	0	10	0	27.4925	1xPhospho [S/Y]	1138268.88176369	1676503.74559481	1344129.25	1198823.21518097	1381259.28999112	927476.494167936	857073.8125	542744.1875	1344129.25	482247.6875	932873	404385.34375
High	VGMSCQGCVGAVK	[K].VGMSCQGCVGAVK.[R]	1.38078E-06	0	7	Ghir_D04G001930.1	Ghir_D04G001930.1 [9-21]	0	13	0	35.4988	2xCarbamidomethyl [C5; C8]; 1xPhospho [S4]; 1xOxidation [M3]	1012297.88822478	868334.761167576	734402.8125	1511653.25188341	1403758.61398245	1667448.70065677	762222.375	281111	734402.8125	608089.0625	948068.5625	727017.6875
High	VGMSCQGCVGAVK	[K].VGMSCQGCVGAVK.[R]	0.00563749	0	1	Ghir_D04G001930.1	Ghir_D04G001930.1 [9-21]	0	13	0	48.1296	2xCarbamidomethyl [C5; C8]; 1xPhospho [S4]	502510.64883827		548136.125	746471.844719187		748839.271363452	378371.6875		548136.125	300281.40625		326498.4375
High	VGMSCQGCVGAVK	[K].VGMSCQGCVGAVK.[R]	0.00163371	0	2	Ghir_D04G001930.1	Ghir_D04G001930.1 [9-21]	0	13	0	34.1954	2xCarbamidomethyl [C5; C8]; 1xOxidation [M3]	709132.319405134		839303.8125	1011475.11573498	695435.097640953	1012706.89519217	533950.0625		839303.8125	406883.625	469682	441546.3125
High	VGMSCQGCVGAVK	[K].VGMSCQGCVGAVK.[R]	0.000189681	0	1	Ghir_D04G001930.1	Ghir_D04G001930.1 [9-21]	0	13	0	47.3464	2xCarbamidomethyl [C5; C8]
High	VGMSCEGCVGAVK	[K].VGMSCEGCVGAVK.[R]	3.00876E-06	0	4	Ghir_A10G020220.1	Ghir_A10G020220.1 [9-21]	0	13	0	36.5498	2xCarbamidomethyl [C5; C8]; 1xPhospho [S4]; 1xOxidation [M3]	458025.94828198	419478.992485641	310427.125	283414.835281373	675180.209132117	459236.409972001	344876.375	135800.34375	310427.125	114008.59375	456002.28125	200229.84375
High	VGIVSPVK	[R].VGIVSPVK.[D]	0.0014379	0	10	Ghir_A06G008070.1; Ghir_D06G008300.1	Ghir_A06G008070.1 [167-174]; Ghir_D06G008300.1 [147-154]	0	8	0	60.3272		2071377.9851025	1792300.92952585	3261705.25	1747185.69929448	668862.271545337	1086513.50064456	1559670	580231.875	3261705.25	702836.125	451735.28125	473726.4375
High	VGIISDDEGIEQK	[R].VGIISDDEGIEQK.[E]	0.00322647	0	7	Ghir_A01G013960.1	Ghir_A01G013960.1 [198-210]	0	13	0	70.1469	1xPhospho [S5]	191110.201823164		453629.21875	120527.926300468	430646.529494187	503238.614668632	143898.8203125		453629.21875	48484.474609375	290849.4609375	219415.0703125
High	VGGSPMDAAPEPGVSNPGVADGVGR	[K].VGGSPMDAAPEPGVSNPGVADGVGR.[G]	1.90868E-09	0	12	Ghir_A11G003710.1	Ghir_A11G003710.1 [82-106]	0	25	0	61.8804	1xPhospho [S4]; 1xOxidation [M6]	1085143.72796411		1233773.75	480370.501683964	1169831.49642342	515640.697313502	817072.5625		1233773.75	193237.46875	790079.1875	224822.453125
High	VGGSPMDAAPEPGVSNPGVADGVGR	[K].VGGSPMDAAPEPGVSNPGVADGVGR.[G]	9.01851E-07	0	5	Ghir_A11G003710.1	Ghir_A11G003710.1 [82-106]	0	25	0	69.4780	1xPhospho [S4]	322683.389417875		399820.25	52306.3032965354			242968.5		399820.25	21041.12890625
High	VGGSGSGSGREDL	[R].VGGSGSGSGREDL.[-]	3.32456E-07	0	24	Ghir_D12G021240.1	Ghir_D12G021240.1 [654-666]	1	13	0	30.3666	1xPhospho [S]	4491167.06761714	4114616.31728848	3274049.75	3938250.09662062	4949352.29872418	4232381.54936043	3381680.5	1332048.375	3274049.75	1584230.25	3342686.75	1845343.875
High	VGGGSSSNNLTTESRPT	[R].VGGGSSSNNLTTESRPT.[-]	7.39588E-08	0	12	Ghir_A09G004800.1	Ghir_A09G004800.1 [426-442]	0	17	0	37.3585	1xPhospho [S]	1655578.40785676	1122358.78464607	975625.375	1301464.47758704	1692117.88432345	1541748.60413994	1246588.5	363347.65625	975625.375	523536.9375	1142820.25	672211.6875
High	VGGEPSNTSVTTETNPSQGGCPDTPTSK	[R].VGGEPSNTSVTTETNPSQGGCPDTPTSK.[K]	0.000338107	0	1	Ghir_A05G007380.1	Ghir_A05G007380.1 [299-326]	0	28	0	43.0950	1xCarbamidomethyl [C21]; 1xPhospho [T24]				1643594.50942794						661164.75
High	VFSEPSVLSPK	[R].VFSEPSVLSPK.[S]	6.35972E-06	0	28	Ghir_D12G021460.1	Ghir_D12G021460.1 [377-387]	0	11	0	76.1150	1xPhospho [S]	5282017.84627341	1150589.37137516	4747000.5	625132.400664031	721738.028831309	577764.694832883	3977161.5	372486.90625	4747000.5	251470.484375	487446.4375	251908.890625
High	VLEQLSGQTPVFSK	[K].VLEQLSGQTPVFSK.[A]	1.01239E-06	0	8	Ghir_A09G008260.1	Ghir_A09G008260.1 [38-51]	0	14	0	76.6016	1xPhospho [T/S]	109432.000219591		605381.609375				82398.1953125		605381.609375
High	VIEYNPGVSAVGIK	[R].VIEYNPGVSAVGIK.[N]	2.34443E-06	0	1	Ghir_A02G014650.1	Ghir_A02G014650.1 [99-112]	0	14	0	74.9342				452114.59375						452114.59375
High	VNGDATPLR	[K].VNGDATPLR.[S]	0.000933763	0	13	Ghir_A01G009310.5	Ghir_A01G009310.5 [90-98]	0	9	0	27.5713	1xPhospho [T6]	6212520.32918667	8442092.20064072	5435123	6993952.63813379	4239236.91711591	6833756.41129803	4677795	2733007	5435123	2813440.25	2863090	2979559
High	VMQNNAAVFR	[R].VMQNNAAVFR.[T]	0.00102295	0	2	Ghir_A12G006680.1	Ghir_A12G006680.1 [504-513]	0	10	0	48.5195	1xOxidation [M2]	300537.927261621		899319.9375				226293.796875		899319.9375
High	VMESSFSLESR	[K].VMESSFSLESR.[D]	0.00508563	0	4	Ghir_D06G022320.1	Ghir_D06G022320.1 [82-92]	0	11	0	57.5901	1xPhospho [S7]; 1xOxidation [M2]	609802.965465609	373312.866952043	553837	337383.113500072	496629.76084762	454005.368494886	459158.78125	120854.71875	553837	135718.28125	335413.125	197949.078125
High	VMENGALSPVGR	[K].VMENGALSPVGR.[K]	0.000123142	0	3	Ghir_D02G015720.1	Ghir_D02G015720.1 [135-146]	0	12	1	43.9282	1xPhospho [S8]; 1xOxidation [M2]	434205.788738501		503813.5	264236.329663693	539033.244154943	352934.590201861	326940.6875		503813.5	106293.703125	364051.53125	153881.609375
High	VIYIPANPPSPVPEGSEEGTPPR	[R].VIYIPANPPSPVPEGSEEGTPPR.[A]	2.15569E-09	0	27	Ghir_A12G010860.1	Ghir_A12G010860.1 [122-144]	0	23	0	86.3904	1xPhospho [T/S]	663782.707155039		1789230.3359375	107887.98413247			499803.50390625		1789230.3359375	43399.8359375
High	VIVLGDSGVGK	[K].VIVLGDSGVGK.[T]	0.00110038	0	1	Ghir_D12G009930.1; Ghir_A12G009390.1	Ghir_D12G009930.1 [13-23]; Ghir_A12G009390.1 [13-23]	0	11	1	65.7486		336922.975890668		660836.6875				253690.375		660836.6875
High	VITSASEAQAFTPGR	[K].VITSASEAQAFTPGR.[F]	5.35707E-08	0	1	Ghir_D05G014410.2	Ghir_D05G014410.2 [549-563]	0	15	0	63.0649				419679.1875						419679.1875
High	VLSSSEINK	[R].VLSSSEINK.[S]	0.00570621	0	6	Ghir_A03G003170.1	Ghir_A03G003170.1 [13-21]	0	9	0	45.2273	1xPhospho [S3]	15703199.8159811	16640527.3400911	16406374.375	23328639.8776139	14829535.2484071	26856600.35208	11823921	5387133.5	16406374.375	9384355	10015551.125	11709639.6875
High	VLSSPSLSR	[R].VLSSPSLSR.[L]	0.00487434	0	18	Ghir_D09G024500.1	Ghir_D09G024500.1 [111-119]	0	9	0	58.0660	1xPhospho [S3]	4763878.84662964	2009927.50086571	3267988	1962570.3313162	2108434.9168811	2014650.03442314	3587022.25	650685.375	3267988	789478.375	1423991.875	878399.5625
High	VNGSTVNVGINPSK	[K].VNGSTVNVGINPSK.[V]	6.32114E-06	0	1	Ghir_D11G005400.1; Ghir_D10G010460.1; Ghir_A02G016720.1	Ghir_D11G005400.1 [89-102]; Ghir_D10G010460.1 [89-102]; Ghir_A02G016720.1 [89-102]	0	14	0	54.8158				414869.3125						414869.3125
High	VNPLPDSISPESSAVIDR	[R].VNPLPDSISPESSAVIDR.[T]	4.81307E-09	0	10	Ghir_D07G012010.1	Ghir_D07G012010.1 [215-232]	0	18	0	83.7846	1xPhospho [S]	451108.096951383		550671.40625	112785.024348457	104234.240650155		339667.4921875		550671.40625	45369.7563476563	70397.578125
High	VPDQAIIDENLEK	[K].VPDQAIIDENLEK.[L]	0.00011658	0	1	Ghir_A11G035860.1	Ghir_A11G035860.1 [128-140]	0	13	0	70.3874
High	VPDDLLEEAK	[K].VPDDLLEEAK.[AV]	0.000207808	0	6	Ghir_A05G007480.1; Ghir_A09G011510.1	Ghir_A05G007480.1 [227-236]; Ghir_A09G011510.1 [163-172]	0	10	0	72.6352		1151922.94772946	452071.499085823	2118641.75	213296.042330988		324853.090648236	867354.8125	146351.703125	2118641.75	85802.078125		141637.90625
High	VPCSSALCEQQK	[K].VPCSSALCEQQK.[Q]	7.89765E-05	0	5	Ghir_A11G018210.1	Ghir_A11G018210.1 [162-173]	0	12	0	42.1228	2xCarbamidomethyl [C3; C8]	714240.890372596	1198523.52842984	772764.4375	1196482.88849844	782093.063019525	870089.45808919	537796.625	388004.90625	772764.4375	481306.25	528208.9375	379364.25
High	VNVSTAGAER	[K].VNVSTAGAER.[A]	0.00701054	0	4	Ghir_D03G007250.1; Ghir_A02G013590.1	Ghir_D03G007250.1 [346-355]; Ghir_A02G013590.1 [346-355]	0	10	0	29.3830		269326.422122983	605468.697761394	557662.125	404464.127303095	286500.96086303	391413.917577678	202792.703125	196011.859375	557662.125	162702.796875	193496.625	170658.828125
High	VNTLVNLPR	[R].VNTLVNLPR.[F]	0.00134489	0	8	Ghir_D08G024720.2	Ghir_D08G024720.2 [464-472]	0	9	0	74.3429	1xPhospho [T3]	465168.526516842		1738458.5	351505.282959213	310051.338809516		350254.46875		1738458.5	141399.171875	209402.046875
High	VNTISAGPLR	[R].VNTISAGPLR.[S]	7.89765E-05	0	3	Ghir_A04G005980.1	Ghir_A04G005980.1 [320-329]	0	10	0	61.4120		240451.396143945		606218.6875		129251.388440067		181050.890625		606218.6875		87293.625
High	VNSSTLIK	[R].VNSSTLIK.[SG]	0.00606252	0	50	Ghir_A05G040850.1	Ghir_A05G040850.1 [306-313]	0	8	0	45.9870	1xPhospho [T/S]	10252932.5607098	9849615.5691914	7922211.25	9645253.62730046	7592435.09555042	10164132.0861531	7720074	3188672.625	7922211.25	3879972.625	5127768.375	4431622.875
High	VNSQLSSPSQPYSLR	[R].VNSQLSSPSQPYSLR.[E]	9.08501E-10	0	27	Ghir_D12G018700.1	Ghir_D12G018700.1 [1102-1116]	0	15	0	63.2909	1xPhospho [S]	6106903.18722794	1305347.1511978	6914128.1875	2576606.82492442	2941398.19548018	1642937.07002561	4598269.25	422587.53125	6914128.1875	1036485.3359375	1986557.46875	716330.46875
High	VNSLVQLPR	[R].VNSLVQLPR.[F]	0.00499398	0	5	Ghir_D02G018900.4	Ghir_D02G018900.4 [450-458]	0	9	0	75.9077	1xPhospho [S3]	329468.795163128		794763.5625	149267.373540459			248077.65625		794763.5625	60045.421875
High	VNSLLSLPR	[R].VNSLLSLPR.[F]	0.000862781	0	5	Ghir_A02G009420.1	Ghir_A02G009420.1 [491-499]	0	9	0	85.5266	1xPhospho [S3]	72649.0441719836		117065.28125				54702.0078125		117065.28125
High	VNSLIQLPR	[R].VNSLIQLPR.[F]	0.000196734	0	7	Ghir_D04G015660.2	Ghir_D04G015660.2 [484-492]	0	9	0	83.7381	1xPhospho [S3]	66308.3090456933		115218.671875				49927.671875		115218.671875
High	VNSDVGSVGLPSSR	[R].VNSDVGSVGLPSSR.[S]	0.00530604	0	1	Ghir_A01G005020.1	Ghir_A01G005020.1 [163-176]	0	14	0	58.5614	1xPhospho [S3]	360478.182009367				205241.263752375		271426.5625				138615.5625
High	VNQSYVIATSTK	[R].VNQSYVIATSTK.[IV]	2.41093E-05	0	5	Ghir_D04G009440.1; Ghir_A01G018860.1	Ghir_D04G009440.1 [134-145]; Ghir_A01G018860.1 [134-145]	0	12	0	53.4059		1166929.00660966	767739.935843206	1724165.625	711440.667180044	432609.88421623	359338.099696204	878653.8125	248544.859375	1724165.625	286189.5	292175.46875	156673.578125
High	VNQGISVYGNK	[R].VNQGISVYGNK.[G]	1.54622E-05	0	2	Ghir_A06G003230.1	Ghir_A06G003230.1 [409-419]	0	11	0	48.6638		370250.207170986		477849.84375				278784.53125		477849.84375
High	VLSPYSSEDAR	[K].VLSPYSSEDAR.[G]	0.000527145	0	5	Ghir_A03G016790.1	Ghir_A03G016790.1 [175-185]	0	11	0	48.6449		778076.653560202	821275.546114811	1028887.4375		389520.581898835	526574.892431408	585862.5625	265876.25	1028887.4375		263073.875	229589.828125
High	VLSPSSAPK	[R].VLSPSSAPK.[R]	0.0014379	0	12	Ghir_A03G014360.1	Ghir_A03G014360.1 [360-368]	0	9	0	39.6797	1xPhospho [S3]	1943658.81359389	2762871.65971214	2053496.25	2729491.17467336	2693799.53368117	2780046.41626272	1463502.25	894440.3125	2053496.25	1097985.75	1819334.625	1212117
High	VLNPNAEVLNK	[R].VLNPNAEVLNK.[S]	3.15885E-06	0	3	Ghir_A12G028430.1	Ghir_A12G028430.1 [5-15]	0	11	0	59.2274		327885.569791602		1214906.5	348119.166002502			246885.546875		1214906.5	140037.046875
High	VLNPENEYR	[K].VLNPENEYR.[R]	0.00332592	0	1	Ghir_A05G034270.1; Ghir_D10G026830.1	Ghir_A05G034270.1 [973-981]; Ghir_D10G026830.1 [973-981]	0	9	0	49.1194		300180.1737338		479816.90625				226024.421875		479816.90625
High	VLMSPVESGPAK	[R].VLMSPVESGPAK.[K]	1.89471E-06	0	16	Ghir_A02G017680.1	Ghir_A02G017680.1 [451-462]	0	12	0	42.4858	1xPhospho [S4]; 1xOxidation [M3]	1976092.20059014	1819956.39440504	1763402	1980366.6334386	2551455.11908795	2383092.3301756	1487923.375	589184.9375	1763402	796637.25	1723198.25	1039042.625
High	VLMSPVESGPAK	[R].VLMSPVESGPAK.[K]	4.91332E-05	0	12	Ghir_A02G017680.1	Ghir_A02G017680.1 [451-462]	0	12	0	63.2431	1xPhospho [S4]	1273938.81415766	859114.084875977	1543521.125	645690.973450106	709508.777423808	833870.635576005	959228.1875	278125.9375	1543521.125	259740.53125	479187.0625	363572.625
High	VLMSAPLSTDLR	[R].VLMSAPLSTDLR.[S]	0.00170472	0	1	Ghir_A02G016720.1	Ghir_A02G016720.1 [28-39]	0	12	0	70.8534	1xOxidation [M3]			310463						310463
High	VLMSAPLSSDLR	[R].VLMSAPLSSDLR.[S]	0.000821808	0	1	Ghir_D11G005400.1	Ghir_D11G005400.1 [28-39]	0	12	0	68.6416	1xOxidation [M3]			243289.953125						243289.953125
High	VLMSAPLSSDLK	[R].VLMSAPLSSDLK.[S]	0.000499059	0	1	Ghir_D10G010460.1	Ghir_D10G010460.1 [28-39]	0	12	0	67.4172	1xOxidation [M3]			238965.78125						238965.78125
High	VILSVSNPDTR	[K].VILSVSNPDTR.[V]	0.000433895	0	1	Ghir_A09G017500.2	Ghir_A09G017500.2 [198-208]	0	11	0	62.7403				235616.671875						235616.671875
High	VIISAPSK	[K].VIISAPSK.[D]	0.00560343	0	11	Ghir_A05G035300.1; Ghir_A09G003700.1; Ghir_A11G004090.1	Ghir_A05G035300.1 [121-128]; Ghir_A09G003700.1 [132-139]; Ghir_A11G004090.1 [121-128]	0	8	0	52.7016		5759532.9782703	5986174.0186437	7914067.5	4595072.57610092	3024621.74471905	4369903.44339914	4336712.5	1937938.5	7914067.5	1848448.625	2042764.875	1905304.25
High	VIILGDSGVGK	[K].VIILGDSGVGK.[T]	0.000727682	0	2	Ghir_A10G007830.1; Ghir_A13G003260.1	Ghir_A10G007830.1 [11-21]; Ghir_A13G003260.1 [11-21]	0	11	1	70.9477		12563.9241471083		264482.96875				9460.1640625		264482.96875
High	VLKGDEMPSPVAPSPEPAK	[K].VLKGDEMPSPVAPSPEPAK.[Q]	0.00567174	0	1	Ghir_A12G009260.1	Ghir_A12G009260.1 [10-28]	1	19	0	51.5702	1xPhospho [S9]; 1xOxidation [M7]	468321.820894661	744260.185724589	505453.46875	614822.292900374	450659.250600246		352628.78125	240943.625	505453.46875	247323.0625	304365.625
High	VLKGDEMPSPVAPSPEPAK	[K].VLKGDEMPSPVAPSPEPAK.[Q]	0.00735821	0	1	Ghir_A12G009260.1	Ghir_A12G009260.1 [10-28]	1	19	0	63.5928	1xPhospho [S9]	295028.751198186		415156.65625				222145.59375		415156.65625
High	VLKGDEIPSPVAPPPEPAK	[K].VLKGDEIPSPVAPPPEPAK.[Q]	4.24074E-07	0	9	Ghir_D12G009790.1	Ghir_D12G009790.1 [10-28]	1	19	0	69.5734	1xPhospho [S9]	1045032.00399859		1254778.25	66817.5415792232	176592.449354547		786869.9375		1254778.25	26878.529296875	119266.765625
High	VLGGSASSPAVR	[R].VLGGSASSPAVR.[Q]	1.12547E-07	0	15	Ghir_A11G015110.1	Ghir_A11G015110.1 [126-137]	0	12	0	42.0710	1xPhospho [S]	2522339.50478917	1948297.37393019	1531207	2051824.82566193	2716328.37815074	3001518.41079739	1899227.125	630733.5	1531207	825382.5625	1834550.125	1308680.125
High	VIGESLDLIK	[K].VIGESLDLIK.[Y]	0.000458315	0	1	Ghir_A09G016920.1	Ghir_A09G016920.1 [87-96]	0	10	0	83.7477				54022.19921875						54022.19921875
High	VLNTNVDGK	[R].VLNTNVDGK.[Q]	0.000727682	0	14	Ghir_D06G012490.1	Ghir_D06G012490.1 [15-23]	0	9	0	36.9064		2030527.84457468	3825082.38075306	2222289.25	2647550.84210858	1570701.54544576	2970671.4319999	1528911.375	1238315.890625	2222289.25	1065023.8125	1060818.25	1295230.65625
High	VISPVNAK	[K].VISPVNAK.[K]	0.00475755	0	13	Ghir_A07G003300.2; Ghir_D07G003290.1	Ghir_A07G003300.2 [357-364]; Ghir_D07G003290.1 [341-348]	0	8	0	39.8025	1xPhospho [S3]	2647965.44463546	3926472.8974854	4109264.5	3121274.25979234	3515385.53668117	2593727.89200185	1993818.75	1271139.625	4109264.5	1255587.375	2374216.25	1130881
High	VLNVEGAPSDFK	[K].VLNVEGAPSDFK.[V]	7.31509E-06	0	1	Ghir_D10G015100.2	Ghir_D10G015100.2 [176-187]	0	12	0	68.2580				344858.96875						344858.96875
High	VLSNDNPR	[K].VLSNDNPR.[Y]	0.00511655	0	7	Ghir_D10G021420.1	Ghir_D10G021420.1 [532-539]	0	8	0	23.4483		810411.430071286	1201680.71378473	1011669.5	1362186.34541179	880461.959433798	873613.20522976	610209.4375	389027	1011669.5	547963.375	594645.1875	380900.625
High	VLSGMDVVYK	[K].VLSGMDVVYK.[V]	0.00577576	0	1	Ghir_A09G009860.1	Ghir_A09G009860.1 [173-182]	0	10	0	55.9054	1xOxidation [M5]	276622.228434958		362170.25				208286.171875		362170.25
High	VISDVGEDASPSPR	[R].VISDVGEDASPSPR.[R]	0.000381856	0	3	Ghir_A07G016620.6	Ghir_A07G016620.6 [349-362]	0	14	0	44.0882	1xPhospho [S12]	366112.302039798		429960.25	265689.711686586	324644.727074433	284762.690368959	275668.84375		429960.25	106878.3515625	219258.109375	124158.25
High	VIQSSSTQSPPKIPVK	[K].VIQSSSTQSPPKIPVK.[A]	8.99645E-06	0	5	Ghir_D06G023000.1; Ghir_A06G021940.1	Ghir_D06G023000.1 [638-653]; Ghir_A06G021940.1 [638-653]	1	16	0	58.6969	1xPhospho [S/T]	478384.157648752		2287984.875	665412.30030838			360205.34375		2287984.875	267673.78125
High	VIQGYETNSFK	[R].VIQGYETNSFK.[SA]	0.000359317	0	1	Ghir_A02G012410.1; Ghir_D01G020540.1; Ghir_D03G007720.6	Ghir_A02G012410.1 [328-338]; Ghir_D01G020540.1 [328-338]; Ghir_D03G007720.6 [328-338]	0	11	0	56.1427				257421.90625						257421.90625
High	VLQDVGSQDKDK	[R].VLQDVGSQDKDK.[I]	0.000327977	0	12	Ghir_A11G027200.1	Ghir_A11G027200.1 [510-521]	1	12	0	30.0119	1xPhospho [S7]	1089024.48218366	370348.933350009	1642811.3359375	768071.352491071	1290734.04942284	532261.023658524	819994.625	119895.1875	1642811.3359375	308970.1875	871734.1875	232069.015625
High	VLQAQDGVVNAMK	[K].VLQAQDGVVNAMK.[E]	0.0003105	0	1	Ghir_A08G012350.1	Ghir_A08G012350.1 [81-93]	0	13	0	47.7537	1xOxidation [M12]
High	VLQAQDDVVNEMK	[K].VLQAQDDVVNEMK.[E]	0.0050549	0	1	Ghir_A12G024380.1	Ghir_A12G024380.1 [81-93]	0	13	0	53.4631	1xOxidation [M12]	454441.233031573		482412.53125	480277.357831732	353655.144195491	514166.699635945	342177.21875		482412.53125	193200	238851.125	224179.78125
High	VLQAQDDVVNEMK	[K].VLQAQDDVVNEMK.[E]	3.30829E-05	0	1	Ghir_A12G024380.1	Ghir_A12G024380.1 [81-93]	0	13	0	64.3701
High	VLQAQDDVVNAMK	[K].VLQAQDDVVNAMK.[E]	4.25618E-06	0	4	Ghir_D08G013010.1	Ghir_D08G013010.1 [81-93]	0	13	0	51.9795	1xOxidation [M12]	1001487.58928062	858004.286972619	1378868.75	1159426.78380977	929745.056010215	808858.080106232	754082.625	277766.65625	1378868.75	466399.78125	627929.9375	352667
High	VLQAQDDVVNAMK	[K].VLQAQDDVVNAMK.[E]	7.76482E-08	0	1	Ghir_D08G013010.1	Ghir_D08G013010.1 [81-93]	0	13	0	67.0258
High	VLPVASTPTPGQIKEESDAK	[R].VLPVASTPTPGQIKEESDAK.[V]	0.000155175	0	4	Ghir_A01G015620.1	Ghir_A01G015620.1 [19-38]	1	20	0	63.3437	1xPhospho [S/T]	423714.43827013		632973.1875				319041.09375		632973.1875
High	VLPVASTPTPGQIK	[R].VLPVASTPTPGQIK.[E]	0.00260859	0	2	Ghir_A01G015620.1	Ghir_A01G015620.1 [19-32]	0	14	0	68.6301	1xPhospho [S6]	376343.969930027		621091.125		203545.710202613		283372.90625		621091.125		137470.421875
High	VLPSIGNEVLK	[K].VLPSIGNEVLK.[A]	0.000257127	0	1	Ghir_A10G016330.1	Ghir_A10G016330.1 [123-133]	0	11	0	80.5379				87613.7109375						87613.7109375
High	VIPGSGPDQFK	[R].VIPGSGPDQFK.[F]	0.00423974	0	2	Ghir_D05G013870.1	Ghir_D05G013870.1 [499-509]	0	11	0	56.5486		261856.179839148		700900.375	297296.590281219		162352.381355488	197167.890625		700900.375	119592.7734375		70786.6171875
High	VLNVSSPK	[R].VLNVSSPK.[A]	0.00426554	0	10	Ghir_A02G010090.2	Ghir_A02G010090.2 [23-30]	0	8	0	41.6416	1xPhospho [S]	2059003.03325824	2470424.41921723	2019383.125	1760052.13580999	2433554.40080028	2521727.16753867	1550352.125	799764.6875	2019383.125	708011.875	1643570.625	1099488.25
High	VFSENGSQER	[R].VFSENGSQER.[N]	0.00406346	0	12	Ghir_A09G023900.2	Ghir_A09G023900.2 [509-518]	0	10	0	28.4052	1xPhospho [S7]		1947613.1739181		2002039.55317075		2139227.15335071		630512		805355.5625		932715.9375
High	VFFDMTVGGQPAGR	[K].VFFDMTVGGQPAGR.[I]	0.00087334	0	1	Ghir_D12G003310.1	Ghir_D12G003310.1 [7-20]	0	14	0	71.7352	1xOxidation [M5]
High	VFFDMTIGGQPAGR	[K].VFFDMTIGGQPAGR.[I]	0.00292772	0	1	Ghir_D04G017760.1	Ghir_D04G017760.1 [7-20]	0	14	0	77.2715	1xOxidation [M5]	123952.321530036	322431.306946015	139734.9375	386704.142737758	437111.340714263	277545.384072671	93331.453125	104382.5390625	139734.9375	155558.53125	295215.65625	121011.4609375
High	VAEIQRPGQK	[R].VAEIQRPGQK.[Q]	0.00735821	0	1	Ghir_A12G006680.1	Ghir_A12G006680.1 [457-466]	0	10	0	39.4374				165842.53125						165842.53125
High	VAEGDLEDVNR	[R].VAEGDLEDVNR.[A]	0.000436543	0	2	Ghir_A07G023600.1	Ghir_A07G023600.1 [82-92]	0	11	0	45.8009		196261.530977637		236226.40625				147777.578125		236226.40625
High	VAEEDLNR	[R].VAEEDLNR.[V]	0.00577576	0	4	Ghir_A12G000090.1	Ghir_A12G000090.1 [317-324]	0	8	0	33.8173
High	VAEANNSNDGTCPGSPK	[R].VAEANNSNDGTCPGSPK.[V]	4.54576E-13	0	13	Ghir_A05G041160.1; Ghir_D04G001800.1	Ghir_A05G041160.1 [884-900]; Ghir_D04G001800.1 [885-901]	0	17	0	15.6825	1xCarbamidomethyl [C12]; 1xPhospho [S15]	638909.784188601	851447.338013641	712286.5	1347774.14044614	728681.032469031	361042.706283222	481075.125	275643.9375	712286.5	542165.8125	492135.59375	157416.796875
High	VAEAMEVLR	[K].VAEAMEVLR.[TSN]	0.00570621	0	1	Ghir_A03G020580.1; Ghir_A13G004070.1	Ghir_A03G020580.1 [612-620]; Ghir_A13G004070.1 [613-621]	0	9	0	50.7613	1xOxidation [M5]
High	VADASDSSPKPNVVPK	[K].VADASDSSPKPNVVPK.[S]	6.62007E-05	0	3	Ghir_A07G011260.1	Ghir_A07G011260.1 [449-464]	0	16	0	44.0593	1xPhospho [S]	267539.937133996		432737.09375		306759.481593718		201447.546875		432737.09375		207178.796875
High	VADAEEVENSASTSSK	[K].VADAEEVENSASTSSK.[E]	6.33711E-12	0	3	Ghir_D05G027110.1	Ghir_D05G027110.1 [31-46]	0	16	0	35.9014		377288.281533104	834085.087001429	635533.3125	613215.464343602	616480.172538845	579971.265521662	284083.9375	270023.15625	635533.3125	246676.6875	416357.53125	252870.96875
High	VACETCTK	[K].VACETCTK.[T]	0.00268904	0	6	Ghir_D08G013670.4	Ghir_D08G013670.4 [45-52]	0	8	0	14.4012	2xCarbamidomethyl [C3; C6]	225187.875081634		189589.15625		245266.335801756		169558.03125		189589.15625		165647.640625
High	VAATAAAAGYPPSPYGR	[R].VAATAAAAGYPPSPYGR.[V]	1.6135E-05	0	1	Ghir_D06G020120.1	Ghir_D06G020120.1 [203-219]	0	17	0	57.9891	1xPhospho [S13]	284138.310483466		263866.875		230092.717447357		213945.5		263866.875		155399.703125
High	VAAQVPDSGPCVTYIGK	[K].VAAQVPDSGPCVTYIGK.[G]	6.55619E-06	0	1	Ghir_A08G005690.2	Ghir_A08G005690.2 [163-179]	0	17	0	69.0721	1xCarbamidomethyl [C11]			336433.21875						336433.21875
High	VAANILGSPNVK	[K].VAANILGSPNVK.[I]	2.09606E-05	0	4	Ghir_A01G012900.1	Ghir_A01G012900.1 [506-517]	0	12	0	69.3485	1xPhospho [S8]	546799.871538871		609761.3125	41529.2381731812	143622.042845874		411719.8125		609761.3125	16705.865234375	96999.2578125
High	VAALCGSLR	[K].VAALCGSLR.[KE]	0.00157519	0	2	Ghir_A05G041240.1; Ghir_D04G001720.1	Ghir_A05G041240.1 [13-21]; Ghir_D04G001720.1 [13-21]	0	9	0	55.3538	1xCarbamidomethyl [C5]	105187.111427575		418284.46875				79201.953125		418284.46875
High	VAADPQFPFK	[R].VAADPQFPFK.[V]	0.000146906	0	1	Ghir_A02G000180.1	Ghir_A02G000180.1 [105-114]	0	10	0	77.6740
High	VAADNSIGR	[R].VAADNSIGR.[F]	0.00330579	0	6	Ghir_A13G001570.1	Ghir_A13G001570.1 [223-231]	0	9	1	34.3215		145975.163872143	585821.500574495	296124.28125	429379.369771371	630806.257037658	142317.726153163	109913.828125	189651.359375	296124.28125	172725.390625	426033.0625	62051.38671875
High	VAAAYDCK	[K].VAAAYDCK.[I]	0.00709589	0	5	Ghir_A09G017500.2	Ghir_A09G017500.2 [171-178]	0	8	0	25.0217	1xCarbamidomethyl [C7]	347786.128560777	1628466.44693278	467724.84375	1199380.75765592	1017710.11228175	655098.093541975	261869.921875	527192.796875	467724.84375	482471.96875	687339.65625	285626.71875
High	VAESSGYSGANVK	[K].VAESSGYSGANVK.[R]	9.18466E-07	0	6	Ghir_A13G002190.1	Ghir_A13G002190.1 [61-73]	0	13	0	34.9902		556071.954821588	1619736.96022378	1094569.5	1235923.21167657	647312.553784184	798974.114157042	418701.34375	524366.75	1094569.5	497171.8125	437181.0625	348357.53125
High	VAFTGSTDTGK	[K].VAFTGSTDTGK.[I]	2.41093E-05	0	10	Ghir_D12G028780.1; Ghir_A12G028630.1	Ghir_D12G028780.1 [163-173]; Ghir_A12G028630.1 [280-290]	0	11	1	39.6321		1791010.44660555	3317964.63537853	2030295.8125	2475545.60930443	1623984.20411984	2599576.79334035	1348563.75	1074143.75	2030295.8125	995831.6875	1096804.21875	1133431.15625
High	VAIITGGASGIGK	[K].VAIITGGASGIGK.[AC]	5.35707E-08	0	6	Ghir_D07G025050.1; Ghir_D01G021140.1	Ghir_D07G025050.1 [40-52]; Ghir_D01G021140.1 [15-27]	0	13	0	70.0701		45671.1442707931		917057.5				34388.66015625		917057.5
High	VASSGDSPLSHAAGPSTK	[K].VASSGDSPLSHAAGPSTK.[A]	3.95677E-11	0	8	Ghir_A03G010620.4	Ghir_A03G010620.4 [458-475]	0	18	0	41.8839	1xPhospho [S]	992116.854010012		1402453		863871.450664717	552578.134458697	747026.8125		1402453		583440.3125	240927.3984375
High	VASLEHLQK	[R].VASLEHLQK.[R]	0.000398469	0	5	Ghir_A11G026930.1	Ghir_A11G026930.1 [397-405]	0	9	0	53.0973	1xPhospho [S3]	1209684.95247362		768488.6875				910847.4375		768488.6875
High	VASAPTPPNTTPSYV	[R].VASAPTPPNTTPSYV.[-]	0.00142053	0	16	Ghir_D03G015080.1	Ghir_D03G015080.1 [516-530]	0	15	1	68.5431	1xPhospho [T/S]	2251792.0101118	4000481.94789022	1707144.875	4462079.31351308	3249836.68897637	3144788.21846569	1695515	1295099	1707144.875	1794949.75	2194870.234375	1371146.625
High	VASAPTPPNTTPSHV	[R].VASAPTPPNTTPSHV.[-]	0.00248484	0	41	Ghir_A08G020890.1	Ghir_A08G020890.1 [516-530]	0	15	0	48.7830	2xPhospho [T/S]	18975087.081115	9752352.98519284	14157208	14105931.1996378	25328378.9530392	17259560.1224059	14287529.5	3157185.25	14157208	5674358.5	17106245.75	7525272.28125
High	VASAPTPPNTTPSHV	[R].VASAPTPPNTTPSHV.[-]	1.18302E-05	0	65	Ghir_A08G020890.1	Ghir_A08G020890.1 [516-530]	0	15	0	52.6108	1xPhospho [T/S]	45489193.8562425	58557788.1738926	37559091	77810306.5010782	56939876.4589408	52627871.3184472	34251658.3125	18957249.125	37559091	31300562	38455975.46875	22946069.21875
High	VASAPTPPNATPSQV	[R].VASAPTPPNATPSQV.[-]	0.00108049	0	18	Ghir_D05G010610.1	Ghir_D05G010610.1 [516-530]	0	15	0	52.7927	2xPhospho [T6; T/S]	2981066.01914419	2095981.62799296	2727582.75	4317559.59631728	5886200.87018873	3533822.25926505	2244631	678544.171875	2727582.75	1736814.15625	3975414.25	1540767.8125
High	VASAPTPPNATPSQV	[R].VASAPTPPNATPSQV.[-]	0.000295749	0	41	Ghir_D05G010610.1	Ghir_D05G010610.1 [516-530]	0	15	0	58.3658	1xPhospho [S/T]	15216882.4531015	33303512.811956	12156804.5	33060856.7692536	20507743.712845	20679495.2668575	11457742.25	10781537.5	12156804.5	13299310.125	13850491.75	9016384.625
High	VASAGFTAR	[K].VASAGFTAR.[V]	0.00200876	0	5	Ghir_D11G012240.2	Ghir_D11G012240.2 [117-125]	0	9	0	42.5929	1xPhospho [S3]	551429.293494883	356108.99646605	571016.4375	296754.720677146	456002.410890764	384108.686035179	415205.59375	115285.2109375	571016.4375	119374.796875	307974.28125	167473.703125
High	VAPVPAGDGGGGGGADSLEESAQAK	[K].VAPVPAGDGGGGGGADSLEESAQAK.[R]	2.18727E-05	0	2	Ghir_D08G016050.2	Ghir_D08G016050.2 [66-90]	0	25	0	54.8064	1xPhospho [S17]	753899.155516196	467504.611096678	764292.4375	1029630.01003578	1018128.07228162		567657.8125	151347.953125	764292.4375	414186.75	687621.9375
High	VAPEVIAEYTVR	[K].VAPEVIAEYTVR.[A]	0.00175733	0	1	Ghir_A04G007190.1	Ghir_A04G007190.1 [238-249]	0	12	0	79.2064
High	VAPEEHPVLLTEAPLNPK	[R].VAPEEHPVLLTEAPLNPK.[A]	2.17143E-07	0	1	Ghir_A11G006130.1; Ghir_A08G011700.4	Ghir_A11G006130.1 [98-115]; Ghir_A08G011700.4 [97-114]	0	18	0	80.8794				71540.0234375						71540.0234375
High	VAPDVIAEYTVR	[K].VAPDVIAEYTVR.[A]	3.14738E-07	0	1	Ghir_D04G011350.1	Ghir_D04G011350.1 [238-249]	0	12	0	79.7991
High	VANNLPSPEK	[R].VANNLPSPEK.[V]	0.000842046	0	4	Ghir_D05G038320.1	Ghir_D05G038320.1 [34-43]	0	10	0	43.6990		178021.807684051		309565.25		201431.433192343	185457.154292293	134043.75		309565.25		136042.484375	80860.4375
High	VALVGPSGGGK	[K].VALVGPSGGGK.[TS]	0.0023526	0	2	Ghir_A05G039350.1	Ghir_A05G039350.1 [429-439]	0	11	0	50.5247		233380.244106459		414740.71875				175726.578125		414740.71875
High	VAGYVGEDQLK	[K].VAGYVGEDQLK.[Q]	5.0468E-06	0	6	Ghir_A01G005000.1	Ghir_A01G005000.1 [79-89]	0	11	0	53.9868		723778.798637412	914973.590913815	1209823	506043.945985256	444611.716892487	625041.098085617	544978.3125	296209.65625	1209823	203565.0625	300281.25	272521.6875
High	VASSGSFETEAK	[R].VASSGSFETEAK.[E]	0.00100445	0	4	Ghir_D05G022940.1	Ghir_D05G022940.1 [121-132]	0	12	0	38.9656	1xPhospho [S]			290725.34375	419355.801706595	268205.251177866	312349.966539462			290725.34375	168693.234375	181140.09375	136186.46875
High	VAAAETPPSVTEKSPNNR	[K].VAAAETPPSVTEKSPNNR.[D]	8.61107E-08	0	75	Ghir_D12G024000.1	Ghir_D12G024000.1 [55-72]	1	18	0	45.1052	1xPhospho [S/T]	16650397.6018684	6057605.34936415	15927306.375	7257421.5603377	12999746.809283	8137969.3095671	12537125.4375	1961063.375	15927306.375	2919425.25	8779751.125	3548203.6875
High	TVSGVAGPLVILDK	[R].TVSGVAGPLVILDK.[V]	0.00628684	0	1	Ghir_A11G000360.1	Ghir_A11G000360.1 [30-43]	0	14	0	94.2710				45953.828125						45953.828125
High	TVSGGFISPNNGK	[R].TVSGGFISPNNGK.[A]	4.98575E-06	0	13	Ghir_D12G020700.1	Ghir_D12G020700.1 [324-336]	0	13	0	58.7172	1xPhospho [S]	2320301.39566228	2199512.27274703	2603819.875	1889175.15092643	2698183.78740276	1713560.3049376	1747100	712060.7421875	2603819.875	759953.875	1822295.65625	747122.625
High	TVSETAIER	[R].TVSETAIER.[E]	0.000950955	0	19	Ghir_D04G012210.1	Ghir_D04G012210.1 [477-485]	0	9	0	41.2418	1xPhospho [S3]	9662223.21644474	10861200.2675403	7719993	11639279.3910562	11265399.4644087	11935630.8100259	7275292	3516158.75	7719993	4682104.5	7608410	5204007
High	TVSAEGDSENEDYIPTK	[R].TVSAEGDSENEDYIPTK.[S]	9.09581E-08	0	15	Ghir_A05G010080.2	Ghir_A05G010080.2 [449-465]	0	17	0	55.8812	1xPhospho [S]	1239013.68629096		1378702.5		4430421.89873405	3055004.48304854	932930.875		1378702.5		2992212.25	1332000.375
High	TVPNVFIGGK	[R].TVPNVFIGGK.[H]	0.000260275	0	1	Ghir_A11G014340.1	Ghir_A11G014340.1 [135-144]	0	10	0	74.3523				299890.53125						299890.53125
High	TVLVDNEDFLK	[K].TVLVDNEDFLK.[E]	0.000338107	0	1	Ghir_A06G016060.1	Ghir_A06G016060.1 [276-286]	0	11	0	81.6546				46861.6640625						46861.6640625
High	TVIINSDGVTR	[R].TVIINSDGVTR.[N]	0.00142919	0	1	Ghir_A13G019130.1	Ghir_A13G019130.1 [190-200]	0	11	0	56.9496		147358.574352754		364645.1875				110955.484375		364645.1875
High	TVESAEFDGETGK	[R].TVESAEFDGETGK.[W]	0.000455535	0	1	Ghir_A08G012400.1	Ghir_A08G012400.1 [99-111]	0	13	0	43.9712
High	TVEQGGVAKASPKS	[K].TVEQGGVAKASPKS.[-]	1.00014E-06	0	13	Ghir_A06G009320.1	Ghir_A06G009320.1 [596-609]	2	14	0	25.5772	1xPhospho [S]	3855400.36813492	1394061.57886585	2311590.71875	1576544.76368207	3377480.66886831	1213790.2668709	2902972	451307.5625	2311590.71875	634192.8125	2281078.25	529219.875
High	TVEQGGVAKASPK	[K].TVEQGGVAKASPK.[S]	4.8306E-08	0	39	Ghir_A06G009320.1	Ghir_A06G009320.1 [596-608]	1	13	0	29.0926	1xPhospho [S11]	13734651.2189369	12967330.8462911	14952351.015625	17612480.4383235	15374458.059322	9572750.78633719	10341677.6757813	4197988.5	14952351.015625	7084929.5	10383580.34375	4173777.0625
High	TVDQGGVAKASPKS	[K].TVDQGGVAKASPKS.[-]	2.74304E-08	0	15	Ghir_D06G009700.1	Ghir_D06G009700.1 [652-665]	2	14	0	22.8742	1xPhospho [S11]	2622726.30677224	2104465.83363103	2525724.5	1868288.39948835	3614011.69619732	2114992.11006426	1974814.625	681290.8125	2525724.5	751551.8125	2440826.25	922149.3125
High	TVSPPPAEEKPEESK	[K].TVSPPPAEEKPEESK.[A]	2.97612E-09	0	101	Ghir_A11G009400.1	Ghir_A11G009400.1 [32-46]	0	15	0	36.6964	1xPhospho [T/S]	102347881.090068	109132484.377969	124632228	131786998.274216	148566021.977991	161974388.231382	77064119.078125	35330086.03125	124632228	53013634	100338315.640625	70621809.90625
High	VAAAETPPSVTEKSPNNR	[K].VAAAETPPSVTEKSPNNR.[D]	6.90814E-05	0	30	Ghir_D12G024000.1	Ghir_D12G024000.1 [55-72]	1	18	0	38.7907	2xPhospho [T/S]	1712164.93079483		1590195.28125	918318.678595318	2027334.48228783	999332.295176588	1289196.03125		1590195.28125	369409.8125	1369218.375	435714.90625
High	TVSPQPGYAQYDSTQMYAAPR	[K].TVSPQPGYAQYDSTQMYAAPR.[-]	1.05261E-07	0	3	Ghir_A13G012160.1	Ghir_A13G012160.1 [740-760]	0	21	0	69.8726	1xPhospho [S/T]	584387.939034993						440022.21875
High	TVSPQPGYPQYDSTQMYAAPR	[K].TVSPQPGYPQYDSTQMYAAPR.[-]	4.24609E-10	0	6	Ghir_D13G012760.1	Ghir_D13G012760.1 [740-760]	0	21	0	70.7284	1xPhospho [S/T]	277104.282637469		2177278.15625	140662.239132836			208649.140625		2177278.15625	56583.85546875
High	VAAAETPPSVTEK	[K].VAAAETPPSVTEK.[S]	1.27576E-06	0	32	Ghir_D12G024000.1	Ghir_D12G024000.1 [55-67]	0	13	0	40.9017	1xPhospho [T/S]	7261112.93534986	10303134.1879839	6833673.8125	12085044.8929937	9783147.84214895	12957128.7963727	5467345.9375	3335492.8125	6833673.8125	4861421.5	6607328.9375	5649386.28125
High	VAAAAAASSVAR	[R].VAAAAAASSVAR.[A]	7.91725E-06	0	17	Ghir_A02G003050.3	Ghir_A02G003050.3 [481-492]	0	12	0	31.1363	1xPhospho [S]	1676155.62712682	2425709.99853434	1623004.3125	1376915.46476042	1102489.45550218	1289252.74105221	1262082.375	785289.03125	1623004.3125	553888.421875	744597.8125	562121.96875
High	TYSPNSTNR	[R].TYSPNSTNR.[HN]	0.00514766	0	1	Ghir_D10G013930.1; Ghir_A10G013670.2	Ghir_D10G013930.1 [509-517]; Ghir_A10G013670.2 [502-510]	0	9	0	17.5012	1xPhospho [S3]	247536.617606713	514782.079003187	165884.609375	350338.887321732	143373.21251384	103828.382430773	186385.796875	166653.359375	165884.609375	140929.96875	96831.203125	45269.80078125
High	TYPILPQDPNDK	[K].TYPILPQDPNDK.[A]	0.00499398	0	1	Ghir_A09G017010.1	Ghir_A09G017010.1 [80-91]	0	12	0	67.5664				249004.40625						249004.40625
High	TYGGESSDNEVDSR	[K].TYGGESSDNEVDSR.[V]	8.82323E-08	0	15	Ghir_D02G010000.8	Ghir_D02G010000.8 [273-286]	0	14	0	22.9190	1xPhospho [S]	1425045.52075801	1593178.84096217	1080092.875	1964655.54172622	794625.755330282	1360707.673178	1073005.875	515768.9375	1080092.875	790317.1875	536673.25	593276.75
High	TWDTSNPDPNPGIK	[K].TWDTSNPDPNPGIK.[M]	7.47678E-05	0	2	Ghir_A13G008600.1	Ghir_A13G008600.1 [89-102]	0	14	0	59.4136		424807.578660998		893492.625				319864.1875		893492.625
High	TVYSYIQSR	[R].TVYSYIQSR.[Y]	0.0047002	0	12	Ghir_A11G024270.1	Ghir_A11G024270.1 [291-299]	0	9	0	55.5001	1xPhospho [Y5]	3737186.64975669	1013880.84192789	2839947.25	1389669.60816634	2115996.41618119	2118330.07995748	2813961.5	328229.46875	2839947.25	559019	1429098.75	923604.6875
High	TVVSSNTPQEVEAK	[R].TVVSSNTPQEVEAK.[K]	0.00207074	0	1	Ghir_D13G020050.1	Ghir_D13G020050.1 [233-246]	0	14	0	43.1711		132794.104513861		276675.75		233701.387695266	240309.714239901	99988.984375		276675.75		157836.921875	104776.484375
High	TVVNSNTPQEVEAK	[R].TVVNSNTPQEVEAK.[K]	5.80494E-06	0	1	Ghir_D13G020040.1	Ghir_D13G020040.1 [234-247]	0	14	0	42.1967		205518.341255917		295569.59375		172757.852593925		154747.609375		295569.59375		116676.9609375
High	TVVINSDGVTR	[R].TVVINSDGVTR.[N]	0.00475755	0	2	Ghir_D13G019850.1	Ghir_D13G019850.1 [190-200]	0	11	0	52.0819		657097.442308097		897432.6875				494769.75		897432.6875
High	TVVATPTQTAPWIDPSSLK	[R].TVVATPTQTAPWIDPSSLK.[L]	2.22757E-05	0	2	Ghir_D06G021050.2	Ghir_D06G021050.2 [28-46]	0	19	0	95.1385	1xPhospho [T5]
High	TVTAMDVVYALK	[K].TVTAMDVVYALK.[R]	7.86922E-06	0	2	Ghir_A03G004780.1	Ghir_A03G004780.1 [153-164]	0	12	0	82.3862	1xOxidation [M5]			253944.109375						253944.109375
High	TVTAMDVVYALK	[K].TVTAMDVVYALK.[R]	0.00709589	0	2	Ghir_A03G004780.1	Ghir_A03G004780.1 [153-164]	0	12	0	97.5336		94088.8457951562						70845.375
High	TVSSSSLGHSSGNPVEAK	[R].TVSSSSLGHSSGNPVEAK.[L]	2.83829E-12	0	27	Ghir_A08G025310.2	Ghir_A08G025310.2 [295-312]	0	18	0	45.2262	1xPhospho [T/S]	4265094.89387921	499428.748497692	3832179.25		2552680.45028649	2396835.11603979	3211456.625	161682.9375	3832179.25		1724025.8125	1045034.5625
High	TVSPQPGYPQYDSTQMYAAPR	[K].TVSPQPGYPQYDSTQMYAAPR.[-]	9.94146E-12	0	17	Ghir_D13G012760.1	Ghir_D13G012760.1 [740-760]	0	21	0	62.4998	1xPhospho [T/S]; 1xOxidation [M16]	3603545.70279986	977810.238158463	4058443.375	1452577.98713782	2714725.38842028	903000.485177178	2713334.875	316552.125	4058443.375	584325	1833467.5	393713.65625
High	TVSPQPGYAQYDSTQMYAAPR	[K].TVSPQPGYAQYDSTQMYAAPR.[-]	1.5257E-07	0	7	Ghir_A13G012160.1	Ghir_A13G012160.1 [740-760]	0	21	0	61.1431	1xPhospho [S/T]; 1xOxidation [M16]	2352860.78494512		2425990.5	804883.372122433	1847773.536003	1191679.19077108	1771616		2425990.5	323778.46875	1247946.75	519579.3125
High	VATESTLSSR	[R].VATESTLSSR.[T]	6.0426E-05	0	11	Ghir_D11G007830.1; Ghir_A11G007880.1; Ghir_A09G001040.1	Ghir_D11G007830.1 [108-117]; Ghir_A11G007880.1 [108-117]; Ghir_A09G001040.1 [105-114]	0	10	0	31.5106		1004687.28370996	3258521.09121303	1807788.875	2313214.90759417	1043815.70046321	1428052.06868636	756491.875	1054899.75	1807788.875	930531.3125	704970.8125	622639.3125
High	VATPAQAQEVHCELR	[K].VATPAQAQEVHCELR.[K]	0.00100445	0	1	Ghir_A03G005080.1	Ghir_A03G005080.1 [176-190]	0	15	0	54.8187	1xCarbamidomethyl [C12]			329019.875						329019.875
High	VELPTSPK	[K].VELPTSPK.[A]	0.00713896	0	79	Ghir_A03G000590.1	Ghir_A03G000590.1 [169-176]	0	8	0	51.5836	1xPhospho [S6]	140891391.906099	213795398.39169	120614664	178469906.766249	123793719.417497	156849251.82637	106085938.34375	69213212.375	120614664	71792653.609375	83607632	68387219.53125
High	VELPASPK	[K].VELPASPK.[A]	0.00370993	0	61	Ghir_D03G018570.1	Ghir_D03G018570.1 [169-176]	0	8	0	49.1749	1xPhospho [S6]	148351264.525469	162874142.815321	138810186.1875	162323985.17621	148053910.97042	172878778.500573	111702942.875	52728181.8125	138810186.1875	65297673.15625	99992446.8125	75376189.8125
High	VEIIANDQGNR	[R].VEIIANDQGNR.[T]	3.64658E-05	0	8	Ghir_D11G036090.1; Ghir_D13G025490.1; Ghir_A06G018020.1; Ghir_A09G016580.1; Ghir_A01G021680.1	Ghir_D11G036090.1 [29-39]; Ghir_D13G025490.1 [29-39]; Ghir_A06G018020.1 [29-39]; Ghir_A09G016580.1 [29-39]; Ghir_A01G021680.1 [29-39]	0	11	0	48.9392		3557556.860323	837574.912486346	4837173.5	805777.910453086	629558.299641852	1802980.36992534	2678707	271152.9375	4837173.5	324138.3125	425190.21875	786110.3125
High	VELESVDDEK	[K].VELESVDDEK.[V]	0.000211636	0	5	Ghir_A04G015070.1	Ghir_A04G015070.1 [630-639]	0	10	0	47.3524	1xPhospho [S5]			776819.5	567091.273500521	589241.97892435	541810.203526564			776819.5	228122.421875	397961.4375	236232.515625
High	VEIAEPEKSEEAAATER	[K].VEIAEPEKSEEAAATER.[E]	1.43733E-05	0	5	Ghir_A05G021640.2	Ghir_A05G021640.2 [568-584]	1	17	0	49.6647	1xPhospho [S9]	1044398.92136363		1008577.9375	508802.720841299	592220.076950612	240811.53499502	786393.25		1008577.9375	204674.828125	399972.78125	104995.28125
High	VEKNPEVAETSNNQSTSGEK	[K].VEKNPEVAETSNNQSTSGEK.[A]	9.26338E-08	0	13	Ghir_D07G005200.1	Ghir_D07G005200.1 [490-509]	1	20	0	26.5415	1xPhospho [S/T]	756297.764261776	507045.300099546	1514883.0625	288910.749828449	1902138.22662624	1248442.00598123	569463.875	164148.6875	1514883.0625	116219.421875	1284663.5	544328.2421875
High	VEGPTSSAGHPK	[R].VEGPTSSAGHPK.[E]	2.54665E-05	0	13	Ghir_D08G018570.3	Ghir_D08G018570.3 [1574-1585]	0	12	0	26.0078	1xPhospho [S]	911899.465477466	724369.927641747	684167.6875	938987.058583336	945653.539937274	774101.966722587	686626.125	234504.4375	684167.6875	377724.03125	638674.1875	337513.125
High	VEEKEESDDDMGFSLFD	[K].VEEKEESDDDMGFSLFD.[-]	7.74583E-07	0	268	Ghir_D08G000870.1; Ghir_D05G008580.1; Ghir_D08G000880.1; Ghir_A08G000880.1; Ghir_A01G020060.1; Ghir_A07G011610.1; Ghir_D09G014410.1; Ghir_A08G000890.2	Ghir_D08G000870.1 [98-114]; Ghir_D05G008580.1 [97-113]; Ghir_D08G000880.1 [98-114]; Ghir_A08G000880.1 [96-112]; Ghir_A01G020060.1 [98-114]; Ghir_A07G011610.1 [98-114]; Ghir_D09G014410.1 [97-113]; Ghir_A08G000890.2 [97-113]	1	17	0	119.4843	1xPhospho [S]; 1xOxidation [M11]	2446702.85032315		4649906.47265625	2814135.8834432		868083.644371787	1842275.55859375		4649906.47265625	1132035.5703125		378489.703125
High	VEEGGDSINAATTPVSPSLSK	[R].VEEGGDSINAATTPVSPSLSK.[L]	2.43179E-11	0	9	Ghir_D03G015130.3	Ghir_D03G015130.3 [60-80]	0	21	0	64.4462	1xPhospho [S16]	1587585.15024967	488528.944213668	1942142.4375	1799038.35357676	1442803.47197038	1812569.40015971	1195392.125	158154.28125	1942142.4375	723694.765625	974438.625	790291.1875
High	VEEGGDSINAATAPVSPSLSK	[R].VEEGGDSINAATAPVSPSLSK.[L]	7.60627E-12	0	7	Ghir_A03G003800.3	Ghir_A03G003800.3 [60-80]	0	21	0	65.0665	1xPhospho [S16]	1211090.11038446	262711.350995153	1521305.625	798273.343683123	1081932.95376861	1277425.89056122	911905.46875	85049.0546875	1521305.625	321119.46875	730714.390625	556965.390625
High	VEEDENAVGGGYQK	[K].VEEDENAVGGGYQK.[-]	0.00499398	0	1	Ghir_A03G008280.1	Ghir_A03G008280.1 [114-127]	0	14	0	32.2085		145154.696413733		300294.1875			323693.416318759	109296.046875		300294.1875			141132.28125
High	VEEDAVWSQVAK	[R].VEEDAVWSQVAK.[A]	3.75481E-07	0	2	Ghir_A05G034270.1; Ghir_D10G026830.1	Ghir_A05G034270.1 [1116-1127]; Ghir_D10G026830.1 [1116-1127]	0	12	0	70.2084				349946.21875						349946.21875
High	VEDDEEALK	[R].VEDDEEALK.[W]	0.00275518	0	2	Ghir_A10G006340.1	Ghir_A10G006340.1 [45-53]	0	9	0	38.1169		92515.601830061	1172465.4311861		529353.408639048	539670.340494822	734605.738272195	69660.78125	379568.96875		212941.703125	364481.8125	320292.53125
High	VEDALNATK	[R].VEDALNATK.[A]	0.00508563	0	13	Ghir_A05G013530.2; Ghir_D10G021420.1	Ghir_A05G013530.2 [459-467]; Ghir_D10G021420.1 [457-465]	0	9	0	44.1238		436525.210276299	1276118.37862291	732949.5625	1045014.04952305	574905.159706177	793149.223380985	328687.125	413125.1328125	732949.5625	420375.25	388278.65625	345817.84375
High	VENTEAEGFDQINGSTENADDGKISPSK	[K].VENTEAEGFDQINGSTENADDGKISPSK.[Q]	5.54309E-12	0	3	Ghir_A08G023210.1	Ghir_A08G023210.1 [793-820]	1	28	0	60.9486	1xPhospho [S]	512916.088656688		1362428.375				386206.59375		1362428.375
High	VEATSPNLEK	[K].VEATSPNLEK.[N]	1.94846E-05	0	10	Ghir_A09G022910.1	Ghir_A09G022910.1 [417-426]	0	10	0	33.2856	1xPhospho [T/S]	5209331.95805336	7885007.43842672	6296561.5	6764891.78517981	7296844.04836688	7588996.54024296	3922431.75	2552658.75	6296561.5	2721296.5	4928132.5	3308848.25
High	VEPLVNMGQITR	[R].VEPLVNMGQITR.[V]	6.82458E-05	0	1	Ghir_A13G002370.2	Ghir_A13G002370.2 [143-154]	0	12	0	80.4220
High	VEPYGASGTSPK	[K].VEPYGASGTSPK.[S]	3.47332E-05	0	27	Ghir_D02G010140.1	Ghir_D02G010140.1 [199-210]	0	12	2	34.1802	1xPhospho [T/S/Y]	8054029.63687247	8983146.14112676	9714635.59375	10155601.4562727	11271472.8169673	10239579.723957	6064382.5	2908165.5	9714635.59375	4085269	7612511.8125	4464518.5
High	VEVDEPASFNVK	[R].VEVDEPASFNVK.[E]	5.12712E-05	0	10	Ghir_D12G015700.1	Ghir_D12G015700.1 [107-118]	0	12	0	67.6932	1xPhospho [S8]	887802.731744961	339360.623836581	839724.375	313955.414863713	653415.935794813	775029.222391254	668482.1875	109863.1640625	839724.375	126294.078125	441303.15625	337917.4140625
High	VEVAEPANFNVK	[R].VEVAEPANFNVK.[E]	3.3898E-05	0	3	Ghir_A03G015540.2	Ghir_A03G015540.2 [107-118]	0	12	0	66.4064
High	VETSLKESSR	[R].VETSLKESSR.[D]	0.00289237	0	4	Ghir_A09G013770.1	Ghir_A09G013770.1 [82-91]	1	10	0	26.2038	1xPhospho [T3]	248998.738013718		222249.609375		320519.67980909		187486.71875		222249.609375		216472.140625
High	VETEAPAPVEVK	[K].VETEAPAPVEVK.[E]	3.00138E-05	0	6	Ghir_D13G013130.1; Ghir_A13G012560.1	Ghir_D13G013130.1 [134-145]; Ghir_A13G012560.1 [134-145]	0	12	0	55.6822		1379631.65709489	3405973.1439314	2320531.5	2461466.82670223	1228492.94355142	2231126.54184928	1038810.9375	1102635.25	2320531.5	990168.25	829697.875	972784.625
High	VETASINPIDWK	[K].VETASINPIDWK.[L]	0.00011658	0	1	Ghir_A07G021390.1	Ghir_A07G021390.1 [42-53]	0	12	0	82.9674				53232.58203125						53232.58203125
High	VESPPTLK	[K].VESPPTLK.[N]	0.0023101	0	18	Ghir_D01G008730.2	Ghir_D01G008730.2 [580-587]	0	8	0	46.1576	1xPhospho [S3]	3821813.70329284	5145033.1190176	5236541.5	5425485.36525022	3318329.40389923	4252153.06492484	2877682.5	1665631.125	5236541.5	2182496.75	2241128.75	1853964.375
High	VESPLPSER	[K].VESPLPSER.[L]	0.00088942	0	17	Ghir_D10G002840.1	Ghir_D10G002840.1 [650-658]	0	9	0	39.4758	1xPhospho [S3]	4191861.66766323	4904266.14647877	4961270.5	5902519.85655353	6608090.38811996	5588881.99861134	3156314.75	1587686.25	4961270.5	2374392.25	4462963	2436786.25
High	VESLASSGIQSIPK	[R].VESLASSGIQSIPK.[E]	3.28045E-09	0	43	Ghir_D08G019350.1	Ghir_D08G019350.1 [9-22]	0	14	0	74.8037	1xPhospho [S3]	12141944.2324099	2186100.50939633	8125969	6654233.47060496	5592894.65249631	2866932.25597595	9142429	707718.875	8125969	2676782.25	3777321.5	1249999.75
High	VESLASSGIQSIPK	[R].VESLASSGIQSIPK.[E]	6.34402E-05	0	1	Ghir_D08G019350.1	Ghir_D08G019350.1 [9-22]	0	14	0	69.9059
High	VEQGSLTGESEAVNK	[R].VEQGSLTGESEAVNK.[T]	7.48644E-08	0	6	Ghir_D01G022680.1	Ghir_D01G022680.1 [199-213]	0	15	0	42.6374		1314896.2392411	2991338.47672888	1012064.9375	2742528.2066013	1879503.88577677	1329752.53933952	990067.59375	968403.1875	1012064.9375	1103230.125	1269376.75	579780.125
High	VEPLVNMGQITR	[R].VEPLVNMGQITR.[V]	0.00142919	0	2	Ghir_A13G002370.2	Ghir_A13G002370.2 [143-154]	0	12	0	61.3892	1xOxidation [M7]	159715.130112187		624839.9375				120259.5078125		624839.9375
High	VEAENITNSNEK	[K].VEAENITNSNEK.[E]	0.00139485	0	8	Ghir_D04G004250.4	Ghir_D04G004250.4 [576-587]	0	12	0	26.2515	1xPhospho [S9]	1279085.56763621	1657361.01077574	2144980.75	1571795.90322589	1778256.04867928	1494008.72535868	963103.5	536547	2144980.75	632282.5	1200996.125	651396.8125
High	VEAASINPIDWK	[K].VEAASINPIDWK.[I]	4.76608E-05	0	1	Ghir_D07G021550.1; Ghir_A07G021370.2	Ghir_D07G021550.1 [40-51]; Ghir_A07G021370.2 [40-51]	0	12	0	83.5051				97180.5625						97180.5625
High	VDEKPTPEQK	[K].VDEKPTPEQK.[E]	0.000475353	0	8	Ghir_A11G008120.4	Ghir_A11G008120.4 [58-67]	0	10	0	17.6615	1xPhospho [T6]	1990610.31188024	4224861.71235166	2035421.6875	850915.700909413	2548959.52818874	2359679.27236799	1498854.96875	1367738.75	2035421.6875	342295.78125	1721512.78125	1028834.390625
High	VDEDVTLLDATGK	[K].VDEDVTLLDATGK.[Y]	0.000130073	0	1	Ghir_A07G012710.1	Ghir_A07G012710.1 [87-99]	0	13	0	72.7807				142960.5						142960.5
High	VDEDIGGAQSSTIDDIK	[K].VDEDIGGAQSSTIDDIK.[RS]	5.38337E-10	0	1	Ghir_D05G038430.1	Ghir_D05G038430.1 [559-575]	0	17	0	62.9180
High	VDDTSSFISNEATR	[K].VDDTSSFISNEATR.[A]	7.46812E-07	0	12	Ghir_D01G009110.2	Ghir_D01G009110.2 [1021-1034]	0	14	0	58.4743	1xPhospho [S/T]	1564086.84437304	655382.333871933	1473653.75	1267492.95702569	1693316.28618291	1414939.14796478	1177698.78125	212170.6875	1473653.75	509871.296875	1143629.625	616922
High	VDDTNASSESLATR	[R].VDDTNASSESLATR.[D]	3.07558E-10	0	15	Ghir_A02G004190.1	Ghir_A02G004190.1 [33-46]	0	14	0	30.2390	1xPhospho [S]	1920370.80204736	2520744.0094969	1676613.984375	2939495.68106523	2707678.78548668	3441505.1944899	1445967.25	816054.9375	1676613.984375	1182463.75	1828708.375	1500517.015625
High	VDDKQPVSGDETENK	[K].VDDKQPVSGDETENK.[S]	0.000352818	0	4	Ghir_D05G005120.1	Ghir_D05G005120.1 [277-291]	1	15	0	22.0733	1xPhospho [S/T]	436909.525550965		680507.875	896736.611019287	986148.510445485	763845.120322278	328976.5		680507.875	360728.046875	666023.625	333041.078125
High	VCTSPQIGNATVMDK	[R].VCTSPQIGNATVMDK.[L]	1.77849E-05	0	2	Ghir_D13G005490.1	Ghir_D13G005490.1 [203-217]	0	15	0	60.8254	1xCarbamidomethyl [C2]; 1xPhospho [T/S]
High	VCGVTSEGETAR	[K].VCGVTSEGETAR.[C]	9.89176E-05	0	3	Ghir_A01G023060.2	Ghir_A01G023060.2 [266-277]	0	12	0	35.0554	1xCarbamidomethyl [C2]		999014.839831121	802523.8125	821238.85770826	380425.961084798	644323.013196099		323416.8125	802523.8125	330357.75	256931.5625	280928.71875
High	VAYALSQGLK	[K].VAYALSQGLK.[V]	4.11849E-05	0	3	Ghir_A10G022400.1; Ghir_A03G005080.1	Ghir_A10G022400.1 [114-123]; Ghir_A03G005080.1 [114-123]	0	10	0	64.9325		422443.085159022	184618.023253772	1779291.5	174053.484759049			318083.8125	59767.453125	1779291.5	70016.0703125
High	VAYALAQGLK	[K].VAYALAQGLK.[V]	7.25274E-05	0	1	Ghir_D10G024570.1	Ghir_D10G024570.1 [114-123]	0	10	0	69.2380				354025.21875						354025.21875
High	VAVVCGYGDVGK	[K].VAVVCGYGDVGK.[G]	8.44436E-05	0	4	Ghir_D10G014740.1	Ghir_D10G014740.1 [202-213]	0	12	0	63.1191	1xCarbamidomethyl [C5]	1710541.4685271	428400.234742604	2929998.25	462467.189005726	212091.564759772	443673.480127769	1287973.625	138688.46875	2929998.25	186035.546875	143242.109375	193444.3125
High	VAVNNELGQESDNEGEAK	[K].VAVNNELGQESDNEGEAK.[V]	3.24076E-09	0	15	Ghir_A05G013160.2	Ghir_A05G013160.2 [696-713]	0	18	0	43.0861	1xPhospho [S11]	2079300.69014276	1097188.56433675	1755671	1756132.79166252	2553087.72183734	2096548.84447969	1565635.5	355199.15625	1755671	706435.25	1724300.875	914107.9375
High	VAVDAEEGR	[K].VAVDAEEGR.[R]	0.00426554	0	5	Ghir_A02G005360.1	Ghir_A02G005360.1 [18-26]	0	9	2	29.1549		1423872.69512661	1434233.0388872	1636053.8125	1047256.64896112	1196316.45513946	1092887.19403748	1072122.78125	464312.5	1636053.8125	421277.375	807966.5625	476505.40625
High	VATPSPSQSSR	[R].VATPSPSQSSR.[F]	0.00126555	0	21	Ghir_A08G015140.1	Ghir_A08G015140.1 [89-99]	0	11	0	21.9396	1xPhospho [S/T]	2557859.20075791	3310594.23361173	2814913.9375	4055421.87765953	3475386.4916992	4381546.55933242	1925972.125	1071757.6875	2814913.9375	1631364.65625	2347201.75	1910380.71875
High	VDLSDAAQK	[K].VDLSDAAQK.[E]	0.00104178	0	4	Ghir_A12G004540.1	Ghir_A12G004540.1 [388-396]	0	9	1	36.5950		1244883.70783556	2917084.86922324	1515446.3125	405595.021071961	1091539.74099895	2116453.74409399	937350.78125	944364.640625	1515446.3125	163157.71875	737202.609375	922786.59375
High	VEAAPAVASPK	[K].VEAAPAVASPK.[S]	1.50356E-06	0	11	Ghir_A13G005940.3	Ghir_A13G005940.3 [12-22]	0	11	0	40.3065	1xPhospho [S9]	3029898.46263174	3970328.49656733	4324438.5	3957499.411764	4685785.69560856	5208780.60377506	2281400	1285337.25	4324438.5	1591973.625	3164679.5	2271059.75
High	VEAAMVNAR	[R].VEAAMVNAR.[I]	0.00705309	0	4	Ghir_A07G018860.1	Ghir_A07G018860.1 [308-316]	0	9	0	28.6328	1xOxidation [M5]	308840.257768112	647979.932626571	388680.28125	405382.281756416	426289.679382689	464935.406560189	232545.140625	209774.265625	388680.28125	163072.140625	287906.9375	202714.640625
High	VDTYSNVSTK	[K].VDTYSNVSTK.[V]	9.08401E-05	0	4	Ghir_A08G008970.1	Ghir_A08G008970.1 [70-79]	0	10	0	29.8069		376144.424806853	900211.164806459	487361.78125	421346.275729797	384564.727506563		283222.65625	291430.53125	487361.78125	169493.9375	259726.796875
High	VDSSSGNQGVLGSR	[R].VDSSSGNQGVLGSR.[L]	1.54255E-09	0	39	Ghir_A05G025860.1	Ghir_A05G025860.1 [676-689]	0	14	0	38.9706	1xPhospho [S]	22096687.9825987	15085915.2552844	19215380	18393198.3798723	27562444.6966346	24335358.4129227	16637978	4883850	19215380	7398987	18615086	10610363
High	VDSSEFTR	[R].VDSSEFTR.[V]	0.00447762	0	20	Ghir_A09G018570.1	Ghir_A09G018570.1 [35-42]	0	8	0	38.1009	1xPhospho [S]	2389272.45757511	2904876.17525751	1884204.625	6815588.76430135	6646249.72430147	7499033.3348307	1799032.625	940412.25	1884204.625	2741690.25	4488735	3269623.75
High	VDSPDHVEESDLR	[R].VDSPDHVEESDLR.[H]	3.13596E-08	0	84	Ghir_D01G015100.1	Ghir_D01G015100.1 [392-404]	0	13	1	47.4319	1xPhospho [S3]	16903377.9457342	8254029.47937179	20336443.15625	8627278.29032812	18255153.6262368	13494318.0238099	12727610.15625	2672124.375	20336443.15625	3470474.171875	12329140.5546875	5883604.0234375
High	VDSNEQYAR	[R].VDSNEQYAR.[A]	0.00644096	0	5	Ghir_A07G001060.1	Ghir_A07G001060.1 [389-397]	0	9	0	18.9799	1xPhospho [S3]		435608.467206318	211000.703125	311172.674304239	236974.55169287	205689.833920641		141022.03125	211000.703125	125174.671875	160047.546875	89682.0078125
High	VPEHQGNLAPTTTPK	[K].VPEHQGNLAPTTTPK.[D]	4.60655E-06	0	30	Ghir_D03G004480.1; Ghir_A02G014790.1	Ghir_D03G004480.1 [379-393]; Ghir_A02G014790.1 [476-490]	0	15	0	43.4623	1xPhospho [T]	3443489.43062731	637987.552469755	4451673.5	1215897.28344665	2310512.53853554	2079350.47280294	2592818.5	206539.375	4451673.5	489116.03125	1560470.78125	906609.34375
High	VDSLSYDR	[R].VDSLSYDR.[K]	0.00262449	0	28	Ghir_A08G011770.1	Ghir_A08G011770.1 [30-37]	0	8	0	38.5826	1xPhospho [S3]	31927594.2285586	29670563.6502441	22532710	15963422.5253594	17711679.8751919	15801030.3358705	24040282	9605422	22532710	6421567	11962090	6889344.5
High	VDSIDLSSTADR	[R].VDSIDLSSTADR.[D]	0.000120181	0	2	Ghir_A11G019580.1	Ghir_A11G019580.1 [349-360]	0	12	0	57.3988	1xPhospho [S3]	788286.345755189		840154.34375	447371.359436533	540236.087967238	576611.506938932	593550.078125		840154.34375	179962.984375	364863.90625	251406.09375
High	VDSGLSLISPK	[K].VDSGLSLISPK.[E]	4.8013E-08	0	11	Ghir_A04G000570.1	Ghir_A04G000570.1 [50-60]	0	11	0	80.7976	1xPhospho [S9]	136379.068780644		134525.828125	51985.6843285333	179603.653810556	166168.466053002	102688.328125		134525.828125	20912.154296875	121300.46875	72450.453125
High	VDSEGVICGANFK	[R].VDSEGVICGANFK.[V]	3.59396E-09	0	66	Ghir_A01G005680.1	Ghir_A01G005680.1 [217-229]	0	13	0	69.0908	1xCarbamidomethyl [C8]; 1xPhospho [S3]	6632834.06493307	4781936.82163096	6373775.765625	2669357.06863842	4454587.04758036	2382369.00302275	4994275.4921875	1548083.875	6373775.765625	1073795.75	3008532.875	1038727.25
High	VDSDNNKGPDSDSPEATR	[R].VDSDNNKGPDSDSPEATR.[V]	0.000183997	0	1	Ghir_D11G000580.1	Ghir_D11G000580.1 [30-47]	1	18	0	22.2925	1xPhospho [S3]
High	VDQSALTGESLPVTK	[K].VDQSALTGESLPVTK.[N]	1.34757E-06	0	2	Ghir_D08G002600.1	Ghir_D08G002600.1 [178-192]	0	15	0	71.0329		472004.316575642		1069279.75				355401.5625		1069279.75
High	VDNNVLNQISPAVASDK	[K].VDNNVLNQISPAVASDK.[E]	1.24961E-05	0	1	Ghir_A05G035600.5; Ghir_A05G035590.5	Ghir_A05G035600.5 [450-466]; Ghir_A05G035590.5 [446-462]	0	17	0	72.6659	1xPhospho [S10]
High	VDISGVNVEK	[K].VDISGVNVEK.[FY]	0.000247909	0	2	Ghir_D04G009440.1	Ghir_D04G009440.1 [146-155]	0	10	0	58.8824		605251.90066279						455732
High	TVDQGGVAKASPK	[K].TVDQGGVAKASPK.[S]	4.68585E-08	0	29	Ghir_D06G009700.1	Ghir_D06G009700.1 [652-664]	1	13	0	26.3026	1xPhospho [S11]	21682976.8226987	10550579.6399297	19286801.109375	13037056.7870205	22122322.8684259	10124508.9242517	16326469	3415599.75	19286801.109375	5244385	14940944	4414346.9375
High	VPFFNADEETPNTPK	[K].VPFFNADEETPNTPK.[A]	0.00277197	0	1	Ghir_D03G009800.2	Ghir_D03G009800.2 [708-722]	0	15	0	80.3736	1xPhospho [T13]	36310.919566416		29501.341796875				27340.76171875		29501.341796875
High	VPFFNNDEETPNTPK	[K].VPFFNNDEETPNTPK.[A]	4.37175E-07	0	1	Ghir_A02G010140.3	Ghir_A02G010140.3 [712-726]	0	15	0	77.1073	1xPhospho [T13]	44571.4983270843		86505.09375				33560.66796875		86505.09375
High	VYGTEYSDILR	[K].VYGTEYSDILR.[IV]	0.00038889	0	1	Ghir_D05G003850.1	Ghir_D05G003850.1 [308-318]	0	11	0	75.4820
High	VYGPAFASPK	[K].VYGPAFASPK.[R]	6.79998E-06	0	22	Ghir_A11G016690.1	Ghir_A11G016690.1 [5-14]	0	10	0	63.2943	1xPhospho [S8]	2174753.48163841	1081114.78704934	2203574	1108514.46293812	1758361.46732409	1029287.94455743	1637507.875	349995.5	2203574	445919.40625	1187559.75	448775.75
High	VYGPAFASPK	[K].VYGPAFASPK.[R]	0.000342246	0	2	Ghir_A11G016690.1	Ghir_A11G016690.1 [5-14]	0	10	0	62.0630		477813.204599769		1278559.75		143873.290803281		359775.4375		1278559.75		97168.9453125
High	VYEVPALK	[R].VYEVPALK.[V]	0.00543622	0	6	Ghir_A08G004650.1	Ghir_A08G004650.1 [91-98]	0	8	0	71.3570		741697.685081018	393304.625643338	1262783.5	120764.772122806			558470.5625	127326.765625	1262783.5	48579.75
High	VWSSENNTK	[R].VWSSENNTK.[K]	0.00464355	0	17	Ghir_D12G028810.1	Ghir_D12G028810.1 [33-41]	0	9	0	30.2050	1xPhospho [S]	2114574.52394226	2044140.39735062	2681479.5	1637186.3056159	2450592.99156191	2094824.81442275	1592195.375	661761.3125	2681479.5	658586.9375	1655078.125	913356.25
High	VWPTAAPNAVK	[K].VWPTAAPNAVK.[S]	0.0061364	0	7	Ghir_A10G017400.1	Ghir_A10G017400.1 [30-40]	0	11	0	65.8669		5939745.79804725	2189170.5287508	15141534	2576720.03082823	1560253.14696361	1184410.79931544	4472406	708712.75	15141534	1036530.875	1053761.625	516410.25
High	VVYVSPPQPPSPVR	[KR].VVYVSPPQPPSPVR.[E]	2.24666E-06	0	40	Ghir_A11G002720.1	Ghir_A11G002720.1 [123-136]	0	14	0	73.8765	1xPhospho [S11]	1799922.70122397	933021.634672344	13123403.9375	1957585.34847565	1687068.47129953	789368.724487216	1355274.34375	302052.453125	13123403.9375	787473.078125	1139409.984375	344169.5234375
High	VVYVAPPRPPSPVR	[R].VVYVAPPRPPSPVR.[E]	0.00176805	0	10	Ghir_A08G026680.6	Ghir_A08G026680.6 [123-136]	0	14	0	71.9676	1xPhospho [S11]	79256.5056677783		2581269.5				59677.1787109375		2581269.5
High	VVTVASPTNNTAPVSSTFPSR	[R].VVTVASPTNNTAPVSSTFPSR.[F]	9.2978E-12	0	31	Ghir_A03G000590.1	Ghir_A03G000590.1 [223-243]	0	21	0	71.5312	1xPhospho [S/T]	1242732.57986566	372360.798001811	6278167	563622.655483702	1833072.52292244	964714.54713862	935731.0625	120546.5	6278167	226727.109375	1238018	420621.359375
High	VVTEHEDHDDDGSSSD	[K].VVTEHEDHDDDGSSSD.[-]	0.000101355	0	5	Ghir_A05G035220.1	Ghir_A05G035220.1 [233-248]	0	16	0	16.1486	1xPhospho [S/T]	704247.448149385		206343.09375			1854521.94498498	530271.9375		206343.09375			808582.75
High	VVTEHEDDDEGGSSSD	[K].VVTEHEDDDEGGSSSD.[-]	0.00176805	0	5	Ghir_D09G003780.1	Ghir_D09G003780.1 [233-248]	0	16	0	15.4230	1xPhospho [S]	313912.451593214	543926.412531717	51292.30859375	428117.266689394			236364.3125	176088.421875	51292.30859375	172217.6875
High	VYSAPEISR	[R].VYSAPEISR.[RK]	0.00210884	0	8	Ghir_D11G034930.2	Ghir_D11G034930.2 [103-111]	0	9	1	53.9172	1xPhospho [S3]	3338866.03002243	2361409.5802706	3070920.25	2053614.36843092	2303990.5950106	2389506.94903466	2514041	764472.6875	3070920.25	826102.4375	1556066	1041839.4375
High	WDETPTPGR	[R].WDETPTPGR.[L]	0.00384751	0	4	Ghir_A12G001560.2	Ghir_A12G001560.2 [241-249]	0	9	0	39.4524	1xPhospho [T6]	794150.909690868	583276.6491328	610162.3125	584907.190987966	741446.649681738	716713.568850747	597965.875	188827.5	610162.3125	235289.1875	500757.21875	312491.4375
High	YAPTTSPLSIEK	[R].YAPTTSPLSIEK.[D]	0.0021739	0	4	Ghir_A12G024110.1	Ghir_A12G024110.1 [215-226]	0	12	0	67.4210		344044.304728054		722462.375				259052.46875		722462.375
High	YAGETADGEGSPDTR	[R].YAGETADGEGSPDTR.[E]	0.00556959	0	2	Ghir_D08G024810.1	Ghir_D08G024810.1 [243-257]	0	15	0	22.5039	1xPhospho [S11]	894798.929853069	1693669.55938572	660305.3125	1407231.92423126	778093.639732885	806491.14036231	673750.0625	548301.375	660305.3125	566083.75	525507.8125	351635
High	YAEDLESGFTSDVESK	[K].YAEDLESGFTSDVESK.[Y]	7.65213E-07	0	20	Ghir_A09G005290.1	Ghir_A09G005290.1 [572-587]	0	16	0	73.5270	1xPhospho [T/S]	94828.6734502539		735197.65625	57990.4767951569	431234.359487353		71402.4375		735197.65625	23327.6875	291246.46875
High	YADLLSSPK	[KR].YADLLSSPK.[K]	0.0043176	0	1	Ghir_A08G002910.1	Ghir_A08G002910.1 [410-418]	0	9	0	63.8514
High	YADDNSPPNR	[R].YADDNSPPNR.[R]	0.000428648	0	5	Ghir_A05G000330.1	Ghir_A05G000330.1 [502-511]	0	10	0	15.4282	1xPhospho [S6]	694344.647887283	642015.963446694	263856.125	509624.041423221	211545.944886154	146287.863694429	522815.5	207843.515625	263856.125	205005.21875	142873.609375	63782.390625
High	WSSQPLANLDAK	[R].WSSQPLANLDAK.[H]	0.00177883	0	2	Ghir_A01G003340.1	Ghir_A01G003340.1 [138-149]	0	12	0	80.3283	1xPhospho [S3]	32601.5145532311		44544.44140625				24547.71875		44544.44140625
High	WMSTSSSEK	[R].WMSTSSSEK.[T]	0.00160418	0	9	Ghir_D06G000360.1; Ghir_A06G000510.1	Ghir_D06G000360.1 [259-267]; Ghir_A06G000510.1 [259-267]	0	9	0	19.2963	1xPhospho [S3]; 1xOxidation [M2]	691821.572456095	1106187.41618876	475774.8125	1328951.77994152	495210.927078571	655583.89530991	520915.71875	358112.40625	475774.8125	534594.1875	334454.875	285838.53125
High	WLDDGNDNEGSSGTVEK	[K].WLDDGNDNEGSSGTVEK.[N]	0.00169439	0	2	Ghir_D05G023780.1	Ghir_D05G023780.1 [81-97]	0	17	0	52.1894	1xPhospho [S]
High	WFASLPASTQPNR	[R].WFASLPASTQPNR.[L]	0.000246406	0	10	Ghir_A13G008600.1	Ghir_A13G008600.1 [146-158]	0	13	0	82.5844	1xPhospho [T/S]	31454.3920809571		156726.8046875				23683.978515625		156726.8046875
High	WDSTASEVGR	[R].WDSTASEVGR.[E]	0.000441887	0	1	Ghir_A05G014380.1	Ghir_A05G014380.1 [24-33]	0	10	0	43.1015	1xPhospho [S3]	447829.972739074	848233.296873327	315332.84375	497207.24345376	321294.777444174	212346.851950421	337199.1875	274603.4375	315332.84375	200010.34375	216995.625	92584.5078125
High	WDSTASEEGR	[R].WDSTASEEGR.[E]	0.00418861	0	2			0	10	0	27.3603	1xPhospho [S3]
High	WDSTASEDAR	[R].WDSTASEDAR.[E]	0.000154234	0	25	Ghir_A10G005310.1	Ghir_A10G005310.1 [24-33]	0	10	1	31.2443	1xPhospho [S/T]	4147019.60785505	5500498.91631173	3658809.25	5021002.24405899	4520171.57896382	4953501.95233651	3122550.359375	1780708.109375	3658809.25	2019786.3125	3052827.265625	2159756.71875
High	WDPDSDMEVDEK	[R].WDPDSDMEVDEK.[R]	6.19148E-05	0	5	Ghir_D01G001410.1	Ghir_D01G001410.1 [412-423]	0	12	0	47.1390	1xPhospho [S5]; 1xOxidation [M7]	844730.950109918	712184.255925296	514281.4375	995528.561957447	1287117.37440575	883761.502385817	636050.75	230559.5	514281.4375	400468.84375	869291.5625	385325.34375
High	WDATPTPGR	[R].WDATPTPGR.[V]	0.00517895	0	10	Ghir_A12G001560.2	Ghir_A12G001560.2 [219-227]	0	9	0	40.1997	1xPhospho [T]	2442328.46782743	1296028.8837363	1965793.46875	1909070.33595092	2470601.74498613	2329594.0017866	1838981.8125	419570.875	1965793.46875	767957.0625	1668591.609375	1015717.03125
High	YDDVFAVSGSSPK	[K].YDDVFAVSGSSPK.[H]	2.78343E-09	0	52	Ghir_A07G021030.1	Ghir_A07G021030.1 [121-133]	0	13	0	72.3163	1xPhospho [S]	1080369.25396869	904369.359490545	2610696.5	461273.448384103	1808055.62961941	1125567.0746661	813477.5625	292776.6875	2610696.5	185555.34375	1221122.125	490754.03125
High	VVSVGDGIAR	[R].VVSVGDGIAR.[V]	0.000523948	0	12	Ghir_D04G010580.1	Ghir_D04G010580.1 [213-222]	0	10	0	55.7882		5883687.89537413	3470655.91493892	10269711	3266067.81525263	1784551.22125776	2621896.36713018	4430196.5	1123575.375	10269711	1313833.125	1205247.75	1143162.625
High	VVEVNEELSGSPAK	[K].VVEVNEELSGSPAK.[V]	3.94211E-07	0	3	Ghir_A12G004730.1	Ghir_A12G004730.1 [100-113]	0	14	0	55.9212	1xPhospho [S11]	452188.340369076		3507786.75	453937.224172762	799088.159659613	1397517.22720067	340480.875		3507786.75	182604.21875	539687.0625	609325.9375
High	VVEVNDELSGSPAK	[K].VVEVNDELSGSPAK.[V]	4.05907E-09	0	4	Ghir_D12G004680.1	Ghir_D12G004680.1 [100-113]	0	14	0	55.6300	1xPhospho [S11]	3914573.63169114	1798343.66665294	4321848.5	1333078.85274693	983717.651754813	2416246.68818748	2947527.25	582188.125	4321848.5	536254.375	664381.875	1053498.125
High	VVEVNDELSGSPAK	[K].VVEVNDELSGSPAK.[V]	3.92781E-08	0	2	Ghir_D12G004680.1	Ghir_D12G004680.1 [100-113]	0	14	0	56.0064		485246.675465316		890156				365372.5625		890156
High	VVEVNALAK	[K].VVEVNALAK.[A]	0.00113435	0	5	Ghir_D13G010950.1; Ghir_A11G032730.2; Ghir_A13G017290.3; Ghir_A08G022790.2	Ghir_D13G010950.1 [358-366]; Ghir_A11G032730.2 [358-366]; Ghir_A13G017290.3 [362-370]; Ghir_A08G022790.2 [358-366]	0	9	0	58.3216		1294814.60406335		3222449.75	612780.780085749	124054.338322201	371946.583586457	974946.875		3222449.75	246501.828125	83783.6484375	162170.953125
High	VVETQASLER	[K].VVETQASLER.[Q]	0.0015848	0	4	Ghir_A11G014820.2	Ghir_A11G014820.2 [638-647]	0	10	0	35.7703	1xPhospho [S7]	806418.701487699	1031714.15615385	781117.8125	1028376.80184211	756150.068820083	1626205.43501349	607203.0625	334002.75	781117.8125	413682.625	510687.59375	709035.375
High	VVEGPPSSAAGNPDEIAK	[K].VVEGPPSSAAGNPDEIAK.[L]	1.06811E-08	0	3	Ghir_D10G001380.1	Ghir_D10G001380.1 [51-68]	0	18	0	57.5415		453232.092511904	674133.931776641	755351.0625				341266.78125	218241.25	755351.0625
High	VVDSDAADSSEIDPK	[R].VVDSDAADSSEIDPK.[S]	2.6158E-06	0	9	Ghir_A07G003590.1	Ghir_A07G003590.1 [1382-1396]	0	15	0	40.7140	1xPhospho [S]	2562326.38854452	2804401.67376427	2449897.25	3200970.28385754	3241160.09756771	2757574.24997305	1929335.75	907885.0625	2449897.25	1287646.5	2189010.25	1202319
High	VVDIVDTFR	[K].VVDIVDTFR.[L]	0.00161396	0	1	Ghir_A13G011500.2	Ghir_A13G011500.2 [67-75]	0	9	0	83.8522
High	VVDLLAPYQR	[K].VVDLLAPYQR.[G]	0.00408819	0	1	Ghir_D04G014960.1	Ghir_D04G014960.1 [215-224]	0	10	0	83.3100				70964.5390625						70964.5390625
High	VVDALGVPIDGR	[R].VVDALGVPIDGR.[G]	4.00492E-06	0	4	Ghir_D04G010580.1	Ghir_D04G010580.1 [289-300]	0	12	0	78.8813		98810.3415564432		720768.9375	67276.8227279957			74400.484375		720768.9375	27063.283203125
High	VVAVGPGAR	[K].VVAVGPGAR.[D]	0.00187885	0	7	Ghir_D09G011190.1	Ghir_D09G011190.1 [41-49]	0	9	0	42.5537		438404.993401079	1557057.94540291	940145.29296875	905653.445230163	583889.14813234	604551.971315682	330102.53125	504075.3125	940145.29296875	364315	394346.25	263588.3046875
High	VVAVGPGAQDR	[K].VVAVGPGAQDR.[D]	3.47332E-05	0	8	Ghir_A09G011590.1	Ghir_A09G011590.1 [41-51]	0	11	1	42.5991		1031194.08094137	1089641.1277474	1367870.125	955683.035832495	574151.138211903	716915.472595255	776450.5	352755.78125	1367870.125	384440.28125	387769.40625	312579.46875
High	VVASSLACLTDSK	[K].VVASSLACLTDSK.[S]	2.46138E-06	0	1	Ghir_D04G007820.1	Ghir_D04G007820.1 [437-449]	0	13	0	70.6326	1xCarbamidomethyl [C8]
High	VVAQEADGSVK	[K].VVAQEADGSVK.[F]	4.45751E-05	0	6	Ghir_D09G013610.3	Ghir_D09G013610.3 [372-382]	0	11	0	34.5099		399749.84922818	982124.810384815	306666.875	665180.567104703	414014.75914757	577923.952951554	300996.65625	317948.90625	306666.875	267580.5625	279616.71875	251978.328125
High	VVAIIAEGVPESDTK	[R].VVAIIAEGVPESDTK.[Q]	8.9638E-07	0	2	Ghir_A10G017630.1	Ghir_A10G017630.1 [106-120]	0	15	0	75.9283				119591.796875						119591.796875
High	VVAEDLHSDEDSEGR	[R].VVAEDLHSDEDSEGR.[Q]	7.66179E-10	0	12	Ghir_D09G001340.1	Ghir_D09G001340.1 [123-137]	0	15	0	36.9960	1xPhospho [S8]	1942346.24827244		1531748.0625		1147291.82469381	472862.637098348	1462513.9375		1531748.0625		774856.375	206170.9609375
High	VVEVSTSK	[K].VVEVSTSK.[T]	0.00377809	0	11	Ghir_A09G025770.1	Ghir_A09G025770.1 [42-49]	0	8	0	28.9809		1063284.6553924	2286903.40372832	863893.25	2181511.67570706	1655109.38408976	1455794.37424962	800613.5	740352.375	863893.25	877551.375	1117825.5	634735.125
High	VVSSPGDEPEPADAK	[K].VVSSPGDEPEPADAK.[L]	3.18592E-07	0	15	Ghir_D13G010480.1	Ghir_D13G010480.1 [146-160]	0	15	0	32.6414	1xPhospho [S]	1560646.39261019	2305508.85620155	1610777.125	2146892.1489377	2150821.14135083	2784186.26726832	1175108.25	746375.625	1610777.125	863625.0625	1452618.625	1213922
High	VVFSSGESR	[R].VVFSSGESR.[G]	0.00709589	0	4	Ghir_A07G014900.2	Ghir_A07G014900.2 [102-110]	0	9	0	39.6174	1xPhospho [S]	1001250.79545777		696740.5		691537.469106854	681392.454679756	753904.328125		696740.5		467049.625	297091.21875
High	VVGGESGDEALDEEAGGSR	[R].VVGGESGDEALDEEAGGSR.[E]	2.86963E-14	0	41	Ghir_D06G019060.1	Ghir_D06G019060.1 [1069-1087]	0	19	0	49.4039	1xPhospho [S6]	20179829.6395498	21367286.82858	16387249.75	23714376.3031146	22940182.258076	22419898.9505697	15194655.5	6917354.5	16387249.75	9539524.25	15493308.75	9775211.125
High	VVSINDYEDVPVNDEK	[K].VVSINDYEDVPVNDEK.[A]	5.38977E-08	0	1	Ghir_A01G010900.1	Ghir_A01G010900.1 [242-257]	0	16	0	71.2892		87114.2498577253		1077106.75				65593.765625		1077106.75
High	VVPVASPTNNTAPVSSTFPSR	[R].VVPVASPTNNTAPVSSTFPSR.[F]	1.95093E-08	0	25	Ghir_D03G018570.1	Ghir_D03G018570.1 [223-243]	0	21	0	73.6129	1xPhospho [T/S]	565123.285086383	526131.782441605	5219249.75	1046009.15058658	1240697.62540728	722326.664964035	425516.65625	170327.6640625	5219249.75	420775.546875	837940.65625	314938.78125
High	VVPQVGSLEEAK	[K].VVPQVGSLEEAK.[NK]	8.14162E-05	0	2	Ghir_A12G001530.1	Ghir_A12G001530.1 [113-124]	0	12	0	63.4656		462725.219331649		1007220.5625	375713.867335887			348414.75		1007220.5625	151137.5
High	VVNDGVTIAR	[K].VVNDGVTIAR.[A]	0.000194354	0	3	Ghir_A05G010840.1; Ghir_A13G024480.1	Ghir_A05G010840.1 [93-102]; Ghir_A13G024480.1 [93-102]	0	10	0	51.7114		943221.409379159	228280.056862479	1498856.375		225099.661700065	120736.745933495	710210.375	73902.4140625	1498856.375		152027.5	52641.94921875
High	VVLIGDSGVGK	[K].VVLIGDSGVGK.[S]	0.00577576	0	2	Ghir_A10G003210.2; Ghir_D12G004510.1; Ghir_D05G015600.1	Ghir_A10G003210.2 [16-26]; Ghir_D12G004510.1 [15-25]; Ghir_D05G015600.1 [16-26]	0	11	0	67.6669
High	VVILGDGNPK	[K].VVILGDGNPK.[AG]	0.00157519	0	5	Ghir_D01G011230.1	Ghir_D01G011230.1 [176-185]	0	10	0	60.1335		703991.874341459		1208834.5	392503.338018041	183170.83112922		530079.5		1208834.5	157891.359375	123709.6640625
High	VVIDDDTGDEMEEDK	[R].VVIDDDTGDEMEEDK.[I]	0.000320091	0	3	Ghir_D04G015130.2	Ghir_D04G015130.2 [137-151]	0	15	0	37.4029	1xPhospho [T7]; 1xOxidation [M11]	400366.081754989	537302.086088479	309807.0625	948435.760504227	741034.242122922	612648.709257377	301460.65625	173943.890625	309807.0625	381524.9375	500478.6875	267118.53125
High	VVIDDDTGDEMEEDK	[R].VVIDDDTGDEMEEDK.[I]	4.76608E-05	0	1	Ghir_D04G015130.2	Ghir_D04G015130.2 [137-151]	0	15	0	50.2799	1xPhospho [T7]			165726.859375	573786.677330659	420039.805469085	523714.087670968			165726.859375	230815.765625	283685.90625	228342.5
High	VVGVDTSGNGVK	[K].VVGVDTSGNGVK.[L]	0.000778033	0	5	Ghir_A02G005770.1	Ghir_A02G005770.1 [280-291]	0	12	0	41.0558		453403.913811809	512588.015208774	577833.1796875	274366.578124697	201450.126410537	330500.733302118	341396.15625	165943.0625	577833.1796875	110368.7734375	136055.109375	144100.3125
High	VVGVDTSGNDVK	[K].VVGVDTSGNDVK.[L]	5.67924E-07	0	5	Ghir_D02G006100.1	Ghir_D02G006100.1 [280-291]	0	12	0	42.1821		1282301.19911366	1565207.14594195	1029746.375	1259392.51042375	898010.819527708	1037778.86784483	965524.75	506713.5	1029746.375	506612.75	606497.3125	452477.84375
High	VVGTQAPVQLGSLR	[K].VVGTQAPVQLGSLR.[A]	1.31996E-05	0	11	Ghir_A13G010890.1	Ghir_A13G010890.1 [357-370]	0	14	0	78.6967	1xPhospho [S12]	156577.491342091		425419.96875	38496.1225303055			117896.983398438		425419.96875	15485.7412109375
High	VVGTQAPVQLGSLR	[K].VVGTQAPVQLGSLR.[A]	1.94139E-06	0	2	Ghir_A13G010890.1	Ghir_A13G010890.1 [357-370]	0	14	0	75.3476
High	VVGSEFVQK	[R].VVGSEFVQK.[Y]	0.00401445	0	4	Ghir_A09G017960.1	Ghir_A09G017960.1 [232-240]	0	9	0	53.4108		459018.278543025	446950.231105939	959086.125	338064.291038269		175789.390915097	345623.5625	144693.765625	959086.125	135992.296875		76645.234375
High	VVGAFLEGGSAEENQAIAK	[K].VVGAFLEGGSAEENQAIAK.[V]	1.63738E-11	0	1	Ghir_D09G014420.1; Ghir_A09G014700.1	Ghir_D09G014420.1 [393-411]; Ghir_A09G014700.1 [391-409]	0	19	0	75.7492				194808.984375						194808.984375
High	VVADDLHSDDESEGHQSTAR	[K].VVADDLHSDDESEGHQSTAR.[L]	1.17305E-09	0	9	Ghir_A09G001400.1	Ghir_A09G001400.1 [123-142]	0	20	0	41.0207	1xPhospho [S]	518060.683993308		416810.8125				390080.28125		416810.8125
High	YDEMVEAMK	[R].YDEMVEAMK.[SN]	0.00157519	0	2	Ghir_A05G023060.1	Ghir_A05G023060.1 [21-29]	0	9	0	59.1480		167859.314468125		383944.53125			186341.226785217	126391.7734375		383944.53125			81245.8984375
High	YDEMVEAMK	[R].YDEMVEAMK.[SN]	0.000782779	0	8	Ghir_A05G023060.1	Ghir_A05G023060.1 [21-29]	0	9	0	29.5563	2xOxidation [M4; M8]	525795.838199195	1370842.50624902	628774.9375	1104654.70288962	947139.835865052	1293316.69001115	395904.5625	443790.71875	628774.9375	444366.75	639678	563893.875
High	YSPSEDGGSVFK	[R].YSPSEDGGSVFK.[A]	0.00213463	0	18	Ghir_A10G002510.1	Ghir_A10G002510.1 [999-1010]	0	12	0	58.9591	1xPhospho [S/Y]	1201979.97075204	693816.45870457	981926.0625	793529.221988405	1195949.25370484	942715.962315695	905045.875	224613.1875	981926.0625	319211.0625	807718.5625	411029.84375
High	YSNSSISPR	[R].YSNSSISPR.[Q]	0.000320091	0	14	Ghir_A09G008740.1	Ghir_A09G008740.1 [30-38]	0	9	0	28.6779	1xPhospho [S/Y]	2143652.74728466	3225661.24658611	1943550.75	2468046.36393052	1749530.68000051	2743013.88653924	1614090.1875	1044261.84375	1943550.75	992814.984375	1181595.625	1195970.59375
High	YSLDSSPQDER	[R].YSLDSSPQDER.[I]	0.000797193	0	4	Ghir_A05G022520.4	Ghir_A05G022520.4 [90-100]	0	11	0	39.6175	1xPhospho [S]	200419.647938064		301017.3125		367005.456585689		150908.484375		301017.3125		247867.640625
High	YSGSAAEATK	[K].YSGSAAEATK.[F]	0.000413283	0	12	Ghir_A03G013420.3	Ghir_A03G013420.3 [12-21]	0	10	0	16.1306	1xPhospho [S4]	944878.530360464	1319285.12015176	411164.28125	876288.894177445	220562.114335222	220613.007704001	711458.125	427099.75	411164.28125	352502.59375	148962.9375	96188.6015625
High	YSFPSASEELR	[R].YSFPSASEELR.[S]	0.00617367	0	12	Ghir_D07G011370.1	Ghir_D07G011370.1 [108-118]	0	11	0	76.0422	1xPhospho [Y/S]	168115.241049252		153600.078125	200298.299396594	246140.197481976	112834.027671027	126584.4765625		153600.078125	80573.5078125	166237.828125	49196.31640625
High	YSEVASEQCR	[K].YSEVASEQCR.[Y]	0.00257709	0	2	Ghir_A10G019910.2	Ghir_A10G019910.2 [774-783]	0	10	0	20.9657	1xCarbamidomethyl [C9]; 1xPhospho [S6]	353201.466952936	711568.833072999	405372	650366.693842163	320815.277889365	273782.498897472	265947.46875	230360.265625	405372	261621.421875	216671.78125	119370.8203125
High	YSETLSNAANGGASPPSSSSVPHAAAR	[R].YSETLSNAANGGASPPSSSSVPHAAAR.[Q]	9.29849E-17	0	3	Ghir_A03G002600.1	Ghir_A03G002600.1 [606-632]	0	27	0	54.8947	1xPhospho [S14]	1153507.60494515		5434903		202361.420797486		868548		5434903		136670.578125
High	YSEGMPGNR	[K].YSEGMPGNR.[Y]	0.00478648	0	7	Ghir_A09G021540.1	Ghir_A09G021540.1 [59-67]	0	9	0	20.0656	1xOxidation [M5]	577937.003786343	1161990.7421466	574789.5625	929228.472737046	862118.730107334	740116.269863513	435164.90625	376177.9375	574789.5625	373798.46875	582256.5625	322695.15625
High	YSDSSVQSDMK	[R].YSDSSVQSDMK.[L]	8.41398E-06	0	7	Ghir_A06G018020.1	Ghir_A06G018020.1 [81-91]	0	11	0	21.7060	1xOxidation [M10]	594216.158892282	1567908.71277862	718511.875	1352475.14718007	998781.887020573	1307871.6779459	447422.5	507588.09375	718511.875	544056.875	674555.9375	570239.9375
High	YSDSSVQSDMK	[R].YSDSSVQSDMK.[L]	2.00865E-05	0	3	Ghir_A06G018020.1	Ghir_A06G018020.1 [81-91]	0	11	0	39.8437		1965664.10028144	3428129.04231952	2327990.0625	4035615.48614889	2687616.52041185	3981043.73003413	1480071.40625	1109807.90625	2327990.0625	1623397.1875	1815158.75	1735759.0703125
High	YSAEGESEEAK	[K].YSAEGESEEAK.[K]	1.42861E-05	0	3	Ghir_A05G033850.1	Ghir_A05G033850.1 [374-384]	0	11	1	22.2598		316244.074933469	1373972.37379868	607124.3828125	2461413.30200315	1396685.86830558	1712794.83387216	238119.9375	444803.96875	607124.3828125	990146.71875	943291.78125	746788.875
High	YQVESPPMNK	[R].YQVESPPMNK.[R]	0.00478648	0	2	Ghir_D06G013280.1	Ghir_D06G013280.1 [107-116]	0	10	0	30.2626	1xPhospho [S5]; 1xOxidation [M8]	336591.514341951	502109.802848114	448026.8125	542648.120431758	515200.085012934	417977.519544796	253440.796875	162550.890625	448026.8125	218289.734375	347955.125	182240.71875
High	YQVCSPDSLSK	[K].YQVCSPDSLSK.[L]	0.0047002	0	7	Ghir_A11G006580.1	Ghir_A11G006580.1 [225-235]	0	11	0	52.1990	1xCarbamidomethyl [C4]	761990.195627079	625665.146933167	1202132.875		644422.415678185		573750.0625	202550.171875	1202132.875		435229.125
High	YQGEEVNMTLAR	[R].YQGEEVNMTLAR.[S]	6.75872E-06	0	2	Ghir_A11G021450.1	Ghir_A11G021450.1 [158-169]	0	12	0	48.3414	1xOxidation [M8]	458392.915415738		751782.875		216553.46011534		345152.6875		751782.875		146255.578125
High	YQDLDPTFSGTR	[R].YQDLDPTFSGTR.[E]	0.000508251	0	1	Ghir_A11G007200.1	Ghir_A11G007200.1 [219-230]	0	12	0	63.7352
High	YPSSDGTTEIGGIIR	[R].YPSSDGTTEIGGIIR.[H]	0.000268315	0	5	Ghir_A11G030910.2	Ghir_A11G030910.2 [12-26]	0	15	0	81.7847	1xPhospho [S]	54670.6480021936		49584.21484375				41164.94921875		49584.21484375
High	YSPSLAYSPSSPR	[K].YSPSLAYSPSSPR.[L]	2.02587E-06	0	8	Ghir_A11G018130.1	Ghir_A11G018130.1 [1747-1759]	0	13	0	61.5790	1xPhospho [S/Y]	1210898.99031536		1460892.625	468048.401259017	553314.816584692	376099.550809751	911761.5625		1460892.625	188280.6875	373697	163981.671875
High	YSSDPESEAQLK	[K].YSSDPESEAQLK.[SL]	0.00357725	0	1	Ghir_A13G020970.1	Ghir_A13G020970.1 [225-236]	0	12	0	45.3894
High	YSSGSIDSEGGR	[R].YSSGSIDSEGGR.[K]	0.00115523	0	2	Ghir_D08G021000.1; Ghir_A08G020160.1	Ghir_D08G021000.1 [1066-1077]; Ghir_A08G020160.1 [1066-1077]	0	12	0	22.8101	1xPhospho [S3]	278450.278407485		204815.28125	283701.841087939	230204.992432375	300284.443890429	209662.625		204815.28125	114124.046875	155475.53125	130925.828125
High	YYDDEDAELNSDSER	[K].YYDDEDAELNSDSER.[I]	2.859E-10	0	8	Ghir_A08G023840.1	Ghir_A08G023840.1 [387-401]	0	15	0	42.9599	1xPhospho [S11]	747112.214169953		955221.0625	652625.257468412	1437453.32485821	796275.18359148	562547.5		955221.0625	262529.96875	970825.25	347180.78125
High	YVSVTSPVKK	[K].YVSVTSPVKK.[H]	0.00208336	0	21	Ghir_A03G003370.1	Ghir_A03G003370.1 [28-37]	1	10	0	46.0339	1xPhospho [S/T]	6813339.3648201	1137793.73071452	8988320.8125	1652088.38975768	3424039.69159639	2135257.31146189	5130189.21875	368344.5	8988320.8125	664581.5625	2312523.21875	930985.0625
High	YVSVTSPVK	[K].YVSVTSPVK.[KR]	0.00245482	0	10	Ghir_A03G003370.1; Ghir_D03G015580.1	Ghir_A03G003370.1 [28-36]; Ghir_D03G015580.1 [28-36]	0	9	0	51.5028	1xPhospho [S6]	3456498.71018842	2922823.87675975	3151105.25	2410371.63624913	2887775.54233261	2958379.09912741	2602614	946222.5625	3151105.25	969614.3125	1950341.875	1289871.125
High	YVDSNFEGPSLLPDDADK	[K].YVDSNFEGPSLLPDDADK.[K]	1.52944E-08	0	1	Ghir_A09G016920.1	Ghir_A09G016920.1 [97-114]	0	18	0	83.3755
High	YVDIGIPANNK	[R].YVDIGIPANNK.[G]	0.00103546	0	1	Ghir_D10G005710.2	Ghir_D10G005710.2 [161-171]	0	11	0	68.0701		179933.48565641		674345.6875				135483.171875		674345.6875
High	YVDDVVEGR	[K].YVDDVVEGR.[V]	0.0049638	0	1	Ghir_A10G023680.1; Ghir_A13G001570.1	Ghir_A10G023680.1 [214-222]; Ghir_A13G001570.1 [214-222]	0	9	0	49.1164
High	YVDAIMTIPK	[R].YVDAIMTIPK.[G]	0.00246979	0	2	Ghir_A07G007420.1	Ghir_A07G007420.1 [191-200]	0	10	0	68.1427	1xOxidation [M6]	175682.38183066		579673.5				132282.25		579673.5
High	YSVDMSPVK	[R].YSVDMSPVK.[I]	9.47928E-05	0	17	Ghir_D10G000990.1	Ghir_D10G000990.1 [418-426]	0	9	0	41.2470	1xPhospho [S6]; 1xOxidation [M5]	6303953.16630822	6102516.78644443	4333846.875	4137890.73749592	4759439.93659417	4392747.30753014	4746640.5	1975602.8125	4333846.875	1664539.203125	3214424	1915264.3125
High	YSVDMSPVK	[R].YSVDMSPVK.[I]	0.00128104	0	8	Ghir_D10G000990.1	Ghir_D10G000990.1 [418-426]	0	9	0	60.3115	1xPhospho [S6]	2297316.85207346	999179.325838542	2171571.25	707556.28110889	1103243.66207783	663827.258947497	1729793.5	323470.0625	2171571.25	284626.9375	745107.1875	289432.6875
High	YSVDLSPVK	[R].YSVDLSPVK.[I]	0.000176325	0	46	Ghir_A05G011570.1	Ghir_A05G011570.1 [427-435]	0	9	0	70.1690	1xPhospho [S6]	4132621.22156372	3736233.58423387	7403576.875	1515008.82907623	4642489.84248419	2873394.86012324	3111708.9140625	1209552.359375	7403576.875	609438.90234375	3135438.40625	1252817.484375
High	YSSGDEDYVGDTK	[K].YSSGDEDYVGDTK.[W]	8.06311E-06	0	5	Ghir_D08G020720.1	Ghir_D08G020720.1 [72-84]	0	13	0	36.2769	1xPhospho [S3]	908014.643990438	904992.070308546	901669.1875	1117610.86513435	1461878.79064898	1043625.69065703	683701	292978.28125	901669.1875	449578.59375	987321.6875	455027.09375
High	YDEMVEAMK	[R].YDEMVEAMK.[SN]	0.00299972	0	4	Ghir_A05G023060.1	Ghir_A05G023060.1 [21-29]	0	9	0	41.9864	1xOxidation [M]	505694.551479055	316520.380642357	536478.6875	275118.934190507	350932.64353879	375566.516323452	380769.046875	102468.9609375	536478.6875	110671.421875	237012.40625	163749.265625
High	YPPSVPSDK	[K].YPPSVPSDK.[L]	0.00324612	0	14	Ghir_A07G005190.1; Ghir_D07G005200.1; Ghir_A09G026330.1	Ghir_A07G005190.1 [167-175]; Ghir_D07G005200.1 [167-175]; Ghir_A09G026330.1 [170-178]	0	9	0	42.5110		775782.714698283	1386851.4158152	1142281.125	1117012.77129086	907546.026538878	988303.777968596	584135.3125	448973.375	1142281.125	449338	612937.1875	430906.40625
High	YGALGGGANSVNHGYTK	[R].YGALGGGANSVNHGYTK.[G]	3.9759E-08	0	1	Ghir_D10G026160.1	Ghir_D10G026160.1 [165-181]	0	17	0	52.4293				657047.3125						657047.3125
High	YESDDELVEVK	[R].YESDDELVEVK.[Q]	1.32801E-05	0	21	Ghir_A12G019270.1	Ghir_A12G019270.1 [227-237]	0	11	0	64.7739	1xPhospho [S3]	1128669.63246475	521893.830384496	590770.1875	1131832.47089946	705004.359623882	1064452.63170592	849845.9375	168955.6875	590770.1875	455299.484375	476144.875	464107.765625
High	YESDDEHVEVK	[R].YESDDEHVEVK.[Q]	0.000146906	0	10	Ghir_D12G019520.2	Ghir_D12G019520.2 [166-176]	0	11	0	34.5163	1xPhospho [S3]	863918.159965383		798077.5625	291225.848432565	586381.315026246	384612.083603355	650498		798077.5625	117150.7109375	396029.40625	167693.1875
High	YEMVFDGDAPETPQQGK	[R].YEMVFDGDAPETPQQGK.[M]	0.000466756	0	1	Ghir_A05G000330.1	Ghir_A05G000330.1 [385-401]	0	17	0	57.6388	1xPhospho [T12]; 1xOxidation [M3]
High	YEGTGVNEDVAK	[R].YEGTGVNEDVAK.[S]	7.82148E-06	0	5	Ghir_D05G028680.1	Ghir_D05G028680.1 [156-167]	0	12	0	39.1430		255624.109234228	638306.147579787		755797.105788371	514167.608600119	610120.002828559	192475.375	206642.515625		304032.65625	347257.8125	266016
High	YEGEEVNMNLAK	[R].YEGEEVNMNLAK.[T]	0.00540338	0	3	Ghir_D05G023090.1	Ghir_D05G023090.1 [158-169]	0	12	0	44.4393	1xOxidation [M8]	840976.44719335		716057.0625	640418.907118382	756989.771420274	1324783.60719633	633223.75		716057.0625	257619.75	511254.7109375	577613.640625
High	YEESPPTPQR	[K].YEESPPTPQR.[A]	0.000517612	0	35	Ghir_A12G003420.1	Ghir_A12G003420.1 [337-346]	0	10	0	28.0001	1xPhospho [T/S]	9456693.06766229	11854212.3333941	9500953.25	9987350.72086501	12596407.6822674	9739672.50315445	7120535.5	3837632.25	9500953.25	4017587.1875	8507344.5	4246555.9375
High	YEEAPPTPQRPLSPMGEACSR	[K].YEEAPPTPQRPLSPMGEACSR.[L]	0.00533829	0	1	Ghir_D01G018220.1	Ghir_D01G018220.1 [339-359]	0	21	0	53.2468	1xCarbamidomethyl [C19]; 1xPhospho [T7]; 1xOxidation [M15]	404066.133090525		762510.8125				304246.65625		762510.8125
High	YEEAPPTPQR	[K].YEEAPPTPQR.[A]	0.00299972	0	19	Ghir_D12G003890.1	Ghir_D12G003890.1 [337-346]	0	10	0	29.6610	1xPhospho [T7]	10174113.440635	15146349.190551	10054372	10673129.2856974	11838783.7642416	10590206.6840879	7660726.15625	4903414.625	10054372	4293453.65625	7995661.5	4617393.96875
High	YDVNDLAAVSR	[R].YDVNDLAAVSR.[A]	0.0043703	0	6	Ghir_D02G003380.1	Ghir_D02G003380.1 [211-221]	0	11	0	65.4496	1xPhospho [S10]	515810.489008225		741962.90625	379795.883065155	604499.92497716	273394.334110706	388385.96875		741962.90625	152779.5625	408266.328125	119201.578125
High	YDVNDLAAVSR	[R].YDVNDLAAVSR.[A]	0.000862781	0	1	Ghir_D02G003380.1	Ghir_D02G003380.1 [211-221]	0	11	0	67.5695
High	YDSSVSAEVGGR	[R].YDSSVSAEVGGR.[Q]	2.22757E-05	0	6	Ghir_A02G006600.1	Ghir_A02G006600.1 [104-115]	0	12	0	39.6464	1xPhospho [S]	1094136.78839677	889217.05135034	981657.8125	707035.017348691	754648.688760792	872194.861885753	823844	287871.34375	981657.8125	284417.25	509673.59375	380282.21875
High	YGEVIEAR	[K].YGEVIEAR.[I]	0.00511655	0	1	Ghir_D07G007500.1	Ghir_D07G007500.1 [66-73]	0	8	0	48.0501
High	YNSSPVPTLQAEAPATPDR	[K].YNSSPVPTLQAEAPATPDR.[I]	0.000224913	0	2	Ghir_A11G014620.4	Ghir_A11G014620.4 [733-751]	0	19	0	72.0452	1xPhospho [T16]
High	YNGGLDTEEAYPYTAK	[K].YNGGLDTEEAYPYTAK.[D]	2.57803E-10	0	2	Ghir_D05G003630.1; Ghir_D13G021160.1; Ghir_A13G020350.1	Ghir_D05G003630.1 [201-216]; Ghir_D13G021160.1 [216-231]; Ghir_A13G020350.1 [216-231]	0	16	0	63.3456				429998.59375						429998.59375
High	YMVIQGEPGAVIR	[K].YMVIQGEPGAVIR.[G]	0.000487062	0	1	Ghir_A05G002770.1	Ghir_A05G002770.1 [72-84]	0	13	0	70.4254	1xOxidation [M2]			270135.375						270135.375
High	YLSPNSSDPSR	[R].YLSPNSSDPSR.[H]	0.00375523	0	7	Ghir_D12G025740.1; Ghir_A12G025730.1	Ghir_D12G025740.1 [397-407]; Ghir_A12G025730.1 [398-408]	0	11	0	38.2596	1xPhospho [S3]	1104231.91230712	915883.669598068	1101607.25	671904.248134351	825192.406001147	746150.948449359	831445.25	296504.28125	1101607.25	270285.28125	557317.3125	325326.3125
High	YIGLSQASPETIK	[K].YIGLSQASPETIK.[R]	3.4313E-05	0	1	Ghir_D11G027550.1	Ghir_D11G027550.1 [160-172]	0	13	0	70.1166				194609.640625						194609.640625
High	YIGLSGASPETIK	[K].YIGLSGASPETIK.[R]	7.43143E-05	0	1	Ghir_D11G027560.1	Ghir_D11G027560.1 [206-218]	0	13	0	71.3285				195746.515625						195746.515625
High	YLDEPALDTVK	[R].YLDEPALDTVK.[R]	0.0041381	0	2	Ghir_A01G023060.2	Ghir_A01G023060.2 [196-206]	0	11	0	69.4459
High	YIAPEQVPVQYGGLSR	[RK].YIAPEQVPVQYGGLSR.[DE]	4.87779E-07	0	1	Ghir_D13G013130.1; Ghir_A05G027850.1; Ghir_A13G012560.1; Ghir_D05G027890.2	Ghir_D13G013130.1 [461-476]; Ghir_A05G027850.1 [470-485]; Ghir_A13G012560.1 [461-476]; Ghir_D05G027890.2 [468-483]	0	16	0	78.0785				168434.765625						168434.765625
High	YGYEMPVDVLSK	[R].YGYEMPVDVLSK.[W]	0.000120914	0	1	Ghir_A13G020270.1	Ghir_A13G020270.1 [105-116]	0	12	0	73.2878	1xOxidation [M5]	17785.0258745808		152130.8125				13391.4580078125		152130.8125
High	YGSVTSADSVDR	[R].YGSVTSADSVDR.[T]	3.80526E-05	0	9	Ghir_A12G021500.1	Ghir_A12G021500.1 [453-464]	0	12	0	38.6294	1xPhospho [S/T]	1944076.12353846	2298860.97659763	1935517.875	2153220.33759728	2672107.99732159	2927013.92222101	1463816.46875	744223.46875	1935517.875	866170.6875	1804684.625	1276195.71875
High	YGQDATNVGDEGGFAPNIQENK	[K].YGQDATNVGDEGGFAPNIQENK.[E]	4.77217E-08	0	1	Ghir_A04G016370.1; Ghir_D09G014570.2	Ghir_A04G016370.1 [206-227]; Ghir_D09G014570.2 [224-245]	0	22	0	65.3576
High	YGLSDDEFDGSMK	[R].YGLSDDEFDGSMK.[G]	4.5786E-06	0	10	Ghir_A06G018910.1	Ghir_A06G018910.1 [127-139]	0	13	0	64.7806	1xPhospho [S4]; 1xOxidation [M12]	519544.655587366		360916.96875	256022.424682945	565389.802671752	354710.61925299	391197.65625		360916.96875	102989.515625	381852.1875	154655.96875
High	YGGGVADLK	[K].YGGGVADLK.[Q]	0.00114127	0	7	Ghir_A07G021390.1	Ghir_A07G021390.1 [16-24]	0	9	0	56.8757		2779154.24432573	2265146.84724907	2692015.5	2069160.14728462	1407620.15164974	2029462.6162726	2092599	733309	2692015.5	832356	950676.5625	884857.9375
High	VVAAGASPIQISR	[K].VVAAGASPIQISR.[G]	3.60705E-08	0	5	Ghir_A05G013530.2	Ghir_A05G013530.2 [170-182]	0	13	0	62.7401	1xPhospho [S7]	1084580.70193645	458776.041416483	1840065.125	349908.126136888	398971.252995055	310771.827526879	816648.625	148522.203125	1840065.125	140756.6875	269456.65625	135498.390625
High	VVAAGANPVLITR	[K].VVAAGANPVLITR.[G]	1.25883E-08	0	2	Ghir_D10G021420.1	Ghir_D10G021420.1 [168-180]	0	13	0	71.0213		49901.8546928621		699438.4375				37574.2265625		699438.4375
High	VTVISTSPSK	[K].VTVISTSPSK.[K]	0.00128104	0	7	Ghir_A11G022120.1	Ghir_A11G022120.1 [210-219]	0	10	0	45.0439	1xPhospho [S/T]	422030.257509227		549227.375	615720.560092502	618968.822886754	654864.438516382	317772.96875		549227.375	247684.40625	418038.3125	285524.84375
High	VQSSQEVDIGDQR	[R].VQSSQEVDIGDQR.[E]	1.62733E-06	0	9	Ghir_A12G019270.1	Ghir_A12G019270.1 [86-98]	0	13	0	38.7364	1xPhospho [S]	6020134.50984694	9328023.48954587	6721794.5	14155012.0280489	9499403.20556267	15782858.9271914	4532935.6875	3019814.625	6721794.5	5694102.125	6415693.875	6881421.65625
High	VQSEPTVTQR	[R].VQSEPTVTQR.[E]	0.00546926	0	4	Ghir_D13G021450.1	Ghir_D13G021450.1 [180-189]	0	10	0	25.8163	1xPhospho [S3]	455604.637543393	664067.513610616	459877.59375	658634.395418133	539655.210092967	628462.997437424	343053.21875	214982.390625	459877.59375	264947.25	364471.59375	274013.65625
High	VQSCSASSLEK	[R].VQSCSASSLEK.[L]	0.00636343	0	2	Ghir_D01G014290.1	Ghir_D01G014290.1 [139-149]	0	11	0	27.3079	1xCarbamidomethyl [C4]; 1xPhospho [S5]	454827.332923606		502834.9375	658425.656860212	485402.308616145	466398.975769579	342467.9375		502834.9375	264863.28125	327830.34375	203352.765625
High	VQSCLNTTSR	[R].VQSCLNTTSR.[F]	4.91332E-05	0	7	Ghir_A04G008770.1	Ghir_A04G008770.1 [511-520]	0	10	0	26.3160	1xCarbamidomethyl [C4]; 1xPhospho [S3]	822714.333177228	1032194.96883164	666242.25	1388793.79182767	1016810.01531758	1321235.88532998	619473.0625	334158.40625	666242.25	558666.6875	686731.75	576066.8125
High	VQPDEAIYLK	[R].VQPDEAIYLK.[I]	0.00334617	0	1	Ghir_A01G002300.1	Ghir_A01G002300.1 [481-490]	0	10	0	67.5239
High	VQIVGDDLLVTNPK	[K].VQIVGDDLLVTNPK.[R]	1.57284E-07	0	1	Ghir_A04G016370.1; Ghir_D09G014570.2	Ghir_A04G016370.1 [323-336]; Ghir_D09G014570.2 [342-355]	0	14	0	84.7253
High	VQLCYAPISQVDR	[K].VQLCYAPISQVDR.[A]	0.000165916	0	1	Ghir_D07G006210.1	Ghir_D07G006210.1 [99-111]	0	13	0	76.6284	1xCarbamidomethyl [C4]			35645.890625						35645.890625
High	VQGVEISPNPIAR	[K].VQGVEISPNPIAR.[G]	1.75698E-05	0	2	Ghir_A04G005510.1	Ghir_A04G005510.1 [43-55]	0	13	0	70.5696				583842.75						583842.75
High	VQFGTEGSPDVNFSSPK	[K].VQFGTEGSPDVNFSSPK.[S]	0.00054674	0	2	Ghir_A06G016930.1	Ghir_A06G016930.1 [40-56]	0	17	0	75.9314	1xPhospho [S15]
High	VQEVVSGIFGK	[K].VQEVVSGIFGK.[S]	8.0142E-06	0	1	Ghir_D12G001770.1	Ghir_D12G001770.1 [393-403]	0	11	0	78.2951				28695.349609375						28695.349609375
High	VQEDVETDEESQAK	[K].VQEDVETDEESQAK.[K]	6.04318E-10	0	13	Ghir_A02G017650.1	Ghir_A02G017650.1 [65-78]	0	14	0	24.0839	1xPhospho [T7]	2466086.70529857	3770966.04992943	3115371.75	4545806.54756997	3190734.30862368	4059179.52948717	1856870.875	1220796.5	3115371.75	1828630.5	2154953.75	1769826.75
High	VQDVPEDSQQSEQK	[K].VQDVPEDSQQSEQK.[S]	0.00165369	0	2	Ghir_D12G018520.1; Ghir_A12G018220.1	Ghir_D12G018520.1 [926-939]; Ghir_A12G018220.1 [928-941]	0	14	0	22.8972	1xPhospho [S11]	374213.261303019	664893.949615626	440049.1875	476504.216127881	432968.433096884		281768.5625	215249.9375	440049.1875	191682.1875	292417.625
High	VQDSDPGLQK	[R].VQDSDPGLQK.[V]	0.000138234	0	4	Ghir_D01G001960.1	Ghir_D01G001960.1 [52-61]	0	10	0	28.5819		1212293.98005749	3202608.59056364	1420225.75	1615246.9276576	1690534.14305529	1501272.38637515	912811.9375	1036798.875	1420225.75	649761.4375	1141750.625	654563.8125
High	VQAQSGVMTAETGTYR	[R].VQAQSGVMTAETGTYR.[W]	1.28354E-06	0	2	Ghir_D03G000490.1	Ghir_D03G000490.1 [435-450]	0	16	0	36.7124	1xPhospho [T9]; 1xOxidation [M8]					567294.660113841						383138.6875
High	VQAQSGVMTAETGTYR	[R].VQAQSGVMTAETGTYR.[W]	3.83336E-08	0	2	Ghir_D03G000490.1	Ghir_D03G000490.1 [435-450]	0	16	0	52.1502	1xPhospho [T9]
High	VQSSVLSDPSR	[K].VQSSVLSDPSR.[F]	0.000193175	0	2	Ghir_A07G007950.1	Ghir_A07G007950.1 [61-71]	0	11	0	45.4181		371021.161873167		366326.21875		162928.875180991		279365.03125		366326.21875		110038.6796875
High	VQADDMDELAR	[R].VQADDMDELAR.[L]	0.000100129	0	3	Ghir_D13G004040.1; Ghir_A13G003840.1	Ghir_D13G004040.1 [401-411]; Ghir_A13G003840.1 [401-411]	0	11	1	39.5264	1xOxidation [M6]	339423.619096591	797275.358021423	595989.0625		590765.013503726	550933.17799286	255573.265625	258106.53125	595989.0625		398990.0625	240210.1875
High	VSGIDSNESPK	[K].VSGIDSNESPK.[S]	5.25344E-05	0	4	Ghir_A05G013780.1	Ghir_A05G013780.1 [335-345]	0	11	0	25.1504	1xPhospho [S9]	480833.648740633	706723.059849675	528661.875	712803.099941051	390385.282051326	565259.922237731	362049.71875	228791.515625	528661.875	286737.5625	263657.875	246456.734375
High	VSGDSEAASALNK	[K].VSGDSEAASALNK.[G]	0.00150042	0	1	Ghir_D09G006150.1	Ghir_D09G006150.1 [18-30]	0	13	0	38.2475		177475.38274817		248086.890625		199638.110409799	249028.361585605	133632.3125		248086.890625		134831.3125	108577.8671875
High	VSETSPEQAAK	[R].VSETSPEQAAK.[R]	0.00114823	0	3	Ghir_D11G014170.7	Ghir_D11G014170.7 [462-472]	0	11	0	20.5664	1xPhospho [S5]
High	VSETSPELAAK	[R].VSETSPELAAK.[R]	0.000508251	0	8	Ghir_A11G014130.1	Ghir_A11G014130.1 [449-459]	0	11	0	39.9831	1xPhospho [S/T]	2836582.06909239		3273812.25		3535040.8078272	5160203.86730091	2135840		3273812.25		2387491	2249880
High	VSESVTQNSDNEEVDQNLQK	[K].VSESVTQNSDNEEVDQNLQK.[V]	0.00108049	0	8	Ghir_D13G014340.1	Ghir_D13G014340.1 [158-177]	0	20	0	46.6625	1xPhospho [S/T]	621504.07899459		478081.53125	839676.990111846	746917.562386695	664634.157192321	467969.28125		478081.53125	337774.8125	504452.15625	289784.5
High	VSESGSTISSVGR	[K].VSESGSTISSVGR.[S]	1.5747E-05	0	14	Ghir_A11G016720.1	Ghir_A11G016720.1 [851-863]	0	13	0	40.4466	1xPhospho [S/T]	1024855.24456496	641190.01008842	772861.28125	300570.181074495	847404.853871682	1470900.29708252	771677.59375	207576.125	772861.28125	120909.6328125	572319.125	641321.3984375
High	VSEADVIR	[R].VSEADVIR.[A]	0.00517895	0	7	Ghir_D11G007830.1; Ghir_A11G007880.1; Ghir_A09G001040.1	Ghir_D11G007830.1 [434-441]; Ghir_A11G007880.1 [434-441]; Ghir_A09G001040.1 [431-438]	0	8	0	47.9649		2266752.08396777	2654247.95767987	2147768	1634576.10258421	1004158.77839046	1897386.89118319	1706779.375	859274.9375	2147768	657536.9375	678187.375	827272.125
High	VSDYSVSSGGDPFASGTGSPNYR	[R].VSDYSVSSGGDPFASGTGSPNYR.[K]	1.47275E-05	0	3	Ghir_D11G033330.3	Ghir_D11G033330.3 [219-241]	0	23	0	71.3227	1xPhospho [S/T]			279865.1875	54006.2999819821					279865.1875	21724.982421875
High	VSDLLGDSPSR	[K].VSDLLGDSPSR.[S]	8.70521E-05	0	6	Ghir_A02G002630.1	Ghir_A02G002630.1 [427-437]	0	11	0	58.8208	1xPhospho [S]	12483789.9300455		12158389		9359410.80499725	3578590.70551532	9399826		12158389		6321146	1560287.125
High	VSDEEFEDSEGENEK	[R].VSDEEFEDSEGENEK.[V]	4.57317E-08	0	6	Ghir_D04G019630.1	Ghir_D04G019630.1 [76-90]	0	15	0	35.6309	1xPhospho [S9]	861646.798588283	992018.971930979	744635.625	1162021.21686482	1612506.24425643	1583971.50073102	648787.75	321152	744635.625	467443.4375	1089052.25	690621.125
High	VSDATPSVGR	[R].VSDATPSVGR.[R]	7.38635E-05	0	21	Ghir_A12G001560.2	Ghir_A12G001560.2 [228-237]	0	10	0	25.0559	1xPhospho [T/S]	6277426.11574484	9135596.77302488	6247911.8125	5722818.71977503	5120190.54520448	7011770.6495987	4726666.625	2957519.21875	6247911.8125	2302104.3125	3458067.25	3057174.28125
High	VSAQEADGSVK	[K].VSAQEADGSVK.[F]	0.000431264	0	5	Ghir_A13G000110.2	Ghir_A13G000110.2 [369-379]	0	11	1	29.1937		403575.114298454	1123755.95041568	691653.9375	854356.896257477	557387.543660746	781299.114897419	303876.9375	363799.96875	691653.9375	343680.0625	376447.6328125	340651.125
High	VSAEDLDADLEK	[K].VSAEDLDADLEK.[Y]	0.000176325	0	1	Ghir_A07G010450.2	Ghir_A07G010450.2 [221-232]	0	12	0	65.2271
High	VSAADDDGAK	[K].VSAADDDGAK.[T]	2.3104E-05	0	12	Ghir_D13G013130.1; Ghir_A13G012560.1	Ghir_D13G013130.1 [189-198]; Ghir_A13G012560.1 [189-198]	0	10	0	14.1903		584365.060655387	1180945.53432691	261345.640625	815471.940385111	519852.799259174	270062.205593119	440004.9921875	382314.28125	261345.640625	328037.90625	351097.46875	117748.75
High	VQVTQVSALGAGSAK	[R].VQVTQVSALGAGSAK.[S]	0.00403888	0	1	Ghir_D01G019010.1	Ghir_D01G019010.1 [2134-2148]	0	15	0	62.4499	1xPhospho [S13]
High	VQADDMDELAR	[R].VQADDMDELAR.[L]	9.83175E-05	0	2	Ghir_D13G004040.1; Ghir_A13G003840.1	Ghir_D13G004040.1 [401-411]; Ghir_A13G003840.1 [401-411]	0	11	0	58.0682		416059.965370286	450989.453369751	772578.5625				313277.5625	146001.40625	772578.5625
High	VPVSELEGK	[K].VPVSELEGK.[T]	0.0018449	0	4	Ghir_D02G016800.1	Ghir_D02G016800.1 [199-207]	0	9	0	52.8029
High	VPQEVLDSIK	[R].VPQEVLDSIK.[K]	0.00166377	0	1	Ghir_A04G013860.2	Ghir_A04G013860.2 [79-88]	0	10	0	70.2840
High	VPQASPEPDGAIR	[K].VPQASPEPDGAIR.[E]	6.35972E-06	0	11	Ghir_D12G022930.1; Ghir_A12G022960.6	Ghir_D12G022930.1 [1495-1507]; Ghir_A12G022960.6 [1538-1550]	0	13	0	45.2565	1xPhospho [S5]	2135282.22779369	2072305.34412369	1479417.875	1947119.94916853	1516740.33220531	2194982.97632287	1607787.5	670879.3125	1479417.875	783263.1875	1024374	957025.8125
High	VPPTPEPEPTQVSEPSAPDPATALVEENQNVAEK	[R].VPPTPEPEPTQVSEPSAPDPATALVEENQNVAEK.[V]	0.000194354	0	2	Ghir_A09G000910.2	Ghir_A09G000910.2 [154-187]	0	34	0	85.9665	1xPhospho [T]	31432.2399991155		88100.8359375				23667.298828125		88100.8359375
High	VPLTVTPTTGAQR	[R].VPLTVTPTTGAQR.[R]	7.05283E-06	0	11	Ghir_A13G005730.3	Ghir_A13G005730.3 [30-42]	0	13	0	61.2904	1xPhospho [T6]	1785726.31909253	1128302.38613372	1807545	1069354.1927936	1099306.33359024	1324429.21846196	1344585	365271.8125	1807545	430166.5	742448	577459.125
High	VPLPSNMSDDEDVR	[K].VPLPSNMSDDEDVR.[E]	7.07834E-05	0	26	Ghir_D13G002390.1	Ghir_D13G002390.1 [109-122]	0	14	0	54.6725	1xPhospho [S]; 1xOxidation [M7]	2963108.28614582	1274904.11183368	3142813.75	2512195.81188475	6198715.57260422	3573689.11045696	2231109.5	412732.03125	3142813.75	1010574.875	4186480	1558150
High	VPLPSNMSDDEDVR	[K].VPLPSNMSDDEDVR.[E]	0.000134091	0	9	Ghir_D13G002390.1	Ghir_D13G002390.1 [109-122]	0	14	0	66.9825	1xPhospho [S8]	889089.482368694	235222.350974992	799494.28125	272479.036215097	617602.644766974		669451.0625	76149.8828125	799494.28125	109609.4765625	417115.625
High	VPLPPPMYGASSFNNPK	[R].VPLPPPMYGASSFNNPK.[S]	0.00114823	0	13	Ghir_D05G032240.5	Ghir_D05G032240.5 [344-360]	0	17	0	73.9398	1xPhospho [Y/S]; 1xOxidation [M7]	125875.589139593		635695.125		139752.014570816		94779.6015625		635695.125		94385.5234375
High	VPKVSPPR	[K].VPKVSPPR.[R]	0.00312998	0	3	Ghir_A09G007000.1	Ghir_A09G007000.1 [665-672]	1	8	0	46.9216	1xPhospho [S5]	718102.636342052		1223669.7265625		426583.912487874	283905.047413055	540704.375		1223669.7265625		288105.65625	123784.3125
High	VPGSVESSPR	[K].VPGSVESSPR.[V]	0.00106743	0	6	Ghir_A09G025310.1	Ghir_A09G025310.1 [160-169]	0	10	0	26.5819	1xPhospho [S]	457315.919586624	716920.830324737	499529.578125	891100.922430402	689015.157085093	735428.100035967	344341.75	232092.8984375	499529.578125	358460.9921875	465346.109375	320651.0859375
High	VPGMPGQQSPYNTGR	[R].VPGMPGQQSPYNTGR.[N]	2.92575E-07	0	46	Ghir_D07G021640.1; Ghir_A07G021550.1	Ghir_D07G021640.1 [231-245]; Ghir_A07G021550.1 [231-245]	0	15	0	35.6927	1xPhospho [S/Y]; 1xOxidation [M4]	25173163.5473945	19202325.3774297	22251210.8125	27337090.9963489	38513023.8074827	31115720.2788001	18954448.8125	6216479.09375	22251210.8125	10996824.84375	26010873.0625	13566641.65625
High	VPGMPGQQSPYNTGR	[R].VPGMPGQQSPYNTGR.[N]	2.17934E-06	0	15	Ghir_D07G021640.1; Ghir_A07G021550.1	Ghir_D07G021640.1 [231-245]; Ghir_A07G021550.1 [231-245]	0	15	0	55.5672	1xPhospho [S/Y]	8704401.64487936		8294229.9375	360416.718089413	3273412.00663723	2380107.70975359	6554088.25		8294229.9375	144983.953125	2210792.5	1037741.3125
High	VPGGQLEDSK	[K].VPGGQLEDSK.[V]	0.000145129	0	7	Ghir_A10G007980.1	Ghir_A10G007980.1 [203-212]	0	10	0	35.5471		672571.942495544	1504188.38762615	661969.0625	1087945.71346761	884247.359253221	1360197.14411441	506421.46875	486959.546875	661969.0625	437645.265625	597201.765625	593054.15625
High	VPGGLDSPVSQVR	[K].VPGGLDSPVSQVR.[S]	5.9333E-05	0	1	Ghir_D12G023550.2	Ghir_D12G023550.2 [621-633]	0	13	0	62.5442	1xPhospho [S7]
High	VPGETESPTEDGNSDGKDK	[K].VPGETESPTEDGNSDGKDK.[S]	5.33762E-09	0	33	Ghir_A05G033410.1	Ghir_A05G033410.1 [369-387]	1	19	0	23.5384	1xPhospho [S/T]	1952970.65649141	1515851.78731023	2107026.84375	2181903.7111118	2855848.97160573	2122063.1131946	1470513.71875	490735.40625	2107026.84375	877709.078125	1928779.3515625	925232.3125
High	VPGETESPTEDGNSDGK	[K].VPGETESPTEDGNSDGK.[D]	6.24514E-11	0	15	Ghir_A05G033410.1	Ghir_A05G033410.1 [369-385]	0	17	0	24.0634	1xPhospho [T/S]	1204402.07004249	1978478.23958764	1401016.875	3007118.27315502	1089505.44227494	1448492.15298659	906869.625	640504.125	1401016.875	1209666.125	735828.6875	631551.3125
High	VPGAAEASIR	[K].VPGAAEASIR.[DN]	6.34402E-05	0	7	Ghir_D03G012300.1	Ghir_D03G012300.1 [152-161]	0	10	0	51.0892		1348748.81207074	3045162.56495423	1532819.625	946760.414117872	2625046.52494904	946650.32591075	1015557.3125	985827.96875	1532819.625	380851	1772900.3125	412745.25
High	VPQFVAPTPTPR	[K].VPQFVAPTPTPR.[G]	4.82444E-05	0	2	Ghir_D08G006170.1	Ghir_D08G006170.1 [897-908]	0	12	0	72.1517	1xPhospho [T10]	69100.1405892473		269113.84375				52029.81640625		269113.84375
High	VPQTPVTPQTQSTGSK	[K].VPQTPVTPQTQSTGSK.[T]	3.80526E-05	0	3	Ghir_D01G001530.1	Ghir_D01G001530.1 [365-380]	0	16	0	36.2884	1xPhospho [T7]	241739.723871396	495057.706603299	645950.5625	752359.328563324	337907.495977446	441170.647767736	182020.953125	160267.875	645950.5625	302649.75	228215.5	192353.0625
High	VPVGDQPSDIEAR	[K].VPVGDQPSDIEAR.[I]	1.14061E-05	0	1	Ghir_D13G005020.1	Ghir_D13G005020.1 [168-180]	0	13	0	49.7960			374914.988657836	344865.15625					121373.3828125	344865.15625
High	VPVETESPTEDGNSDGKDK	[K].VPVETESPTEDGNSDGKDK.[S]	5.33089E-06	0	2	Ghir_D05G033430.1	Ghir_D05G033430.1 [369-387]	1	19	0	29.3907	1xPhospho [T/S]	124909.281089911		490046.53125				94052.0078125		490046.53125
High	VPTPNVSVVDLTCR	[R].VPTPNVSVVDLTCR.[L]	1.3892E-06	0	1	Ghir_A11G031920.1	Ghir_A11G031920.1 [324-337]	0	14	0	82.5131	1xCarbamidomethyl [C13]
High	VPSTPVAGGIVTPGSR	[K].VPSTPVAGGIVTPGSR.[D]	3.76401E-08	0	5	Ghir_A08G016190.1	Ghir_A08G016190.1 [279-294]	0	16	0	65.8951	1xPhospho [T/S]	1015806.7157344		1277029.90625	326660.228539721	261936.26761299	251658.987476508	764864.390625		1277029.90625	131404.8125	176906.15625	109724.8359375
High	VPSSTAEPQSSSEK	[K].VPSSTAEPQSSSEK.[K]	4.32394E-05	0	3	Ghir_A08G002980.1	Ghir_A08G002980.1 [462-475]	0	14	0	19.5205	1xPhospho [S]
High	VPSSPSLPR	[R].VPSSPSLPR.[L]	0.0049638	0	2	Ghir_A10G016710.1	Ghir_A10G016710.1 [90-98]	0	9	0	55.0188	1xPhospho [S3]	441686.614218345		304061.25		259019.894223041	206292.606548015	332573.46875		304061.25		174936.5	89944.8203125
High	VPSSDSMVNTSPQSPGR	[R].VPSSDSMVNTSPQSPGR.[S]	0.000173136	0	4	Ghir_A05G010460.1	Ghir_A05G010460.1 [39-55]	0	17	0	45.4492	2xPhospho [S/T]			227087.5625		622729.028504923	381163.378429594			227087.5625		420577.875	166189.53125
High	VPSSDSMVNTSPQSPGR	[R].VPSSDSMVNTSPQSPGR.[S]	2.34182E-13	0	25	Ghir_A05G010460.1	Ghir_A05G010460.1 [39-55]	0	17	0	28.3114	1xPhospho [S14]; 1xOxidation [M7]	7288710.83933839	7603087.88158284	5752072	11377991.8528145	9850253.25654088	10569055.0987327	5488126.125	2461391.3125	5752072	4576997	6652650.5	4608171.75
High	VPSSDSMVNTSPQSPGR	[R].VPSSDSMVNTSPQSPGR.[S]	2.57192E-14	0	14	Ghir_A05G010460.1	Ghir_A05G010460.1 [39-55]	0	17	0	45.1065	1xPhospho [S]	5436594.59608271	7563544.73108162	6838334.5	7327150.18231408	6357953.03459811	5638435.42742713	4093552	2448589.78125	6838334.5	2947474.8125	4294025.578125	2458391.84375
High	VPSSDSMVNTPPQSPGR	[R].VPSSDSMVNTPPQSPGR.[S]	9.07356E-07	0	17	Ghir_D05G010170.1	Ghir_D05G010170.1 [39-55]	0	17	0	29.1889	2xPhospho [T10; S14]; 1xOxidation [M7]	826965.167235237	632804.264384373		2378527.87784514	980498.068813319	1715505.66220896	622673.78125	204861.359375		956804.6015625	662207.4375	747970.8125
High	VPSSDSMVNTPPQSPGR	[R].VPSSDSMVNTPPQSPGR.[S]	4.90756E-07	0	11	Ghir_D05G010170.1	Ghir_D05G010170.1 [39-55]	0	17	0	43.0309	2xPhospho [T10; S14]	744520.534726992		688023.9375	351749.52338575	1091064.66026181	684880.580179921	560596.0625		688023.9375	141497.421875	736881.75	298612.0625
High	VPSSDSMVNTPPQSPGR	[R].VPSSDSMVNTPPQSPGR.[S]	7.95613E-08	0	15	Ghir_D05G010170.1	Ghir_D05G010170.1 [39-55]	0	17	0	31.7247	1xPhospho [T/S]; 1xOxidation [M7]	906538.080633587	1317946.30637246	1075358.40625	1830702.64110116	1611975.66224398	1750468.55312293	682589.203125	426666.328125	1075358.40625	736432.28125	1088693.90625	763214.84375
High	VPSSDSMVNTPPQSPGR	[R].VPSSDSMVNTPPQSPGR.[S]	1.72533E-10	0	8	Ghir_D05G010170.1	Ghir_D05G010170.1 [39-55]	0	17	0	46.7408	1xPhospho [S/T]	575844.062643129	636597.385077809	906540.8125	645526.398595265	658753.497373942	540129.965868596	433589	206089.328125	906540.8125	259674.328125	444908.03125	235499.921875
High	VPSPVRPPPVK	[R].VPSPVRPPPVK.[S]	0.000826821	0	8	Ghir_D13G004910.3	Ghir_D13G004910.3 [369-379]	0	11	0	57.5725	1xPhospho [S3]	2351228.56560148		3536890.375		336133.421657201		1770387		3536890.375		227017.328125
High	VPSPSINKPTSVNPR	[R].VPSPSINKPTSVNPR.[L]	0.000109032	0	1	Ghir_D03G006260.1	Ghir_D03G006260.1 [498-512]	0	15	0	51.7477	1xPhospho [S3]			704395.5						704395.5
High	VPSISELENR	[K].VPSISELENR.[G]	4.70843E-05	0	27	Ghir_A06G004240.1	Ghir_A06G004240.1 [322-331]	0	10	0	72.9273	1xPhospho [S3]	1402341.53562024	1125699.18270171	5974942.5	662524.60783534	1493184.00851987	1464150.766714	1055910.625	364429.0625	5974942.5	266512.15625	1008464.5625	638378.5625
High	VPSFDGLELNPNAK	[R].VPSFDGLELNPNAK.[Y]	0.00021685	0	1	Ghir_D07G018620.1	Ghir_D07G018620.1 [187-200]	0	14	0	84.7444
High	VPQNLASFKEESNK	[K].VPQNLASFKEESNK.[E]	0.0069262	0	3	Ghir_D05G027880.2	Ghir_D05G027880.2 [189-202]	1	14	0	58.0810	1xPhospho [S7]	518340.702908878		1097591.75				390291.125		1097591.75
High	VSGSELVQK	[R].VSGSELVQK.[Y]	0.00120547	0	5	Ghir_A06G006120.1	Ghir_A06G006120.1 [224-232]	0	9	1	44.4800		2246404.58230519	659758.057439659	2204273.09375	670898.620805622	1139837.11734321	2247741.42102193	1691458.46875	213587.265625	2204273.09375	269880.75	769821.625	980028.8125
High	VSGSVPAVSDSGR	[K].VSGSVPAVSDSGR.[V]	0.00387092	0	10	Ghir_D11G028810.1	Ghir_D11G028810.1 [14-26]	0	13	0	39.4556	1xPhospho [S]	927894.949427645	1458012.60915784	850461.1796875	796168.595592671	929378.779982437	893014.922295848	698670.125	472010.796875	850461.1796875	320272.796875	627682.5625	389359.890625
High	VTNEACEYLK	[K].VTNEACEYLK.[T]	4.16892E-05	0	8	Ghir_D09G016460.1	Ghir_D09G016460.1 [124-133]	0	10	0	54.3530	1xCarbamidomethyl [C6]	1779665.59250613	1511756.81934848	2917384	1668749.09819207	728914.83650748	1104112.38283756	1340021.5	489409.71875	2917384	671283.625	492293.5	481399.65625
High	VTGGEVGAASSLAPK	[R].VTGGEVGAASSLAPK.[I]	1.14069E-10	0	10	Ghir_A03G004090.1	Ghir_A03G004090.1 [17-31]	0	15	0	61.5027		2998493.51327116	2644055.42392189	7091137.5	2754175.30541487	1854011.33335732	1741726.62986631	2257753.25	855975.25	7091137.5	1107915.375	1252159.625	759403.3125
High	VTESDGNVSSDTNLK	[K].VTESDGNVSSDTNLK.[V]	6.57992E-05	0	2	Ghir_A13G013650.1; Ghir_D13G014350.1	Ghir_A13G013650.1 [426-440]; Ghir_D13G014350.1 [426-440]	0	15	0	34.6822	1xPhospho [S]	399342.665949589	691171.265006588	944937.375			607804.667875566	300690.0625	223756.84375	944937.375			265006.5
High	VTESASFK	[K].VTESASFK.[E]	0.00735821	0	39	Ghir_D13G013130.1	Ghir_D13G013130.1 [61-68]	0	8	0	32.7327	1xPhospho [S]	26691447.1909995	53987462.6008089	31417429.125	57914941.2482812	41619061.4579873	47985921.2502238	20097659.5	17477671.375	31417429.125	23297302	28108624.5	20922151
High	VTEMSLSANQER	[K].VTEMSLSANQER.[G]	0.00490398	0	1	Ghir_D09G000040.2	Ghir_D09G000040.2 [955-966]	0	12	0	32.2141	1xOxidation [M4]
High	VTEDNSHEEGELSPK	[K].VTEDNSHEEGELSPK.[S]	0.000274925	0	3	Ghir_A08G019640.1	Ghir_A08G019640.1 [359-373]	0	15	0	31.7892	2xPhospho [S13; S/T]
High	VTEDNSHEEGELSPK	[K].VTEDNSHEEGELSPK.[S]	8.83437E-11	0	14	Ghir_A08G019640.1	Ghir_A08G019640.1 [359-373]	0	15	0	31.8392	1xPhospho [S13]	1416869.0265272	2188507.61345974	1958427.1875	2752976.94255871	2885387.99268211	1153098.87568635	1066849.28125	708498.140625	1958427.1875	1107433.3125	1948729.375	502758.0625
High	VTEAASFK	[K].VTEAASFK.[E]	0.00563749	0	29	Ghir_A13G012560.1	Ghir_A13G012560.1 [61-68]	0	8	0	35.7815	1xPhospho [S6]	24566277.0202298	43355076.6559348	22071220	47591936.2850015	34067462.5304474	41692703.2352126	18497486	14035588	22071220	19144692	23008436	18178270
High	VTDASTDNFKR	[R].VTDASTDNFKR.[V]	5.22157E-05	0	1	Ghir_A01G019700.1	Ghir_A01G019700.1 [110-120]	1	11	0	36.7845		111247.308854177		266258.21875				83765.0546875		266258.21875
High	VTDASTDNFK	[R].VTDASTDNFK.[R]	8.65241E-05	0	5	Ghir_A01G019700.1	Ghir_A01G019700.1 [110-119]	0	10	0	33.4377		369027.038728764	576406.028060492	768848.25		528719.862530941	631809.71147578	277863.53125	186603.234375	768848.25		357086.09375	275472.84375
High	VTDALNATR	[R].VTDALNATR.[A]	0.0027385	0	3	Ghir_A05G013990.1	Ghir_A05G013990.1 [426-434]	0	9	0	46.7459				242550.203125						242550.203125
High	VTDALNATK	[R].VTDALNATK.[A]	0.00083694	0	20	Ghir_A09G021060.2; Ghir_D09G020470.1; Ghir_A11G014380.1	Ghir_A09G021060.2 [427-435]; Ghir_D09G020470.1 [411-419]; Ghir_A11G014380.1 [427-435]	0	9	0	42.0345		2670340.23012327	7025658.40111995	3398460	6337009.39792097	2790900.99288563	3971222.89036218	2010666.125	2274456.75	3398460	2549173.296875	1884914.875	1731477.125
High	VSVSPETPGVK	[K].VSVSPETPGVK.[I]	0.000222192	0	5	Ghir_A11G023100.1	Ghir_A11G023100.1 [695-705]	0	11	0	50.3179		452967.761628065	530859.717464483	522727.34375	856063.627227903		453516.843140763	341067.75	171858.265625	522727.34375	344366.625		197736.078125
High	VSVNAPNSPR	[R].VSVNAPNSPR.[F]	2.04324E-07	0	23	Ghir_A08G005390.1	Ghir_A08G005390.1 [243-252]	0	10	0	33.0066	1xPhospho [S8]	23651434.6792128	25512686.3546517	19794476	14694805.4331263	22485850.8080482	16968464.8791301	17808644	8259368.5	19794476	5911243.5	15186463	7398353
High	VSVLNDALK	[R].VSVLNDALK.[S]	0.0041381	0	4	Ghir_A07G010420.1	Ghir_A07G010420.1 [48-56]	0	9	0	69.3930		68348.7025455872		1684587.5	51085.1351508685			51464.01171875		1684587.5	20549.892578125
High	VSVGALPQSPLSSK	[R].VSVGALPQSPLSSK.[S]	0.00659883	0	1	Ghir_D06G016290.1	Ghir_D06G016290.1 [557-570]	0	14	0	71.7418	1xPhospho [S9]	36778.8913740419						27693.126953125
High	VTNLSEDTR	[R].VTNLSEDTR.[E]	0.00445055	0	4	Ghir_A06G017830.1	Ghir_A06G017830.1 [235-243]	0	9	0	37.8805		504041.819411389	1219771.01326494	947884.53125	714302.412991995	352639.787809239	558788.25141537	379524.6015625	394883.4765625	947884.53125	287340.6875	238165.375	243635.046875
High	VTVENSGPESSVR	[K].VTVENSGPESSVR.[G]	0.00609935	0	2	Ghir_A06G000250.1	Ghir_A06G000250.1 [171-183]	0	13	0	36.3413	1xPhospho [S6]	298419.37893434		248751.21875	341131.124231281	385351.32332165	274349.524456129	224698.609375		248751.21875	137225.984375	260258.046875	119618.046875
High	VTVAQNSNVPLR	[K].VTVAQNSNVPLR.[R]	9.42178E-05	0	3	Ghir_A05G041010.1	Ghir_A05G041010.1 [77-88]	0	12	0	57.2107	1xPhospho [S7]	395844.317879159		452487.25	217725.560760004	173674.734124679	188825.692856812	298055.9375		452487.25	87583.9296875	117296.203125	82329.140625
High	VTTTIGYGSPNK	[K].VTTTIGYGSPNK.[A]	2.62222E-07	0	2	Ghir_D12G011110.4; Ghir_D11G008660.1	Ghir_D12G011110.4 [320-331]; Ghir_D11G008660.1 [326-337]	0	12	0	47.6473		721867.597946441		579533.5				543539.25		579533.5
High	VTSNNDMTPTVAR	[R].VTSNNDMTPTVAR.[A]	6.24467E-06	0	11	Ghir_A06G021940.1	Ghir_A06G021940.1 [124-136]	0	13	0	29.7763	1xPhospho [S/T]; 1xOxidation [M7]	770690.495806223		488388.71875	672682.570282403	810408.569008295	1027009.8080579	580301.0625		488388.71875	270598.375	547332.625	447782.46875
High	VTSNNDMTPTVAR	[R].VTSNNDMTPTVAR.[A]	0.00149132	0	4	Ghir_A06G021940.1	Ghir_A06G021940.1 [124-136]	0	13	0	44.5046	1xPhospho [T/S]	484351.793613009		455152.125	229505.713896265	536840.168752138	355472.399142412	364698.75		455152.125	92322.703125	362570.375	154988.109375
High	VTSNNDMTPSVAR	[R].VTSNNDMTPSVAR.[A]	6.84148E-06	0	6	Ghir_D06G023000.1	Ghir_D06G023000.1 [124-136]	0	13	0	30.9047	1xPhospho [S/T]; 1xOxidation [M7]	842087.724276986	452835.4323386	791780.5	308968.897752041	663549.279517844	813943.373885634	634060.5	146599.015625	791780.5	124288.1640625	448147	354884.21875
High	VTSESDFMTEYVVTR	[R].VTSESDFMTEYVVTR.[W]	5.82652E-10	0	34	Ghir_A03G009650.1	Ghir_A03G009650.1 [216-230]	0	15	0	63.7838	1xPhospho [Y/T/S]; 1xOxidation [M8]	4080669.09053351	1453269.25357177	2919863.796875	2141222.74522633	2952786.71477238	1587501.19675721	3072590.90625	470475.203125	2919863.796875	861344.4453125	1994249.03125	692160.09375
High	VTSESDFMTEYVVTR	[R].VTSESDFMTEYVVTR.[W]	6.64484E-09	0	12	Ghir_A03G009650.1	Ghir_A03G009650.1 [216-230]	0	15	0	79.8685	1xPhospho [T/Y]	219217.863086117		206088.98828125				165062.8359375		206088.98828125
[truncated: 4,881 more rows]

## Sheet: Protein
Data S4. Identification and quantitation analysis of phosphopeptide and phosphoprotein in WT and OE10 line under normal condition (phosphoprotein).
[truncated: 3,223 more rows]
