# Supplementary material for: GhMPK9‐GhRAF39_1‐GhWRKY40a Regulates the GhERF1b‐ and GhABF2‐Mediated Pathways to Increase Cotton Disease Resistance
Source: Adv Sci (Weinh). 2024 Jun 6;11(29):2404400. doi: 10.1002/advs.202404400 (PMC11304259; doi:10.1002/advs.202404400)
Supplement: Supplementary file 6 — Supplemental Data 5 [file ADVS-11-2404400-s001.xlsx]

## Sheet: Sheet1
Data S5. Differential phosphorylated protein analysis between WT and OE10 line under normal condition.
logFC	AveExpr	t	P.Value	adj.P.Val	B	geneID	count	sca.t	sca.P.Value	sca.adj.pval
-3.85671	18.2702	-4.0436	0.0112684	0.296807	-2.2735	Ghir_D11G006810	2	-4.01828	0.0110163	0.302634
-3.09388	19.9345	-5.53856	0.00321221	0.22332	-1.17158	Ghir_D13G004910	3	-5.37283	0.00340218	0.222118
-2.9943	19.3109	-6.96621	0.000546054	0.153587	0.296398	Ghir_A09G008260	4	-7.01291	0.000486119	0.174081
-2.92552	20.6021	-5.99028	0.00231198	0.22332	-0.90584	Ghir_A02G013510	2	-5.68088	0.00268584	0.222118
-2.90239	17.6881	-4.51081	0.00738242	0.273007	-1.88854	Ghir_A01G012900	2	-4.39192	0.00777658	0.26697
-2.80882	17.4724	-2.92868	0.035294	0.387867	-3.35897	Ghir_A08G010730	2	-2.9109	0.0350278	0.380011
-2.7511	18.2329	-3.7099	0.0109681	0.296807	-2.37403	Ghir_A12G025920	5	-3.75247	0.0100927	0.293234
-2.67901	20.6475	-5.13603	0.0025084	0.22332	-0.997332	Ghir_D03G015580	2	-5.09849	0.00245834	0.222118
-2.58505	19.0072	-2.81103	0.032519	0.3777	-3.42676	Ghir_D05G012250	4	-2.836	0.0308498	0.371102
-2.55591	18.4184	-6.24747	0.00193411	0.22332	-0.766297	Ghir_A06G019830	2	-5.77808	0.00249792	0.222118
-2.46177	17.5779	-2.68294	0.0466147	0.387867	-3.62907	Ghir_A11G031390	3	-2.67098	0.04617	0.383373
-2.41379	19.0294	-6.42339	0.000827923	0.1769	-0.0401164	Ghir_A06G000510	3	-6.34731	0.000817671	0.220405
-2.26338	20.4167	-3.89255	0.00650469	0.252312	-2.00094	Ghir_D12G021460	2	-3.90865	0.00617619	0.253889
-2.22782	18.6489	-9.04247	5.43e-05	0.104424	2.24239	Ghir_A06G007070	2	-8.92199	5.37e-05	0.10322
-2.21674	19.8624	-2.56113	0.0389551	0.387867	-3.74891	Ghir_A03G019560	2	-2.57726	0.0375426	0.380011
-2.20297	19.2807	-3.95543	0.0122472	0.296807	-2.35067	Ghir_A09G010450	2	-3.80469	0.0135666	0.307831
-2.20063	17.8267	-7.7779	0.000747824	0.1769	-0.0834558	Ghir_D07G012010	2	-6.62537	0.00137914	0.222118
-2.1703	19.9245	-2.75475	0.0296094	0.363335	-3.48253	Ghir_D03G010060	6	-2.79172	0.0276489	0.354413
-2.13392	19.5334	-6.20235	0.00199475	0.22332	-0.790193	Ghir_A12G027950	4	-5.84481	0.0023779	0.222118
-2.07555	18.4496	-6.7974	0.0013465	0.22332	-0.49379	Ghir_A09G020300	2	-5.91301	0.00226223	0.222118
-2.07322	20.3806	-2.53291	0.0405562	0.387867	-3.78788	Ghir_D12G001010	5	-2.56179	0.0383864	0.380011
-2.07294	21.376	-6.91895	0.000278892	0.153587	0.920182	Ghir_D12G004510	4	-7.07138	0.000227288	0.174081
-1.98251	17.3874	-3.24253	0.0250886	0.347089	-3.02945	Ghir_A11G008470	2	-3.14468	0.0269976	0.35421
-1.94518	18.2541	-4.98873	0.00493573	0.24337	-1.53427	Ghir_D03G014740	2	-4.57622	0.0065962	0.253889
-1.85418	19.0028	-2.90608	0.028823	0.362266	-3.30949	Ghir_A11G006130	2	-2.90077	0.028391	0.35878
-1.84506	19.5106	-3.09862	0.0292812	0.363276	-3.1783	Ghir_A05G015590	2	-2.99854	0.0317378	0.37396
-1.80232	20.4133	-2.48744	0.0432809	0.387867	-3.8507	Ghir_A03G004590	2	-2.50121	0.0418853	0.380011
-1.78115	18.8069	-2.54949	0.0396074	0.387867	-3.76498	Ghir_D13G021020	2	-2.56311	0.0383133	0.380011
-1.71889	19.1818	-2.68644	0.0326044	0.3777	-3.57627	Ghir_A08G003330	2	-2.69939	0.0315231	0.37396
-1.70432	19.5179	-3.19391	0.0161474	0.334934	-2.88996	Ghir_D11G022720	2	-3.20478	0.0155666	0.328952
-1.68581	20.739	-3.48477	0.0109623	0.296807	-2.51067	Ghir_A05G010840	7	-3.57975	0.00942697	0.289388
-1.65948	22.2803	-3.90247	0.00642458	0.252312	-1.98887	Ghir_A05G003740	10	-4.10034	0.0048636	0.238219
-1.58722	19.4672	-2.6468	0.0401717	0.387867	-3.63196	Ghir_A08G016190	3	-2.64932	0.0393179	0.380011
-1.55634	20.6276	-4.57977	0.00430896	0.23017	-1.49133	Ghir_A04G000140	2	-4.44781	0.00471003	0.238219
-1.53143	19.4242	-5.548	0.00172369	0.22332	-0.664324	Ghir_A11G018130	2	-5.28759	0.00205658	0.222118
-1.49687	19.09	-4.69095	0.00632148	0.252312	-1.75049	Ghir_A05G027660	2	-4.12619	0.00994174	0.293234
-1.47592	18.2137	-2.6059	0.0423653	0.387867	-3.68351	Ghir_D01G002590	2	-2.59336	0.0423193	0.380011
-1.46647	19.1559	-2.97509	0.0217768	0.341	-3.18268	Ghir_A05G013530	3	-2.99461	0.020796	0.345102
-1.45062	19.5984	-4.27919	0.00587586	0.252312	-1.78077	Ghir_A10G016100	2	-4.15513	0.00643433	0.253889
-1.42955	19.1235	-3.47079	0.0197693	0.336907	-2.80143	Ghir_A09G007000	2	-3.21355	0.0250457	0.350526
-1.42759	19.763	-4.01336	0.00559971	0.252312	-1.85524	Ghir_A13G024190	2	-4.00389	0.00548104	0.239546
-1.42458	18.4495	-3.01588	0.0205862	0.336907	-3.12769	Ghir_D12G028320	2	-3.02228	0.0200115	0.345102
-1.40298	18.6913	-4.41597	0.00345343	0.22332	-1.38796	Ghir_A12G023500	3	-4.43554	0.00324551	0.222118
-1.39001	19.9693	-2.97395	0.0218112	0.341	-3.18422	Ghir_A06G003230	7	-3.05919	0.0190134	0.339642
-1.38683	18.5578	-3.96399	0.0121479	0.296807	-2.34311	Ghir_D08G000980	2	-3.56048	0.0173608	0.333849
-1.35944	18.2916	-3.38766	0.015965	0.334934	-2.73597	Ghir_D13G019830	2	-3.32525	0.0167228	0.333849
-1.34762	19.0535	-3.17777	0.0268843	0.349825	-3.09595	Ghir_A12G008380	2	-2.95587	0.0332941	0.380011
-1.34071	20.2271	-2.7181	0.0366338	0.387867	-3.5425	Ghir_A13G006500	2	-2.69297	0.0371349	0.380011
-1.32308	20.8355	-2.87855	0.0248971	0.347089	-3.31351	Ghir_A08G001610	2	-2.88371	0.0242848	0.350526
-1.30712	21.7145	-3.10305	0.0182684	0.336907	-3.0108	Ghir_A03G004090	4	-3.1498	0.0167823	0.333849
-1.26589	19.7061	-2.6599	0.0394951	0.387867	-3.61549	Ghir_D12G013420	3	-2.64934	0.0393168	0.380011
-1.23781	20.8504	-4.16332	0.00466384	0.236015	-1.67789	Ghir_D08G022970	2	-4.13516	0.00465981	0.238219
-1.23404	21.1032	-2.44431	0.0460411	0.387867	-3.91032	Ghir_D12G004680	2	-2.4513	0.0450158	0.380011
-1.22016	19.9438	-3.03966	0.0243814	0.347089	-3.14679	Ghir_D02G021950	2	-2.98371	0.025548	0.350526
-1.22007	23.0934	-2.37653	0.0507526	0.397632	-4.00403	Ghir_D02G014790	4	-2.40688	0.0480054	0.384644
-1.21608	19.5505	-3.01092	0.0207272	0.336907	-3.13437	Ghir_A02G008430	2	-3.01079	0.0203334	0.345102
-1.21065	18.8689	-3.0098	0.0253052	0.347584	-3.18294	Ghir_A11G000710	2	-2.95473	0.0265046	0.353946
-1.20497	24.4579	-2.88027	0.0248378	0.347089	-3.31118	Ghir_A10G017400	7	-2.97811	0.0212794	0.345102
-1.16814	23.8084	-2.55069	0.0395397	0.387867	-3.76333	Ghir_A12G008430	5	-2.59864	0.0364076	0.380011
-1.16431	20.8366	-4.34753	0.00374278	0.22332	-1.4654	Ghir_A02G003050	3	-4.36037	0.0035485	0.222118
-1.14752	22.1134	-3.37201	0.0127198	0.296807	-2.65626	Ghir_A01G005680	3	-3.38852	0.0121439	0.304791
-1.13708	19.8426	-4.25824	0.00924362	0.289418	-2.09171	Ghir_D08G026220	2	-3.56423	0.017294	0.333849
-1.13609	18.0094	-4.69042	0.00385647	0.22332	-1.38883	Ghir_A05G041010	2	-4.3994	0.00495514	0.238219
-1.13605	19.2977	-2.53125	0.0406524	0.387867	-3.79017	Ghir_A05G038610	2	-2.53501	0.0398942	0.380011
-1.12942	20.7205	-2.67231	0.0332626	0.378485	-3.59569	Ghir_A08G007020	2	-2.67406	0.0326829	0.37861
-1.10084	17.8589	-2.99381	0.0328381	0.37813	-3.28912	Ghir_A07G013000	4	-2.84471	0.0377672	0.380011
-1.09703	19.3666	-3.03906	0.0199406	0.336907	-3.09652	Ghir_A01G007530	3	-3.05502	0.0191236	0.339642
-1.08573	21.2593	-3.57002	0.00980876	0.289418	-2.40188	Ghir_A13G017290	3	-3.58466	0.00936653	0.289388
-1.08262	19.0949	-3.01904	0.0250153	0.347089	-3.17174	Ghir_D05G022940	3	-2.97717	0.0257605	0.350526
-1.06038	21.0067	-3.10933	0.0181125	0.336907	-3.00242	Ghir_A09G024790	2	-3.09919	0.0179917	0.335904
-1.04243	18.8793	-2.48123	0.0436676	0.387867	-3.85929	Ghir_A12G017170	3	-2.49609	0.0421959	0.380011
-1.04125	19.0386	-2.94956	0.0272874	0.349825	-3.25626	Ghir_D12G019520	2	-2.87242	0.02944	0.362905
-1.03595	19.3802	-4.70788	0.00246934	0.22332	-1.06685	Ghir_A10G002190	2	-4.6206	0.00261454	0.222118
-1.00269	20.1206	-2.85346	0.0308088	0.365671	-3.37426	Ghir_D10G005720	2	-2.77795	0.0332504	0.380011
-0.986739	20.5973	-2.42045	0.0476459	0.388234	-3.94331	Ghir_A07G016580	2	-2.42071	0.0470536	0.383438
-0.958974	19.9964	-3.06428	0.0236477	0.347089	-3.1171	Ghir_A12G018260	3	-3.00038	0.025015	0.350526
-0.912535	19.6936	-2.62899	0.0353695	0.387867	-3.65533	Ghir_D05G005240	2	-2.62144	0.0352373	0.380011
-0.897347	17.7571	-2.49568	0.0427735	0.387867	-3.83932	Ghir_D13G018590	4	-2.53986	0.0396163	0.380011
-0.875939	18.2191	-3.50824	0.0138464	0.309613	-2.59837	Ghir_A09G001350	2	-3.30391	0.0171627	0.333849
-0.875905	22.6222	-2.73317	0.030523	0.365671	-3.51211	Ghir_A01G004840	6	-2.84715	0.025567	0.350526
-0.875487	22.03	-3.39751	0.0122972	0.296807	-2.62317	Ghir_D06G021220	3	-3.40616	0.0118609	0.304791
-0.86386	21.0159	-2.82479	0.0268376	0.349825	-3.38674	Ghir_A02G003040	2	-2.80794	0.0270218	0.35421
-0.85899	22.9561	-2.45183	0.0455474	0.387867	-3.89993	Ghir_A07G001920	3	-2.46428	0.0441795	0.380011
-0.85673	24.5404	-3.69813	0.00831654	0.276104	-2.24058	Ghir_A08G011770	3	-3.70274	0.00803286	0.26697
-0.856539	18.8509	-2.45893	0.0450859	0.387867	-3.89011	Ghir_A02G009250	2	-2.45205	0.0449673	0.380011
-0.832523	21.5586	-2.93108	0.0231444	0.347089	-3.24221	Ghir_D13G003150	5	-3.0386	0.0195634	0.342004
-0.830705	19.4666	-3.0097	0.0207619	0.336907	-3.13601	Ghir_A13G022120	2	-2.98236	0.0211537	0.345102
-0.829035	19.3767	-3.17888	0.0205368	0.336907	-2.98009	Ghir_D10G008570	2	-3.01005	0.0247113	0.350526
-0.811109	23.2812	-3.13009	0.0176076	0.336907	-2.97474	Ghir_D03G007180	3	-3.13825	0.0170506	0.333849
-0.800707	18.6792	-2.61688	0.0417639	0.387867	-3.66965	Ghir_A13G008410	2	-2.51967	0.0466507	0.383373
-0.796995	23.2245	-3.06864	0.0191482	0.336907	-3.05684	Ghir_A05G038990	4	-3.15079	0.0167597	0.333849
-0.790515	20.9834	-2.90875	0.023873	0.347089	-3.27249	Ghir_A07G016050	2	-2.8808	0.0243844	0.350526
-0.787843	22.2271	-2.53481	0.0404463	0.387867	-3.78526	Ghir_A08G022200	5	-2.61541	0.0355427	0.380011
-0.781195	21.4799	-2.70006	0.0319829	0.375019	-3.55756	Ghir_D02G018420	7	-2.87453	0.0246003	0.350526
-0.778423	20.6392	-2.94098	0.022829	0.347089	-3.2288	Ghir_D09G015250	2	-2.90997	0.023406	0.350526
-0.774782	20.9706	-3.34288	0.0132219	0.302687	-2.69418	Ghir_D06G007080	3	-3.34707	0.0128383	0.304791
-0.76809	21.7671	-2.67699	0.0330433	0.378228	-3.58927	Ghir_A01G009080	4	-2.73941	0.0297781	0.364734
-0.755567	19.8282	-3.36665	0.0128107	0.296807	-2.66323	Ghir_A11G020350	2	-3.30757	0.0135399	0.307831
-0.74774	21.5261	-2.64342	0.0346528	0.387426	-3.63546	Ghir_A13G018540	2	-2.62153	0.0352327	0.380011
-0.740108	18.5495	-3.18921	0.0202791	0.336907	-2.96783	Ghir_D12G009860	2	-2.97323	0.0258896	0.350526
-0.739205	24.037	-2.43915	0.0463837	0.387867	-3.91746	Ghir_A08G022370	9	-2.64728	0.0339576	0.380011
-0.731744	20.0505	-2.58282	0.0377692	0.387867	-3.71897	Ghir_D13G022210	3	-2.59185	0.0367639	0.380011
-0.712162	21.3948	-2.78022	0.0285679	0.361421	-3.44765	Ghir_A05G035300	3	-2.78712	0.0278296	0.354413
-0.710871	19.7294	-3.69709	0.00832762	0.276104	-2.24188	Ghir_D10G005280	4	-3.85602	0.00660138	0.253889
-0.706462	22.6238	-2.25286	0.0606669	0.403726	-4.17477	Ghir_A05G011770	13	-2.52506	0.0404701	0.380011
-0.70285	21.1511	-2.49283	0.0429482	0.387867	-3.84325	Ghir_D13G017200	4	-2.55234	0.0389113	0.380011
-0.686281	19.3263	-2.46882	0.0444511	0.387867	-3.87644	Ghir_D08G005900	3	-2.47701	0.043374	0.380011
-0.664707	20.3843	-3.02015	0.0204654	0.336907	-3.12194	Ghir_D12G026750	2	-2.96419	0.0216964	0.345102
-0.664475	19.886	-2.49081	0.0430725	0.387867	-3.84604	Ghir_A06G016380	3	-2.49807	0.0420755	0.380011
-0.651763	22.8614	-2.32341	0.0547903	0.403726	-4.07743	Ghir_D04G014960	10	-2.59069	0.0368252	0.380011
-0.65161	23.3966	-3.39872	0.0122775	0.296807	-2.6216	Ghir_A07G021390	7	-3.91838	0.0061009	0.253889
-0.650466	19.244	-2.67369	0.038796	0.387867	-3.59816	Ghir_A11G019580	2	-2.5093	0.0472968	0.383438
-0.644595	21.1996	-2.39469	0.0494439	0.39538	-3.97893	Ghir_D08G021470	5	-2.49067	0.042527	0.380011
-0.643671	22.275	-3.06984	0.0191168	0.336907	-3.05523	Ghir_D11G031890	5	-3.26178	0.0144053	0.322109
-0.622885	26.1682	-2.95975	0.0222434	0.342192	-3.2034	Ghir_D09G022320	6	-3.23106	0.0150192	0.328952
-0.614388	24.4039	-2.57319	0.0382911	0.387867	-3.73227	Ghir_D08G002600	17	-3.3568	0.0126715	0.304791
-0.602791	23.3329	-2.55989	0.0390239	0.387867	-3.75062	Ghir_A09G020380	2	-2.52077	0.0407205	0.380011
-0.583434	22.3619	-2.64975	0.0343429	0.386207	-3.62674	Ghir_A01G002080	3	-2.65114	0.0337709	0.380011
-0.5649	24.8977	-2.57413	0.0382398	0.387867	-3.73097	Ghir_A07G009270	3	-2.57535	0.0376455	0.380011
-0.558399	19.477	-3.0547	0.0195173	0.336907	-3.07553	Ghir_D07G004740	2	-2.96359	0.0217147	0.345102
-0.553016	25.0889	-2.12514	0.0729881	0.428013	-4.3503	Ghir_A09G003700	12	-2.48663	0.0427757	0.380011
-0.50664	21.0473	-2.72227	0.0309955	0.365671	-3.52706	Ghir_A06G018570	2	-2.64452	0.0340921	0.380011
-0.50347	21.2787	-2.43271	0.0468144	0.387867	-3.92636	Ghir_A05G010000	2	-2.37953	0.0499465	0.395256
-0.493847	19.5093	-2.48763	0.0432691	0.387867	-3.85044	Ghir_A01G004220	2	-2.4271	0.0466203	0.383373
-0.490585	23.5843	-2.06768	0.0793273	0.439925	-4.42881	Ghir_D12G001770	15	-2.63564	0.034528	0.380011
-0.476834	22.892	-2.57496	0.0381946	0.387867	-3.72982	Ghir_A05G004890	3	-2.56838	0.0380244	0.380011
0.460178	22.4522	2.31195	0.0557041	0.403726	-4.09326	Ghir_A05G035600	7	2.63629	0.0344955	0.380011
0.477705	22.1912	2.45452	0.0453716	0.387867	-3.8962	Ghir_D11G014490	3	2.45069	0.0450559	0.380011
0.513781	26.1179	2.46811	0.0444962	0.387867	-3.87742	Ghir_D07G015900	3	2.46721	0.0439924	0.380011
0.518557	20.3523	2.66037	0.0338301	0.382678	-3.61213	Ghir_A08G018740	2	2.59257	0.0367262	0.380011
0.525283	20.6508	2.5958	0.0370782	0.387867	-3.70108	Ghir_D08G018570	3	2.59359	0.0366723	0.380011
0.539609	21.6027	2.74893	0.0298528	0.363335	-3.4905	Ghir_A08G014050	2	2.6801	0.0324021	0.377632
0.542801	19.3651	2.50951	0.0419353	0.387867	-3.8202	Ghir_D09G005530	2	2.46074	0.0444055	0.380011
0.547257	21.807	2.46449	0.0447277	0.387867	-3.88242	Ghir_D10G015970	3	2.46609	0.0440639	0.380011
0.551446	23.0842	2.38232	0.0503316	0.396671	-3.99603	Ghir_A12G016730	5	2.50645	0.0415702	0.380011
0.552768	20.7047	2.842	0.0261995	0.349825	-3.36327	Ghir_A08G020050	2	2.76919	0.0285457	0.35878
0.561892	19.2581	2.62772	0.0354334	0.387867	-3.65708	Ghir_A08G019420	2	2.57505	0.0376616	0.380011
0.565613	20.0345	2.4968	0.042705	0.387867	-3.83777	Ghir_A05G019940	2	2.45412	0.0448326	0.380011
0.57234	25.6097	2.29032	0.0574711	0.403726	-4.12312	Ghir_D05G004650	5	2.39453	0.0488724	0.388354
0.57813	22.1777	2.55513	0.0392898	0.387867	-3.75719	Ghir_A12G003810	5	2.69387	0.0317721	0.37396
0.584512	23.1442	2.57248	0.0383299	0.387867	-3.73325	Ghir_D06G023420	2	2.52889	0.0402474	0.380011
0.58496	21.231	2.45679	0.0452243	0.387867	-3.89307	Ghir_A02G004190	2	2.42046	0.04707	0.383438
0.590176	19.9654	3.09689	0.0184226	0.336907	-3.01903	Ghir_A13G008760	3	3.09079	0.0182015	0.336552
0.599033	18.589	2.49365	0.0428979	0.387867	-3.84212	Ghir_A07G000610	2	2.45775	0.0445983	0.380011
0.604692	22.8642	2.81349	0.0272656	0.349825	-3.40217	Ghir_D06G011940	2	2.75787	0.0290076	0.359882
0.604748	21.7096	2.43002	0.0469959	0.387867	-3.93008	Ghir_A09G023160	3	2.43524	0.0460738	0.383373
0.619603	18.8211	2.85402	0.0257634	0.349825	-3.34689	Ghir_A02G000530	2	2.79912	0.0273609	0.35421
0.621414	20.278	3.3905	0.0124119	0.296807	-2.63226	Ghir_A05G007970	3	3.38109	0.0122654	0.304791
0.631632	21.3594	2.51538	0.0415846	0.387867	-3.81209	Ghir_A05G039120	2	2.48382	0.0429499	0.380011
0.639247	26.2429	3.19159	0.016198	0.334934	-2.89303	Ghir_A02G015310	10	4.01629	0.00539707	0.239546
0.646943	19.8192	2.53739	0.0402975	0.387867	-3.7817	Ghir_D01G014310	2	2.50707	0.0415329	0.380011
0.667957	19.441	2.8453	0.0260792	0.349825	-3.35878	Ghir_D08G020260	2	2.80143	0.0272717	0.35421
0.670208	21.0792	2.87893	0.0248841	0.347089	-3.313	Ghir_D04G012370	2	2.83343	0.0260661	0.350526
0.67207	22.843	2.75159	0.0297412	0.363335	-3.48685	Ghir_A04G012800	2	2.71393	0.0308769	0.371102
0.673031	18.1262	2.8395	0.0262915	0.349825	-3.36669	Ghir_A05G028340	2	2.79694	0.0274453	0.35421
0.675416	19.6568	2.76535	0.0291709	0.363276	-3.468	Ghir_A01G002670	2	2.72751	0.0302863	0.368611
0.678368	20.4478	3.19999	0.0160151	0.334934	-2.8819	Ghir_D02G014650	2	3.13435	0.0171422	0.333849
0.682541	21.6022	2.42216	0.0475295	0.388234	-3.94095	Ghir_A09G004800	4	2.48003	0.0431857	0.380011
0.690114	19.4577	2.49489	0.0428217	0.387867	-3.84041	Ghir_D08G007900	2	2.47241	0.0436635	0.380011
0.695362	22.7301	2.72621	0.0308236	0.365671	-3.52165	Ghir_D12G027210	5	2.84594	0.0256103	0.350526
0.707753	25.7298	3.38352	0.0125272	0.296807	-2.64132	Ghir_A05G001800	5	3.59603	0.00922818	0.289388
0.711305	22.1295	2.43247	0.0468309	0.387867	-3.9267	Ghir_A01G012570	2	2.41482	0.0474562	0.383438
0.713662	19.6341	3.37351	0.0126944	0.296807	-2.65431	Ghir_A05G042690	2	3.30392	0.0136067	0.307831
0.71966	19.6317	2.60514	0.0365889	0.387867	-3.6882	Ghir_D09G014260	3	2.61363	0.0356336	0.380011
0.72066	24.3272	3.06141	0.0193386	0.336907	-3.06653	Ghir_A04G000680	3	3.06588	0.0188384	0.339642
0.721836	23.2308	3.00877	0.0207886	0.336907	-3.13726	Ghir_A06G022390	2	2.96528	0.0216636	0.345102
0.740424	20.0845	3.14989	0.01714	0.336907	-2.94838	Ghir_D04G019630	2	3.1015	0.0179345	0.335904
0.74955	23.9703	3.18077	0.0164371	0.33626	-2.90737	Ghir_A12G019270	6	3.41318	0.0117503	0.304791
0.755238	27.2406	3.59588	0.00948552	0.289418	-2.36911	Ghir_D03G007720	14	4.90237	0.00189921	0.222118
0.761281	19.952	2.89758	0.0242465	0.347089	-3.28765	Ghir_D09G012290	2	2.86625	0.0248884	0.350526
0.768616	21.4683	2.60437	0.036629	0.387867	-3.68926	Ghir_A01G003830	2	2.58619	0.0370641	0.380011
0.773695	25.2445	3.11329	0.0180151	0.336907	-2.99714	Ghir_A08G020470	7	3.38454	0.0122089	0.304791
0.776584	21.7862	3.91711	0.00630845	0.252312	-1.97112	Ghir_D05G010170	2	3.82146	0.00689789	0.255089
0.798741	19.0393	2.95553	0.0270835	0.349825	-3.24897	Ghir_D07G002870	2	2.8102	0.0318926	0.37396
0.812874	18.451	2.96596	0.0220535	0.342006	-3.19502	Ghir_D02G022620	2	2.93831	0.0224954	0.350526
0.81487	18.8324	3.60814	0.00933642	0.289418	-2.35362	Ghir_D04G012510	2	3.54593	0.00985494	0.293234
0.816349	20.0649	2.5754	0.0440852	0.387867	-3.72206	Ghir_D07G005670	3	2.52358	0.0464093	0.383373
0.821442	21.5103	4.25379	0.0041835	0.229854	-1.57279	Ghir_A12G025720	2	4.14283	0.00461618	0.238219
0.822141	18.9132	4.01309	0.00560157	0.252312	-1.85556	Ghir_D10G012580	3	4.01054	0.00543583	0.239546
0.822775	21.0464	3.37085	0.0127394	0.296807	-2.65777	Ghir_A03G001230	2	3.32462	0.013232	0.307831
0.824648	19.2029	2.53285	0.0405595	0.387867	-3.78796	Ghir_D13G007390	2	2.52185	0.0406576	0.380011
0.830679	22.2675	2.51613	0.0415401	0.387867	-3.81105	Ghir_A12G003960	2	2.50605	0.0415943	0.380011
0.831286	23.0407	3.20883	0.0158251	0.334934	-2.87021	Ghir_A09G024150	3	3.21718	0.0153055	0.328952
0.835384	19.2753	3.14587	0.0213838	0.341	-3.01933	Ghir_D13G003300	2	2.98517	0.0255008	0.350526
0.839079	20.6559	2.9824	0.0215583	0.341	-3.17281	Ghir_D11G028020	2	2.95718	0.0219098	0.345349
0.845455	18.6938	2.90605	0.0239625	0.347089	-3.27614	Ghir_D09G023360	4	2.97258	0.021444	0.345102
0.849434	19.4566	3.8699	0.00669158	0.252312	-2.02852	Ghir_A10G011720	2	3.79766	0.00711056	0.257993
0.850641	19.8679	3.04268	0.0198419	0.336907	-3.09166	Ghir_A05G023330	3	3.05294	0.0191786	0.339642
0.854504	18.1771	3.13285	0.0282159	0.359332	-3.14254	Ghir_D06G004620	2	2.6396	0.0478993	0.384644
0.864466	22.5631	3.70994	0.00819197	0.276104	-2.22584	Ghir_A08G001180	2	3.65147	0.00858462	0.2798
0.868362	18.7433	3.31002	0.0175185	0.336907	-2.82589	Ghir_A04G008680	2	3.13645	0.0210918	0.345102
0.87347	24.3762	2.82746	0.0267379	0.349825	-3.38311	Ghir_D09G010610	3	2.83939	0.0258481	0.350526
0.909525	20.9531	3.94522	0.00609173	0.252312	-1.9371	Ghir_A05G018170	2	3.88109	0.00639497	0.253889
0.910391	20.6869	3.75336	0.00775128	0.276104	-2.17186	Ghir_D02G021280	2	3.70089	0.00805212	0.26697
0.913863	20.2551	2.35669	0.0522236	0.401715	-4.03145	Ghir_D04G015130	4	2.3952	0.0488247	0.388354
0.914629	18.443	4.31278	0.00389988	0.22332	-1.50503	Ghir_D10G000110	2	4.2244	0.00417915	0.236368
0.936358	20.0538	3.19638	0.0160935	0.334934	-2.88668	Ghir_D05G022230	3	3.2085	0.0154879	0.328952
0.945492	22.328	4.3733	0.00363079	0.22332	-1.43614	Ghir_A12G009260	3	4.37437	0.00348977	0.222118
0.962125	20.5586	2.53327	0.040535	0.387867	-3.78738	Ghir_A02G009820	2	2.5305	0.0401539	0.380011
0.970234	20.8166	2.46639	0.0446061	0.387867	-3.8798	Ghir_D01G018360	2	2.46521	0.0441199	0.380011
0.999898	18.5082	3.18258	0.020444	0.336907	-2.97569	Ghir_D05G015600	2	3.0715	0.0228733	0.350526
1.0106	19.359	4.23574	0.00615201	0.252312	-1.82396	Ghir_A02G000830	2	3.96464	0.0079369	0.26697
1.01388	23.6403	3.72829	0.00800247	0.276104	-2.20299	Ghir_A03G000260	4	3.82182	0.00689469	0.255089
1.02527	19.9613	5.17734	0.00147681	0.22332	-0.58112	Ghir_A02G013450	2	5.05056	0.00161254	0.222118
1.03236	21.0663	3.5131	0.0105633	0.296807	-2.47439	Ghir_D11G002080	2	3.48814	0.0106359	0.296419
1.03403	21.3295	3.39673	0.0123099	0.296807	-2.62418	Ghir_A05G019240	2	3.37603	0.0123488	0.304791
1.05106	20.8884	3.51758	0.0105017	0.296807	-2.46867	Ghir_A11G002070	2	3.4943	0.0105495	0.296419
1.07775	23.4189	4.18449	0.00454619	0.236015	-1.65317	Ghir_A11G002000	2	4.13613	0.00465425	0.238219
1.09259	19.4186	3.40276	0.012212	0.296807	-2.61637	Ghir_A08G005190	3	3.4181	0.0116734	0.304791
1.10092	18.7315	3.05267	0.0239905	0.347089	-3.13109	Ghir_A10G014640	2	2.97716	0.025761	0.350526
1.1026	17.1076	4.98978	0.0028804	0.22332	-1.12213	Ghir_A08G019760	2	4.61702	0.00395505	0.230472
1.10464	21.6691	4.43935	0.00336035	0.22332	-1.36169	Ghir_A06G005740	3	4.44889	0.00319474	0.222118
1.11104	22.2186	2.74224	0.0301355	0.364469	-3.49967	Ghir_D08G005280	3	2.75823	0.0289929	0.359882
1.11218	18.2453	3.69856	0.0157146	0.334934	-2.58395	Ghir_A13G020100	2	3.20441	0.0252954	0.350526
1.14208	22.8329	5.15507	0.00151223	0.22332	-0.603324	Ghir_A12G009390	4	5.33054	0.00119344	0.222118
1.15788	26.1837	3.88317	0.00658136	0.252312	-2.01235	Ghir_A03G004100	5	4.01493	0.00540621	0.239546
1.1691	20.2359	4.37627	0.00361812	0.22332	-1.43278	Ghir_A12G011700	2	4.33159	0.00367268	0.222118
1.19725	18.5262	2.87789	0.0249202	0.347089	-3.31441	Ghir_A04G000960	2	2.87909	0.024443	0.350526
1.25558	21.3804	3.74089	0.00787511	0.276104	-2.18733	Ghir_D13G019420	3	3.75888	0.0074726	0.266108
1.26569	18.9289	4.25243	0.0092925	0.289418	-2.09652	Ghir_D04G008810	2	3.67416	0.0154603	0.328952
1.26616	19.9184	4.17944	0.00993322	0.289418	-2.15746	Ghir_A11G020660	2	3.62818	0.0161986	0.333849
1.27178	17.4552	2.57074	0.0384248	0.387867	-3.73564	Ghir_A01G020240	2	2.57754	0.0375271	0.380011
1.29278	20.4228	4.60512	0.00277491	0.22332	-1.1782	Ghir_A02G017960	2	4.56585	0.00278576	0.222118
1.31072	18.9734	3.00667	0.0208486	0.336907	-3.14008	Ghir_A02G006860	2	3.00997	0.0203566	0.345102
1.34214	22.1274	4.64593	0.00264877	0.22332	-1.13375	Ghir_A02G010300	2	4.61052	0.00264517	0.222118
1.3426	19.4788	3.58015	0.00968071	0.289418	-2.38903	Ghir_A07G011800	2	3.57541	0.00948074	0.289388
1.43855	17.519	2.60763	0.0364595	0.387867	-3.68477	Ghir_D13G024000	2	2.61728	0.0354475	0.380011
1.46275	19.6607	3.04312	0.0198298	0.336907	-3.09107	Ghir_A13G012080	2	3.0502	0.0192517	0.339642
1.49306	21.0643	4.65148	0.00653771	0.252312	-1.78026	Ghir_A05G010080	2	4.09734	0.0102167	0.293234
1.53468	18.4145	2.54951	0.0456035	0.387867	-3.75485	Ghir_D04G003310	2	2.54135	0.0453296	0.38065
1.56636	21.9511	6.75174	0.000322569	0.153587	0.794574	Ghir_A09G018570	2	6.64397	0.000331126	0.174081
1.60248	16.2795	4.23544	0.00943722	0.289418	-2.11062	Ghir_D05G016890	2	3.86398	0.0127958	0.304791
1.64579	18.4263	4.30234	0.00394846	0.22332	-1.51698	Ghir_A10G004710	3	4.32626	0.00369619	0.222118
1.69584	21.9518	3.32667	0.0135106	0.305657	-2.71533	Ghir_D08G016030	4	3.36937	0.0124596	0.304791
1.71787	18.3428	7.55496	0.000357916	0.153587	0.623362	Ghir_A12G026190	2	7.02185	0.000482869	0.174081
1.71882	21.2621	5.23909	0.00138335	0.22332	-0.519989	Ghir_A07G018900	2	5.2173	0.00134622	0.222118
2.34921	18.7124	8.62736	0.000472496	0.153587	0.207818	Ghir_A05G015040	2	7.26528	0.000916921	0.220405
2.42317	22.3371	4.98248	0.00182131	0.22332	-0.778203	Ghir_D02G016540	2	4.99472	0.00171448	0.222118
2.42389	16.8971	2.60362	0.0424914	0.387867	-3.68639	Ghir_D10G003960	2	2.61437	0.0411646	0.380011
2.78711	23.0695	4.73074	0.00240657	0.22332	-1.04232	Ghir_A03G003840	2	4.75079	0.00225238	0.222118
2.8364	21.0381	4.90301	0.00313077	0.22332	-1.19786	Ghir_D07G019280	2	4.88227	0.00303188	0.222118
3.23972	18.0995	3.56039	0.0180449	0.336907	-2.71468	Ghir_D03G010260	2	3.53203	0.0178776	0.335904
3.36755	16.9132	6.9345	0.000559078	0.153587	0.277711	Ghir_D09G020140	2	6.86641	0.000543153	0.174081
-1.08823	19.3216	-2.49081	0.0492571	0.39538	-3.82938	Ghir_D10G016070.2	2	-2.45541	0.0508128	0.399496
-0.723356	18.4113	-2.5201	0.0473966	0.388234	-3.79216	Ghir_A06G012630.1	3	-2.45387	0.0509175	0.399496
0.527038	19.2936	2.40911	0.0484292	0.392951	-3.959	Ghir_A05G005380.1	2	2.36372	0.0511055	0.399496
-0.56295	22.477	-2.21704	0.0638933	0.406844	-4.22412	Ghir_A05G034080.1	6	-2.35737	0.0515786	0.401532
0.661853	20.5727	2.37497	0.0508671	0.397632	-4.00619	Ghir_D13G017670.3	2	2.35415	0.0518204	0.401532
0.475934	23.3295	2.3539	0.0524339	0.401715	-4.0353	Ghir_A05G003650.2	3	2.35187	0.0519925	0.401532
-2.01124	20.0606	-2.59688	0.0514985	0.399321	-3.72591	Ghir_A09G000120.1	2	-2.55771	0.0527602	0.402818
-0.688923	18.6113	-2.35637	0.0522476	0.401715	-4.03189	Ghir_D04G011900.1	2	-2.33927	0.0529526	0.402818
0.892304	18.8501	2.48629	0.0495509	0.39538	-3.83513	Ghir_D03G017720.1	2	2.424	0.0529893	0.402818
-0.605782	21.7013	-2.2761	0.0586636	0.403726	-4.14274	Ghir_A08G020600.1	4	-2.33495	0.0532861	0.402818
-1.0804	24.9209	-2.32778	0.0544464	0.403726	-4.0714	Ghir_D09G023950.1	2	-2.33223	0.0534972	0.402818
-1.15052	20.1377	-2.69393	0.0460292	0.387867	-3.61678	Ghir_A08G017090.1	3	-2.54183	0.0537646	0.402818
0.478253	20.9276	2.38474	0.0501569	0.396671	-3.99269	Ghir_A05G003320.1	2	2.32819	0.0538122	0.402818
1.2457	20.9317	2.31126	0.0557591	0.403726	-4.0942	Ghir_D12G003380.1	3	2.327	0.0539047	0.402818
-1.5072	18.9453	-2.60134	0.0512317	0.39886	-3.72086	Ghir_D09G020970.1	3	-2.53067	0.0544831	0.402818
-1.88443	23.0878	-2.29286	0.0572606	0.403726	-4.11961	Ghir_A13G008600.1	5	-2.31894	0.0545402	0.402818
-2.21057	20.6669	-2.29631	0.0569758	0.403726	-4.11484	Ghir_D12G023860.1	4	-2.31792	0.0546212	0.402818
-0.56175	20.7558	-2.25257	0.060693	0.403726	-4.17518	Ghir_D13G024010.2	4	-2.31654	0.0547306	0.402818
0.653563	23.6421	2.26236	0.0598397	0.403726	-4.16168	Ghir_D06G019270.1	4	2.31464	0.0548821	0.402818
0.584788	20.1665	2.33535	0.0538551	0.403726	-4.06094	Ghir_D03G009430.1	2	2.30578	0.0555934	0.40432
-0.995928	19.0151	-2.7251	0.0444122	0.387867	-3.58203	Ghir_A06G005670.2	3	-2.51229	0.0556891	0.40432
0.530071	20.1334	2.3391	0.0535646	0.403726	-4.05575	Ghir_D13G017710.1	2	2.29916	0.0561313	0.40432
0.453586	21.5048	2.29933	0.0567279	0.403726	-4.11068	Ghir_A01G006260.2	3	2.29632	0.0563638	0.40432
-0.554197	18.8596	-2.32736	0.0544788	0.403726	-4.07197	Ghir_D05G013570.2	2	-2.29296	0.0566398	0.40432
-0.647605	23.2927	-2.28292	0.0580883	0.403726	-4.13332	Ghir_A09G006390.1	3	-2.29093	0.0568076	0.40432
-1.39147	18.7324	-2.26268	0.0598124	0.403726	-4.16124	Ghir_A13G021940.1	4	-2.28834	0.0570218	0.40432
0.601124	19.0454	2.31377	0.0555581	0.403726	-4.09075	Ghir_A05G034860.1	2	2.28779	0.0570679	0.40432
-0.904524	20.6317	-2.28782	0.057679	0.403726	-4.12657	Ghir_D13G019790.1	2	-2.28691	0.0571403	0.40432
0.599726	19.8118	2.31079	0.0557976	0.403726	-4.09486	Ghir_A11G035190.1	2	2.28475	0.0573207	0.40432
-0.679895	19.0204	-2.48062	0.0499219	0.396671	-3.84234	Ghir_A08G018760.1	2	-2.36235	0.0575509	0.40432
-0.696134	21.3856	-2.23445	0.0623037	0.403726	-4.20014	Ghir_A03G013540.1	4	-2.28129	0.0576098	0.40432
0.596432	23.2266	2.21757	0.0638446	0.406844	-4.22339	Ghir_D12G009790.1	4	2.27406	0.058219	0.406899
0.49845	22.2442	2.31037	0.0558313	0.403726	-4.09544	Ghir_D12G019380.1	2	2.26516	0.0589783	0.406899
0.613622	22.1356	2.21001	0.0645469	0.40743	-4.2338	Ghir_A13G017010.2	4	2.26388	0.0590882	0.406899
0.57269	26.9678	2.25401	0.0605668	0.403726	-4.1732	Ghir_D02G024890.1	3	2.25939	0.0594756	0.406899
0.724609	20.9983	2.27005	0.0591786	0.403726	-4.15108	Ghir_D02G005030.2	2	2.25907	0.0595032	0.406899
-1.05362	20.9759	-2.2515	0.0607864	0.403726	-4.17665	Ghir_A11G028500.1	2	-2.25603	0.0597676	0.406899
0.891843	19.5319	2.25583	0.0604069	0.403726	-4.17068	Ghir_D12G028760.6	2	2.25495	0.059862	0.406899
-1.11726	19.8245	-2.24869	0.0610343	0.403726	-4.18053	Ghir_A10G000320.1	2	-2.25474	0.05988	0.406899
-0.489335	22.565	-2.30021	0.0566563	0.403726	-4.10947	Ghir_D10G000990.1	2	-2.25346	0.0599916	0.406899
-1.25587	21.0428	-2.23617	0.0621488	0.403726	-4.19777	Ghir_A07G009260.1	3	-2.25163	0.060152	0.406899
0.544679	20.3028	2.28346	0.0580427	0.403726	-4.13257	Ghir_A05G033540.1	2	2.24988	0.0603048	0.406899
-0.916234	20.8085	-2.24389	0.0614596	0.403726	-4.18715	Ghir_D03G007610.1	2	-2.24418	0.0608082	0.407353
0.573824	19.9446	2.2654	0.0595774	0.403726	-4.15749	Ghir_A04G008770.1	2	2.23775	0.0613796	0.407353
0.452558	19.7067	2.29145	0.0573774	0.403726	-4.12156	Ghir_D06G017140.1	2	2.23495	0.0616308	0.407353
0.467487	23.0842	2.23149	0.0625715	0.403726	-4.20422	Ghir_A12G019160.3	3	2.23091	0.0619946	0.407353
-1.55336	20.2616	-2.30864	0.0627119	0.403726	-4.06203	Ghir_A03G013900.2	2	-2.30702	0.0619979	0.407353
0.728627	17.8368	2.24049	0.0617622	0.403726	-4.19183	Ghir_A08G002100.1	2	2.2307	0.062014	0.407353
0.658577	19.3514	2.42226	0.0539218	0.403726	-3.91673	Ghir_A04G011260.1	2	2.30471	0.0621909	0.407353
-0.814894	19.7129	-2.22926	0.0627738	0.403726	-4.2073	Ghir_D08G022420.1	2	-2.22522	0.062511	0.407353
0.546337	21.7183	2.25643	0.060355	0.403726	-4.16986	Ghir_A07G011740.1	2	2.22471	0.0625571	0.407353
0.486552	23.4394	2.26965	0.0592131	0.403726	-4.15164	Ghir_A08G001700.1	2	2.22446	0.0625799	0.407353
-0.462245	20.6493	-2.27532	0.05873	0.403726	-4.14382	Ghir_A06G004410.4	2	-2.22312	0.0627022	0.407353
0.42619	22.2951	2.28229	0.0581414	0.403726	-4.1342	Ghir_D02G019850.1	2	2.21763	0.0632057	0.409241
-0.522143	20.6809	-2.14856	0.0705534	0.422422	-4.31821	Ghir_A06G001720.1	4	-2.21197	0.0637297	0.411249
0.590734	23.582	2.09897	0.07581	0.435172	-4.3861	Ghir_D07G005200.1	6	2.20883	0.064022	0.411754
0.459845	21.3823	2.20694	0.0648335	0.40743	-4.23801	Ghir_A05G002130.1	3	2.20618	0.06427	0.411919
-0.573382	19.6294	-2.22989	0.0627163	0.403726	-4.20642	Ghir_A06G003570.1	2	-2.20398	0.0644762	0.411919
-2.29466	21.3255	-2.17466	0.0679362	0.416055	-4.28239	Ghir_D10G018900.1	3	-2.19151	0.0656588	0.415594
0.458844	19.8666	2.23892	0.0619027	0.403726	-4.19399	Ghir_A10G005270.1	2	2.18871	0.0659274	0.415594
-1.19298	18.7244	-2.17916	0.0674941	0.414669	-4.2762	Ghir_A09G000780.1	2	-2.18709	0.0660838	0.415594
0.542721	22.8964	2.1821	0.0672082	0.414669	-4.27217	Ghir_A02G009300.1	3	2.18677	0.0661139	0.415594
-0.905439	18.3929	-2.2813	0.0650447	0.40743	-4.09707	Ghir_A08G002640.1	3	-2.25918	0.066132	0.415594
-0.910941	18.4461	-2.63213	0.0494325	0.39538	-3.68612	Ghir_D02G023510.1	2	-2.35873	0.0669915	0.418277
-1.01053	18.5379	-2.56699	0.0533258	0.403726	-3.7598	Ghir_D13G024760.3	2	-2.3587	0.066994	0.418277
0.50441	19.0402	2.21142	0.0644153	0.40743	-4.23186	Ghir_A09G024370.2	2	2.17435	0.0673225	0.418968
0.677742	20.9299	2.17949	0.0674625	0.414669	-4.27576	Ghir_A11G006690.1	2	2.16747	0.0680014	0.421828
0.913533	20.3772	2.1485	0.0705597	0.422422	-4.31829	Ghir_A13G022810.2	3	2.16147	0.0685989	0.423604
-0.577926	20.5104	-2.15186	0.0702163	0.422422	-4.31368	Ghir_D08G023720.1	3	-2.15828	0.0689187	0.423604
0.942748	19.6832	2.26584	0.066404	0.414398	-4.11689	Ghir_D05G030490.1	2	2.22834	0.0689486	0.423604
0.437785	20.0197	2.20745	0.0647862	0.40743	-4.23732	Ghir_A06G020560.1	2	2.15359	0.0693916	0.424968
0.686283	19.4684	2.31268	0.0623752	0.403726	-4.05686	Ghir_D05G005120.1	2	2.22044	0.0696902	0.425344
-1.08996	22.5575	-2.10997	0.0746104	0.434914	-4.37106	Ghir_A11G002720.1	5	-2.14474	0.0702933	0.425344
0.967322	21.0908	2.13904	0.0715326	0.423553	-4.33125	Ghir_A05G037200.2	2	2.14243	0.0705305	0.425344
-0.597876	18.7223	-2.34163	0.060014	0.403726	-4.01979	Ghir_D08G024450.1	2	-2.21152	0.0705373	0.425344
0.452086	19.752	2.18813	0.0666233	0.414398	-4.26388	Ghir_D07G019420.1	2	2.14009	0.0707722	0.425344
0.427428	24.8998	1.85288	0.108264	0.477686	-4.71835	Ghir_D03G007250.1	9	2.13827	0.0709606	0.425344
-0.576752	21.7263	-2.15997	0.0693972	0.42098	-4.30256	Ghir_A05G022640.1	2	-2.13787	0.0710012	0.425344
-1.22763	20.1042	-2.42331	0.0631705	0.404923	-3.92435	Ghir_D09G001340.1	2	-2.30802	0.0712555	0.425542
0.37615	22.6822	1.87155	0.105382	0.474589	-4.69349	Ghir_A02G017540.1	7	2.12841	0.0719885	0.427013
0.479096	23.5121	2.12637	0.0728589	0.428013	-4.34862	Ghir_A03G019120.1	3	2.12819	0.0720111	0.427013
1.05515	18.0779	2.46647	0.0600171	0.403726	-3.87464	Ghir_D07G000580.1	2	2.29731	0.0721932	0.427013
-0.592851	19.607	-2.14394	0.0710273	0.422865	-4.32455	Ghir_A12G003400.1	2	-2.1246	0.0723901	0.427013
0.42453	23.3088	2.03802	0.0828117	0.439984	-4.46919	Ghir_A11G025270.1	4	2.11464	0.0734492	0.431935
-0.818709	18.5101	-2.10767	0.0748604	0.434914	-4.37421	Ghir_A10G015620.1	2	-2.1062	0.0743592	0.432601
-0.495784	23.1519	-2.10204	0.0754734	0.435172	-4.38191	Ghir_A05G016930.2	3	-2.10516	0.0744722	0.432601
-0.785669	19.4443	-2.10805	0.0748188	0.434914	-4.37369	Ghir_D02G007130.1	2	-2.10501	0.0744885	0.432601
0.457783	21.6855	2.1468	0.0707332	0.422422	-4.32062	Ghir_A08G015140.1	2	2.10345	0.0746584	0.432601
-0.532961	22.3525	-1.93384	0.0963036	0.462529	-4.6101	Ghir_D10G021420.1	8	-2.10319	0.0746871	0.432601
0.408003	24.2147	2.10078	0.0756114	0.435172	-4.38363	Ghir_D08G010840.1	3	2.09741	0.0753191	0.434951
0.901435	19.7017	2.08877	0.0769392	0.436457	-4.40004	Ghir_A03G011580.1	2	2.09076	0.0760536	0.436944
0.42002	21.6588	2.09225	0.0765521	0.436457	-4.39529	Ghir_A07G001430.1	3	2.09017	0.0761186	0.436944
-0.957636	19.0318	-2.3411	0.0696907	0.421432	-4.01959	Ghir_D05G038150.6	4	-2.25004	0.0764943	0.437493
0.419453	18.8912	2.13856	0.0715833	0.423553	-4.33192	Ghir_A08G006830.1	2	2.0849	0.0767062	0.437493
-0.943293	19.1669	-2.05454	0.0808529	0.439984	-4.44672	Ghir_D04G011350.1	4	-2.0832	0.0768969	0.437493
0.392551	24.3379	2.08289	0.0775975	0.438496	-4.40806	Ghir_A05G017850.7	3	2.07832	0.0774468	0.439322
-0.660685	22.6407	-2.06136	0.0800568	0.439925	-4.43742	Ghir_A12G028180.1	3	-2.07063	0.0783208	0.442973
-1.21268	18.5572	-2.05929	0.0802984	0.439925	-4.44025	Ghir_A12G028780.1	2	-2.06801	0.0786208	0.443366
-1.58259	20.064	-2.03859	0.0827434	0.439984	-4.46842	Ghir_D02G011180.1	5	-2.0626	0.079244	0.444961
-1.48863	20.9117	-2.04632	0.081822	0.439984	-4.45791	Ghir_A11G008120.3	3	-2.06143	0.0793794	0.444961
0.591936	19.1907	2.07345	0.0786664	0.439925	-4.42094	Ghir_A09G009520.1	2	2.05688	0.0799072	0.444961
0.478577	20.2737	2.05256	0.0810847	0.439984	-4.44941	Ghir_A11G022120.1	3	2.0553	0.0800924	0.444961
0.448446	21.1049	2.09633	0.0761	0.435537	-4.3897	Ghir_A01G018850.1	2	2.05436	0.0802019	0.444961
-0.686546	20.9018	-2.06143	0.0800493	0.439925	-4.43733	Ghir_D02G003150.1	2	-2.05359	0.080292	0.444961
0.574352	19.7026	2.06525	0.0796072	0.439925	-4.43212	Ghir_D02G022980.1	2	2.04701	0.081067	0.445206
-1.19231	20.1244	-2.0216	0.0848064	0.442774	-4.4915	Ghir_A03G010400.1	4	-2.04511	0.0812921	0.445206
0.77701	20.7915	2.03132	0.0836204	0.439984	-4.47831	Ghir_A07G001560.1	3	2.04261	0.0815888	0.445206
0.664792	19.5667	2.1483	0.0777572	0.438496	-4.26761	Ghir_D08G016050.2	3	2.10209	0.0818424	0.445206
0.53245	18.1901	2.24556	0.0682325	0.416543	-4.1429	Ghir_D13G024480.1	2	2.1	0.0820759	0.445206
0.835611	19.2832	2.03734	0.0828938	0.439984	-4.47012	Ghir_A09G009290.1	2	2.03775	0.0821699	0.445206
-0.478046	19.456	-1.97845	0.0902782	0.451501	-4.54996	Ghir_A01G016500.1	4	-2.03735	0.0822176	0.445206
-0.478825	22.3445	-2.03363	0.0833408	0.439984	-4.47516	Ghir_A11G027840.1	3	-2.0366	0.082307	0.445206
0.455152	22.1233	2.07443	0.0785551	0.439925	-4.41961	Ghir_A07G003330.1	2	2.03566	0.0824199	0.445206
-0.932444	19.4643	-2.37641	0.0668037	0.414398	-3.97859	Ghir_A03G021740.3	2	-2.18233	0.0831429	0.446659
-1.30221	18.364	-2.01362	0.085793	0.44469	-4.50233	Ghir_A11G003450.6	3	-2.02811	0.0833326	0.446659
-0.581435	20.9481	-2.02033	0.0849628	0.442774	-4.49323	Ghir_A05G021740.1	3	-2.02768	0.0833856	0.446659
-0.640015	18.7431	-2.16946	0.0755738	0.435172	-4.24049	Ghir_A13G017890.2	2	-2.08176	0.0841401	0.448713
0.526291	23.616	2.0153	0.0855843	0.44469	-4.50005	Ghir_A06G012450.1	3	2.02072	0.0842357	0.448713
0.619213	19.3662	2.11785	0.0810156	0.439984	-4.30664	Ghir_A02G009420.1	3	2.0648	0.086108	0.457419
-0.873007	16.8398	-1.99904	0.0876252	0.451501	-4.5221	Ghir_A11G020270.2	2	-2.00128	0.0866593	0.459079
0.572176	21.1849	2.00896	0.0863741	0.446499	-4.50865	Ghir_D09G010590.1	2	1.99276	0.0877419	0.46034
0.656533	20.8355	2.12702	0.0800194	0.439925	-4.29489	Ghir_D04G011240.2	2	2.04961	0.0879099	0.46034
0.430744	23.1657	2.03151	0.083597	0.439984	-4.47804	Ghir_D05G017850.1	2	1.98986	0.0881141	0.46034
0.956887	17.9557	2.30248	0.0730048	0.428013	-4.06457	Ghir_A06G015640.1	2	2.13491	0.0881677	0.46034
0.440284	22.7759	1.98546	0.0893668	0.451501	-4.54049	Ghir_A13G024970.1	3	1.9867	0.0885204	0.46034
0.413022	20.9689	2.03032	0.083741	0.439984	-4.47966	Ghir_D09G008440.1	2	1.98391	0.0888816	0.46034
-0.681639	18.6992	-1.98844	0.0889818	0.451501	-4.53645	Ghir_D01G013920.1	2	-1.98218	0.0891062	0.46034
-0.427447	20.4451	-1.98155	0.0898742	0.451501	-4.54577	Ghir_A04G013470.1	3	-1.98196	0.0891342	0.46034
0.427006	20.8408	1.91721	0.0986494	0.463079	-4.63243	Ghir_A12G016930.1	4	1.98192	0.0891398	0.46034
0.471112	20.5539	1.97757	0.0903942	0.451501	-4.55115	Ghir_D09G010270.1	3	1.98076	0.0892911	0.46034
-0.340351	23.6468	-1.82485	0.112733	0.483829	-4.75553	Ghir_D11G019570.1	5	-1.96797	0.0909717	0.464866
-0.549607	18.3392	-1.9573	0.0930874	0.457818	-4.57851	Ghir_A10G003210.2	3	-1.96398	0.0915017	0.464866
-1.06996	20.5501	-2.01998	0.0924721	0.457131	-4.43184	Ghir_D06G019850.1	3	-2.01712	0.0918947	0.464866
0.627018	19.3783	2.09647	0.0833875	0.439984	-4.33403	Ghir_A08G013440.4	2	2.01435	0.0922434	0.464866
-0.500772	22.0794	-1.9825	0.0897499	0.451501	-4.54448	Ghir_A09G023920.2	2	-1.95809	0.0922902	0.464866
-0.792627	21.3079	-1.94422	0.0948663	0.462529	-4.59613	Ghir_D03G015430.1	3	-1.95562	0.0926237	0.464866
-0.928916	19.0076	-1.9389	0.0955997	0.462529	-4.60328	Ghir_D05G014010.1	3	-1.95145	0.0931874	0.464866
-0.416347	23.0354	-1.99315	0.0883755	0.451501	-4.53007	Ghir_D06G001720.1	2	-1.95063	0.0932984	0.464866
0.769588	20.0593	2.21099	0.0815589	0.439984	-4.17164	Ghir_A07G000120.3	4	2.08671	0.0936085	0.464866
-1.44572	19.0555	-2.13416	0.0895803	0.451501	-4.262	Ghir_D08G024720.2	2	-2.08542	0.0937582	0.464866
-0.971119	19.1264	-2.23244	0.0794596	0.439925	-4.14647	Ghir_A10G004190.1	2	-2.08455	0.09386	0.464866
-0.977653	20.2116	-1.93946	0.0955224	0.462529	-4.60253	Ghir_A11G019440.1	2	-1.94498	0.0940707	0.464866
1.55816	17.7264	2.11988	0.0911633	0.451822	-4.27884	Ghir_A11G008280.1	2	2.08195	0.0941638	0.464866
0.547744	21.5096	1.93693	0.0958728	0.462529	-4.60593	Ghir_A01G016950.1	3	1.94367	0.0942496	0.464866
0.402056	22.4599	1.98896	0.0889137	0.451501	-4.53574	Ghir_D07G006930.1	2	1.94275	0.0943766	0.464866
-1.10759	18.9556	-2.18348	0.0843382	0.441914	-4.20395	Ghir_A06G015900.1	2	-2.07992	0.094403	0.464866
-0.978621	20.9106	-1.91732	0.0986332	0.463079	-4.63228	Ghir_A10G022400.1	4	-1.94191	0.0944921	0.464866
-0.630262	20.771	-1.93278	0.0964504	0.462529	-4.61151	Ghir_A01G014790.1	3	-1.9417	0.0945203	0.464866
-1.31428	19.2047	-2.13929	0.0890198	0.451501	-4.25597	Ghir_D01G003400.1	2	-2.07553	0.0949204	0.465642
0.425687	21.224	1.97281	0.0910193	0.451822	-4.55758	Ghir_D05G007640.1	2	1.93422	0.0955561	0.467569
0.39197	26.9345	1.92988	0.0968568	0.463079	-4.61542	Ghir_A11G009400.1	3	1.92836	0.0963746	0.470376
-0.852508	19.2702	-2.259	0.0769418	0.436457	-4.11537	Ghir_D08G007110.1	2	-2.0599	0.0967881	0.470795
0.470181	21.102	1.95216	0.0937823	0.458889	-4.58544	Ghir_D03G001650.1	2	1.92428	0.0969499	0.470795
0.374376	22.7245	1.92443	0.0976236	0.463079	-4.62274	Ghir_A12G001140.1	3	1.92141	0.097356	0.471576
-1.12991	18.9957	-1.97186	0.0987017	0.463079	-4.4932	Ghir_A08G020160.1	3	-1.97215	0.0977162	0.472131
0.487711	19.3054	1.93396	0.0962868	0.462529	-4.60994	Ghir_A09G025310.1	2	1.91002	0.0989833	0.476875
1.64972	20.4488	1.8945	0.101943	0.465644	-4.66284	Ghir_A10G021460.1	2	1.90647	0.0994951	0.476875
-0.553065	20.4776	-1.91975	0.0982874	0.463079	-4.62902	Ghir_A07G022220.3	2	-1.90495	0.0997157	0.476875
-0.636079	21.2694	-1.91074	0.0995766	0.464771	-4.6411	Ghir_D09G024500.1	2	-1.90346	0.099933	0.476875
0.696789	18.8604	2.01086	0.0936214	0.458889	-4.44348	Ghir_A12G008230.2	2	1.9557	0.0999378	0.476875
0.389843	22.6824	1.90118	0.100963	0.465644	-4.65391	Ghir_A05G021640.2	3	1.9	0.100437	0.477741
0.508008	21.2993	1.91748	0.0986099	0.463079	-4.63206	Ghir_D11G023870.2	2	1.89733	0.100827	0.477741
0.723778	18.634	1.89626	0.101685	0.465644	-4.6605	Ghir_D10G016710.2	2	1.89435	0.101266	0.477741
0.651788	22.503	1.89982	0.101162	0.465644	-4.65573	Ghir_A11G022340.1	2	1.89388	0.101335	0.477741
-1.24605	19.8882	-1.88009	0.10409	0.472087	-4.68211	Ghir_D04G005990.1	3	-1.8937	0.101362	0.477741
0.633609	19.0136	1.89544	0.101805	0.465644	-4.66159	Ghir_D01G019030.2	2	1.8884	0.102146	0.480262
-0.463841	21.4404	-1.91313	0.0992327	0.464293	-4.6379	Ghir_A01G001080.1	2	-1.88635	0.102451	0.480521
0.36308	24.2168	1.81146	0.114931	0.484925	-4.77323	Ghir_A11G002100.1	4	1.88405	0.102795	0.480658
0.419987	21.7255	1.91663	0.0987324	0.463079	-4.63321	Ghir_A13G015190.2	2	1.88068	0.103299	0.480658
1.07473	22.6726	1.85285	0.108268	0.477686	-4.71839	Ghir_A12G024690.1	4	1.87462	0.104214	0.480658
-0.59767	19.2432	-1.88268	0.1037	0.471433	-4.67864	Ghir_A12G024500.2	2	-1.87332	0.104411	0.480658
0.773304	18.6455	1.9606	0.100219	0.465508	-4.50752	Ghir_A12G028610.5	2	1.92264	0.104558	0.480658
-0.41478	21.8252	-1.90804	0.0999664	0.465461	-4.64472	Ghir_A11G001300.1	2	-1.87147	0.104692	0.480658
-0.399899	24.814	-1.73749	0.12784	0.494201	-4.87027	Ghir_D04G010580.1	6	-1.87046	0.104845	0.480658
0.890266	18.3171	1.94398	0.102503	0.467095	-4.52866	Ghir_D03G015600.1	2	1.92037	0.104884	0.480658
-0.493537	18.7878	-2.04721	0.0891272	0.451501	-4.39706	Ghir_D01G020170.3	2	-1.91895	0.105087	0.480658
-0.919128	20.1533	-1.86342	0.106628	0.477686	-4.70433	Ghir_A05G003290.1	2	-1.86829	0.105177	0.480658
-0.49031	23.6081	-1.7955	0.117606	0.487647	-4.79429	Ghir_D10G002200.3	5	-1.86576	0.105564	0.480658
-0.957762	20.2951	-1.85878	0.107345	0.477686	-4.71051	Ghir_D02G000640.1	2	-1.86448	0.105762	0.480658
-0.64557	19.0817	-2.35516	0.0685255	0.417008	-4.00326	Ghir_D11G009730.1	2	-1.98735	0.105978	0.480658
0.416074	21.5265	1.89688	0.101593	0.465644	-4.65967	Ghir_A05G034810.2	2	1.8614	0.106235	0.480658
-0.677985	18.3064	-1.8511	0.108542	0.477686	-4.72071	Ghir_A02G003370.1	3	-1.86097	0.106302	0.480658
-0.993437	17.3754	-1.92404	0.105314	0.474589	-4.55398	Ghir_A09G002210.1	2	-1.90933	0.10648	0.480658
0.621921	18.9951	1.86279	0.106724	0.477686	-4.70516	Ghir_A10G004900.1	2	1.85582	0.1071	0.482328
0.411148	20.976	1.84867	0.108923	0.478218	-4.72394	Ghir_A04G015640.2	3	1.84991	0.108023	0.484502
0.657585	21.4897	1.85267	0.108297	0.477686	-4.71863	Ghir_A09G007080.1	2	1.84821	0.10829	0.484502
-0.47358	18.5539	-2.03244	0.0909258	0.451822	-4.41593	Ghir_D07G014490.2	2	-1.89593	0.108449	0.484502
-0.865225	17.7597	-2.13036	0.0899988	0.451501	-4.26648	Ghir_D01G015820.2	2	-1.96793	0.108591	0.484502
-0.462571	19.0425	-1.8401	0.110279	0.480539	-4.73532	Ghir_A05G036570.16	3	-1.84428	0.108911	0.484675
-1.40886	19.6034	-1.96441	0.110451	0.480539	-4.46246	Ghir_A12G006680.1	5	-1.96364	0.109177	0.484675
-0.811056	22.6959	-1.80651	0.115753	0.486012	-4.77976	Ghir_A06G021940.1	5	-1.84128	0.109386	0.484675
0.707071	22.1126	1.82557	0.112617	0.483829	-4.75458	Ghir_A13G015500.1	3	1.83583	0.110255	0.486052
0.400804	19.9878	1.87257	0.105228	0.474589	-4.69214	Ghir_D08G020720.1	2	1.83513	0.110366	0.486052
1.26539	17.3981	1.87587	0.112427	0.483829	-4.61497	Ghir_A13G002050.2	3	1.88099	0.110687	0.486052
0.912445	19.9335	1.80958	0.115242	0.484925	-4.77571	Ghir_A13G022090.1	4	1.833	0.110708	0.486052
0.821031	19.5893	1.90171	0.108554	0.477686	-4.58229	Ghir_D12G014360.1	2	1.87364	0.111806	0.488486
-0.692465	17.8549	-2.22391	0.080288	0.439925	-4.15649	Ghir_A13G009510.2	2	-1.94429	0.111863	0.488486
0.566946	18.2696	1.95429	0.101081	0.465644	-4.51556	Ghir_A05G000710.1	2	1.87221	0.112024	0.488486
0.450688	18.1892	2.01757	0.0927749	0.457452	-4.43492	Ghir_D02G015540.9	2	1.87006	0.112354	0.488817
0.350456	23.8948	1.8234	0.112969	0.483829	-4.75745	Ghir_A05G010460.1	3	1.82011	0.112798	0.489419
0.401418	22.0391	1.85392	0.108101	0.477686	-4.71697	Ghir_A03G022070.1	2	1.81799	0.113145	0.489419
-2.52386	21.7294	-1.93072	0.115176	0.484925	-4.50228	Ghir_A08G015190.1	2	-1.93445	0.113256	0.489419
-0.535583	21.249	-1.82605	0.112538	0.483829	-4.75394	Ghir_D10G015420.1	2	-1.81297	0.113972	0.49141
-0.483057	20.7123	-1.80409	0.116158	0.48665	-4.78296	Ghir_A08G010940.1	3	-1.80942	0.114561	0.492156
0.389638	26.1611	1.74713	0.126081	0.494201	-4.8577	Ghir_A08G020890.1	4	1.80598	0.115133	0.492156
-0.420227	23.5911	-1.72236	0.130648	0.496232	-4.88996	Ghir_A01G002660.1	5	-1.80407	0.115452	0.492156
-0.592364	20.1743	-1.79329	0.117981	0.487647	-4.79719	Ghir_A02G006600.1	3	-1.80172	0.115846	0.492156
-1.19581	19.0122	-1.79218	0.118169	0.487647	-4.79865	Ghir_A03G013420.3	2	-1.80129	0.115919	0.492156
0.700345	22.4835	1.80132	0.116623	0.486664	-4.78661	Ghir_A08G025680.1	2	1.8001	0.116119	0.492156
-0.430598	22.4371	-1.64058	0.146863	0.501828	-4.99522	Ghir_A06G022950.1	8	-1.79944	0.116229	0.492156
0.671539	18.2456	2.19578	0.0830832	0.439984	-4.1895	Ghir_D03G001030.1	2	1.91089	0.116664	0.492156
0.365262	22.3383	1.84132	0.110085	0.480539	-4.7337	Ghir_D10G002840.1	2	1.79643	0.116738	0.492156
-1.58025	21.0039	-1.77676	0.120823	0.489199	-4.81892	Ghir_D05G016310.2	5	-1.79611	0.116792	0.492156
0.606959	19.3888	1.79647	0.117442	0.487647	-4.79301	Ghir_A09G010860.1	2	1.79023	0.117791	0.492156
-0.68229	19.41	-1.78708	0.119041	0.489135	-4.80536	Ghir_A03G018550.1	2	-1.78529	0.118636	0.492156
-0.378983	21.9819	-1.78311	0.119723	0.489199	-4.81058	Ghir_D10G000460.1	3	-1.78307	0.119019	0.492156
0.403684	21.7392	1.81564	0.114241	0.484925	-4.76772	Ghir_D07G000670.1	2	1.78293	0.119043	0.492156
0.34893	19.9787	1.83227	0.111532	0.483829	-4.7457	Ghir_A10G013590.1	2	1.7828	0.119065	0.492156
-2.10493	17.4934	-1.89707	0.120105	0.489199	-4.54202	Ghir_D07G009450.1	2	-1.89382	0.119199	0.492156
-0.680441	20.9701	-1.77147	0.121745	0.490808	-4.82585	Ghir_A13G021870.1	3	-1.78136	0.119314	0.492156
-1.48972	19.8706	-1.82117	0.121091	0.489199	-4.68389	Ghir_A02G015540.1	2	-1.82584	0.119359	0.492156
0.363481	20.3941	1.78122	0.12005	0.489199	-4.81307	Ghir_A11G027590.1	3	1.77996	0.119555	0.492156
-0.833294	21.7939	-1.77624	0.120913	0.489199	-4.81961	Ghir_A05G011570.1	2	-1.77986	0.119573	0.492156
0.688844	20.4173	1.77912	0.120413	0.489199	-4.81582	Ghir_D09G020230.1	2	1.77778	0.119933	0.492156
0.408928	23.2641	1.72426	0.130292	0.496232	-4.88749	Ghir_A07G001900.4	4	1.77705	0.120059	0.492156
0.709982	19.8034	1.77732	0.120725	0.489199	-4.81819	Ghir_D12G009930.1	2	1.77692	0.120082	0.492156
-1.02635	18.8416	-1.76845	0.122276	0.49113	-4.82982	Ghir_A11G020950.2	2	-1.77574	0.120288	0.492156
0.4227	20.7364	1.80106	0.116668	0.486664	-4.78696	Ghir_A13G002940.1	2	1.77326	0.12072	0.492252
0.472485	22.4101	1.7918	0.118235	0.487647	-4.79916	Ghir_D05G005820.1	2	1.77266	0.120825	0.492252
-0.946369	18.4176	-1.75444	0.124764	0.494201	-4.84815	Ghir_D09G003750.1	3	-1.76639	0.121926	0.492252
0.353467	22.7157	1.81198	0.114845	0.484925	-4.77255	Ghir_A01G008760.1	2	1.76589	0.122014	0.492252
-0.771698	19.784	-2.05719	0.0984711	0.463079	-4.35282	Ghir_A03G010620.4	2	-1.87375	0.122253	0.492252
0.724808	18.4437	2.08378	0.0952976	0.462529	-4.32142	Ghir_D11G015790.1	2	1.86936	0.122932	0.492252
0.320429	22.708	1.63952	0.147085	0.501828	-4.99658	Ghir_D10G022140.2	5	1.75681	0.123627	0.492252
0.30365	26.4494	1.53646	0.17026	0.528935	-5.12624	Ghir_D12G018700.1	7	1.75554	0.123855	0.492252
0.532182	21.6912	1.7643	0.123007	0.491773	-4.83525	Ghir_D08G019090.2	2	1.7531	0.124292	0.492252
0.423378	27.7136	1.62334	0.150518	0.506111	-5.01717	Ghir_A05G002160.1	7	1.75168	0.124547	0.492252
0.552204	19.4902	1.75921	0.123912	0.493337	-4.84192	Ghir_A02G009260.1	2	1.74994	0.12486	0.492252
-0.492591	25.8323	-1.66848	0.141129	0.501828	-4.95954	Ghir_A11G031920.1	6	-1.74866	0.125092	0.492252
0.620995	19.4614	1.83758	0.118425	0.487647	-4.66326	Ghir_A01G021920.1	2	1.78389	0.126405	0.492252
-0.409252	21.7448	-1.69031	0.136789	0.496232	-4.93144	Ghir_A09G023220.1	4	-1.74047	0.12658	0.492252
-1.22711	18.1283	-1.78334	0.12747	0.494201	-4.7313	Ghir_D06G004710.1	2	-1.78287	0.12658	0.492252
0.529914	19.4349	1.7505	0.125472	0.494201	-4.8533	Ghir_A13G003820.1	2	1.73956	0.126746	0.492252
0.502995	19.8856	1.75301	0.125021	0.494201	-4.85002	Ghir_A08G016990.1	2	1.73928	0.126798	0.492252
-0.532368	19.2626	-1.86077	0.114755	0.484925	-4.63404	Ghir_A13G001960.1	2	-1.78013	0.127055	0.492252
0.470448	20.8935	1.75466	0.124725	0.494201	-4.84787	Ghir_A04G000560.2	2	1.73697	0.127223	0.492252
-0.461899	18.8487	-1.8951	0.109531	0.479789	-4.59065	Ghir_D13G003430.1	2	-1.77903	0.127246	0.492252
0.390208	20.1403	1.76811	0.122335	0.49113	-4.83026	Ghir_A08G013740.1	2	1.7356	0.127475	0.492252
0.45351	21.7975	1.72759	0.12967	0.496232	-4.88315	Ghir_D12G017070.4	3	1.73234	0.128076	0.492252
-0.588098	18.9953	-2.19094	0.0835751	0.439984	-4.19519	Ghir_D01G005160.1	2	-1.83686	0.128081	0.492252
-0.519151	19.0365	-1.74349	0.126742	0.494201	-4.86245	Ghir_A12G013180.1	2	-1.73178	0.128179	0.492252
-0.514875	18.9246	-1.85976	0.114913	0.484925	-4.63531	Ghir_A07G024630.1	2	-1.77303	0.128294	0.492252
-0.943886	22.855	-1.71032	0.132924	0.496232	-4.90558	Ghir_A11G027120.1	4	-1.73107	0.12831	0.492252
0.514871	19.1055	1.74286	0.126857	0.494201	-4.86327	Ghir_A11G030190.2	2	1.73075	0.128369	0.492252
0.397154	20.5862	1.76107	0.12358	0.493037	-4.83948	Ghir_A03G019260.1	2	1.73059	0.128399	0.492252
0.494988	22.0268	1.67305	0.140209	0.501828	-4.95366	Ghir_D13G003620.1	5	1.73052	0.128411	0.492252
-0.478715	26.5305	-1.68912	0.137022	0.496232	-4.93297	Ghir_A02G004770.1	4	-1.72917	0.128663	0.492252
0.666219	20.136	1.70133	0.134646	0.496232	-4.9172	Ghir_A12G002800.1	4	1.72885	0.128721	0.492252
-1.25512	22.3986	-1.70775	0.133414	0.496232	-4.9089	Ghir_A06G009130.2	5	-1.72859	0.12877	0.492252
0.498614	19.8179	1.73891	0.12758	0.494201	-4.86842	Ghir_D12G000980.1	2	1.72525	0.129392	0.492252
0.391337	23.4756	1.67284	0.140251	0.501828	-4.95393	Ghir_A12G021500.1	4	1.72515	0.129411	0.492252
0.369166	19.15	1.72498	0.130156	0.496232	-4.88654	Ghir_D06G002820.1	3	1.72513	0.129414	0.492252
1.72017	19.576	1.71285	0.132441	0.496232	-4.90229	Ghir_A07G018030.2	2	1.72442	0.129547	0.492252
0.467784	18.4713	1.87369	0.11276	0.483829	-4.61773	Ghir_A13G003490.2	2	1.76454	0.129791	0.492252
0.48662	20.4855	1.73671	0.127984	0.494201	-4.87129	Ghir_D12G018370.2	2	1.7218	0.130039	0.492252
-0.345127	25.5278	-1.62069	0.151086	0.506111	-5.02053	Ghir_A05G020800.2	5	-1.71912	0.130542	0.493019
0.490169	22.2946	1.73035	0.129157	0.495877	-4.87956	Ghir_D11G027740.1	2	1.7161	0.131111	0.493019
0.324866	21.9756	1.76568	0.122763	0.491773	-4.83344	Ghir_A07G001300.1	2	1.71383	0.13154	0.493019
0.471509	19.5477	1.73017	0.129191	0.495877	-4.8798	Ghir_D02G017530.2	2	1.71371	0.131564	0.493019
-0.567856	18.854	-1.78912	0.126475	0.494201	-4.72407	Ghir_A10G011550.3	3	-1.75326	0.131807	0.493019
-0.966266	18.4192	-1.7003	0.134845	0.496232	-4.91853	Ghir_A05G000330.1	3	-1.7121	0.13187	0.493019
-2.7152	19.0541	-1.80433	0.134863	0.496232	-4.65133	Ghir_D09G017520.2	2	-1.81201	0.132168	0.493019
0.34498	21.0497	1.75134	0.125321	0.494201	-4.8522	Ghir_A04G009760.1	2	1.70788	0.132675	0.493019
-0.47039	21.6104	-1.70154	0.134605	0.496232	-4.91693	Ghir_D07G021550.1	3	-1.7071	0.132822	0.493019
0.676492	19.385	1.78414	0.127332	0.494201	-4.7303	Ghir_A03G016260.2	2	1.74557	0.133199	0.493019
0.465137	19.7028	1.69859	0.135176	0.496232	-4.92075	Ghir_A02G001290.1	3	1.70399	0.13342	0.493019
-1.30479	19.5508	-1.73732	0.135681	0.496232	-4.78866	Ghir_A02G002230.5	3	-1.74432	0.133426	0.493019
-0.44879	18.3286	-1.85979	0.114908	0.484925	-4.63528	Ghir_A07G016620.6	2	-1.74351	0.133574	0.493019
-0.522461	20.7517	-1.71097	0.1328	0.496232	-4.90473	Ghir_D11G035580.1	2	-1.70069	0.134056	0.49344
-0.620909	19.4103	-1.70311	0.134304	0.496232	-4.9149	Ghir_D05G024160.1	2	-1.69993	0.134201	0.49344
-0.538238	18.4933	-1.70702	0.133554	0.496232	-4.90985	Ghir_A12G008670.2	2	-1.69823	0.134532	0.493711
-0.610157	18.1309	-1.76257	0.131114	0.496232	-4.75724	Ghir_A07G008110.2	3	-1.73523	0.135092	0.494148
0.409569	23.3521	1.69189	0.136479	0.496232	-4.9294	Ghir_A05G001020.1	3	1.69497	0.135165	0.494148
0.549014	19.6224	1.69714	0.135457	0.496232	-4.92262	Ghir_A01G005370.1	2	1.6895	0.136232	0.497104
-0.461628	22.407	-1.69514	0.135846	0.496232	-4.9252	Ghir_A09G005870.2	2	-1.67897	0.138312	0.502926
0.383426	22.1622	1.70878	0.133217	0.496232	-4.90757	Ghir_D05G030860.1	2	1.67878	0.13835	0.502926
0.989308	19.9709	1.65826	0.143204	0.501828	-4.97263	Ghir_A13G021010.1	3	1.66994	0.140119	0.504766
-0.664815	18.1509	-1.98416	0.107778	0.477686	-4.43912	Ghir_A10G016710.1	2	-1.76541	0.140196	0.504766
-0.358095	20.5955	-1.70516	0.133909	0.496232	-4.91225	Ghir_D12G010850.2	2	-1.6693	0.140248	0.504766
-0.439924	20.3644	-1.62687	0.149763	0.506111	-5.01269	Ghir_A13G005730.3	4	-1.668	0.140509	0.504766
0.621972	20.0079	1.6695	0.140923	0.501828	-4.95822	Ghir_A04G006960.2	2	1.66708	0.140696	0.504766
0.575081	18.5089	1.6711	0.140601	0.501828	-4.95617	Ghir_A02G001730.3	2	1.66598	0.140918	0.504766
0.383625	21.7853	1.61628	0.152038	0.506111	-5.02613	Ghir_A11G027850.1	4	1.66571	0.140972	0.504766
-0.40714	19.3772	-1.6891	0.137025	0.496232	-4.93299	Ghir_D09G021260.1	2	-1.66503	0.14111	0.504766
-0.3703	19.559	-1.6961	0.135658	0.496232	-4.92396	Ghir_A08G026390.1	2	-1.66397	0.141325	0.504766
0.748179	21.6645	1.6515	0.144593	0.501828	-4.98128	Ghir_A10G007100.1	3	1.66188	0.141751	0.504766
-0.918478	18.8526	-1.8465	0.127932	0.494201	-4.60168	Ghir_A01G011740.2	2	-1.75495	0.142066	0.504766
-0.460755	20.0665	-1.6757	0.139679	0.501828	-4.95026	Ghir_D04G016180.1	2	-1.66026	0.14208	0.504766
0.500921	19.5772	1.7769	0.12859	0.49555	-4.73936	Ghir_A12G027980.1	2	1.6973	0.142269	0.504766
-0.341223	18.1937	-1.69724	0.135439	0.496232	-4.9225	Ghir_D07G000750.1	2	-1.65724	0.142698	0.505354
0.863119	18.218	1.64974	0.144956	0.501828	-4.98353	Ghir_D01G008600.1	2	1.65505	0.143148	0.505388
0.476646	19.8148	1.66659	0.141509	0.501828	-4.96195	Ghir_A13G017430.2	2	1.65337	0.143492	0.505388
0.351075	20.3392	1.65151	0.144591	0.501828	-4.98127	Ghir_D08G002690.1	3	1.65148	0.143883	0.505388
-1.35039	19.6048	-1.64132	0.146708	0.501828	-4.99428	Ghir_D05G030100.1	2	-1.65135	0.14391	0.505388
-0.444983	19.7736	-1.66792	0.141241	0.501828	-4.96025	Ghir_A08G020680.1	2	-1.65081	0.144021	0.505388
0.395994	22.5142	1.67198	0.140424	0.501828	-4.95504	Ghir_A13G004940.3	2	1.64686	0.144839	0.506019
0.496424	19.9741	1.64015	0.146955	0.501828	-4.99578	Ghir_D07G000310.1	3	1.64681	0.144851	0.506019
-0.342207	22.1807	-1.64655	0.145619	0.501828	-4.98762	Ghir_D05G025920.1	3	-1.6459	0.145039	0.506019
-0.948387	21.4491	-1.73498	0.147113	0.501828	-4.73269	Ghir_A01G020060.1	6	-1.73725	0.145288	0.506019
0.42076	24.5362	1.57728	0.160702	0.517811	-5.07532	Ghir_A06G005560.2	5	1.64147	0.145964	0.506019
0.327412	19.1444	1.68086	0.138652	0.50118	-4.94362	Ghir_A01G017380.1	2	1.63795	0.146702	0.506019
-0.810686	20.5645	-1.6165	0.151992	0.506111	-5.02585	Ghir_D06G000750.1	4	-1.6375	0.146796	0.506019
0.534374	19.9227	1.64415	0.146118	0.501828	-4.99067	Ghir_A12G004510.7	2	1.63694	0.146914	0.506019
-0.504619	19.6211	-1.63003	0.149089	0.506111	-5.00866	Ghir_A03G004150.13	3	-1.63694	0.146914	0.506019
0.594551	21.5006	1.6399	0.147007	0.501828	-4.9961	Ghir_A07G021930.1	2	1.63666	0.146973	0.506019
0.570459	19.025	1.64074	0.146831	0.501828	-4.99503	Ghir_D01G008890.1	2	1.63608	0.147095	0.506019
0.517083	19.7647	1.73795	0.135566	0.496232	-4.78789	Ghir_D06G023610.2	2	1.66905	0.147854	0.506587
-1.19537	19.4356	-1.61687	0.15191	0.506111	-5.02537	Ghir_D07G014270.1	3	-1.62885	0.148627	0.506587
-0.366221	21.281	-1.658	0.143257	0.501828	-4.97297	Ghir_D11G034930.2	2	-1.62758	0.148897	0.506587
0.454604	19.3289	1.75895	0.131759	0.496232	-4.76175	Ghir_D13G014340.1	2	1.66372	0.148932	0.506587
-0.49253	19.7441	-1.63755	0.147501	0.502025	-4.9991	Ghir_D12G002180.1	2	-1.62701	0.149018	0.506587
-0.414402	20.915	-1.64754	0.145412	0.501828	-4.98634	Ghir_A13G006540.2	2	-1.62698	0.149026	0.506587
0.473865	20.2526	1.63906	0.147182	0.501828	-4.99716	Ghir_D13G000430.2	2	1.62661	0.149105	0.506587
0.295925	28.7775	1.55521	0.165805	0.523552	-5.10292	Ghir_A10G006340.1	4	1.62328	0.149818	0.508111
-1.16227	18.8084	-1.65594	0.151492	0.506111	-4.88912	Ghir_A03G009050.1	2	-1.65612	0.150481	0.509464
0.341091	22.1522	1.615	0.152316	0.506111	-5.02775	Ghir_A01G009760.2	3	1.6148	0.151647	0.512507
-0.323282	20.6203	-1.61468	0.152386	0.506111	-5.02816	Ghir_A04G013950.1	3	-1.613	0.152037	0.512726
-0.398897	22.3217	-1.54504	0.168209	0.526959	-5.11559	Ghir_A11G016690.1	5	-1.6115	0.152364	0.512726
0.56864	18.7001	1.69691	0.143319	0.501828	-4.83872	Ghir_A08G019240.2	2	1.64627	0.152511	0.512726
-0.569717	21.7236	-1.61173	0.153025	0.506334	-5.03189	Ghir_A07G000420.2	2	-1.60772	0.153188	0.514102
-0.50208	19.7632	-1.59829	0.155979	0.511857	-5.04888	Ghir_D13G008690.1	3	-1.60524	0.153733	0.514304
-0.554814	20.0132	-1.69361	0.143961	0.501828	-4.84278	Ghir_A08G018260.1	2	-1.64017	0.153783	0.514304
-0.53871	17.8759	-1.69639	0.143421	0.501828	-4.83936	Ghir_D05G001520.1	2	-1.63867	0.154097	0.514458
-0.313372	20.3176	-1.64557	0.145822	0.501828	-4.98886	Ghir_A12G020950.1	2	-1.60114	0.154636	0.515364
0.364837	21.4833	1.62629	0.149886	0.506111	-5.01342	Ghir_A01G010040.7	2	1.59772	0.155393	0.516991
0.401528	24.9207	1.61586	0.15213	0.506111	-5.02666	Ghir_D08G015510.2	2	1.5949	0.15602	0.518182
-0.383826	20.4967	-1.61516	0.152281	0.506111	-5.02755	Ghir_A13G005680.1	2	-1.59114	0.156859	0.51844
-0.910408	17.7176	-1.75494	0.143476	0.501828	-4.70933	Ghir_D04G007800.2	2	-1.67586	0.157048	0.51844
-0.960455	18.6514	-1.58057	0.159952	0.517811	-5.07118	Ghir_D11G009710.4	2	-1.58764	0.157645	0.51844
0.433481	19.5422	1.60214	0.155127	0.509929	-5.04401	Ghir_A10G021170.2	2	1.5865	0.157901	0.51844
0.49022	19.9292	1.5954	0.156621	0.512464	-5.05253	Ghir_A04G014890.1	2	1.58609	0.157995	0.51844
0.531353	19.4439	1.59183	0.157418	0.513947	-5.05703	Ghir_D09G025130.1	2	1.58586	0.158046	0.51844
-0.600374	20.9257	-1.57556	0.161095	0.517811	-5.07748	Ghir_A04G012700.1	3	-1.58428	0.158401	0.51844
-0.395241	20.5974	-1.60448	0.154613	0.509112	-5.04107	Ghir_D01G002020.1	2	-1.58309	0.158672	0.51844
-0.645631	22.6837	-1.55856	0.165023	0.522453	-5.09875	Ghir_A03G003370.1	4	-1.58241	0.158824	0.51844
-0.448785	19.859	-1.59506	0.156697	0.512464	-5.05296	Ghir_A03G001700.1	2	-1.58157	0.159015	0.51844
0.738183	19.219	1.57819	0.160494	0.517811	-5.07417	Ghir_A11G035810.1	2	1.58136	0.159064	0.51844
0.39853	19.1686	1.73317	0.136447	0.496232	-4.79382	Ghir_D09G002230.1	2	1.61359	0.159442	0.518794
-0.575978	20.849	-1.58004	0.160073	0.517811	-5.07185	Ghir_A05G001090.1	2	-1.5771	0.160033	0.519836
0.467956	21.555	1.58658	0.158594	0.515765	-5.06363	Ghir_D10G020040.1	2	1.57548	0.160402	0.51998
-0.541253	22.2117	-1.57582	0.161035	0.517811	-5.07715	Ghir_D13G008150.1	2	-1.57093	0.161445	0.51998
0.944736	19.3848	1.60954	0.161294	0.517811	-4.94573	Ghir_A05G042580.1	2	1.60335	0.161677	0.51998
0.42549	21.1236	1.58576	0.15878	0.515765	-5.06466	Ghir_D11G005920.1	2	1.56982	0.161701	0.51998
0.5667	19.0927	1.64872	0.152977	0.506334	-4.89795	Ghir_D04G005370.1	2	1.60256	0.16185	0.51998
-1.33272	19.207	-1.55933	0.164841	0.522453	-5.09778	Ghir_A02G011730.1	2	-1.56908	0.161871	0.51998
-0.925905	15.4974	-1.72306	0.149332	0.506111	-4.74664	Ghir_A13G018310.1	2	-1.65154	0.16197	0.51998
1.1127	18.7262	1.59763	0.163907	0.521842	-4.96017	Ghir_A09G016430.2	2	1.59758	0.162949	0.522252
0.445863	20.8111	1.57252	0.161791	0.518539	-5.08129	Ghir_A08G011270.1	2	1.55961	0.164067	0.524314
0.379446	21.4604	1.51594	0.175262	0.531572	-5.15162	Ghir_A07G001060.1	4	1.55876	0.164266	0.524314
0.507044	20.4002	1.56513	0.163493	0.52139	-5.09054	Ghir_A06G003670.6	2	1.55814	0.16441	0.524314
0.337957	21.7605	1.58614	0.158693	0.515765	-5.06418	Ghir_D05G033320.1	2	1.55404	0.165371	0.524768
-0.437483	19.448	-1.56623	0.16324	0.52139	-5.08917	Ghir_A10G006810.1	2	-1.55262	0.165707	0.524768
-0.462777	21.1746	-1.56209	0.1642	0.521912	-5.09434	Ghir_D05G000320.1	2	-1.55136	0.166004	0.524768
0.960157	19.09	1.53409	0.170831	0.529403	-5.12918	Ghir_D09G008520.1	4	1.55132	0.166013	0.524768
-0.314944	19.978	-1.55191	0.166583	0.525145	-5.10704	Ghir_D06G004380.1	3	-1.55067	0.166167	0.524768
-0.535209	18.3814	-1.54255	0.168802	0.526959	-5.11869	Ghir_A06G007610.1	3	-1.55029	0.166256	0.524768
0.384576	20.411	1.57075	0.162196	0.518974	-5.0835	Ghir_D08G011230.1	2	1.54941	0.166463	0.524768
-0.761603	18.2886	-1.59187	0.165185	0.522453	-4.96715	Ghir_A06G015500.1	2	-1.57533	0.167941	0.528562
0.427822	22.9784	1.46957	0.187064	0.540277	-5.20836	Ghir_D07G024050.1	6	1.54197	0.168232	0.52861
0.690961	17.7722	1.76439	0.141784	0.501828	-4.69824	Ghir_A12G016480.1	2	1.61974	0.168637	0.52902
0.302977	23.0036	1.53706	0.170116	0.528935	-5.1255	Ghir_D09G010090.5	3	1.53502	0.169899	0.53203
-0.450379	18.4208	-1.64419	0.153918	0.507693	-4.9035	Ghir_D10G023170.1	2	-1.56569	0.17015	0.53203
0.479631	25.0548	1.52561	0.172889	0.529403	-5.13968	Ghir_A13G012560.1	3	1.53225	0.170569	0.532374
0.417644	20.2766	1.49509	0.180481	0.539758	-5.17723	Ghir_D11G015440.1	4	1.53124	0.170814	0.532374
-0.344333	19.5999	-1.52561	0.172887	0.529403	-5.13967	Ghir_D03G008570.1	3	-1.52696	0.171853	0.534432
0.383136	20.9681	1.54615	0.167946	0.526959	-5.11421	Ghir_D13G010480.1	2	1.52591	0.172108	0.534432
0.585881	20.0396	1.52648	0.172677	0.529403	-5.13861	Ghir_D09G018420.1	2	1.5251	0.172308	0.534432
-0.383087	25.725	-1.54364	0.168542	0.526959	-5.11733	Ghir_A02G000910.1	2	-1.52354	0.172689	0.534753
0.37299	23.4208	1.5191	0.174483	0.531572	-5.14772	Ghir_A10G014340.1	3	1.52212	0.173036	0.534942
-0.789915	19.9709	-1.51022	0.17668	0.532084	-5.15866	Ghir_D05G005290.1	3	-1.52038	0.173462	0.534942
0.41338	19.5688	1.53147	0.171465	0.529403	-5.13243	Ghir_D08G002930.3	2	1.51639	0.174447	0.534942
0.435801	19.9736	1.5286	0.172161	0.529403	-5.13598	Ghir_D11G025180.1	2	1.51632	0.174463	0.534942
1.79552	18.251	1.59456	0.175505	0.531572	-4.89578	Ghir_D06G017960.4	2	1.59243	0.174582	0.534942
-0.311386	21.8783	-1.51485	0.175532	0.531572	-5.15296	Ghir_D07G007440.3	3	-1.51397	0.175044	0.534942
-0.711107	22.234	-1.48039	0.184248	0.540277	-5.1952	Ghir_A12G012970.1	6	-1.5139	0.175061	0.534942
-0.638444	18.8557	-1.57174	0.169729	0.528935	-4.99146	Ghir_D02G003380.1	2	-1.54379	0.175271	0.534942
-0.462804	24.432	-1.4819	0.183856	0.540277	-5.19335	Ghir_D07G003320.2	4	-1.51287	0.175316	0.534942
-0.461894	23.6815	-1.481	0.184089	0.540277	-5.19445	Ghir_A12G002350.4	4	-1.512	0.175532	0.534942
-0.585739	22.1726	-1.47557	0.185496	0.540277	-5.20106	Ghir_A12G004850.2	5	-1.50866	0.176364	0.536625
-0.480157	23.2642	-1.40654	0.204268	0.559664	-5.28409	Ghir_A01G003430.1	9	-1.50146	0.178169	0.53982
0.414085	23.1625	1.46618	0.187955	0.540277	-5.21247	Ghir_A11G026480.1	4	1.5011	0.178259	0.53982
-0.410496	19.6166	-1.58385	0.166981	0.52554	-4.97685	Ghir_A11G009910.1	3	-1.53021	0.178522	0.53982
0.33546	21.4362	1.52855	0.172173	0.529403	-5.13604	Ghir_A01G003140.1	2	1.5	0.178536	0.53982
0.519194	20.1494	1.48568	0.182884	0.540277	-5.18874	Ghir_A12G014050.2	3	1.4932	0.18026	0.542119
0.393113	22.5093	1.5097	0.176808	0.532084	-5.15929	Ghir_A03G018540.1	2	1.49288	0.180342	0.542119
0.284397	22.3	1.33269	0.226219	0.584704	-5.37057	Ghir_A03G010760.2	7	1.49278	0.180368	0.542119
0.360664	21.4925	1.51357	0.175849	0.531694	-5.15454	Ghir_D06G005840.1	2	1.49124	0.18076	0.542119
-0.850824	22.1877	-1.48067	0.184175	0.540277	-5.19485	Ghir_D04G001140.1	3	-1.49098	0.180826	0.542119
0.311011	21.5791	1.49083	0.181564	0.540277	-5.18244	Ghir_A07G003590.1	3	1.49034	0.180988	0.542119
0.358365	24.8293	1.51067	0.176568	0.532084	-5.15811	Ghir_D08G000170.1	2	1.48808	0.181567	0.542241
0.330995	25.0029	1.51567	0.175328	0.531572	-5.15195	Ghir_A13G011410.1	2	1.48698	0.18185	0.542241
0.484642	22.6994	1.49349	0.180888	0.540137	-5.17919	Ghir_A09G006910.2	2	1.48688	0.181875	0.542241
-1.0363	21.556	-1.47671	0.185201	0.540277	-5.19968	Ghir_A08G022480.1	2	-1.48464	0.182452	0.543118
-1.21454	20.676	-1.47033	0.186865	0.540277	-5.20744	Ghir_A03G007170.1	3	-1.48142	0.183282	0.543161
-0.586276	17.8172	-1.74567	0.145153	0.501828	-4.72018	Ghir_A12G019000.1	2	-1.55404	0.183293	0.543161
0.27842	22.8291	1.48108	0.184069	0.540277	-5.19435	Ghir_A10G024190.1	3	1.47775	0.184231	0.543161
0.325793	27.0963	1.47631	0.185305	0.540277	-5.20016	Ghir_D08G021280.1	3	1.47713	0.184392	0.543161
-0.363687	24.2644	-1.49595	0.180263	0.539758	-5.17618	Ghir_A08G005390.1	2	-1.47518	0.184899	0.543161
-0.791588	20.0965	-1.46991	0.186975	0.540277	-5.20794	Ghir_D05G015360.1	2	-1.47504	0.184937	0.543161
0.347617	22.8001	1.46973	0.187021	0.540277	-5.20816	Ghir_D10G001240.2	3	1.47197	0.185738	0.543161
0.425238	24.3717	1.48337	0.183478	0.540277	-5.19156	Ghir_A02G014330.1	2	1.47171	0.185805	0.543161
-0.425863	18.7007	-1.57817	0.168263	0.526959	-4.9837	Ghir_A11G014310.1	2	-1.50032	0.185873	0.543161
0.551922	21.7202	1.44732	0.192982	0.54816	-5.23528	Ghir_A13G010890.1	4	1.47138	0.185893	0.543161
-0.276399	26.8147	-1.51612	0.175218	0.531572	-5.1514	Ghir_A09G023090.1	2	-1.4706	0.186095	0.543161
-0.908524	19.5754	-1.58646	0.177303	0.532741	-4.9051	Ghir_A05G025370.1	3	-1.54199	0.186114	0.543161
-0.580991	21.5304	-1.46204	0.189047	0.541785	-5.21749	Ghir_D05G027770.1	3	-1.47044	0.186138	0.543161
0.281033	23.2786	1.4706	0.186794	0.540277	-5.2071	Ghir_D02G011540.1	3	1.46779	0.186835	0.543757
0.522738	21.5072	1.47039	0.186851	0.540277	-5.20737	Ghir_D03G015080.1	2	1.4669	0.187068	0.543757
-0.769939	19.7202	-1.50715	0.185125	0.540277	-5.06867	Ghir_D07G020550.2	2	-1.49508	0.18719	0.543757
-0.511382	20.0122	-1.46794	0.187492	0.540277	-5.21034	Ghir_A07G000340.1	2	-1.46384	0.187877	0.544256
0.471515	20.4398	1.45699	0.190388	0.544007	-5.2236	Ghir_A01G008190.1	3	1.46364	0.187928	0.544256
0.491984	19.8671	1.46585	0.188041	0.540277	-5.21287	Ghir_D08G026250.1	2	1.46054	0.188748	0.545053
1.03248	20.4688	1.4498	0.192314	0.547809	-5.23229	Ghir_A05G027770.1	3	1.46046	0.18877	0.545053
0.350511	18.7762	1.47579	0.185441	0.540277	-5.2008	Ghir_D09G018700.1	2	1.4538	0.190545	0.54895
0.50483	18.6035	1.52861	0.179866	0.539599	-5.04314	Ghir_A04G000640.1	2	1.48133	0.190691	0.54895
0.420077	18.5091	1.55555	0.173469	0.530336	-5.01092	Ghir_D09G013630.3	2	1.47894	0.191306	0.549243
-0.353091	21.3521	-1.44548	0.193478	0.54876	-5.2375	Ghir_D03G005980.1	3	-1.44827	0.192032	0.549243
0.375996	19.4459	1.4651	0.18824	0.540277	-5.21378	Ghir_A13G012830.1	2	1.44797	0.192113	0.549243
0.281853	23.2717	1.48813	0.182255	0.540277	-5.18574	Ghir_A13G023690.1	2	1.44741	0.192263	0.549243
1.382	21.2603	1.43557	0.196176	0.553958	-5.24942	Ghir_A13G019610.1	3	1.4466	0.192483	0.549243
-0.923059	16.9512	-1.4777	0.192573	0.547809	-5.10345	Ghir_D11G003180.2	2	-1.47429	0.192506	0.549243
0.372868	22.4883	1.40444	0.204866	0.560394	-5.28659	Ghir_A07G006950.1	4	1.44088	0.194034	0.552272
0.470793	18.9342	1.49894	0.187173	0.540277	-5.07839	Ghir_D07G019440.1	3	1.468	0.194142	0.552272
0.775331	23.8807	1.43317	0.196832	0.554185	-5.2523	Ghir_A01G009540.2	2	1.43823	0.194756	0.553198
0.527751	21.4373	1.42673	0.198608	0.554291	-5.26002	Ghir_D08G001100.1	3	1.43441	0.1958	0.555194
-0.914586	22.1294	-1.42666	0.198628	0.554291	-5.2601	Ghir_A12G010290.1	2	-1.43355	0.196036	0.555194
-0.365066	18.4843	-1.56191	0.171991	0.529403	-5.00329	Ghir_D13G015150.2	2	-1.45765	0.196861	0.555971
-0.615774	18.7004	-1.40991	0.203314	0.558534	-5.28009	Ghir_D06G017660.1	4	-1.43045	0.196888	0.555971
0.341618	23.1554	1.42501	0.199084	0.554291	-5.26207	Ghir_A07G016180.1	3	1.42742	0.197725	0.557445
-0.79695	24.9386	-1.41599	0.2016	0.556999	-5.27284	Ghir_A03G007360.1	3	-1.42579	0.19818	0.557445
0.431955	19.5225	1.51894	0.182219	0.540277	-5.05467	Ghir_D04G017870.1	2	1.45221	0.198304	0.557445
-0.396316	21.2487	-1.43749	0.195649	0.553283	-5.24711	Ghir_D08G007240.1	2	-1.42438	0.19857	0.557445
0.285374	21.346	1.45865	0.189948	0.543555	-5.2216	Ghir_D09G017730.1	2	1.42182	0.199282	0.557512
0.288164	21.9121	1.3701	0.214851	0.567038	-5.32708	Ghir_D10G000290.2	4	1.4208	0.199566	0.557512
0.416784	18.7607	1.43087	0.197466	0.554291	-5.25506	Ghir_A02G016900.1	2	1.42032	0.199701	0.557512
-0.278001	21.1532	-1.3667	0.215864	0.567811	-5.33107	Ghir_A11G008440.1	4	-1.42013	0.199753	0.557512
-0.399124	21.6463	-1.41351	0.202299	0.557337	-5.2758	Ghir_D09G001980.1	3	-1.4184	0.200236	0.557956
0.341474	20.8159	1.41497	0.201887	0.556999	-5.27405	Ghir_D03G018280.1	3	1.41749	0.200493	0.557956
0.505959	18.6067	1.4808	0.191777	0.547161	-5.0998	Ghir_A01G008250.1	2	1.43871	0.20193	0.560355
-0.303554	22.2352	-1.36577	0.21614	0.567811	-5.33215	Ghir_A13G021370.1	4	-1.41202	0.202029	0.560355
-0.444252	22.3793	-1.37045	0.214748	0.567038	-5.32667	Ghir_A03G012720.1	5	-1.41132	0.202229	0.560355
-0.589962	17.9863	-1.40126	0.205771	0.561194	-5.29035	Ghir_A12G027790.1	3	-1.40967	0.202695	0.560837
-0.886235	22.2077	-1.3876	0.20971	0.564016	-5.30651	Ghir_D08G018970.3	5	-1.4064	0.203621	0.561899
-0.286696	19.9819	-1.4064	0.204308	0.559664	-5.28426	Ghir_D07G018140.1	3	-1.40539	0.203911	0.561899
-0.646453	22.2744	-1.39435	0.207755	0.562432	-5.29853	Ghir_D02G004850.1	3	-1.40322	0.204526	0.561899
-0.501941	19.1808	-1.70247	0.153243	0.506334	-4.77068	Ghir_D06G002260.1	2	-1.46717	0.204607	0.561899
-1.33679	20.1591	-1.42015	0.207951	0.562432	-5.1706	Ghir_D06G000270.2	3	-1.42867	0.204666	0.561899
0.327023	21.977	1.42567	0.198902	0.554291	-5.26128	Ghir_D05G010330.1	2	1.40215	0.204832	0.561899
-1.61837	17.4705	-1.41742	0.208708	0.562896	-5.17376	Ghir_A13G003400.1	2	-1.42581	0.205453	0.561912
-0.683975	20.7387	-1.39563	0.207388	0.562432	-5.29703	Ghir_D13G000260.1	2	-1.39917	0.205685	0.561912
-0.469622	16.5237	-1.45248	0.199176	0.554291	-5.13301	Ghir_A01G020760.1	3	-1.42486	0.205713	0.561912
0.310148	20.172	1.41949	0.200621	0.5559	-5.26867	Ghir_A07G002110.1	2	1.39266	0.207561	0.565141
-0.449091	21.7563	-1.39919	0.206364	0.561194	-5.29281	Ghir_A05G034770.4	2	-1.39262	0.207572	0.565141
-1.03922	20.1027	-1.41613	0.209065	0.563071	-5.17525	Ghir_D05G014730.1	2	-1.41741	0.207777	0.565141
0.783901	21.3379	1.37419	0.213639	0.567038	-5.32228	Ghir_A05G006800.1	4	1.39051	0.208183	0.565189
-1.15299	18.655	-1.37882	0.212276	0.567038	-5.31685	Ghir_D02G014200.2	3	-1.38923	0.208553	0.565189
-0.720762	21.7959	-1.37953	0.212067	0.567038	-5.31601	Ghir_A04G012380.1	3	-1.38881	0.208676	0.565189
-0.436898	18.2864	-1.44586	0.200945	0.555996	-5.14074	Ghir_D05G011090.1	3	-1.41267	0.209096	0.56553
-0.536624	21.256	-1.34607	0.222094	0.578096	-5.3551	Ghir_A12G025730.1	6	-1.38568	0.209586	0.565715
-0.279096	21.3219	-1.4206	0.20031	0.5559	-5.26734	Ghir_A12G027360.2	2	-1.38511	0.209753	0.565715
-0.549458	20.4742	-1.37616	0.213059	0.567038	-5.31998	Ghir_D09G000890.1	3	-1.38409	0.210051	0.565724
0.614022	21.3414	1.37406	0.213678	0.567038	-5.32244	Ghir_D09G016950.3	2	1.37602	0.21242	0.570575
-0.494931	20.7992	-1.36874	0.215256	0.567038	-5.32868	Ghir_D05G028680.1	3	-1.37594	0.212445	0.570575
0.305786	21.8426	1.37213	0.214249	0.567038	-5.3247	Ghir_A05G033410.1	3	1.37309	0.213287	0.572036
0.47368	18.8878	1.43845	0.202942	0.558309	-5.14938	Ghir_A13G017860.1	2	1.39363	0.214485	0.574112
0.292078	20.3538	1.39831	0.206617	0.561194	-5.29385	Ghir_A05G021750.1	2	1.36847	0.214658	0.574112
-0.427617	19.6767	-1.37476	0.213471	0.567038	-5.32162	Ghir_D09G020630.1	2	-1.36719	0.215041	0.574339
0.296131	22.8312	1.32123	0.229809	0.586547	-5.38377	Ghir_A05G027850.1	4	1.36538	0.215581	0.574981
0.371945	24.1395	1.37695	0.212825	0.567038	-5.31905	Ghir_A03G003170.1	2	1.36343	0.216165	0.575061
-1.10623	21.1277	-1.34919	0.221142	0.578096	-5.35148	Ghir_A07G018910.1	4	-1.36256	0.216425	0.575061
0.268956	22.9129	1.3992	0.20636	0.561194	-5.29279	Ghir_D12G009280.1	2	1.36229	0.216508	0.575061
-0.56043	20.259	-1.35295	0.219999	0.576373	-5.3471	Ghir_A12G010860.1	3	-1.36097	0.216902	0.575315
-0.397364	19.8559	-1.36899	0.215182	0.567038	-5.32839	Ghir_A05G005780.1	2	-1.35875	0.217572	0.576295
0.606356	21.485	1.34504	0.22241	0.578096	-5.35629	Ghir_A05G023670.4	3	1.35346	0.21917	0.579288
0.356097	19.1038	1.46772	0.195162	0.552719	-5.11518	Ghir_A13G002840.1	2	1.37697	0.219304	0.579288
0.372278	18.863	1.45535	0.198415	0.554291	-5.12966	Ghir_A08G021870.1	2	1.37481	0.219937	0.580164
-0.464408	19.4785	-1.41751	0.208683	0.562896	-5.17366	Ghir_D01G014560.2	2	-1.37279	0.220529	0.580929
-0.493602	17.6237	-1.61459	0.171141	0.529403	-4.87269	Ghir_D05G006600.1	2	-1.40496	0.221327	0.582232
0.51749	20.7244	1.34558	0.222243	0.578096	-5.35566	Ghir_A01G014290.1	2	1.34441	0.221931	0.583023
-0.398772	21.4786	-1.28312	0.242098	0.596101	-5.42716	Ghir_D11G033330.3	6	-1.33951	0.223439	0.584761
0.410243	20.804	1.34754	0.221645	0.578096	-5.35339	Ghir_A05G013160.2	2	1.33933	0.223494	0.584761
0.735471	22.2286	1.30596	0.234665	0.58825	-5.40124	Ghir_A03G016120.1	8	1.3393	0.223505	0.584761
0.406516	19.3717	1.34487	0.22246	0.578096	-5.35648	Ghir_D10G005850.2	2	1.33641	0.224397	0.585289
0.296786	21.2343	1.36036	0.217761	0.571289	-5.33847	Ghir_A03G014360.1	2	1.33454	0.224978	0.585289
0.367175	20.6536	1.32785	0.22773	0.585686	-5.37616	Ghir_D10G022180.2	3	1.33219	0.225708	0.585289
-0.901027	20.5602	-1.32429	0.228844	0.585976	-5.38025	Ghir_A06G004240.1	2	-1.33117	0.226025	0.585289
-0.257423	25.1711	-1.06888	0.322161	0.661331	-5.65615	Ghir_A04G007190.1	14	-1.33109	0.226052	0.585289
0.295322	25.2954	1.32983	0.227111	0.585686	-5.37387	Ghir_A07G000510.1	3	1.3307	0.226174	0.585289
0.382755	20.3378	1.3948	0.215079	0.567038	-5.19981	Ghir_D10G012070.1	3	1.35372	0.226195	0.585289
-0.766393	18.0238	-1.36032	0.225134	0.582681	-5.23913	Ghir_A13G018470.1	2	-1.35357	0.226238	0.585289
0.305629	22.2676	1.32829	0.227591	0.585686	-5.37564	Ghir_A09G003610.1	3	1.32983	0.226446	0.585289
0.41149	20.9569	1.3189	0.230542	0.586547	-5.38644	Ghir_A03G002060.3	3	1.32457	0.228092	0.587297
-0.604707	18.5726	-1.46961	0.205336	0.560884	-5.03807	Ghir_A03G003020.4	3	-1.37973	0.228474	0.587297
-0.717988	21.9907	-1.30314	0.235572	0.58825	-5.40446	Ghir_A05G006090.4	5	-1.32328	0.228499	0.587297
0.341017	21.7209	1.33794	0.224592	0.582063	-5.36451	Ghir_A02G017650.1	2	1.32194	0.228919	0.587297
-0.577202	21.4809	-1.31317	0.232361	0.586547	-5.39301	Ghir_A05G014330.2	3	-1.32127	0.22913	0.587297
-0.397603	20.2261	-1.29283	0.238916	0.591091	-5.41618	Ghir_A09G017960.1	4	-1.32037	0.229416	0.587297
-0.606707	18.6077	-1.31736	0.231032	0.586547	-5.38821	Ghir_A05G014380.1	2	-1.31975	0.229612	0.587297
0.775776	25.6309	1.31384	0.232149	0.586547	-5.39224	Ghir_A01G020720.1	2	1.31943	0.229713	0.587297
-0.611426	22.6529	-1.31608	0.231436	0.586547	-5.38967	Ghir_A06G015340.1	2	-1.31861	0.229971	0.587297
0.28789	21.822	1.34195	0.223357	0.579642	-5.35987	Ghir_D01G008090.4	2	1.31529	0.231024	0.588327
0.30031	24.939	1.3133	0.232321	0.586547	-5.39286	Ghir_D01G000120.1	3	1.3147	0.231213	0.588327
0.561771	18.4326	1.31245	0.232589	0.586547	-5.39383	Ghir_D11G017070.1	2	1.31355	0.231577	0.588327
0.386536	17.9996	1.4019	0.213061	0.567038	-5.19165	Ghir_A08G002210.1	2	1.33593	0.231598	0.588327
0.336504	21.9187	1.30553	0.234805	0.58825	-5.40174	Ghir_A04G000550.1	3	1.30886	0.233077	0.591303
0.397219	20.2306	1.30228	0.23585	0.58825	-5.40544	Ghir_D10G011710.1	3	1.30765	0.233465	0.591505
0.530444	20.9033	1.30488	0.235013	0.58825	-5.40247	Ghir_A11G029980.1	2	1.30496	0.234329	0.592212
-0.269311	23.3506	-1.25875	0.250256	0.608397	-5.45452	Ghir_A05G040850.1	4	-1.30406	0.234619	0.592212
0.398097	19.9649	1.31202	0.232728	0.586547	-5.39432	Ghir_A04G002650.2	2	1.30391	0.234667	0.592212
1.52593	16.6151	1.35899	0.235826	0.58825	-5.16088	Ghir_A08G009390.1	2	1.35708	0.235078	0.592453
-1.54182	21.505	-1.29192	0.239212	0.591091	-5.41721	Ghir_A09G020140.1	2	-1.30115	0.235557	0.592453
0.630611	19.121	1.29757	0.237374	0.590518	-5.4108	Ghir_A11G004410.1	2	1.30074	0.235687	0.592453
-0.977556	18.9567	-1.31462	0.239125	0.591091	-5.29053	Ghir_D13G003490.1	3	-1.31976	0.23661	0.592881
-0.479554	20.4181	-1.29989	0.236622	0.589411	-5.40816	Ghir_A06G021420.1	2	-1.29776	0.236653	0.592881
0.276981	21.2569	1.32562	0.228427	0.585686	-5.37872	Ghir_A09G024770.1	2	1.29737	0.236782	0.592881
0.291647	20.4056	1.22888	0.260574	0.617166	-5.48762	Ghir_D13G025010.1	5	1.29011	0.239148	0.598026
0.449601	18.5492	1.35031	0.228133	0.585686	-5.25046	Ghir_D06G017890.1	2	1.30937	0.239883	0.599084
0.480801	22.4065	1.33998	0.231266	0.586547	-5.26211	Ghir_A10G006350.1	2	1.30639	0.240829	0.599712
0.239952	22.3501	1.20214	0.27012	0.6278	-5.51684	Ghir_A11G002760.1	5	1.28469	0.240928	0.599712
-0.557053	17.7682	-1.28218	0.242411	0.596107	-5.42823	Ghir_A02G010110.3	2	-1.28352	0.241314	0.599712
-0.35062	24.8036	-1.23772	0.257484	0.615084	-5.47788	Ghir_A05G018520.1	5	-1.28332	0.241382	0.599712
1.45107	18.4738	1.27229	0.245695	0.60138	-5.43936	Ghir_D07G004720.1	3	1.28221	0.241747	0.599729
-0.416115	19.6355	-1.28723	0.240748	0.593537	-5.42252	Ghir_A04G005140.1	2	-1.28141	0.242012	0.599729
-0.306758	21.9733	-1.20402	0.269437	0.627786	-5.51479	Ghir_A09G009680.1	6	-1.27975	0.242561	0.600314
0.266298	20.2666	1.30843	0.233875	0.58825	-5.39843	Ghir_A05G017630.1	2	1.27855	0.242958	0.600526
0.365177	20.0149	1.27123	0.24605	0.60138	-5.44055	Ghir_A01G016030.3	3	1.27583	0.243863	0.601989
0.311998	19.3949	1.29119	0.239449	0.591091	-5.41803	Ghir_A12G026900.1	2	1.27293	0.244831	0.603005
0.399118	18.8422	1.34536	0.229631	0.586547	-5.25606	Ghir_D05G002440.2	2	1.29166	0.245553	0.603005
0.478338	19.7062	1.50402	0.196658	0.554185	-4.99922	Ghir_A11G009080.4	2	1.32187	0.245699	0.603005
0.487015	21.7826	1.49482	0.198942	0.554291	-5.00963	Ghir_A11G014130.1	2	1.32143	0.245834	0.603005
-1.05465	20.574	-1.2835	0.249093	0.607104	-5.32501	Ghir_A12G010490.1	3	-1.28982	0.246152	0.603005
-0.701542	17.0629	-1.37155	0.232159	0.586547	-5.14712	Ghir_A08G011670.1	3	-1.32034	0.246171	0.603005
-0.432809	21.4818	-1.23518	0.258367	0.616427	-5.48068	Ghir_A12G025230.1	5	-1.26804	0.24647	0.603005
0.262509	24.325	1.29538	0.238086	0.591091	-5.41329	Ghir_D06G019060.1	2	1.26547	0.247336	0.604356
-0.255822	22.569	-1.29335	0.238746	0.591091	-5.41559	Ghir_D08G019810.1	2	-1.26158	0.24865	0.606794
-0.495424	19.4961	-1.43291	0.215006	0.567038	-5.07919	Ghir_D02G011250.1	3	-1.30808	0.249979	0.609265
-0.377876	20.8883	-1.261	0.249491	0.607306	-5.452	Ghir_D08G009250.2	2	-1.25276	0.251653	0.612568
-0.244117	24.2532	-1.17529	0.279999	0.637204	-5.54576	Ghir_A04G015910.1	5	-1.25009	0.252567	0.612748
-1.4426	18.3213	-1.26272	0.255958	0.613308	-5.3478	Ghir_A05G036650.1	2	-1.27019	0.252589	0.612748
0.621	21.8643	1.24637	0.25449	0.613308	-5.4683	Ghir_D06G016670.1	2	1.24976	0.252683	0.612748
0.253663	19.226	1.27949	0.2433	0.597241	-5.43126	Ghir_A11G012300.1	2	1.24825	0.253203	0.613235
0.55061	20.3853	1.24543	0.254814	0.613308	-5.46934	Ghir_A06G018500.1	2	1.24703	0.253621	0.613477
0.665256	18.7698	1.24078	0.256422	0.613308	-5.4745	Ghir_A07G024010.1	2	1.24505	0.254303	0.614353
-0.433511	18.6349	-1.24579	0.254689	0.613308	-5.46894	Ghir_A13G002300.1	2	-1.24228	0.255263	0.615613
0.330635	25.2011	1.25515	0.251482	0.610606	-5.45854	Ghir_D04G000520.2	2	1.24169	0.255465	0.615613
-0.271653	22.4591	-1.1511	0.289158	0.645102	-5.57147	Ghir_D08G013670.4	6	-1.23497	0.257806	0.61852
0.314323	19.6839	1.25045	0.253088	0.612186	-5.46377	Ghir_D11G001690.1	2	1.23481	0.257862	0.61852
-0.626535	17.9281	-1.36327	0.234571	0.58825	-5.1562	Ghir_A09G015600.1	2	-1.28287	0.257988	0.61852
0.245934	23.2069	1.26632	0.247696	0.604467	-5.44605	Ghir_D02G010140.1	2	1.23376	0.25823	0.61852
-0.374793	22.7123	-1.15796	0.286536	0.641912	-5.56421	Ghir_A11G021450.1	8	-1.23191	0.258878	0.61852
-0.490544	21.0249	-1.232	0.25948	0.617166	-5.48419	Ghir_D04G001480.1	2	-1.23166	0.258964	0.61852
0.338537	21.3557	1.24097	0.256354	0.613308	-5.47428	Ghir_D02G022790.2	2	1.22921	0.259824	0.61852
-0.290219	20.9073	-1.22691	0.261269	0.617166	-5.48979	Ghir_A10G000690.1	3	-1.22878	0.259977	0.61852
-0.523139	19.3242	-1.33333	0.243493	0.597241	-5.18885	Ghir_D04G017710.2	4	-1.27609	0.26018	0.61852
-0.533969	25.0597	-1.22674	0.261328	0.617166	-5.48997	Ghir_D01G011250.1	2	-1.22806	0.26023	0.61852
-0.435564	21.6832	-1.2067	0.268469	0.626536	-5.51188	Ghir_A05G010470.1	4	-1.22798	0.260258	0.61852
0.263473	22.3709	1.25351	0.252041	0.611191	-5.46036	Ghir_A03G003300.1	2	1.2272	0.260531	0.61852
-0.665568	22.4914	-1.22032	0.263599	0.618926	-5.49702	Ghir_A09G019070.1	2	-1.22471	0.26141	0.619427
0.424818	19.0167	1.48861	0.200499	0.5559	-5.01665	Ghir_D09G011540.3	2	1.27119	0.261777	0.619427
0.239943	23.9767	1.22516	0.261886	0.617166	-5.49171	Ghir_D11G012270.1	3	1.22339	0.261879	0.619427
-0.281841	19.514	-1.24226	0.255907	0.613308	-5.47285	Ghir_D03G007540.1	2	-1.22112	0.262682	0.620562
-0.334021	20.1118	-1.23022	0.260103	0.617166	-5.48614	Ghir_A08G012520.1	2	-1.21836	0.263664	0.622118
-0.665386	20.618	-1.32472	0.246118	0.60138	-5.19819	Ghir_A04G006200.1	2	-1.26046	0.2653	0.622775
0.458608	17.1644	1.26322	0.255791	0.613308	-5.34726	Ghir_D09G019460.1	2	1.23251	0.26537	0.622775
0.315212	24.3042	1.2278	0.260956	0.617166	-5.48881	Ghir_A05G025860.1	2	1.21345	0.265416	0.622775
0.356967	18.4883	1.22219	0.262937	0.618127	-5.49497	Ghir_D02G004210.1	2	1.21328	0.26548	0.622775
-0.410411	19.3519	-1.27346	0.252389	0.611266	-5.33605	Ghir_A09G006010.1	2	-1.23165	0.26567	0.622775
0.312846	20.9319	1.22554	0.26175	0.617166	-5.49129	Ghir_A02G012360.1	2	1.21096	0.266311	0.622775
-0.435491	20.8582	-1.21305	0.266189	0.623486	-5.50496	Ghir_D10G006410.2	2	-1.21042	0.266505	0.622775
-0.316663	20.8278	-1.22363	0.262427	0.617683	-5.49339	Ghir_A08G020980.1	2	-1.20971	0.266762	0.622775
-0.268864	21.6449	-1.15019	0.289508	0.645102	-5.57243	Ghir_A09G022650.1	5	-1.20907	0.266991	0.622775
0.289887	19.9119	1.2266	0.261376	0.617166	-5.49012	Ghir_A05G014350.2	2	1.20806	0.267354	0.622775
-0.909905	20.9833	-1.20073	0.270629	0.6278	-5.51836	Ghir_A11G026740.1	2	-1.20764	0.267505	0.622775
0.578342	21.0467	1.19674	0.27208	0.630374	-5.52268	Ghir_A03G020900.1	2	1.1996	0.270418	0.628688
-0.332301	21.5261	-1.14179	0.292746	0.646972	-5.58126	Ghir_A11G002020.1	6	-1.19808	0.270972	0.628688
-0.320846	19.9262	-1.19436	0.272949	0.631627	-5.52526	Ghir_D08G027640.1	3	-1.19793	0.271026	0.628688
-0.3585	21.2992	-1.20341	0.269658	0.627786	-5.51545	Ghir_A02G000220.2	2	-1.19534	0.27197	0.630118
0.397655	21.9285	1.1705	0.281791	0.639014	-5.55088	Ghir_A09G020190.1	4	1.1926	0.272973	0.631679
-0.337603	25.01	-1.15155	0.288983	0.645102	-5.57099	Ghir_D10G026160.1	5	-1.19169	0.273306	0.631679
-0.281624	18.8079	-1.20764	0.268132	0.626536	-5.51086	Ghir_A07G022300.1	2	-1.18865	0.274425	0.631679
-0.236357	21.4008	-1.21927	0.26397	0.619042	-5.49816	Ghir_A11G027690.1	2	-1.18777	0.27475	0.631679
-0.313676	20.0914	-1.2007	0.270643	0.6278	-5.5184	Ghir_A04G013200.2	2	-1.18746	0.274864	0.631679
0.210951	22.251	1.13509	0.295357	0.647679	-5.58829	Ghir_D01G019050.1	4	1.18683	0.275098	0.631679
0.483526	19.9232	1.17927	0.278516	0.636284	-5.54151	Ghir_A03G012370.1	3	1.18621	0.275327	0.631679
-0.270075	21.4072	-1.20701	0.268359	0.626536	-5.51155	Ghir_A12G001980.1	2	-1.18565	0.275533	0.631679
-0.311843	21.5187	-1.14051	0.293246	0.646972	-5.58261	Ghir_D04G000500.3	5	-1.18505	0.275756	0.631679
0.305932	22.3269	1.18052	0.278051	0.636284	-5.54016	Ghir_A09G011350.1	3	1.1836	0.276292	0.631679
0.241768	21.3676	1.18439	0.276615	0.636284	-5.536	Ghir_A05G039000.1	3	1.18357	0.276304	0.631679
-0.866304	21.0199	-1.1762	0.279659	0.637204	-5.54479	Ghir_D13G012760.1	2	-1.18281	0.276585	0.631679
-0.456307	19.835	-1.17961	0.278388	0.636284	-5.54114	Ghir_D13G005100.1	2	-1.17871	0.278109	0.632361
0.330087	22.4805	1.17408	0.280451	0.63748	-5.54706	Ghir_A09G024750.1	3	1.1781	0.278335	0.632361
-0.761842	19.8355	-1.19814	0.278364	0.636284	-5.41731	Ghir_D12G020940.1	2	-1.19586	0.278343	0.632361
-0.800582	22.5789	-1.15742	0.286741	0.641912	-5.56478	Ghir_A01G008350.1	7	-1.17747	0.278569	0.632361
-0.661222	19.5525	-1.17276	0.280944	0.637846	-5.54847	Ghir_D05G009010.5	2	-1.17732	0.278626	0.632361
0.217485	23.424	1.17904	0.278602	0.636284	-5.54175	Ghir_A13G024820.1	3	1.17593	0.279146	0.632361
0.384378	24.1206	1.18074	0.277969	0.636284	-5.53993	Ghir_A11G014590.1	2	1.17561	0.279266	0.632361
0.357115	20.9715	1.18151	0.277684	0.636284	-5.5391	Ghir_A08G014700.1	2	1.17407	0.27984	0.632361
-0.415172	23.2702	-1.16712	0.283065	0.639739	-5.55448	Ghir_A01G003550.1	3	-1.17315	0.280186	0.632361
-0.266679	24.5901	-1.09703	0.310532	0.657614	-5.62763	Ghir_D10G021750.2	6	-1.17249	0.280434	0.632361
-0.78003	20.2237	-1.16354	0.284418	0.641694	-5.5583	Ghir_D12G018760.1	3	-1.17198	0.280624	0.632361
0.262617	21.0673	1.19057	0.274338	0.634077	-5.52935	Ghir_D05G030910.6	2	1.16865	0.281877	0.632361
0.268412	20.6376	1.167	0.283109	0.639739	-5.55461	Ghir_D01G001410.1	3	1.16834	0.281993	0.632361
-0.863238	19.1235	-1.16167	0.285125	0.641694	-5.56028	Ghir_A03G010220.1	2	-1.16825	0.282028	0.632361
-0.366627	23.2289	-1.09196	0.312601	0.657614	-5.63281	Ghir_D08G013710.1	9	-1.16804	0.282107	0.632361
0.240095	23.7618	1.12708	0.298496	0.647679	-5.59663	Ghir_A02G014470.1	4	1.16794	0.282146	0.632361
0.595394	17.296	1.19371	0.279961	0.637204	-5.422	Ghir_A12G003320.2	2	1.18316	0.282964	0.633457
0.272949	21.993	1.12943	0.297572	0.647679	-5.59419	Ghir_A13G005940.3	4	1.16304	0.283995	0.635026
-1.17585	18.7691	-1.14888	0.290012	0.645195	-5.57381	Ghir_A05G003190.2	4	-1.15951	0.285338	0.636305
-0.498556	21.8418	-1.12433	0.299583	0.647679	-5.5995	Ghir_D09G002150.1	7	-1.15921	0.28545	0.636305
0.417908	19.7738	1.38529	0.228208	0.585686	-5.132	Ghir_D07G004430.1	2	1.20123	0.28556	0.636305
0.848	21.0441	1.15054	0.289371	0.645102	-5.57205	Ghir_A05G034170.2	2	1.15701	0.28629	0.637194
-0.357972	18.4577	-1.19792	0.278443	0.636284	-5.41754	Ghir_D02G003440.1	3	-1.16959	0.287973	0.640199
-0.736969	18.3742	-1.23283	0.275821	0.636284	-5.29617	Ghir_D11G029830.4	2	-1.1934	0.288339	0.640272
-0.264657	20.3173	-1.14728	0.290625	0.645349	-5.57549	Ghir_A12G005370.2	3	-1.14865	0.289497	0.6417
0.597806	19.9843	1.14375	0.291989	0.646883	-5.5792	Ghir_A06G022200.1	2	1.14742	0.289971	0.6417
-0.316617	18.1955	-1.15829	0.286411	0.641912	-5.56387	Ghir_D02G014370.3	2	-1.14739	0.289983	0.6417
0.248244	20.9606	1.16944	0.282192	0.639169	-5.55201	Ghir_A08G001420.2	2	1.14553	0.290698	0.642542
-0.671581	19.8993	-1.13048	0.297159	0.647679	-5.59309	Ghir_D04G005890.2	4	-1.14357	0.291458	0.643484
-0.314635	20.2286	-1.13844	0.294048	0.646972	-5.58477	Ghir_A12G014360.1	3	-1.14216	0.292004	0.64395
0.2364	21.9895	1.13958	0.293606	0.646972	-5.58358	Ghir_A09G011730.1	3	1.1391	0.293195	0.645834
0.261019	23.0908	1.15744	0.286734	0.641912	-5.56477	Ghir_A08G004190.1	2	1.1374	0.293856	0.646551
-0.885562	18.7092	-1.15051	0.295969	0.647679	-5.46723	Ghir_A07G006030.1	2	-1.15243	0.294419	0.64705
-0.674726	20.8606	-1.12891	0.297777	0.647679	-5.59473	Ghir_D07G006890.2	2	-1.13382	0.295255	0.647267
-0.580618	21.0071	-1.12956	0.29752	0.647679	-5.59405	Ghir_A11G008120.4	2	-1.133	0.295576	0.647267
-0.300239	22.197	-1.12863	0.297887	0.647679	-5.59502	Ghir_A02G001570.1	3	-1.13189	0.296013	0.647267
-0.32629	20.5268	-1.14084	0.293116	0.646972	-5.58226	Ghir_D01G006080.1	2	-1.13179	0.29605	0.647267
-0.263462	21.9244	-1.12958	0.297513	0.647679	-5.59403	Ghir_A09G023830.1	3	-1.13109	0.296324	0.647267
-0.595465	20.8216	-1.10793	0.306121	0.653352	-5.61645	Ghir_A10G017630.1	6	-1.12971	0.296867	0.647267
0.404992	18.4761	1.17905	0.285308	0.641694	-5.43746	Ghir_A05G016610.1	2	1.14598	0.296874	0.647267
-0.258374	19.1719	-1.14833	0.29022	0.645195	-5.57438	Ghir_D13G020260.1	2	-1.12833	0.297413	0.647706
0.267451	26.0139	1.09496	0.311373	0.657614	-5.62974	Ghir_A02G004730.1	4	1.12703	0.297922	0.648081
-0.539763	18.5988	-1.12324	0.300012	0.647679	-5.60063	Ghir_A05G006890.1	2	-1.12585	0.298389	0.648364
0.228871	20.5491	1.12468	0.299442	0.647679	-5.59913	Ghir_A01G005020.1	3	1.12384	0.299184	0.649307
0.407388	18.6031	1.12522	0.29923	0.647679	-5.59857	Ghir_A07G006780.1	2	1.12297	0.299528	0.649307
0.265815	22.3298	1.12044	0.301121	0.648439	-5.60353	Ghir_A07G018790.1	3	1.12219	0.299836	0.649307
0.264816	19.914	1.13879	0.293914	0.646972	-5.58441	Ghir_A09G010880.1	2	1.12073	0.300415	0.649782
-0.723214	18.306	-1.11446	0.303501	0.65065	-5.60972	Ghir_A03G017380.1	2	-1.11994	0.300731	0.649782
0.417642	20.7208	1.11919	0.30162	0.648786	-5.60483	Ghir_A10G015410.2	2	1.1176	0.301661	0.649926
-0.212981	22.936	-1.02155	0.342499	0.676207	-5.70291	Ghir_A08G005690.2	6	-1.11702	0.301895	0.649926
0.349733	21.5481	1.12303	0.300095	0.647679	-5.60084	Ghir_D05G009090.4	2	1.11688	0.301947	0.649926
-0.250542	21.508	-1.11497	0.3033	0.65065	-5.6092	Ghir_A11G008450.3	3	-1.11588	0.302346	0.649926
-0.64082	19.539	-1.20597	0.285106	0.641694	-5.32418	Ghir_A06G008140.1	2	-1.15458	0.302488	0.649926
-0.254597	27.0717	-1.13391	0.295815	0.647679	-5.58951	Ghir_D10G012790.1	2	-1.11404	0.303083	0.650479
0.273159	20.4088	1.12789	0.298177	0.647679	-5.59579	Ghir_A11G034820.2	2	1.11205	0.30388	0.651148
-0.471842	18.5913	-1.11076	0.304983	0.653098	-5.61354	Ghir_A08G024470.1	2	-1.11157	0.304072	0.651148
-1.00208	18.4139	-1.12149	0.307154	0.653381	-5.49704	Ghir_D05G022550.2	2	-1.12561	0.304739	0.651169
0.247607	21.8135	1.10905	0.30567	0.653114	-5.6153	Ghir_A13G004410.1	3	1.10986	0.304759	0.651169
-0.549155	20.9163	-1.10395	0.307723	0.653869	-5.62054	Ghir_A12G013150.1	2	-1.10694	0.305935	0.652955
0.280421	25.2115	1.04558	0.33205	0.669437	-5.67935	Ghir_A07G021550.1	6	1.10533	0.306583	0.653613
-0.438526	17.9545	-1.2771	0.261117	0.617166	-5.24935	Ghir_A08G016630.1	2	-1.14251	0.30701	0.653799
0.256715	21.1358	1.12146	0.300718	0.648297	-5.60248	Ghir_A10G006430.1	2	1.10285	0.307585	0.653989
-0.744556	18.95	-1.09608	0.310917	0.657614	-5.6286	Ghir_A13G001610.2	2	-1.10177	0.308025	0.653989
-0.353952	22.0081	-1.10683	0.306562	0.653381	-5.61758	Ghir_A13G011450.2	2	-1.10153	0.30812	0.653989
-0.660768	21.3516	-1.09413	0.311715	0.657614	-5.6306	Ghir_D01G011380.1	2	-1.09897	0.309163	0.655306
-0.283369	20.8196	-1.06928	0.321993	0.661331	-5.65574	Ghir_D10G000470.1	4	-1.09709	0.309925	0.655306
-0.415069	20.3017	-1.09796	0.310153	0.657579	-5.62668	Ghir_A04G015870.1	2	-1.09667	0.310099	0.655306
-0.296174	20.6763	-1.09236	0.312437	0.657614	-5.6324	Ghir_A11G005090.1	3	-1.09572	0.310485	0.655306
-0.24686	22.4951	-1.11607	0.302862	0.65065	-5.60806	Ghir_A09G003650.2	2	-1.09567	0.310504	0.655306
0.400844	19.3642	1.14042	0.299819	0.647679	-5.47765	Ghir_A10G022420.1	2	1.11026	0.310785	0.655306
-0.26436	22.4065	-1.10973	0.305398	0.653114	-5.6146	Ghir_D11G006630.1	2	-1.09334	0.311455	0.655867
-0.281121	19.2866	-1.10601	0.306893	0.653381	-5.61842	Ghir_D02G019410.1	2	-1.09267	0.311733	0.655867
0.257414	23.3322	1.08862	0.313968	0.658666	-5.6362	Ghir_A08G004090.1	3	1.09027	0.312713	0.657209
0.55854	23.1673	1.08495	0.315476	0.660132	-5.63992	Ghir_A06G018640.1	2	1.08827	0.313535	0.658218
0.523943	20.1658	1.08337	0.316128	0.660777	-5.64152	Ghir_A08G010640.2	2	1.08597	0.314483	0.659489
-1.17946	21.3203	-1.07507	0.319571	0.661331	-5.64991	Ghir_A13G007220.3	2	-1.08257	0.315889	0.661479
-0.254299	19.9658	-1.09973	0.309435	0.65678	-5.62487	Ghir_D04G004960.1	2	-1.08201	0.31612	0.661479
-0.243686	23.8381	-1.07867	0.318076	0.661331	-5.64628	Ghir_D03G013430.1	3	-1.07964	0.317102	0.662812
-0.313246	20.3891	-1.07284	0.320501	0.661331	-5.65216	Ghir_A12G017090.1	3	-1.07688	0.318248	0.663413
0.285792	18.777	1.08832	0.314091	0.658666	-5.6365	Ghir_A12G023610.1	2	1.07653	0.318392	0.663413
-0.33082	20.5229	-1.07194	0.320879	0.661331	-5.65307	Ghir_A12G011900.1	3	-1.07646	0.318425	0.663413
0.34572	20.4517	1.07897	0.317951	0.661331	-5.64598	Ghir_A02G000810.1	2	1.07386	0.319508	0.663655
0.273229	24.2135	1.08671	0.314753	0.659335	-5.63814	Ghir_A11G008530.3	2	1.07313	0.319812	0.663655
0.23369	23.7555	1.01878	0.343721	0.676963	-5.7056	Ghir_A12G028900.1	5	1.07274	0.319976	0.663655
-0.850058	17.6342	-1.0657	0.323493	0.66249	-5.65933	Ghir_A07G005070.1	2	-1.07208	0.320252	0.663655
0.275335	18.8128	1.16197	0.291649	0.646875	-5.45533	Ghir_A09G018600.1	2	1.08654	0.320318	0.663655
-0.345516	20.1556	-1.06578	0.323463	0.66249	-5.65925	Ghir_A06G011590.1	3	-1.07065	0.320849	0.663655
-0.408027	20.3419	-1.06393	0.324241	0.66302	-5.6611	Ghir_A07G005190.1	3	-1.06986	0.321182	0.663655
0.324797	20.4269	1.0764	0.31902	0.661331	-5.64858	Ghir_A02G003840.1	2	1.06957	0.321302	0.663655
-0.318008	19.8685	-1.06263	0.324787	0.66302	-5.6624	Ghir_A05G013780.1	3	-1.06685	0.322444	0.663756
-0.216011	19.8389	-1.09256	0.312353	0.657614	-5.63219	Ghir_D09G017190.1	2	-1.0657	0.32293	0.663756
0.279509	20.137	1.07716	0.318703	0.661331	-5.64781	Ghir_A02G010030.1	2	1.06501	0.323218	0.663756
0.278283	18.9579	1.07668	0.318901	0.661331	-5.64829	Ghir_A09G005460.1	2	1.06438	0.323484	0.663756
-0.252251	21.8226	-1.03287	0.337543	0.672777	-5.69186	Ghir_A13G003220.1	4	-1.06313	0.324013	0.663756
0.218168	23.8534	1.06331	0.324501	0.66302	-5.66172	Ghir_A01G001000.2	3	1.06266	0.324209	0.663756
-0.507272	17.7764	-1.0549	0.328065	0.66704	-5.67011	Ghir_A09G015530.1	3	-1.06174	0.324601	0.663756
0.260169	25.6268	0.901486	0.398615	0.716269	-5.81451	Ghir_D13G013130.1	16	1.06002	0.325328	0.663756
-0.291613	20.8759	-1.06979	0.321776	0.661331	-5.65522	Ghir_A09G013520.1	2	-1.05963	0.325495	0.663756
0.777503	19.7038	1.04874	0.330695	0.668462	-5.67623	Ghir_A07G002760.2	4	1.05956	0.325523	0.663756
-1.4216	19.5048	-1.06603	0.329531	0.66704	-5.5527	Ghir_A09G009200.1	2	-1.07335	0.325727	0.663756
-0.199136	23.7042	-1.09121	0.312905	0.657614	-5.63356	Ghir_D05G005170.1	2	-1.05853	0.325958	0.663756
0.22855	19.9254	1.08083	0.317181	0.661331	-5.6441	Ghir_D11G003730.1	2	1.05851	0.32597	0.663756
-0.353088	22.9713	-1.03768	0.335456	0.671261	-5.68714	Ghir_D10G018880.1	4	-1.05723	0.32651	0.663756
0.547713	20.4024	1.05387	0.328502	0.66704	-5.67113	Ghir_D03G015130.3	2	1.05719	0.326528	0.663756
0.521508	21.6988	1.05261	0.329039	0.66704	-5.67239	Ghir_D13G002390.1	2	1.05541	0.327286	0.6645
-0.685998	20.7865	-1.03253	0.337692	0.672777	-5.69219	Ghir_D12G011110.4	8	-1.05372	0.328005	0.6645
0.382097	18.9264	1.0536	0.328615	0.66704	-5.6714	Ghir_D10G022560.2	2	1.05153	0.328941	0.6645
0.690311	19.5421	1.04382	0.332804	0.669437	-5.68109	Ghir_D03G013700.1	3	1.05138	0.329007	0.6645
0.244118	22.5451	1.06869	0.32224	0.661331	-5.65633	Ghir_D03G004000.1	2	1.05085	0.329232	0.6645
-0.502974	19.6466	-1.04399	0.332733	0.669437	-5.68092	Ghir_A07G024330.1	3	-1.05076	0.32927	0.6645
0.279401	18.9977	1.06108	0.325442	0.663654	-5.66395	Ghir_A13G002990.1	2	1.04969	0.329726	0.6645
0.387937	20.832	1.0439	0.332769	0.669437	-5.68101	Ghir_A02G009400.1	3	1.04955	0.329788	0.6645
0.373422	18.6295	1.09425	0.317981	0.661331	-5.5246	Ghir_A10G019470.1	2	1.06305	0.330004	0.6645
-0.344317	20.445	-1.29485	0.25543	0.613308	-5.23038	Ghir_D10G001430.1	2	-1.08238	0.330436	0.664674
0.191952	21.7703	1.00316	0.35067	0.680108	-5.72066	Ghir_D11G007330.1	4	1.04665	0.331034	0.664831
0.329574	20.4971	1.05153	0.329501	0.66704	-5.67346	Ghir_A05G038120.1	2	1.04595	0.331334	0.664831
-0.193445	22.7	-1.0019	0.351235	0.680108	-5.72187	Ghir_D10G013930.1	4	-1.04467	0.331883	0.664831
0.320981	23.273	1.04012	0.3344	0.671261	-5.68474	Ghir_A13G001940.1	3	1.0445	0.331955	0.664831
0.298947	23.8994	1.0521	0.329255	0.66704	-5.67289	Ghir_D11G004500.1	2	1.04354	0.332369	0.664831
0.207632	22.2077	1.07067	0.32141	0.661331	-5.65434	Ghir_D05G023460.2	2	1.04303	0.332588	0.664831
-0.290622	20.5072	-1.03808	0.335281	0.671261	-5.68674	Ghir_A09G002980.1	3	-1.0416	0.333207	0.664994
-0.84163	18.6314	-1.04594	0.337963	0.672777	-5.57241	Ghir_A10G015290.1	4	-1.05504	0.333361	0.664994
0.453631	21.601	1.03852	0.335092	0.671261	-5.68631	Ghir_A07G013680.1	2	1.03969	0.334035	0.665163
-0.392191	20.849	-1.02255	0.342059	0.676033	-5.70193	Ghir_A09G012840.1	4	-1.03945	0.334138	0.665163
-0.185001	21.7345	-0.961451	0.369771	0.694404	-5.76007	Ghir_D10G023800.1	5	-1.03235	0.337219	0.670164
-0.374292	20.7276	-1.02596	0.340563	0.674462	-5.69862	Ghir_A08G001090.1	3	-1.0314	0.337633	0.670164
-1.14065	16.6593	-1.0674	0.337609	0.672777	-5.46354	Ghir_A12G001490.1	2	-1.0645	0.337696	0.670164
0.166562	24.7516	0.77068	0.46723	0.763358	-5.92358	Ghir_A06G010830.1	14	1.02728	0.339437	0.672925
-0.320589	19.7466	-1.02993	0.338825	0.672975	-5.69474	Ghir_A09G025270.1	2	-1.02428	0.340754	0.674319
-0.377376	20.8599	-1.01821	0.34397	0.676963	-5.70614	Ghir_A08G009690.4	3	-1.02371	0.341004	0.674319
0.21004	23.7261	1.04819	0.330929	0.668462	-5.67677	Ghir_D09G013710.1	2	1.02328	0.341192	0.674319
-0.512479	19.3607	-1.04148	0.339859	0.673761	-5.57675	Ghir_D09G004670.2	2	-1.03176	0.343274	0.676597
-0.504269	18.357	-1.01508	0.345359	0.677679	-5.70919	Ghir_A12G022820.1	2	-1.0178	0.343609	0.676597
0.314804	20.8783	1.02361	0.341592	0.675804	-5.7009	Ghir_A12G004640.1	2	1.01766	0.343672	0.676597
0.220658	24.0835	0.964963	0.368132	0.694038	-5.7568	Ghir_A11G023250.1	5	1.01636	0.344248	0.676597
0.37307	20.486	1.01749	0.34429	0.676963	-5.70685	Ghir_A03G006510.1	2	1.01571	0.344538	0.676597
-0.409934	18.9285	-1.04906	0.336642	0.672777	-5.56936	Ghir_D01G013470.1	2	-1.0282	0.344811	0.676597
0.24298	21.66	1.03053	0.338563	0.672975	-5.69415	Ghir_D13G004590.1	2	1.01484	0.344921	0.676597
-0.526641	18.5062	-1.00173	0.351311	0.680108	-5.72203	Ghir_A04G010930.1	4	-1.01431	0.34516	0.676597
-0.396047	18.641	-1.0344	0.342887	0.676278	-5.58362	Ghir_A05G036890.3	3	-1.02293	0.347097	0.678036
-0.305926	21.5499	-1.00312	0.350691	0.680108	-5.72071	Ghir_D06G006580.1	3	-1.00725	0.348304	0.678036
-0.572279	19.248	-1.02481	0.347021	0.680108	-5.59286	Ghir_A08G020140.2	2	-1.01947	0.348605	0.678036
0.188048	22.5173	1.00876	0.348167	0.680108	-5.71528	Ghir_D01G014500.1	3	1.00632	0.34872	0.678036
-0.247894	22.287	-1.00211	0.351141	0.680108	-5.72167	Ghir_D03G009080.1	3	-1.0042	0.349671	0.678036
-0.187833	21.9123	-0.962775	0.369152	0.694404	-5.75884	Ghir_A05G040000.3	4	-1.00315	0.350141	0.678036
-0.331935	18.9857	-1.05212	0.335348	0.671261	-5.56636	Ghir_A07G015430.3	2	-1.01577	0.350225	0.678036
0.577965	19.1095	0.995449	0.354143	0.680108	-5.72804	Ghir_A12G019590.1	3	1.0024	0.350476	0.678036
-0.321631	21.0708	-0.997682	0.353135	0.680108	-5.72591	Ghir_A13G001540.1	3	-1.00221	0.350565	0.678036
-0.230352	22.5574	-0.999757	0.3522	0.680108	-5.72393	Ghir_A03G011120.1	3	-1.00093	0.351139	0.678036
0.430191	18.8535	1.02892	0.345245	0.677679	-5.58891	Ghir_A07G008120.1	2	1.01214	0.351816	0.678036
-0.595163	22.1141	-0.994799	0.354437	0.680108	-5.72866	Ghir_A09G026420.1	2	-0.999131	0.351949	0.678036
-0.438717	26.1347	-0.997474	0.353229	0.680108	-5.72611	Ghir_A11G031350.1	2	-0.998688	0.352149	0.678036
-0.255404	22.0396	-0.945352	0.377354	0.699894	-5.77495	Ghir_A12G010180.1	6	-0.998657	0.352163	0.678036
-0.272045	19.3434	-1.0079	0.34855	0.680108	-5.71611	Ghir_D07G012900.3	2	-0.997975	0.35247	0.678036
0.320122	19.8844	0.993367	0.355085	0.680108	-5.73003	Ghir_A11G014820.2	3	0.997869	0.352518	0.678036
0.199515	22.7908	0.998476	0.352777	0.680108	-5.72515	Ghir_D06G021770.2	3	0.997403	0.352729	0.678036
0.459676	19.0604	0.995526	0.354108	0.680108	-5.72797	Ghir_A04G007260.1	2	0.997365	0.352746	0.678036
-0.266704	19.8657	-1.00769	0.348646	0.680108	-5.71632	Ghir_D11G028810.1	2	-0.997061	0.352883	0.678036
-0.751128	21.3388	-0.989561	0.356812	0.680705	-5.73365	Ghir_A05G020850.2	3	-0.996923	0.352945	0.678036
-0.236385	20.8352	-1.00869	0.348196	0.680108	-5.71535	Ghir_D07G012260.2	2	-0.99306	0.354694	0.680231
-0.38833	18.4749	-0.993419	0.355061	0.680108	-5.72998	Ghir_D11G025440.4	2	-0.992837	0.354795	0.680231
0.266745	20.3532	1.00066	0.351793	0.680108	-5.72306	Ghir_A11G007330.1	2	0.990367	0.355917	0.681192
0.459056	20.1009	0.988276	0.357397	0.681143	-5.73487	Ghir_A12G010000.4	2	0.990174	0.356005	0.681192
0.563507	19.3718	0.981753	0.360376	0.686003	-5.74104	Ghir_D06G002670.1	2	0.985714	0.358039	0.684254
-0.297958	21.7074	-0.990839	0.356231	0.680271	-5.73243	Ghir_A07G003630.1	2	-0.984461	0.358611	0.684254
-0.522879	20.8775	-0.980355	0.361017	0.686003	-5.74236	Ghir_A09G015030.2	2	-0.983687	0.358965	0.684254
-0.70827	20.3872	-1.03691	0.350238	0.680108	-5.49292	Ghir_D07G021640.1	2	-1.01379	0.359029	0.684254
-0.228605	22.7555	-0.936528	0.38156	0.700296	-5.78302	Ghir_A04G005660.1	5	-0.980924	0.360232	0.685764
0.408538	20.082	1.11172	0.319958	0.661331	-5.41998	Ghir_D03G011600.1	2	1.00859	0.361277	0.685764
0.192357	20.489	0.941724	0.379079	0.700296	-5.77827	Ghir_A08G009770.1	4	0.978289	0.361443	0.685764
0.27815	18.2226	1.04323	0.339112	0.672975	-5.57504	Ghir_A06G000250.1	2	0.990405	0.361477	0.685764
-0.225356	21.2404	-0.994953	0.354367	0.680108	-5.72852	Ghir_A06G015090.1	2	-0.97794	0.361604	0.685764
0.212425	20.2578	0.995772	0.353997	0.680108	-5.72774	Ghir_A11G020140.1	2	0.975686	0.362643	0.686485
-0.206622	20.9451	-0.974451	0.363734	0.6898	-5.74792	Ghir_A05G014070.1	3	-0.97439	0.363241	0.686485
0.589926	20.509	0.962471	0.369294	0.694404	-5.75912	Ghir_D05G012500.1	4	0.973408	0.363695	0.686485
0.183111	22.2551	0.975543	0.36323	0.689527	-5.7469	Ghir_D05G003220.2	3	0.973322	0.363735	0.686485
-0.278287	19.8962	-0.98062	0.360895	0.686003	-5.74211	Ghir_D07G005760.2	2	-0.972601	0.364069	0.686485
-0.232021	22.0525	-0.930036	0.384677	0.703839	-5.78892	Ghir_D08G015950.1	5	-0.972477	0.364126	0.686485
-0.345463	22.1638	-0.972531	0.36462	0.6898	-5.74972	Ghir_A05G008990.2	2	-0.97021	0.365177	0.687791
-0.447177	19.5201	-0.956131	0.372264	0.69758	-5.76501	Ghir_A01G021300.1	4	-0.969265	0.365615	0.687943
-0.330884	18.2844	-1.01085	0.353117	0.680108	-5.60624	Ghir_D05G024200.3	2	-0.978887	0.366683	0.688437
0.281513	24.7535	0.945501	0.377283	0.699894	-5.77481	Ghir_D05G010610.1	4	0.9665	0.366901	0.688437
-0.305772	23.5602	-0.919736	0.389663	0.707751	-5.79822	Ghir_A04G016370.1	7	-0.96575	0.36725	0.688437
-0.192114	19.1561	-0.991246	0.356047	0.680271	-5.73205	Ghir_D07G013870.1	2	-0.965622	0.36731	0.688437
0.185853	19.9128	0.991975	0.355716	0.680271	-5.73135	Ghir_D13G007080.1	2	0.964099	0.36802	0.688502
-0.212328	22.2276	-0.898622	0.400033	0.716379	-5.81704	Ghir_A13G024140.1	6	-0.963941	0.368094	0.688502
-0.375727	17.6047	-1.11338	0.319313	0.661331	-5.41833	Ghir_D05G014890.1	2	-0.992229	0.368435	0.688502
-0.61735	19.7859	-0.957816	0.371473	0.696919	-5.76345	Ghir_A11G035030.2	2	-0.962479	0.368777	0.688502
0.27734	23.7278	0.96781	0.366808	0.6929	-5.75414	Ghir_D10G007450.4	2	0.960192	0.369847	0.688806
-1.03009	18.3098	-0.991654	0.369719	0.694404	-5.53555	Ghir_A11G009330.2	2	-0.988149	0.370238	0.688806
-0.498091	20.5797	-0.952812	0.373825	0.697928	-5.76808	Ghir_A11G006930.1	3	-0.959224	0.3703	0.688806
0.210085	22.074	0.928498	0.385418	0.704524	-5.79032	Ghir_A01G009480.1	4	0.959072	0.370372	0.688806
-0.22288	25.6483	-0.914389	0.392269	0.708576	-5.80302	Ghir_A07G010760.1	5	-0.957846	0.370947	0.689209
0.295244	22.7196	0.936807	0.381427	0.700296	-5.78276	Ghir_A12G000620.1	4	0.956163	0.371738	0.689461
-0.221996	21.1564	-0.953445	0.373527	0.697928	-5.76749	Ghir_D12G020700.1	3	-0.954698	0.372427	0.689461
0.192546	22.3623	0.95552	0.372551	0.69758	-5.76557	Ghir_D05G013550.1	3	0.954637	0.372456	0.689461
-0.246661	20.2612	-0.965994	0.367652	0.693813	-5.75584	Ghir_D12G014530.1	2	-0.954509	0.372517	0.689461
0.378074	20.4454	0.984597	0.364809	0.6898	-5.63103	Ghir_D11G015530.1	2	0.964038	0.373481	0.69058
-0.793872	19.9204	-0.938018	0.380847	0.700296	-5.78166	Ghir_D12G024490.1	6	-0.949935	0.374676	0.692125
0.349118	22.8023	0.950288	0.375016	0.698795	-5.77041	Ghir_D05G007140.1	2	0.948658	0.37528	0.692129
-0.289403	21.9265	-0.909605	0.394613	0.711859	-5.80729	Ghir_D01G001960.1	6	-0.948007	0.375589	0.692129
-0.41733	24.0695	-0.946466	0.376825	0.699894	-5.77392	Ghir_D12G024680.1	2	-0.94765	0.375758	0.692129
-0.262203	19.2736	-0.953841	0.373341	0.697928	-5.76713	Ghir_A05G017170.1	2	-0.945046	0.376994	0.693742
-0.304294	20.9182	-0.945738	0.377171	0.699894	-5.77459	Ghir_A01G016390.1	2	-0.941354	0.378752	0.695759
-0.3771	18.921	-0.941203	0.379327	0.700296	-5.77875	Ghir_D07G000980.1	2	-0.941039	0.378903	0.695759
-0.614863	20.7611	-0.935466	0.382069	0.700296	-5.78399	Ghir_A04G013720.1	2	-0.940135	0.379334	0.695759
-0.41515	22.7549	-0.938494	0.38062	0.700296	-5.78123	Ghir_A01G009370.6	2	-0.939709	0.379538	0.695759
-0.484772	22.0434	-0.923082	0.388038	0.705957	-5.79521	Ghir_D01G014290.1	5	-0.938039	0.380336	0.696559
-0.206627	20.1171	-0.950749	0.374799	0.698795	-5.76998	Ghir_A08G002600.1	2	-0.932512	0.382988	0.70024
0.242986	19.0139	0.943227	0.378364	0.700296	-5.7769	Ghir_D08G020860.1	2	0.932333	0.383075	0.70024
-0.492985	18.7615	-0.947861	0.381688	0.700296	-5.66496	Ghir_A12G013720.1	2	-0.940842	0.384299	0.701811
-0.226112	23.7808	-0.900868	0.39892	0.716269	-5.81505	Ghir_A13G006800.1	4	-0.926212	0.386028	0.702235
-0.22833	21.8212	-0.938987	0.380384	0.700296	-5.78078	Ghir_A12G011600.2	2	-0.92596	0.38615	0.702235
-0.943387	18.6793	-0.930744	0.38976	0.707751	-5.68045	Ghir_A13G005610.1	3	-0.936776	0.386221	0.702235
0.199713	22.0623	0.9452	0.377426	0.699894	-5.77509	Ghir_A09G007100.1	2	0.925638	0.386306	0.702235
-0.228217	21.6333	-0.938555	0.380591	0.700296	-5.78117	Ghir_D04G012620.1	2	-0.925533	0.386357	0.702235
-0.73337	17.9603	-0.916004	0.391481	0.708201	-5.80157	Ghir_D02G010310.1	3	-0.922879	0.387644	0.703908
-0.53868	18.759	-0.91647	0.391254	0.708201	-5.80116	Ghir_D09G014570.2	2	-0.920338	0.388879	0.705133
-0.402486	20.9482	-0.914071	0.392425	0.708576	-5.8033	Ghir_D09G002880.1	3	-0.919717	0.389181	0.705133
-0.360281	19.3377	-0.904835	0.39696	0.715421	-5.81154	Ghir_A10G010520.1	4	-0.91923	0.389418	0.705133
-1.16305	17.1304	-0.943947	0.391227	0.708201	-5.57919	Ghir_D05G000630.1	2	-0.944653	0.389918	0.705373
-0.341766	18.6302	-0.948943	0.381182	0.700296	-5.66397	Ghir_D02G015720.1	2	-0.925386	0.391642	0.707827
0.24005	19.9229	0.924224	0.387485	0.705957	-5.79418	Ghir_A08G023920.1	2	0.913836	0.392052	0.707903
0.233422	21.6438	0.923693	0.387742	0.705957	-5.79466	Ghir_D09G024650.1	2	0.912335	0.392788	0.708565
0.212274	24.8946	0.882959	0.407858	0.722855	-5.83078	Ghir_D03G015750.1	4	0.909444	0.394207	0.710459
0.190108	24.8637	0.841065	0.429339	0.733232	-5.86659	Ghir_D09G021620.1	6	0.907786	0.395023	0.711263
0.220649	22.3845	0.916066	0.39145	0.708201	-5.80152	Ghir_D04G011840.2	2	0.902984	0.397392	0.714689
-0.209601	22.9906	-0.901254	0.398729	0.716269	-5.81471	Ghir_A01G021310.1	3	-0.902425	0.397669	0.714689
-0.322358	18.0663	-0.937715	0.386457	0.705751	-5.67417	Ghir_A12G008560.1	2	-0.911469	0.398347	0.714718
-0.27732	24.4409	-0.847817	0.425822	0.733232	-5.86091	Ghir_D07G018940.2	8	-0.900891	0.398428	0.714718
-0.253146	22.6929	-0.85843	0.420338	0.726325	-5.85192	Ghir_A08G023210.1	6	-0.899768	0.398985	0.714792
0.211952	21.1803	0.897966	0.400359	0.716379	-5.81762	Ghir_A11G015110.1	3	0.899308	0.399213	0.714792
0.335814	20.2979	0.899296	0.399699	0.716379	-5.81644	Ghir_D01G009110.2	2	0.898032	0.399847	0.715198
-0.247887	21.0014	-0.865985	0.416465	0.726076	-5.84546	Ghir_A09G017500.2	5	-0.897354	0.400184	0.715198
0.161794	25.9332	0.699423	0.507863	0.782549	-5.97703	Ghir_D04G006030.3	14	0.890886	0.403409	0.71763
-0.227413	22.444	-0.867541	0.41567	0.726076	-5.84412	Ghir_A08G025410.1	4	-0.89046	0.403622	0.71763
-0.355279	23.0898	-0.890649	0.404002	0.719647	-5.82406	Ghir_A13G022320.1	2	-0.89043	0.403637	0.71763
-0.381086	20.7043	-0.884825	0.40692	0.722537	-5.82915	Ghir_D09G001280.1	3	-0.890214	0.403745	0.71763
0.369941	19.134	0.889667	0.404493	0.719647	-5.82492	Ghir_A12G024160.2	2	0.890032	0.403836	0.71763
0.281049	20.4946	0.89416	0.402251	0.718381	-5.82097	Ghir_A09G013250.1	2	0.889482	0.404112	0.71763
0.340291	20.7837	0.88377	0.40745	0.722811	-5.83007	Ghir_D02G001820.1	3	0.888712	0.404497	0.71763
-0.279069	17.7306	-0.935678	0.387419	0.705957	-5.67601	Ghir_A07G008570.1	2	-0.898793	0.40453	0.71763
-0.718088	18.952	-0.88148	0.408603	0.722855	-5.83207	Ghir_A11G007080.1	2	-0.886828	0.405442	0.718411
-0.336237	18.8032	-1.00402	0.364307	0.6898	-5.52402	Ghir_A07G004860.1	3	-0.911007	0.405718	0.718411
0.280882	24.0323	0.888817	0.404918	0.719647	-5.82566	Ghir_D10G009100.1	2	0.884292	0.406717	0.718746
0.623452	20.0279	0.930683	0.397385	0.715517	-5.59107	Ghir_D11G011370.1	2	0.908743	0.406799	0.718746
-0.241439	19.1462	-0.946388	0.382377	0.700296	-5.6663	Ghir_A07G023640.2	2	-0.893713	0.407028	0.718746
0.541741	19.5804	0.883006	0.412972	0.726076	-5.72258	Ghir_A01G001530.1	4	0.890179	0.408773	0.719892
-0.103817	24.9364	-0.532944	0.611304	0.835775	-6.08411	Ghir_A08G003090.1	18	-0.87911	0.40933	0.719892
0.230658	21.3464	0.888952	0.404851	0.719647	-5.82554	Ghir_D12G018880.1	2	0.878927	0.409422	0.719892
0.253878	21.5846	0.859171	0.419957	0.726325	-5.85128	Ghir_D02G022680.2	4	0.878442	0.409668	0.719892
0.564325	18.3966	0.924099	0.400472	0.716379	-5.59692	Ghir_A08G026630.1	3	0.902378	0.409851	0.719892
-0.204007	22.0639	-0.838022	0.430931	0.735297	-5.86914	Ghir_A05G037010.1	5	-0.877938	0.409923	0.719892
-0.374664	24.5784	-0.857148	0.420997	0.726731	-5.85301	Ghir_A08G000120.1	5	-0.874178	0.411828	0.722023
-0.319021	21.4517	-0.868907	0.414974	0.726076	-5.84295	Ghir_A12G025440.3	3	-0.87355	0.412147	0.722023
-0.262219	21.5872	-0.878487	0.410113	0.724193	-5.83467	Ghir_A11G002200.1	2	-0.872646	0.412607	0.722023
0.260704	21.9426	0.878577	0.410067	0.724193	-5.83459	Ghir_A05G005570.1	2	0.872585	0.412638	0.722023
0.200854	22.9352	0.866545	0.416179	0.726076	-5.84498	Ghir_D05G038370.6	3	0.867631	0.415162	0.725046
0.176168	22.5317	0.8893	0.404677	0.719647	-5.82524	Ghir_D11G003360.1	2	0.867542	0.415208	0.725046
0.329242	21.0054	0.835516	0.432244	0.735581	-5.87123	Ghir_A10G007980.1	7	0.866769	0.415603	0.725046
0.464617	16.4889	0.880857	0.414041	0.726076	-5.72444	Ghir_D13G004650.1	2	0.874736	0.416464	0.725046
0.229777	20.8096	0.874191	0.412288	0.726076	-5.83839	Ghir_A06G011870.1	2	0.864752	0.416635	0.725046
-0.242974	18.8142	-0.871829	0.413487	0.726076	-5.84043	Ghir_D06G022320.1	2	-0.86419	0.416923	0.725046
-0.290072	18.713	-0.867057	0.415917	0.726076	-5.84454	Ghir_A02G019440.1	2	-0.863851	0.417096	0.725046
-0.261007	23.8743	-0.845371	0.427094	0.733232	-5.86298	Ghir_D11G004270.1	4	-0.863293	0.417382	0.725046
-0.465929	17.6968	-0.876226	0.416352	0.726076	-5.72843	Ghir_A13G024480.1	2	-0.870364	0.418662	0.726376
0.249178	20.8113	0.867079	0.415906	0.726076	-5.84452	Ghir_A11G013880.1	2	0.86033	0.418903	0.726376
0.200959	23.0876	0.858339	0.420385	0.726325	-5.85199	Ghir_A09G002860.3	3	0.85953	0.419315	0.726435
0.426199	21.1823	0.845953	0.426791	0.733232	-5.86248	Ghir_A10G003570.1	4	0.856908	0.420665	0.728118
-0.248174	20.4034	-0.862361	0.418319	0.72613	-5.84856	Ghir_A02G011200.1	2	-0.855687	0.421295	0.728553
0.221662	19.2055	0.863554	0.417708	0.72613	-5.84754	Ghir_D05G033510.1	2	0.853461	0.422445	0.729152
-0.23532	20.5263	-0.861053	0.41899	0.72613	-5.84968	Ghir_D06G006340.3	2	-0.852943	0.422713	0.729152
0.208663	18.7948	0.86512	0.416907	0.72613	-5.8462	Ghir_D06G013280.1	2	0.852816	0.422779	0.729152
0.203595	21.7425	0.863604	0.417682	0.72613	-5.8475	Ghir_A11G010390.1	2	0.850453	0.424003	0.730608
0.254018	22.017	0.831391	0.434413	0.737314	-5.87466	Ghir_A10G016430.1	4	0.849252	0.424627	0.730876
0.20113	21.1413	0.862027	0.418491	0.72613	-5.84885	Ghir_A12G010630.1	2	0.848494	0.42502	0.730876
0.181855	22.4001	0.847764	0.42585	0.733232	-5.86096	Ghir_D05G014480.1	3	0.847868	0.425346	0.730876
0.370608	22.1476	0.846245	0.426639	0.733232	-5.86224	Ghir_D12G004600.1	2	0.847226	0.425679	0.730876
-0.18961	22.33	-0.819648	0.44063	0.742401	-5.88436	Ghir_D06G018090.2	4	-0.845723	0.426461	0.731216
0.189886	23.3949	0.789543	0.456854	0.755934	-5.90871	Ghir_D10G008240.1	6	0.844992	0.426842	0.731216
-0.232325	21.623	-0.814939	0.44314	0.743594	-5.88822	Ghir_A01G010370.1	5	-0.844655	0.427018	0.731216
0.406081	20.672	0.841828	0.42894	0.733232	-5.86595	Ghir_A02G005880.1	2	0.843819	0.427454	0.731311
-0.33072	19.3825	-0.843014	0.428322	0.733232	-5.86496	Ghir_D08G014260.1	2	-0.842572	0.428105	0.731382
-0.304761	18.6567	-0.844016	0.427799	0.733232	-5.86411	Ghir_A12G016580.1	2	-0.842282	0.428256	0.731382
0.307944	18.3823	0.870668	0.419139	0.72613	-5.7332	Ghir_D02G024790.1	2	0.848009	0.430032	0.733764
0.250521	19.3727	0.842146	0.428775	0.733232	-5.86569	Ghir_A03G016090.6	2	0.836463	0.431303	0.73528
0.25746	18.7133	0.879048	0.414943	0.726076	-5.726	Ghir_A11G008260.1	2	0.842921	0.432652	0.73606
0.2716	18.6939	0.837085	0.431421	0.735466	-5.86992	Ghir_A06G005570.1	2	0.833379	0.432924	0.73606
-0.386886	21.1496	-0.831684	0.434259	0.737314	-5.87442	Ghir_A13G014230.1	2	-0.833296	0.432968	0.73606
0.35328	20.8761	0.82767	0.436376	0.739195	-5.87775	Ghir_A02G009890.1	3	0.832681	0.433292	0.73606
-0.203912	19.2427	-0.904612	0.402338	0.718381	-5.70372	Ghir_D11G006340.2	2	-0.839657	0.434339	0.736908
0.326692	19.5925	0.825555	0.437495	0.739282	-5.8795	Ghir_A11G020020.1	3	0.830281	0.434557	0.736908
-0.405956	20.0565	-0.827324	0.436559	0.739195	-5.87804	Ghir_A06G003930.1	2	-0.829438	0.435002	0.737013
0.198158	22.4764	0.763217	0.471379	0.7642	-5.92938	Ghir_D06G023460.3	7	0.824103	0.437827	0.740493
-0.517676	19.1337	-0.817448	0.441802	0.742644	-5.88617	Ghir_A05G038630.4	3	-0.823301	0.438252	0.740493
0.154482	22.048	0.824709	0.437943	0.739389	-5.8802	Ghir_A05G036930.3	3	0.822797	0.43852	0.740493
-0.203121	26.7764	-0.834177	0.432947	0.736125	-5.87235	Ghir_A10G014760.1	2	-0.822653	0.438597	0.740493
0.196585	20.6992	0.820264	0.440302	0.742401	-5.88386	Ghir_A01G001370.2	3	0.821651	0.439129	0.740742
-0.663292	17.4892	-0.823941	0.443122	0.743594	-5.77239	Ghir_D12G016640.1	2	-0.825867	0.441518	0.743393
-0.208942	21.203	-0.827105	0.436675	0.739195	-5.87822	Ghir_A08G019030.1	2	-0.816924	0.441648	0.743393
0.303912	19.4592	0.84577	0.431795	0.735466	-5.75429	Ghir_A05G030460.2	2	0.824648	0.442157	0.743393
-0.288928	20.7037	-0.817847	0.441589	0.742644	-5.88584	Ghir_D06G020320.1	2	-0.815802	0.442247	0.743393
0.271816	19.3068	0.850596	0.42932	0.733232	-5.75024	Ghir_D03G012340.1	2	0.82209	0.4435	0.744847
-0.181863	21.384	-0.825689	0.437424	0.739282	-5.87939	Ghir_D08G008930.1	2	-0.810422	0.445129	0.746931
-0.217266	20.0494	-0.813165	0.444089	0.744536	-5.88967	Ghir_D07G015960.2	2	-0.804867	0.448119	0.751292
0.600862	18.8694	0.808463	0.451285	0.752483	-5.785	Ghir_A04G015070.1	3	0.811624	0.449024	0.751413
0.215892	23.3614	0.810837	0.445336	0.745327	-5.89156	Ghir_A08G005800.3	2	0.802461	0.449417	0.751413
-0.218443	20.7403	-0.799511	0.451437	0.752483	-5.90073	Ghir_A08G020640.3	3	-0.802032	0.449649	0.751413
-0.173931	21.8203	-0.775216	0.46472	0.762265	-5.92003	Ghir_A01G002600.1	4	-0.801082	0.450163	0.751413
-0.196595	22.9234	-0.798546	0.451959	0.752483	-5.90151	Ghir_A10G014290.1	3	-0.800161	0.450662	0.751413
-0.299336	19.2072	-0.82822	0.440885	0.742401	-5.76887	Ghir_D10G023220.1	2	-0.807849	0.451029	0.751413
-0.480719	20.1415	-0.794772	0.454007	0.754026	-5.90453	Ghir_A07G021030.1	2	-0.798297	0.451672	0.751413
-0.436822	20.8884	-0.792333	0.455334	0.754948	-5.90648	Ghir_D03G007270.1	3	-0.797773	0.451956	0.751413
-0.144195	21.4737	-0.763326	0.471318	0.7642	-5.9293	Ghir_D11G032630.1	4	-0.797152	0.452293	0.751413
0.147086	22.046	0.799261	0.451572	0.752483	-5.90093	Ghir_A10G005070.2	3	0.797113	0.452315	0.751413
0.207105	20.3224	0.79467	0.454062	0.754026	-5.90462	Ghir_D10G000380.1	3	0.796791	0.452489	0.751413
-0.161153	20.9106	-0.795642	0.453534	0.754026	-5.90384	Ghir_A12G022860.1	3	-0.794979	0.453474	0.751579
-0.149736	22.5457	-0.725425	0.492774	0.773554	-5.95804	Ghir_A11G016980.1	6	-0.794637	0.45366	0.751579
0.865208	20.2747	0.788952	0.457177	0.755934	-5.90918	Ghir_D05G002790.1	2	0.79445	0.453762	0.751579
0.176925	22.9979	0.738962	0.485037	0.770822	-5.94792	Ghir_A01G013080.4	6	0.791312	0.455472	0.752359
0.191674	24.1615	0.789843	0.456691	0.755934	-5.90847	Ghir_D07G001240.1	3	0.791302	0.455477	0.752359
-0.159263	24.5838	-0.811619	0.444917	0.745275	-5.89093	Ghir_A07G022040.1	2	-0.79128	0.455489	0.752359
-0.286251	20.1988	-0.792206	0.455403	0.754948	-5.90659	Ghir_A01G017730.2	2	-0.790589	0.455866	0.752359
-0.299306	20.484	-0.785646	0.458985	0.757994	-5.91181	Ghir_A07G011200.1	3	-0.789998	0.456189	0.752359
-0.264893	21.6689	-0.785233	0.459211	0.757994	-5.91213	Ghir_A12G016960.2	3	-0.789034	0.456715	0.752582
-0.507679	18.9406	-0.774499	0.465116	0.762265	-5.9206	Ghir_A05G022930.1	5	-0.784778	0.459046	0.755775
-0.391593	18.4407	-0.780392	0.461868	0.761412	-5.91596	Ghir_D04G020940.1	2	-0.782573	0.460256	0.75712
0.294145	19.0589	0.907378	0.408397	0.722855	-5.61167	Ghir_D12G017170.1	2	0.801174	0.460831	0.757416
0.344165	20.1325	0.779446	0.462388	0.761412	-5.91671	Ghir_D13G022690.1	2	0.780436	0.461432	0.757757
-0.160929	20.1873	-0.779298	0.462469	0.761412	-5.91682	Ghir_D01G019010.1	3	-0.77891	0.462272	0.75849
-0.215326	20.282	-0.774074	0.465351	0.762265	-5.92093	Ghir_D11G005990.4	3	-0.776649	0.46352	0.759888
-0.329365	20.7713	-0.77333	0.465762	0.762265	-5.92151	Ghir_A07G015030.1	2	-0.773922	0.465027	0.761709
0.333003	18.5966	0.86531	0.428888	0.733232	-5.64794	Ghir_D05G014030.1	2	0.791893	0.465737	0.762191
-0.415363	20.0267	-0.769258	0.468018	0.763358	-5.92469	Ghir_D03G007740.1	2	-0.77196	0.466114	0.762191
-0.528408	20.9392	-0.764727	0.470537	0.7642	-5.92821	Ghir_A11G026440.1	3	-0.770316	0.467026	0.763034
-0.28303	19.5303	-0.899243	0.412297	0.726076	-5.61878	Ghir_A07G014900.2	2	-0.788307	0.467643	0.763393
0.46559	21.2596	0.758618	0.473948	0.76649	-5.93294	Ghir_D04G001930.1	4	0.767232	0.46874	0.764534
-0.284019	18.6144	-0.893947	0.414853	0.726076	-5.62338	Ghir_A05G004200.6	2	-0.785486	0.469146	0.764548
0.192174	21.1888	0.763368	0.471295	0.7642	-5.92927	Ghir_A03G021170.1	3	0.765112	0.46992	0.764566
-0.248195	24.4971	-0.749889	0.478851	0.767308	-5.93963	Ghir_D13G021450.1	4	-0.764489	0.470268	0.764566
-0.69036	19.0739	-0.782393	0.471606	0.7642	-5.71579	Ghir_D12G025730.1	4	-0.782401	0.470794	0.764566
-0.162355	23.5041	-0.73791	0.485635	0.770822	-5.94871	Ghir_D10G004960.3	4	-0.763305	0.470928	0.764566
0.182768	20.2275	0.773981	0.465402	0.762265	-5.921	Ghir_A02G005040.1	2	0.762252	0.471516	0.764566
0.197185	19.5979	0.771341	0.466863	0.763358	-5.92307	Ghir_D12G000440.1	2	0.762205	0.471542	0.764566
0.195589	19.5509	0.769329	0.467979	0.763358	-5.92464	Ghir_D12G006540.1	2	0.760052	0.472746	0.765342
-0.203591	18.7631	-0.814609	0.448031	0.749185	-5.78001	Ghir_D10G018280.1	2	-0.76726	0.472992	0.765342
0.371319	20.3552	0.754043	0.476514	0.767308	-5.93645	Ghir_D11G025860.2	3	0.758988	0.473342	0.765342
-0.28828	21.8234	-0.754315	0.476361	0.767308	-5.93624	Ghir_D11G032260.2	3	-0.758505	0.473613	0.765342
-0.1498	19.3716	-0.776671	0.463917	0.762265	-5.91889	Ghir_A13G011070.1	2	-0.756351	0.474821	0.76665
-0.324323	18.5862	-0.773798	0.46996	0.7642	-5.81256	Ghir_D08G013630.1	2	-0.761274	0.476294	0.76785
0.454719	19.7492	0.763809	0.475441	0.767308	-5.82032	Ghir_A06G012070.1	2	0.761151	0.476362	0.76785
0.196259	20.2363	0.807213	0.451949	0.752483	-5.78601	Ghir_D11G003600.1	2	0.75752	0.478373	0.770082
-0.268756	18.3193	-0.750277	0.478633	0.767308	-5.93933	Ghir_D04G018280.1	2	-0.748615	0.479177	0.770082
-0.280798	22.0589	-0.744365	0.481972	0.770434	-5.94383	Ghir_A13G007800.1	3	-0.74845	0.47927	0.770082
0.103317	24.1633	0.528805	0.61402	0.835775	-6.08644	Ghir_D11G028570.1	13	0.748045	0.479499	0.770082
-0.132995	22.5056	-0.694749	0.510607	0.784495	-5.98039	Ghir_A05G009100.2	5	-0.746504	0.48037	0.770082
0.25822	18.6482	0.748698	0.479523	0.767308	-5.94054	Ghir_D03G016460.1	2	0.746443	0.480404	0.770082
-0.243121	19.9973	-0.741682	0.483492	0.770791	-5.94586	Ghir_A03G015460.1	3	-0.745132	0.481146	0.770082
0.203604	22.2999	0.752434	0.477418	0.767308	-5.93768	Ghir_A04G016220.3	2	0.74509	0.48117	0.770082
0.152984	22.1617	0.762238	0.471925	0.7642	-5.93014	Ghir_A11G032190.1	2	0.744199	0.481675	0.770082
-0.268501	18.143	-0.772465	0.470688	0.7642	-5.8136	Ghir_A05G002620.1	2	-0.751443	0.481752	0.770082
-0.229874	20.5494	-0.721162	0.495227	0.775506	-5.96119	Ghir_A02G011300.1	5	-0.743225	0.482227	0.770202
0.26647	23.0435	0.743061	0.48271	0.770791	-5.94482	Ghir_A08G020580.1	2	0.741432	0.483245	0.770618
-0.10382	25.5592	-0.527616	0.6148	0.835775	-6.08711	Ghir_A12G027390.1	13	-0.741314	0.483312	0.770618
-0.652224	21.3248	-0.735954	0.486749	0.770822	-5.95018	Ghir_D07G000140.2	2	-0.740648	0.48369	0.770618
-0.160403	23.8212	-0.752594	0.477328	0.767308	-5.93756	Ghir_A08G020080.1	2	-0.737376	0.485553	0.772381
-0.354012	18.8469	-0.726971	0.491886	0.773424	-5.95689	Ghir_D13G000050.1	4	-0.736636	0.485975	0.772381
-0.164331	24.6115	-0.712113	0.500462	0.780526	-5.96784	Ghir_A12G007980.3	4	-0.734853	0.486992	0.772381
0.199102	24.9995	0.741142	0.483799	0.770791	-5.94627	Ghir_A11G016490.1	2	0.733721	0.487638	0.772381
0.151788	22.6167	0.750787	0.478345	0.767308	-5.93894	Ghir_D07G018520.2	2	0.733348	0.487851	0.772381
0.231437	19.8938	0.769867	0.472111	0.7642	-5.81562	Ghir_A10G014910.1	2	0.740067	0.488121	0.772381
0.187916	20.1376	0.730502	0.489863	0.772453	-5.95426	Ghir_A04G008910.2	3	0.732348	0.488423	0.772381
-0.306218	20.319	-0.731345	0.48938	0.772453	-5.95363	Ghir_D01G022290.1	2	-0.731721	0.488782	0.772381
0.307456	21.9778	0.708777	0.5024	0.781179	-5.97027	Ghir_A01G013220.1	7	0.731527	0.488893	0.772381
0.235766	19.7264	0.734914	0.487342	0.770822	-5.95096	Ghir_A08G011390.1	2	0.731454	0.488935	0.772381
-0.204728	18.7496	-0.736531	0.48642	0.770822	-5.94974	Ghir_A07G019940.1	2	-0.730014	0.48976	0.772381
0.173869	20.1668	0.728479	0.491021	0.773317	-5.95577	Ghir_D09G024790.1	3	0.729673	0.489955	0.772381
-0.911007	22.0381	-0.723882	0.493661	0.773978	-5.95918	Ghir_A02G002630.1	3	-0.729563	0.490018	0.772381
-0.234949	20.9787	-0.707097	0.503379	0.781179	-5.97149	Ghir_A11G004090.1	5	-0.727421	0.491247	0.773684
0.158612	24.0143	0.701119	0.50687	0.782274	-5.97581	Ghir_D11G027860.1	4	0.724211	0.493093	0.775634
0.214148	18.5976	0.76584	0.474323	0.76649	-5.81875	Ghir_A10G018930.1	2	0.730907	0.493292	0.775634
-0.258189	19.5977	-0.750128	0.483021	0.770791	-5.83082	Ghir_A12G004680.1	2	-0.729198	0.494261	0.776272
-0.235242	21.593	-0.706387	0.503792	0.781179	-5.972	Ghir_A12G016350.1	4	-0.720039	0.495498	0.776272
-0.563829	18.413	-0.745842	0.491416	0.773317	-5.74407	Ghir_D03G006260.1	3	-0.737074	0.495501	0.776272
-0.224658	22.4552	-0.705329	0.50441	0.781179	-5.97277	Ghir_D13G010000.2	4	-0.719713	0.495687	0.776272
-0.241483	19.6357	-0.740215	0.488566	0.771991	-5.83833	Ghir_D12G003350.1	3	-0.726497	0.495794	0.776272
-0.196292	20.4169	-0.726073	0.492402	0.773554	-5.95756	Ghir_D03G005580.2	2	-0.718964	0.49612	0.776272
0.528765	16.1736	0.748303	0.490064	0.772453	-5.7422	Ghir_D07G013920.1	2	0.733197	0.497656	0.777829
0.329587	19.6581	0.713717	0.499531	0.78007	-5.96667	Ghir_D03G000210.1	2	0.715036	0.498393	0.777829
0.205782	19.5278	0.758658	0.478285	0.767308	-5.82429	Ghir_D11G002760.6	2	0.721651	0.498554	0.777829
-0.320209	21.2008	-0.713316	0.499764	0.78007	-5.96696	Ghir_A03G009650.1	2	-0.714378	0.498775	0.777829
-0.634665	19.1238	-0.709206	0.502151	0.781179	-5.96996	Ghir_A05G036710.7	2	-0.713753	0.499137	0.777829
0.171605	21.3414	0.723556	0.493849	0.773978	-5.95942	Ghir_D06G006970.1	2	0.712732	0.499731	0.778123
0.217897	21.0064	0.714499	0.499078	0.78007	-5.96609	Ghir_A06G009150.1	2	0.71018	0.501214	0.779598
0.149403	22.2919	0.657982	0.532524	0.794186	-6.00607	Ghir_A10G010290.2	6	0.709708	0.501488	0.779598
-0.820978	19.048	-0.711053	0.505132	0.781471	-5.85996	Ghir_A01G000260.1	2	-0.715318	0.502177	0.779647
-0.428396	20.67	-0.705112	0.504537	0.781179	-5.97293	Ghir_A06G016710.3	2	-0.708261	0.502331	0.779647
-0.412348	18.9394	-0.753117	0.487426	0.770822	-5.73852	Ghir_A02G004130.1	2	-0.723215	0.503237	0.780424
0.364772	20.3219	0.71358	0.503681	0.781179	-5.85811	Ghir_D07G004370.2	3	0.712006	0.504078	0.781098
-0.191957	21.4471	-0.700422	0.507278	0.782274	-5.97632	Ghir_D03G006080.3	3	-0.702652	0.505607	0.782836
0.291364	20.3623	0.689947	0.513436	0.784569	-5.98381	Ghir_D10G004170.3	4	0.700317	0.506974	0.784321
-0.169037	21.3514	-0.707915	0.502903	0.781179	-5.9709	Ghir_D03G012600.1	2	-0.697537	0.508606	0.786214
0.13279	23.5754	0.637108	0.545226	0.799247	-6.02011	Ghir_A11G001940.1	6	0.696684	0.509107	0.786356
-0.666369	21.5536	-0.689876	0.513478	0.784569	-5.98386	Ghir_A10G017830.1	2	-0.694462	0.510415	0.78672
0.183572	20.1013	0.70165	0.506559	0.782274	-5.97543	Ghir_A05G020380.1	2	0.693954	0.510714	0.78672
0.140754	20.8684	0.694074	0.511004	0.784495	-5.98087	Ghir_D06G004440.1	3	0.693511	0.510975	0.78672
0.359109	19.8141	0.688873	0.51407	0.784569	-5.98457	Ghir_D09G012170.5	3	0.693503	0.510979	0.78672
-0.322412	20.5686	-0.687791	0.51471	0.784922	-5.98534	Ghir_D07G016910.1	2	-0.689188	0.513526	0.790008
0.315434	19.8177	0.682721	0.517712	0.787112	-5.98892	Ghir_D07G015790.1	3	0.687057	0.514787	0.790722
0.230301	19.778	0.689535	0.51368	0.784569	-5.9841	Ghir_A05G006460.1	2	0.686959	0.514845	0.790722
-0.225834	23.9946	-0.682602	0.517783	0.787112	-5.98901	Ghir_A11G024160.1	3	-0.68582	0.515519	0.790722
0.291634	18.5166	0.767479	0.479617	0.767308	-5.72746	Ghir_D10G015950.1	2	0.700732	0.515969	0.790722
0.17738	23.8087	0.693106	0.511574	0.784495	-5.98156	Ghir_A03G000210.1	2	0.684926	0.516049	0.790722
0.207699	19.4435	0.721483	0.499164	0.78007	-5.85231	Ghir_A13G008660.2	2	0.690649	0.516457	0.790722
0.184379	22.4753	0.680949	0.518764	0.787981	-5.99017	Ghir_A12G008350.4	3	0.683036	0.517171	0.791185
-0.133758	21.3394	-0.700609	0.507169	0.782274	-5.97618	Ghir_D07G002920.1	2	-0.681809	0.517899	0.79167
0.161046	19.2313	0.690642	0.513026	0.784569	-5.98332	Ghir_D02G012250.1	2	0.679781	0.519106	0.792884
0.215783	19.5064	0.712261	0.504438	0.781179	-5.85908	Ghir_A02G002070.1	2	0.685181	0.519658	0.793097
-0.243348	19.7538	-0.678292	0.520344	0.789757	-5.99203	Ghir_A06G005700.3	2	-0.676811	0.520876	0.794185
0.203136	21.2094	0.660471	0.531022	0.794186	-6.00437	Ghir_A05G010320.1	4	0.674541	0.522231	0.794185
0.277571	18.8748	0.693666	0.515187	0.785027	-5.87251	Ghir_D05G018960.3	2	0.680781	0.522243	0.794185
-0.15784	22.2622	-0.685594	0.51601	0.785658	-5.9869	Ghir_D01G018440.1	2	-0.674405	0.522312	0.794185
-0.154069	23.5676	-0.653969	0.534951	0.794492	-6.0088	Ghir_D11G022420.3	4	-0.674198	0.522436	0.794185
-0.14665	21.9986	-0.650429	0.537098	0.794492	-6.0112	Ghir_A09G010850.1	4	-0.671965	0.523772	0.795212
-0.221168	19.4213	-0.700391	0.511282	0.784495	-5.86768	Ghir_A11G034520.1	2	-0.67624	0.524921	0.795212
-0.495985	19.3731	-0.664661	0.528499	0.793505	-6.0015	Ghir_A09G018250.2	3	-0.669592	0.525193	0.795212
-0.85932	20.0459	-0.671082	0.528446	0.793505	-5.88842	Ghir_A11G027500.1	2	-0.675544	0.525332	0.795212
0.203387	21.8749	0.665778	0.527828	0.793505	-6.00073	Ghir_A01G004850.2	3	0.66853	0.52583	0.795212
0.563831	17.528	0.670837	0.52859	0.793505	-5.88859	Ghir_D13G025090.1	3	0.674272	0.526084	0.795212
-0.398899	16.4763	-0.674962	0.526152	0.793505	-5.88572	Ghir_A06G020460.1	2	-0.672487	0.52714	0.795212
0.267836	22.2047	0.664757	0.528441	0.793505	-6.00143	Ghir_D07G007430.2	2	0.664702	0.52813	0.795212
0.138485	21.8638	0.664775	0.52843	0.793505	-6.00142	Ghir_A10G011900.1	3	0.664541	0.528227	0.795212
-0.202077	18.6373	-0.700384	0.511286	0.784495	-5.86769	Ghir_D09G009000.1	2	-0.670602	0.528257	0.795212
-0.129259	20.6336	-0.665073	0.528251	0.793505	-6.00121	Ghir_A04G012650.1	3	-0.664016	0.528543	0.795212
0.510555	18.843	0.655819	0.533831	0.794186	-6.00755	Ghir_A03G006920.1	4	0.662452	0.529486	0.795212
0.262704	17.7459	0.754231	0.486817	0.770822	-5.73767	Ghir_A11G017630.1	2	0.676816	0.529756	0.795212
-0.39324	22.7775	-0.651422	0.536495	0.794492	-6.01053	Ghir_A10G022080.1	5	-0.660679	0.530554	0.795212
-0.278238	18.6941	-0.659941	0.531341	0.794186	-6.00474	Ghir_A10G019910.2	2	-0.660349	0.530754	0.795212
0.138799	22.3187	0.674981	0.522318	0.790879	-5.99435	Ghir_A05G040820.1	2	0.659977	0.530978	0.795212
-0.215691	23.4513	-0.656752	0.533267	0.794186	-6.00691	Ghir_A02G017030.1	3	-0.659815	0.531076	0.795212
-0.472606	20.0612	-0.651279	0.536582	0.794492	-6.01063	Ghir_A12G028890.1	5	-0.659297	0.531389	0.795212
0.149113	21.9791	0.671198	0.524578	0.793505	-5.99698	Ghir_D12G021240.1	2	0.65908	0.53152	0.795212
-0.29628	20.0501	-0.657541	0.53279	0.794186	-6.00637	Ghir_D11G006430.1	2	-0.658552	0.531839	0.795212
-0.134103	19.6995	-0.658436	0.53225	0.794186	-6.00576	Ghir_A05G034540.1	3	-0.657951	0.532202	0.795212
-0.216167	18.2253	-0.798828	0.462893	0.761457	-5.70274	Ghir_D10G010370.1	2	-0.67142	0.532901	0.795212
0.331837	18.5142	0.711992	0.510293	0.784495	-5.76932	Ghir_A05G004600.1	2	0.671248	0.533001	0.795212
-0.285155	19.2131	-0.655539	0.534	0.794186	-6.00774	Ghir_D06G023000.1	2	-0.656237	0.533239	0.795212
0.185821	18.9842	0.696337	0.513634	0.784569	-5.8706	Ghir_A05G027760.1	2	0.661142	0.533886	0.795212
0.16709	20.1601	0.66339	0.529263	0.793895	-6.00237	Ghir_D02G002940.1	2	0.655146	0.5339	0.795212
0.116754	24.2738	0.591834	0.573404	0.814971	-6.04919	Ghir_D08G018650.1	6	0.653926	0.53464	0.795212
-0.385155	20.3046	-0.651063	0.536713	0.794492	-6.01077	Ghir_A04G012300.2	2	-0.653843	0.53469	0.795212
0.188565	19.2165	0.65769	0.5327	0.794186	-6.00627	Ghir_A10G000370.1	2	0.652524	0.53549	0.795742
-0.292488	20.0511	-0.650914	0.536804	0.794492	-6.01087	Ghir_A01G022840.1	2	-0.651891	0.535874	0.795742
0.461996	20.379	0.646144	0.539704	0.795898	-6.01408	Ghir_D05G024640.1	3	0.650899	0.536477	0.796023
-0.445994	23.2412	-0.641358	0.542624	0.797148	-6.01729	Ghir_A03G018230.1	4	-0.648174	0.538134	0.797803
-0.35983	18.7517	-0.692779	0.521232	0.79048	-5.78323	Ghir_A08G019580.1	2	-0.661651	0.538626	0.797803
-0.225605	18.6334	-0.672429	0.527648	0.793505	-5.88748	Ghir_D01G003090.1	2	-0.652424	0.539107	0.797803
-0.131507	23.6462	-0.661201	0.530581	0.794186	-6.00387	Ghir_D08G004280.2	2	-0.645187	0.539955	0.797803
0.218586	18.55	0.671949	0.527933	0.793505	-5.88782	Ghir_A05G029860.1	2	0.65038	0.540337	0.797803
0.207835	18.3947	0.647459	0.538903	0.795754	-6.0132	Ghir_A03G003620.1	2	0.644421	0.540423	0.797803
-0.191492	21.38	-0.648684	0.538158	0.795449	-6.01238	Ghir_A09G020690.3	2	-0.644161	0.540581	0.797803
0.146834	20.3735	0.652379	0.535915	0.794492	-6.00988	Ghir_A01G006530.1	2	0.641023	0.542499	0.799152
-0.217245	19.498	-0.643191	0.541505	0.796933	-6.01606	Ghir_D13G020600.1	2	-0.640954	0.542541	0.799152
0.227081	19.1171	0.755172	0.486303	0.770822	-5.73695	Ghir_A06G004540.1	2	0.654274	0.542978	0.799152
-0.265566	20.0701	-0.636154	0.545811	0.799386	-6.02075	Ghir_A03G002810.1	3	-0.639947	0.543158	0.799152
-0.17708	20.3179	-0.642588	0.541873	0.796933	-6.01647	Ghir_D01G020760.1	2	-0.636716	0.545138	0.801194
0.135926	21.7269	0.603127	0.566296	0.813284	-6.04211	Ghir_D04G019760.2	5	0.636112	0.545509	0.801194
-0.312183	17.7072	-0.631443	0.548704	0.802072	-6.02386	Ghir_A12G000090.1	3	-0.635592	0.545828	0.801194
0.140723	19.5974	0.646984	0.539193	0.795754	-6.01352	Ghir_D05G001120.1	2	0.634601	0.546437	0.801194
0.209369	17.9338	0.769257	0.478657	0.767308	-5.72607	Ghir_A01G003120.1	2	0.647716	0.546865	0.801194
0.180825	22.1617	0.617297	0.557451	0.80843	-6.03307	Ghir_D08G019420.1	4	0.631302	0.548467	0.801194
-0.211874	20.022	-0.633294	0.547566	0.801347	-6.02264	Ghir_A05G008730.1	2	-0.630953	0.548682	0.801194
-0.385277	19.2365	-0.627503	0.551132	0.802899	-6.02644	Ghir_D09G017340.4	2	-0.630354	0.549051	0.801194
-0.315762	20.3747	-0.628228	0.550685	0.802856	-6.02597	Ghir_A12G015370.4	2	-0.629995	0.549272	0.801194
0.135742	21.5797	0.642275	0.542064	0.796933	-6.01668	Ghir_D05G001380.1	2	0.628992	0.549891	0.801194
-0.154571	21.0326	-0.637091	0.545236	0.799247	-6.02013	Ghir_D12G028810.1	2	-0.628191	0.550385	0.801194
-0.517933	19.3032	-0.623293	0.553733	0.805468	-6.02919	Ghir_D07G023630.3	3	-0.627997	0.550505	0.801194
-0.482414	18.7056	-0.651464	0.5453	0.799247	-5.81211	Ghir_A13G021210.2	2	-0.640081	0.551414	0.801194
0.120624	22.7249	0.644696	0.540587	0.796589	-6.01506	Ghir_A11G007170.1	2	0.626519	0.551418	0.801194
0.171954	20.7659	0.611822	0.560859	0.810926	-6.03659	Ghir_A09G019320.1	4	0.626491	0.551435	0.801194
0.113001	26.1629	0.583422	0.578733	0.815912	-6.05438	Ghir_A11G028840.1	5	0.625897	0.551802	0.801194
-0.096376	26.4884	-0.516219	0.622316	0.838752	-6.09342	Ghir_D08G002550.1	8	-0.625073	0.552312	0.801194
-0.281785	20.186	-0.624053	0.553263	0.805394	-6.02869	Ghir_A03G002030.1	2	-0.62503	0.552339	0.801194
-0.132856	24.5721	-0.604033	0.565727	0.813284	-6.04154	Ghir_A06G005540.1	4	-0.624831	0.552461	0.801194
0.206732	18.1652	0.755378	0.486191	0.770822	-5.73679	Ghir_A01G019500.1	2	0.637106	0.553194	0.801459
0.16898	18.5645	0.628749	0.550363	0.802856	-6.02562	Ghir_A09G010610.1	2	0.622463	0.553928	0.801459
0.152806	20.319	0.631132	0.548896	0.802072	-6.02406	Ghir_D08G004000.1	2	0.622259	0.554054	0.801459
0.160653	22.2483	0.629333	0.550004	0.802856	-6.02524	Ghir_D07G007860.1	2	0.621844	0.554311	0.801459
0.123785	22.9589	0.584382	0.578123	0.815912	-6.05379	Ghir_A09G021370.1	5	0.620227	0.555314	0.801812
0.151782	22.2592	0.6032	0.56625	0.813284	-6.04207	Ghir_A03G018770.1	4	0.620107	0.555389	0.801812
-0.510307	19.2272	-0.612673	0.560328	0.810926	-6.03604	Ghir_A11G003060.1	3	-0.617299	0.557134	0.803727
-0.221506	19.6551	-0.617626	0.557246	0.80843	-6.03286	Ghir_D06G018860.1	2	-0.616273	0.557772	0.80393
-0.134401	23.4827	-0.584477	0.578063	0.815912	-6.05373	Ghir_A03G018090.1	5	-0.615296	0.55838	0.80393
-0.276067	19.895	-0.614132	0.559419	0.810673	-6.03511	Ghir_D10G000790.1	2	-0.615058	0.558528	0.80393
0.153936	18.9776	0.66428	0.532483	0.794186	-5.89312	Ghir_A13G005120.3	2	0.619162	0.559327	0.804083
-0.253204	20.3451	-0.612495	0.560439	0.810926	-6.03616	Ghir_D06G006010.1	2	-0.612692	0.560003	0.804083
-0.400864	17.6613	-0.60787	0.563326	0.812867	-6.03911	Ghir_A11G016600.2	3	-0.612266	0.560269	0.804083
-0.304555	19.892	-0.610014	0.561987	0.811946	-6.03774	Ghir_A03G018820.1	2	-0.611686	0.56063	0.804083
-0.119301	20.9155	-0.587068	0.57642	0.815912	-6.05214	Ghir_A10G021130.1	4	-0.610057	0.561647	0.804083
0.151879	23.0436	0.618306	0.556824	0.80843	-6.03242	Ghir_A08G008730.1	2	0.609991	0.561689	0.804083
0.254776	18.9994	0.599557	0.568537	0.814489	-6.04436	Ghir_D11G013310.2	4	0.608517	0.562611	0.804083
0.232428	19.3391	0.628164	0.554248	0.805607	-5.91742	Ghir_D12G016390.1	2	0.613649	0.562723	0.804083
-0.0925692	25.9234	-0.46547	0.656363	0.85863	-6.11999	Ghir_A01G009500.1	11	-0.607905	0.562993	0.804083
-0.158476	22.5632	-0.5926	0.57292	0.814886	-6.04871	Ghir_D11G012240.2	4	-0.607819	0.563047	0.804083
0.676958	19.5047	0.603285	0.566197	0.813284	-6.04201	Ghir_D08G023050.1	2	0.60752	0.563235	0.804083
0.678814	17.989	0.618508	0.565024	0.813284	-5.8341	Ghir_A13G023140.2	2	0.617272	0.565153	0.805927
0.396213	19.7807	0.60111	0.567562	0.814154	-6.04339	Ghir_A03G003800.3	2	0.604121	0.565364	0.805927
0.233358	18.413	0.600812	0.567749	0.814154	-6.04357	Ghir_D09G004730.1	2	0.600394	0.567705	0.808248
-0.145909	21.0264	-0.599057	0.568851	0.814489	-6.04468	Ghir_D03G000040.4	3	-0.600191	0.567833	0.808248
-0.154188	19.6161	-0.603917	0.5658	0.813284	-6.04161	Ghir_A06G010880.1	2	-0.596734	0.570009	0.809828
-0.276598	22.0257	-0.595276	0.571232	0.814886	-6.04704	Ghir_A01G010260.1	2	-0.596422	0.570206	0.809828
-0.185786	22.4973	-0.583925	0.578413	0.815912	-6.05407	Ghir_D01G020000.1	4	-0.59585	0.570567	0.809828
0.244083	20.0106	0.595345	0.571189	0.814886	-6.047	Ghir_A02G002550.1	2	0.59546	0.570813	0.809828
0.152143	23.0067	0.59361	0.572283	0.814886	-6.04808	Ghir_A03G001350.1	3	0.595086	0.571049	0.809828
0.220677	21.2765	0.595258	0.571244	0.814886	-6.04706	Ghir_A13G012940.1	2	0.59434	0.57152	0.809898
0.225359	18.5916	0.613132	0.563469	0.812867	-5.92719	Ghir_D06G016400.1	2	0.59871	0.57199	0.809968
-0.115428	22.7566	-0.593616	0.572279	0.814886	-6.04808	Ghir_D08G000570.1	3	-0.592678	0.572569	0.810192
0.318926	19.6205	0.598743	0.572385	0.814886	-5.93634	Ghir_A05G006350.1	2	0.59477	0.574449	0.812254
-0.352418	19.4468	-0.584437	0.578089	0.815912	-6.05376	Ghir_D10G016640.3	2	-0.587015	0.576155	0.813815
-0.408985	19.3262	-0.582741	0.5824	0.819132	-5.9463	Ghir_A04G015450.1	6	-0.591652	0.5764	0.813815
0.12852	22.7171	0.585383	0.577488	0.815912	-6.05317	Ghir_A09G022910.1	3	0.585664	0.577013	0.814083
-0.153018	22.5569	-0.589415	0.574933	0.815912	-6.05069	Ghir_D10G022330.1	2	-0.58278	0.578845	0.815249
-0.250867	22.4824	-0.582095	0.579577	0.816106	-6.05519	Ghir_A12G020050.2	2	-0.582639	0.578935	0.815249
0.110781	24.5838	0.47572	0.649411	0.854184	-6.11483	Ghir_A02G014790.1	12	0.582361	0.579111	0.815249
-0.28601	17.9117	-0.591581	0.576855	0.815912	-5.94083	Ghir_A01G007490.1	2	-0.585672	0.580152	0.815633
0.141555	18.2141	0.589073	0.57515	0.815912	-6.0509	Ghir_D02G005040.3	2	0.580601	0.580232	0.815633
-0.256326	19.0183	-0.587007	0.57972	0.816106	-5.94367	Ghir_A05G001600.1	3	-0.583228	0.58169	0.817086
-0.226411	26.0917	-0.573332	0.585163	0.820844	-6.06052	Ghir_D01G000240.1	3	-0.576608	0.582778	0.817279
-0.267079	20.1477	-0.572379	0.585772	0.82102	-6.06109	Ghir_D07G000470.1	3	-0.576034	0.583145	0.817279
-0.193459	19.4325	-0.691836	0.521773	0.790677	-5.78391	Ghir_D08G015660.1	2	-0.587294	0.58354	0.817279
0.111892	24.7854	0.553115	0.598168	0.829328	-6.07252	Ghir_D08G024210.1	4	0.574939	0.583845	0.817279
-0.36226	18.0499	-0.570538	0.586951	0.821367	-6.0622	Ghir_A02G012430.1	2	-0.57326	0.584919	0.817279
0.168481	22.2376	0.571015	0.586645	0.821367	-6.06191	Ghir_D05G019250.1	3	0.573215	0.584947	0.817279
-0.114721	21.341	-0.58775	0.575988	0.815912	-6.05172	Ghir_A02G018620.1	2	-0.572823	0.585198	0.817279
0.125672	24.7638	0.554246	0.597436	0.82891	-6.07186	Ghir_A09G003500.1	4	0.572436	0.585446	0.817279
-0.60603	16.7227	-0.585527	0.585219	0.820844	-5.85514	Ghir_D12G015240.5	2	-0.583395	0.585959	0.817279
-0.121507	21.2356	-0.541334	0.605821	0.834523	-6.07934	Ghir_D01G010860.7	5	-0.57116	0.586263	0.817279
-0.138936	20.6822	-0.574971	0.587301	0.821367	-5.95105	Ghir_A09G016390.1	4	-0.575397	0.586634	0.817279
-0.130284	23.2594	-0.543517	0.604399	0.834105	-6.07809	Ghir_D08G003230.1	5	-0.570122	0.586928	0.817279
-0.140825	21.0677	-0.577156	0.582721	0.819132	-6.0582	Ghir_A03G016590.1	2	-0.569233	0.587498	0.817481
0.238182	20.3816	0.567696	0.588772	0.822826	-6.0639	Ghir_D06G017440.1	2	0.568005	0.588286	0.817984
-0.336451	21.319	-0.564903	0.590565	0.824134	-6.06557	Ghir_A13G024980.1	2	-0.567344	0.588711	0.817984
-0.195724	24.1914	-0.550875	0.599619	0.830741	-6.07383	Ghir_D06G009700.1	5	-0.565243	0.590061	0.819269
0.099216	23.5098	0.538024	0.607981	0.835376	-6.08123	Ghir_D05G025260.1	4	0.562883	0.59158	0.820785
0.2883	19.8567	0.558999	0.594366	0.828176	-6.06907	Ghir_A03G002700.1	2	0.560719	0.592974	0.822014
-0.168577	22.0999	-0.536987	0.608658	0.835376	-6.08182	Ghir_D01G011390.1	6	-0.560182	0.593321	0.822014
0.397857	21.701	0.555731	0.596476	0.828176	-6.07099	Ghir_A03G019800.2	2	0.558773	0.59423	0.822473
-0.13793	25.4204	-0.566152	0.589763	0.823612	-6.06482	Ghir_A08G012560.1	2	-0.558343	0.594507	0.822473
-0.124225	21.7368	-0.557224	0.595511	0.828176	-6.07011	Ghir_A11G007150.1	3	-0.557618	0.594976	0.82253
-0.164167	22.5678	-0.556864	0.595745	0.828176	-6.07033	Ghir_A01G009310.5	2	-0.552959	0.59799	0.826103
-0.13495	21.8417	-0.557491	0.595339	0.828176	-6.06996	Ghir_A05G012900.1	2	-0.549649	0.600137	0.828473
0.153953	18.8431	0.581507	0.583177	0.819174	-5.94706	Ghir_A03G008870.3	2	0.551608	0.601804	0.830178
-0.116354	22.5596	-0.515358	0.622885	0.838752	-6.09389	Ghir_A07G022290.1	5	-0.543451	0.604169	0.832275
0.110647	19.956	0.556336	0.596085	0.828176	-6.07064	Ghir_A11G013270.3	2	0.542861	0.604553	0.832275
-0.265414	23.8968	-0.535729	0.609481	0.835376	-6.08253	Ghir_D12G028860.1	4	-0.542756	0.604622	0.832275
0.217564	18.7815	0.61154	0.569253	0.814489	-5.83862	Ghir_D06G015030.1	2	0.551212	0.606159	0.833794
-0.143005	18.5248	-0.545459	0.603135	0.834105	-6.07697	Ghir_A06G019680.1	2	-0.539518	0.606734	0.833989
0.109538	21.9222	0.549035	0.600812	0.831794	-6.0749	Ghir_A07G006720.1	2	0.535843	0.609138	0.835505
-0.128768	20.0104	-0.543775	0.604231	0.834105	-6.07794	Ghir_D10G008000.1	2	-0.535603	0.609295	0.835505
-0.101147	25.7039	-0.513692	0.623988	0.838752	-6.0948	Ghir_D12G002320.1	4	-0.534901	0.609755	0.835505
-0.180611	22.6718	-0.531892	0.611994	0.835775	-6.0847	Ghir_A10G021340.1	3	-0.534489	0.610024	0.835505
-0.132392	20.787	-0.520059	0.619778	0.838728	-6.09131	Ghir_D04G001800.1	4	-0.534391	0.610089	0.835505
0.345	20.5654	0.531007	0.612574	0.835775	-6.0852	Ghir_A07G003420.1	2	0.533619	0.610595	0.835505
-0.429485	19.8474	-0.528603	0.614152	0.835775	-6.08655	Ghir_A01G005810.1	2	-0.531805	0.611784	0.835505
0.205117	18.1808	0.547767	0.60465	0.834105	-5.96723	Ghir_A07G022410.1	2	0.535512	0.612195	0.835505
-0.181773	19.6472	-0.532604	0.611527	0.835775	-6.0843	Ghir_A04G005040.1	2	-0.530876	0.612394	0.835505
-0.14255	22.089	-0.536121	0.609225	0.835376	-6.08231	Ghir_D01G008730.2	2	-0.530557	0.612604	0.835505
-0.220405	18.5919	-0.542857	0.607813	0.835376	-5.97008	Ghir_A06G018910.1	2	-0.533192	0.613701	0.835505
0.126204	19.5449	0.536965	0.608673	0.835376	-6.08183	Ghir_A03G023070.1	2	0.528714	0.613814	0.835505
-0.739584	17.6406	-0.537498	0.615423	0.835775	-5.88399	Ghir_A09G005290.1	2	-0.539031	0.613912	0.835505
0.137543	22.9421	0.527139	0.615114	0.835775	-6.08737	Ghir_D08G018480.1	3	0.528553	0.61392	0.835505
-0.282499	19.2579	-0.533527	0.613848	0.835775	-5.97542	Ghir_D06G005800.1	2	-0.529886	0.615851	0.836867
-0.262899	20.9427	-0.522331	0.618279	0.838728	-6.09005	Ghir_A11G024270.1	2	-0.523808	0.617044	0.836867
-0.157276	22.4634	-0.521528	0.618808	0.838728	-6.09049	Ghir_D10G017240.1	3	-0.523631	0.617161	0.836867
0.186381	18.6689	0.520213	0.619676	0.838728	-6.09122	Ghir_A10G020220.1	3	0.522922	0.617628	0.836867
0.140039	22.5321	0.503669	0.630647	0.841358	-6.10023	Ghir_D09G023900.1	5	0.522801	0.617708	0.836867
-0.140268	21.4652	-0.528291	0.614357	0.835775	-6.08673	Ghir_A10G013670.2	2	-0.522781	0.617721	0.836867
0.0936931	23.4559	0.449818	0.66705	0.862634	-6.12766	Ghir_A11G001960.1	8	0.522407	0.617968	0.836867
0.106793	24.0385	0.462356	0.658482	0.859648	-6.12153	Ghir_D07G005490.3	8	0.521273	0.618716	0.837291
-0.428622	17.0574	-0.538126	0.615021	0.835775	-5.88363	Ghir_D01G012480.2	2	-0.530761	0.61921	0.83737
0.209338	20.6687	0.51907	0.62043	0.838752	-6.09185	Ghir_D13G020080.1	2	0.519035	0.620194	0.83753
0.126341	22.0035	0.516094	0.622398	0.838752	-6.09349	Ghir_D01G022400.1	3	0.517103	0.621473	0.83753
0.150869	19.002	0.546963	0.605167	0.83422	-5.9677	Ghir_A04G016240.1	2	0.521247	0.621488	0.83753
-0.146083	19.7102	-0.520877	0.619238	0.838728	-6.09085	Ghir_A03G018850.2	2	-0.51642	0.621924	0.83753
-0.16453	18.2928	-0.540672	0.609223	0.835376	-5.97134	Ghir_D04G009750.1	2	-0.520328	0.622089	0.83753
-0.178916	20.3082	-0.513437	0.624157	0.838752	-6.09494	Ghir_D05G008040.1	3	-0.516027	0.622185	0.83753
-0.144689	22.1937	-0.51397	0.623804	0.838752	-6.09465	Ghir_D07G003290.1	3	-0.515737	0.622377	0.83753
-0.193265	22.349	-0.514773	0.623272	0.838752	-6.09421	Ghir_A01G003400.1	2	-0.514101	0.623461	0.838402
0.135258	18.9212	0.518393	0.620878	0.838752	-6.09223	Ghir_A11G011170.1	2	0.512654	0.62442	0.839105
-0.248099	18.8994	-0.503842	0.630532	0.841358	-6.10013	Ghir_A09G015930.1	4	-0.510482	0.625862	0.840007
0.159426	22.3911	0.511777	0.625257	0.839246	-6.09585	Ghir_A06G003630.1	2	0.508979	0.626861	0.840007
-0.338484	22.3466	-0.505644	0.629332	0.841358	-6.09917	Ghir_D08G019350.1	2	-0.508224	0.627363	0.840007
-0.156874	18.4092	-0.510908	0.625834	0.839246	-6.09632	Ghir_A13G006080.1	2	-0.507916	0.627568	0.840007
0.112318	19.2553	0.517286	0.621609	0.838752	-6.09283	Ghir_D05G024720.1	2	0.507339	0.627952	0.840007
-0.104584	25.0478	-0.419856	0.687741	0.871334	-6.14166	Ghir_A08G011700.4	13	-0.506888	0.628252	0.840007
0.170947	18.5238	0.60564	0.57285	0.814886	-5.84242	Ghir_A06G017450.1	2	0.515537	0.629031	0.840007
0.146014	20.1091	0.503613	0.630685	0.841358	-6.10026	Ghir_A11G020990.1	3	0.505477	0.629191	0.840007
-0.590769	16.7668	-0.515646	0.629466	0.841358	-5.89641	Ghir_A12G001970.1	2	-0.515179	0.629263	0.840007
0.138826	24.0366	0.493067	0.637731	0.846347	-6.10586	Ghir_D05G003870.1	4	0.504861	0.629602	0.840007
-0.496978	17.1108	-0.517313	0.628388	0.841358	-5.89548	Ghir_A08G014610.1	2	-0.514202	0.629896	0.840007
0.178514	20.1855	0.500836	0.632536	0.841776	-6.10174	Ghir_D05G019960.1	3	0.503429	0.630556	0.840305
0.1313	21.0122	0.505786	0.629238	0.841358	-6.09909	Ghir_A12G023770.1	2	0.500091	0.632784	0.84269
-0.129329	24.9824	-0.503276	0.630909	0.841358	-6.10044	Ghir_A05G023520.1	2	-0.497416	0.634573	0.844487
-0.147819	20.6187	-0.493163	0.637667	0.846347	-6.1058	Ghir_D01G001280.1	3	-0.495127	0.636105	0.845941
0.11405	21.7141	0.50254	0.6314	0.841429	-6.10083	Ghir_D02G006210.1	2	0.493995	0.636864	0.846365
-0.138379	18.322	-0.497148	0.635	0.844471	-6.1037	Ghir_A11G011390.1	2	-0.492771	0.637685	0.846395
0.110805	21.0712	0.501342	0.632198	0.841776	-6.10147	Ghir_A01G010380.1	2	0.49216	0.638095	0.846395
-0.281745	21.5027	-0.488615	0.640718	0.848554	-6.10819	Ghir_A02G015820.5	2	-0.490605	0.639139	0.846395
-0.343193	22.6938	-0.486801	0.641938	0.849585	-6.10913	Ghir_A05G033260.1	2	-0.489426	0.639931	0.846395
-0.216751	23.8504	-0.482462	0.644858	0.850523	-6.11137	Ghir_D01G015100.1	4	-0.48932	0.640002	0.846395
0.178025	18.5409	0.569807	0.595003	0.828176	-5.86482	Ghir_A12G000710.2	2	0.498591	0.640067	0.846395
0.116062	22.6024	0.467258	0.655148	0.858208	-6.11909	Ghir_D05G027580.2	5	0.488743	0.64039	0.846395
-0.207892	18.1504	-0.496433	0.638174	0.84635	-5.99584	Ghir_D11G024410.1	3	-0.492564	0.640408	0.846395
-0.109673	20.4445	-0.49523	0.636283	0.845592	-6.10472	Ghir_D07G007350.1	2	-0.48621	0.642094	0.848041
0.248812	18.3592	0.521409	0.625745	0.839246	-5.89318	Ghir_D05G016770.1	2	0.493065	0.64369	0.849564
-0.0881487	23.9905	-0.41726	0.689549	0.872229	-6.14284	Ghir_A05G011730.1	8	-0.482399	0.644662	0.850265
-0.136651	20.6932	-0.485606	0.642742	0.850063	-6.10975	Ghir_D02G015410.1	2	-0.481503	0.645267	0.850478
0.101546	23.2833	0.464081	0.657308	0.859281	-6.12068	Ghir_A11G003380.1	4	0.480193	0.646151	0.851061
-0.205977	19.5023	-0.485122	0.645694	0.851041	-6.0018	Ghir_D13G022070.1	3	-0.481564	0.647745	0.852019
-0.0922834	20.3434	-0.490621	0.639372	0.847355	-6.10714	Ghir_A10G016210.1	2	-0.476965	0.648333	0.852019
0.191423	20.3372	0.474138	0.650481	0.854975	-6.11563	Ghir_D13G005050.1	3	0.476896	0.64838	0.852019
-0.203897	18.452	-0.487321	0.644228	0.850369	-6.00065	Ghir_A06G022440.1	2	-0.479392	0.649198	0.852019
0.145265	19.8487	0.473518	0.650901	0.854975	-6.11594	Ghir_D03G015560.3	3	0.475491	0.649331	0.852019
0.106891	22.3843	0.484053	0.643786	0.850369	-6.11055	Ghir_D13G001030.1	2	0.475167	0.649551	0.852019
0.145107	21.045	0.477464	0.648232	0.853217	-6.11394	Ghir_D10G019640.1	2	0.474532	0.64998	0.852019
0.115361	22.696	0.460454	0.659779	0.860172	-6.12247	Ghir_A11G014860.3	4	0.473443	0.650719	0.852406
-0.195337	19.2957	-0.483803	0.646574	0.851617	-6.00249	Ghir_A08G024330.1	2	-0.475048	0.652111	0.853476
0.163553	25	0.462585	0.658326	0.859648	-6.12142	Ghir_D10G001510.1	4	0.47093	0.652423	0.853476
0.147889	20.7505	0.472018	0.651918	0.855725	-6.1167	Ghir_D08G000210.1	2	0.469509	0.653388	0.854091
-0.112125	20.3277	-0.468141	0.654548	0.858006	-6.11865	Ghir_D08G024610.1	3	-0.468929	0.653781	0.854091
0.16045	18.5965	0.554824	0.604421	0.834105	-5.87383	Ghir_D02G004010.7	2	0.475579	0.655226	0.854911
0.109347	20.7988	0.466038	0.655977	0.85863	-6.1197	Ghir_A13G023940.1	3	0.466698	0.655298	0.854911
0.112226	21.1923	0.460921	0.65946	0.860172	-6.12224	Ghir_A13G020560.3	3	0.461791	0.65864	0.858688
-0.165131	17.9017	-0.53827	0.61493	0.835775	-5.88355	Ghir_A12G000150.1	2	-0.468808	0.659723	0.859161
0.103012	20.0149	0.46865	0.654202	0.858006	-6.1184	Ghir_A09G007560.1	2	0.459936	0.659906	0.859161
0.22039	20.3088	0.458143	0.661356	0.861244	-6.12361	Ghir_A12G009180.4	2	0.459212	0.6604	0.859161
-0.139428	26.0391	-0.426814	0.68291	0.869693	-6.13849	Ghir_D07G009080.1	9	-0.458181	0.661104	0.859161
-0.48825	18.0777	-0.458265	0.663736	0.861244	-6.01545	Ghir_D10G020790.1	2	-0.460736	0.661756	0.859161
-0.103343	20.4931	-0.45574	0.662996	0.861244	-6.12479	Ghir_D01G015120.1	3	-0.456173	0.662476	0.859161
0.0937544	22.0671	0.455553	0.663125	0.861244	-6.12488	Ghir_A13G009010.1	3	0.455299	0.663074	0.859161
0.145319	20.1392	0.456711	0.662333	0.861244	-6.12431	Ghir_D10G020820.2	2	0.454466	0.663645	0.859161
-0.14407	21.8555	-0.456724	0.662325	0.861244	-6.12431	Ghir_A08G024880.1	2	-0.454377	0.663706	0.859161
0.170602	22.9757	0.45478	0.663653	0.861244	-6.12525	Ghir_D08G004650.1	2	0.45418	0.66384	0.859161
-0.139976	23.8996	-0.440107	0.673723	0.867182	-6.1323	Ghir_D05G015410.1	5	-0.453616	0.664226	0.859161
-0.152577	22.1662	-0.445098	0.67029	0.864498	-6.12993	Ghir_A05G006090.1	4	-0.453415	0.664364	0.859161
0.0948831	22.8063	0.451129	0.666152	0.862052	-6.12703	Ghir_A04G000950.1	3	0.451042	0.66599	0.860375
0.0820755	27.232	0.431807	0.679453	0.869351	-6.13619	Ghir_D03G018570.1	4	0.450739	0.666198	0.860375
-0.223387	19.1589	-0.447561	0.668599	0.863237	-6.12875	Ghir_D12G015700.1	2	-0.448787	0.667537	0.861526
0.162881	20.3288	0.44776	0.668462	0.863237	-6.12865	Ghir_A01G006910.1	2	0.446906	0.668829	0.862615
0.101534	18.7311	0.451992	0.665561	0.862052	-6.12661	Ghir_D06G015700.2	2	0.444081	0.670771	0.86431
-0.089369	20.9834	-0.453674	0.66441	0.861537	-6.12579	Ghir_A12G010710.1	2	-0.442415	0.671918	0.86431
0.0987139	21.7804	0.441851	0.672523	0.866679	-6.13147	Ghir_D04G020900.1	3	0.442177	0.672082	0.86431
-0.203014	19.8963	-0.441329	0.672882	0.866679	-6.13172	Ghir_D05G038190.1	2	-0.442124	0.672118	0.86431
0.169654	18.9485	0.492869	0.644299	0.850369	-5.90886	Ghir_A11G035860.1	3	0.449562	0.672596	0.86431
-0.155148	19.0956	-0.438825	0.674607	0.867739	-6.13291	Ghir_D06G016310.2	3	-0.441076	0.67284	0.86431
0.0966916	19.7311	0.447175	0.668863	0.863237	-6.12893	Ghir_A01G012590.3	2	0.438478	0.674631	0.866032
-0.233594	19.1061	-0.435483	0.676912	0.86896	-6.13447	Ghir_D06G001270.1	2	-0.436986	0.675661	0.866776
0.110651	20.5944	0.424878	0.684253	0.870826	-6.13938	Ghir_D09G003590.1	4	0.436208	0.676199	0.866887
0.426756	17.6538	0.434756	0.679737	0.869351	-6.0268	Ghir_A09G021680.2	3	0.437488	0.677577	0.868074
-0.173171	20.4849	-0.430224	0.680548	0.869351	-6.13692	Ghir_D03G015220.1	3	-0.43272	0.67861	0.868116
0.154901	20.5716	0.43365	0.678178	0.869351	-6.13533	Ghir_A10G007840.1	2	0.432664	0.678648	0.868116
0.353144	18.1347	0.427853	0.682189	0.869351	-6.13802	Ghir_D09G003820.1	3	0.431079	0.679745	0.868116
0.129879	20.1559	0.428498	0.681743	0.869351	-6.13772	Ghir_D03G014580.1	3	0.430243	0.680325	0.868116
-0.101398	21.1015	-0.429521	0.681035	0.869351	-6.13725	Ghir_A01G020840.1	3	-0.430163	0.68038	0.868116
0.250914	18.7759	0.432826	0.681059	0.869351	-6.02771	Ghir_A01G007730.2	3	0.432983	0.680664	0.868116
-0.161818	20.3012	-0.42921	0.68125	0.869351	-6.13739	Ghir_D02G012980.1	2	-0.428683	0.681406	0.868116
-0.136249	20.8061	-0.430596	0.68029	0.869351	-6.13675	Ghir_A07G002300.1	2	-0.428418	0.681589	0.868116
-0.157532	20.6613	-0.428577	0.681688	0.869351	-6.13768	Ghir_D04G014180.1	2	-0.427846	0.681986	0.868116
-0.118836	19.683	-0.454934	0.665992	0.862052	-6.01709	Ghir_D04G006870.1	2	-0.430856	0.682123	0.868116
-0.0851831	20.0032	-0.437625	0.675434	0.868222	-6.13347	Ghir_A05G040730.2	2	-0.426434	0.682965	0.868575
-0.0864887	20.2193	-0.4365	0.67621	0.868639	-6.134	Ghir_A01G022220.1	2	-0.425826	0.683387	0.868575
0.229973	21.1595	0.423209	0.685411	0.871334	-6.14014	Ghir_A02G019360.1	2	0.424719	0.684156	0.868977
-0.217875	19.0926	-0.421545	0.686567	0.871334	-6.1409	Ghir_D09G008150.4	2	-0.422851	0.685454	0.870052
0.171043	21.0867	0.422128	0.686162	0.871334	-6.14064	Ghir_D13G013520.1	2	0.422131	0.685954	0.870112
0.0994808	21.8755	0.388324	0.709834	0.883988	-6.15541	Ghir_D06G000360.1	7	0.420144	0.687337	0.871291
0.136333	22.5256	0.419737	0.687824	0.871334	-6.14172	Ghir_A13G025110.3	2	0.41789	0.688906	0.872476
0.198936	20.6602	0.416561	0.690035	0.872229	-6.14315	Ghir_D03G005990.1	2	0.417499	0.689179	0.872476
0.0963499	23.3191	0.402475	0.69988	0.879653	-6.14937	Ghir_D09G020900.1	4	0.414626	0.691183	0.873892
-0.163812	18.4465	-0.425878	0.685829	0.871334	-6.03094	Ghir_A06G012380.1	2	-0.417028	0.691651	0.873892
-0.130795	21.3418	-0.416117	0.690344	0.872229	-6.14335	Ghir_D12G022930.1	2	-0.413941	0.691661	0.873892
-0.226774	18.8233	-0.407614	0.696281	0.877058	-6.14712	Ghir_D11G015980.1	3	-0.410422	0.694119	0.87535
0.246539	21.6514	0.408231	0.69585	0.877058	-6.14685	Ghir_D01G017430.1	2	0.410037	0.694388	0.87535
0.0879232	19.7688	0.417414	0.689441	0.872229	-6.14277	Ghir_D05G014080.1	2	0.408704	0.695321	0.87535
-0.158845	20.313	-0.39965	0.701862	0.880076	-6.15059	Ghir_D03G004490.1	5	-0.408598	0.695395	0.87535
-0.0970908	22.5299	-0.390353	0.708403	0.883988	-6.15456	Ghir_A13G005340.1	5	-0.40826	0.695631	0.87535
0.156946	20.9893	0.407377	0.696447	0.877058	-6.14723	Ghir_A05G039430.1	2	0.407035	0.696489	0.87535
0.239145	23.275	0.397211	0.703576	0.880271	-6.15164	Ghir_D09G023510.1	8	0.406464	0.696889	0.87535
-0.111894	19.8775	-0.41033	0.694382	0.876414	-6.14593	Ghir_A09G017870.3	2	-0.406435	0.696909	0.87535
0.144081	22.1479	0.399386	0.702047	0.880076	-6.15071	Ghir_D05G016350.2	4	0.406432	0.696911	0.87535
-0.105286	22.789	-0.400397	0.701338	0.880076	-6.15027	Ghir_A02G016420.1	3	-0.401504	0.700367	0.878384
0.105887	20.7037	0.405827	0.697532	0.877275	-6.14791	Ghir_A03G009000.2	2	0.401334	0.700486	0.878384
-0.340631	19.3873	-0.402773	0.701805	0.880076	-6.04135	Ghir_A11G017090.1	2	-0.403983	0.700698	0.878384
0.178115	18.3055	0.397751	0.703196	0.880271	-6.15141	Ghir_A12G025570.2	2	0.39833	0.702596	0.880191
-0.257809	19.5477	-0.413999	0.697117	0.877275	-5.94802	Ghir_D12G019430.1	2	-0.40209	0.704894	0.882399
-0.130596	19.2526	-0.395323	0.704903	0.881358	-6.15245	Ghir_A02G010540.1	2	-0.393745	0.705823	0.882399
0.100434	19.9248	0.398411	0.702733	0.880271	-6.15113	Ghir_A06G015380.1	2	0.393473	0.706015	0.882399
0.0855968	18.8535	0.393078	0.706483	0.88276	-6.15341	Ghir_A05G013130.1	3	0.393217	0.706195	0.882399
0.178971	18.79	0.391734	0.70743	0.883368	-6.15398	Ghir_D01G001530.1	2	0.392406	0.706767	0.882541
-0.0813785	23.4206	-0.377456	0.71752	0.888768	-6.15992	Ghir_A09G016910.1	4	-0.390874	0.707847	0.883315
-0.125793	20.3665	-0.386744	0.710949	0.884318	-6.15608	Ghir_A05G021460.4	3	-0.388522	0.709507	0.88456
-0.0907512	25.108	-0.370654	0.722349	0.891006	-6.16267	Ghir_A01G013320.1	5	-0.388131	0.709783	0.88456
0.148545	19.2703	0.387771	0.710224	0.883988	-6.15565	Ghir_A05G042620.1	2	0.387407	0.710294	0.88456
0.135379	20.0375	0.387926	0.710115	0.883988	-6.15558	Ghir_D07G003500.1	2	0.386856	0.710684	0.88456
0.119626	18.8342	0.388425	0.709763	0.883988	-6.15537	Ghir_D07G005650.1	2	0.386182	0.71116	0.88458
-0.184302	16.5896	-0.417731	0.694568	0.876414	-5.94631	Ghir_A12G020310.2	2	-0.390864	0.712641	0.885832
-0.226536	16.9115	-0.387404	0.712528	0.885708	-6.04796	Ghir_A04G000570.1	2	-0.385876	0.713344	0.885832
-0.25897	22.2174	-0.380208	0.715571	0.88777	-6.15879	Ghir_A12G003290.1	2	-0.382186	0.713987	0.885832
-0.114355	21.0639	-0.374121	0.719887	0.889497	-6.16127	Ghir_A07G020450.1	4	-0.382153	0.71401	0.885832
0.142269	20.5502	0.381695	0.714518	0.887036	-6.15817	Ghir_D04G000190.1	2	0.381146	0.714723	0.885944
-0.119117	19.9068	-0.382831	0.713715	0.886611	-6.1577	Ghir_D06G003010.3	2	-0.380725	0.715021	0.885944
-0.27405	19.2212	-0.377115	0.717762	0.888768	-6.16006	Ghir_D08G002200.1	2	-0.379209	0.716096	0.886705
-0.191584	18.0136	-0.377334	0.717607	0.888768	-6.15997	Ghir_D05G033640.4	2	-0.378435	0.716645	0.886705
0.10516	23.4906	0.375544	0.718877	0.889273	-6.1607	Ghir_A01G003250.1	3	0.376816	0.717793	0.886705
0.261426	19.6091	0.373678	0.720201	0.889497	-6.16145	Ghir_A06G021610.1	3	0.376415	0.718077	0.886705
0.146013	18.5637	0.428612	0.687167	0.871334	-5.94124	Ghir_A13G007860.1	2	0.382775	0.718248	0.886705
-0.107657	22.0966	-0.367516	0.724581	0.891038	-6.16393	Ghir_A01G008220.7	4	-0.375854	0.718476	0.886705
0.0686081	24.5164	0.349999	0.737096	0.895299	-6.17074	Ghir_D01G013310.1	5	0.374892	0.719159	0.886705
-0.17579	22.3629	-0.368061	0.724194	0.891038	-6.16371	Ghir_A07G005480.1	5	-0.374659	0.719324	0.886705
-0.123014	22.5138	-0.375236	0.719095	0.889273	-6.16082	Ghir_A09G012450.1	2	-0.373669	0.720027	0.887004
-0.135413	22.6068	-0.372933	0.72073	0.889579	-6.16175	Ghir_D13G016660.1	2	-0.372208	0.721066	0.887715
-0.119096	24.3293	-0.36086	0.729326	0.891038	-6.16655	Ghir_A02G005240.1	5	-0.371337	0.721685	0.887908
0.172573	22.7527	0.369334	0.723288	0.891038	-6.1632	Ghir_D08G001020.3	2	0.37007	0.722587	0.888449
0.145488	20.9528	0.361438	0.728913	0.891038	-6.16633	Ghir_D06G006470.1	5	0.369399	0.723065	0.888469
0.0919629	25.877	0.366258	0.725477	0.891038	-6.16443	Ghir_A05G005360.1	3	0.367084	0.724713	0.889925
-0.116468	20.3406	-0.36433	0.726851	0.891038	-6.16519	Ghir_A12G022260.1	3	-0.36596	0.725514	0.89034
-0.109737	19.9873	-0.361454	0.728902	0.891038	-6.16632	Ghir_A06G018650.1	3	-0.362931	0.727675	0.891642
-0.202377	20.4017	-0.361447	0.728908	0.891038	-6.16632	Ghir_A05G029740.2	2	-0.362831	0.727746	0.891642
-0.159943	18.6337	-0.362061	0.728469	0.891038	-6.16608	Ghir_D08G003810.1	2	-0.362523	0.727966	0.891642
0.150939	22.0425	0.35383	0.734351	0.89314	-6.16928	Ghir_D08G021370.1	5	0.361072	0.729002	0.892343
-0.108418	19.1886	-0.362221	0.728355	0.891038	-6.16602	Ghir_A04G004700.1	2	-0.359841	0.729881	0.892714
-0.0714144	20.0284	-0.368573	0.72383	0.891038	-6.1635	Ghir_A05G017960.2	2	-0.359039	0.730455	0.892714
-0.159293	21.3847	-0.353283	0.734743	0.89314	-6.16949	Ghir_D01G010900.1	4	-0.358289	0.730991	0.892714
0.14875	19.5246	0.356634	0.732345	0.893025	-6.1682	Ghir_D04G011920.5	2	0.356797	0.732058	0.892714
-0.141283	19.0846	-0.362064	0.730365	0.891253	-6.05834	Ghir_A06G017270.1	3	-0.35832	0.732783	0.892714
0.0697067	21.8929	0.365599	0.725947	0.891038	-6.16469	Ghir_A11G033470.1	2	0.355756	0.732803	0.892714
-0.284622	21.3987	-0.353257	0.734762	0.89314	-6.1695	Ghir_A13G022600.1	2	-0.355384	0.733069	0.892714
0.140963	17.3785	0.365434	0.727982	0.891038	-6.057	Ghir_D07G011370.1	2	0.357899	0.733082	0.892714
0.209046	20.0443	0.353297	0.734733	0.89314	-6.16948	Ghir_A07G008980.1	2	0.354806	0.733483	0.892714
0.130749	18.2647	0.365756	0.727754	0.891038	-6.05687	Ghir_A09G023320.1	2	0.356497	0.734077	0.892872
0.124374	20.5956	0.353481	0.734602	0.89314	-6.16941	Ghir_A05G000160.1	2	0.352567	0.735087	0.893535
-0.107535	23.7736	-0.335353	0.747626	0.902502	-6.1762	Ghir_A03G004070.1	6	-0.349324	0.737413	0.894516
0.0735315	23.1834	0.323809	0.755967	0.904717	-6.18034	Ghir_A12G022960.6	6	0.34926	0.737459	0.894516
-0.089612	21.6539	-0.340249	0.744099	0.899939	-6.1744	Ghir_D11G018830.3	4	-0.349178	0.737518	0.894516
0.101794	23.1054	0.347531	0.738866	0.895299	-6.17168	Ghir_A05G013830.2	3	0.348848	0.737754	0.894516
-0.115986	19.0928	-0.361974	0.730429	0.891253	-6.05838	Ghir_A03G011530.3	2	-0.349922	0.738752	0.895161
0.0892928	22.909	0.349409	0.737519	0.895299	-6.17097	Ghir_A09G008040.1	2	0.345266	0.740327	0.896505
-0.0928513	20.0067	-0.347652	0.738779	0.895299	-6.17163	Ghir_A02G014460.1	2	-0.344099	0.741166	0.89665
-0.279766	20.2619	-0.354728	0.738177	0.895299	-5.97329	Ghir_A01G005510.2	2	-0.349701	0.74138	0.89665
-0.0634135	25.2044	-0.296461	0.775867	0.914211	-6.18958	Ghir_A12G001560.2	8	-0.341421	0.743093	0.898157
0.192345	20.5124	0.338075	0.745665	0.901266	-6.1752	Ghir_A11G003710.1	3	0.340421	0.743813	0.898463
0.0888766	18.4928	0.342768	0.742287	0.898878	-6.17346	Ghir_D05G038490.1	2	0.338894	0.744913	0.899227
0.0845585	22.7359	0.328846	0.752323	0.904122	-6.17855	Ghir_A12G026820.1	4	0.337778	0.745718	0.899633
0.101806	21.0481	0.33465	0.748133	0.902547	-6.17645	Ghir_D12G004550.1	3	0.336022	0.746984	0.900349
-0.0712833	22.4722	-0.324464	0.755493	0.904717	-6.18011	Ghir_D03G005470.1	4	-0.335656	0.747248	0.900349
0.075074	22.0241	0.34038	0.744005	0.899939	-6.17435	Ghir_D04G002140.1	2	0.33411	0.748363	0.901129
0.142052	21.7722	0.329883	0.751574	0.904122	-6.17818	Ghir_A09G013970.2	3	0.331892	0.749965	0.902493
0.104742	21.164	0.329368	0.751946	0.904122	-6.17836	Ghir_A02G009380.3	2	0.327744	0.752964	0.904436
0.0881777	24.43	0.33058	0.75107	0.904122	-6.17793	Ghir_D01G007870.1	2	0.327187	0.753368	0.904436
-0.143196	21.2741	-0.32249	0.756923	0.904717	-6.1808	Ghir_A06G021600.1	4	-0.327122	0.753415	0.904436
-0.0707041	23.2988	-0.309179	0.766589	0.912499	-6.18538	Ghir_A05G026920.1	5	-0.325645	0.754484	0.904436
-0.11003	19.8186	-0.338134	0.747384	0.902502	-6.06753	Ghir_A12G001450.1	2	-0.327289	0.754938	0.904436
0.0684368	24.0445	0.307467	0.767836	0.912499	-6.18596	Ghir_A07G001350.2	5	0.32467	0.75519	0.904436
-0.153494	22.0588	-0.322572	0.756863	0.904717	-6.18077	Ghir_A13G005100.1	3	-0.324653	0.755202	0.904436
0.0761732	21.7196	0.323991	0.755835	0.904717	-6.18027	Ghir_A13G009530.1	3	0.324459	0.755343	0.904436
0.148324	19.6152	0.32295	0.756589	0.904717	-6.18064	Ghir_A09G008570.1	2	0.323525	0.756019	0.904682
0.0671714	21.2827	0.322398	0.756989	0.904717	-6.18083	Ghir_D11G004850.2	3	0.322286	0.756918	0.904808
0.182	20.6864	0.319863	0.758827	0.90635	-6.18172	Ghir_A02G006020.1	3	0.322083	0.757065	0.904808
0.0805044	20.9864	0.317886	0.760261	0.9075	-6.18241	Ghir_D02G011650.1	3	0.318634	0.759567	0.906621
-0.0666039	22.2955	-0.325696	0.754601	0.904717	-6.17967	Ghir_A11G018670.3	2	-0.318351	0.759772	0.906621
0.199798	18.6152	0.334082	0.75273	0.904122	-5.98123	Ghir_A08G023640.3	2	0.323411	0.759996	0.906621
-0.132743	21.9037	-0.316664	0.761148	0.907995	-6.18283	Ghir_A10G009360.1	2	-0.316832	0.760876	0.907107
-0.107367	21.2742	-0.307273	0.767977	0.912499	-6.18602	Ghir_A03G018790.1	4	-0.31289	0.763741	0.909959
0.0692526	24.2962	0.300733	0.772746	0.91359	-6.18819	Ghir_A02G006710.2	4	0.310368	0.765577	0.911245
0.0685092	23.5946	0.30034	0.773033	0.91359	-6.18832	Ghir_A10G010670.1	4	0.310105	0.765768	0.911245
-0.0692078	25.0285	-0.29976	0.773457	0.91359	-6.18851	Ghir_A02G013590.1	4	-0.309325	0.766337	0.911358
-0.109536	20.2616	-0.308368	0.76718	0.912499	-6.18565	Ghir_A08G025540.1	2	-0.307632	0.76757	0.911551
0.135511	22.3775	0.305714	0.769113	0.912499	-6.18654	Ghir_D05G007940.1	3	0.30761	0.767586	0.911551
-0.045802	26.4671	-0.243866	0.814642	0.927719	-6.20513	Ghir_A08G024210.1	9	-0.306683	0.768262	0.911551
0.0700426	19.347	0.305646	0.769162	0.912499	-6.18657	Ghir_A01G013260.1	3	0.305982	0.768773	0.911551
-0.0672743	22.5858	-0.305602	0.769195	0.912499	-6.18658	Ghir_A02G000470.1	3	-0.305761	0.768934	0.911551
-0.108848	17.9336	-0.31612	0.763182	0.909856	-6.07545	Ghir_D09G009660.1	2	-0.307308	0.769343	0.911551
0.180538	20.3181	0.301243	0.772374	0.91359	-6.18802	Ghir_D02G000160.1	2	0.302559	0.771271	0.913272
0.157129	17.0613	0.299609	0.773567	0.91359	-6.18856	Ghir_A05G035110.1	2	0.30058	0.772716	0.9142
0.0990645	19.5328	0.311654	0.766402	0.912499	-6.07699	Ghir_A06G003340.1	2	0.301076	0.773857	0.9142
0.0767105	20.9734	0.297832	0.774865	0.91359	-6.18914	Ghir_D13G016000.1	3	0.298589	0.774171	0.9142
0.0638469	24.246	0.298173	0.774616	0.91359	-6.18903	Ghir_A12G014220.3	3	0.298201	0.774454	0.9142
0.0580947	22.6167	0.298355	0.774483	0.91359	-6.18897	Ghir_A02G012410.1	3	0.297892	0.774681	0.9142
-0.0818815	20.9988	-0.300441	0.772959	0.91359	-6.18829	Ghir_A11G008830.1	2	-0.297583	0.774907	0.9142
0.108081	17.7295	0.33874	0.749436	0.903552	-5.97948	Ghir_A09G007270.1	2	0.297951	0.778203	0.917316
0.0629931	23.1826	0.28243	0.786149	0.920125	-6.19402	Ghir_A03G015640.1	4	0.291942	0.779036	0.917316
-0.0704871	23.4288	-0.295723	0.776407	0.914287	-6.18982	Ghir_D12G003890.1	2	-0.291364	0.779459	0.917316
-0.0620048	21.114	-0.275821	0.791009	0.923505	-6.19604	Ghir_D11G022150.1	5	-0.290976	0.779744	0.917316
-0.0484867	23.3416	-0.259952	0.802717	0.927005	-6.20069	Ghir_A12G011710.1	6	-0.290718	0.779933	0.917316
-0.0711633	21.1359	-0.288535	0.78167	0.918544	-6.19211	Ghir_D07G018890.1	3	-0.289125	0.781101	0.917552
0.0690415	20.7525	0.293357	0.778138	0.915765	-6.19058	Ghir_D07G024370.1	2	0.288867	0.78129	0.917552
0.108087	26.9121	0.288888	0.781411	0.918544	-6.192	Ghir_A08G005370.1	2	0.288492	0.781565	0.917552
0.108186	19.8852	0.287519	0.782414	0.918549	-6.19243	Ghir_D05G000570.3	2	0.287156	0.782545	0.917664
0.184027	17.9387	0.283451	0.7854	0.919807	-6.1937	Ghir_A10G022880.1	2	0.284844	0.784243	0.917664
-0.0691242	27.2967	-0.272295	0.793605	0.924932	-6.19709	Ghir_A03G000590.1	5	-0.284352	0.784604	0.917664
0.0670303	20.3055	0.288176	0.781933	0.918544	-6.19223	Ghir_A05G003810.1	2	0.283611	0.785149	0.917664
-0.095821	18.3361	-0.337602	0.750241	0.903955	-5.97991	Ghir_A05G017230.3	2	-0.287839	0.785481	0.917664
0.102483	20.6558	0.283685	0.785227	0.919807	-6.19363	Ghir_A09G023780.1	2	0.283105	0.78552	0.917664
0.0686084	25.894	0.255168	0.806258	0.927005	-6.20204	Ghir_D07G018740.1	9	0.2831	0.785524	0.917664
-0.186057	18.877	-0.280731	0.787398	0.921025	-6.19454	Ghir_A03G014570.3	2	-0.282146	0.786225	0.917664
-0.0759487	20.4188	-0.300827	0.774231	0.91359	-6.08064	Ghir_Scaffold688G000010.1	2	-0.28371	0.786487	0.917664
-0.0675549	23.2839	-0.285717	0.783736	0.918979	-6.193	Ghir_A07G003400.1	2	-0.281403	0.786771	0.917664
-0.0636272	21.7413	-0.286384	0.783247	0.918965	-6.19279	Ghir_A10G017970.1	2	-0.281214	0.78691	0.917664
0.0642011	21.2386	0.279846	0.788047	0.921225	-6.19481	Ghir_D10G013870.2	3	0.280158	0.787687	0.918013
-0.233293	19.5946	-0.276073	0.790823	0.923505	-6.19596	Ghir_D02G014640.3	3	-0.278162	0.789156	0.919168
0.078913	19.4554	0.275236	0.791439	0.923505	-6.19621	Ghir_A11G004760.1	2	0.273074	0.792903	0.922973
-0.174069	18.8782	-0.267284	0.797301	0.927005	-6.19857	Ghir_D02G024770.1	2	-0.268602	0.796202	0.925801
0.0576652	23.4228	0.25967	0.802925	0.927005	-6.20077	Ghir_A12G003550.1	4	0.268476	0.796295	0.925801
0.0593865	22.1194	0.27227	0.793624	0.924932	-6.1971	Ghir_A11G013630.1	2	0.267099	0.797312	0.92597
0.47961	26.7921	0.264736	0.799181	0.927005	-6.19931	Ghir_A09G022710.1	4	0.266975	0.797403	0.92597
0.0995712	19.8625	0.266575	0.797823	0.927005	-6.19878	Ghir_D05G014370.1	2	0.266202	0.797974	0.926041
0.0862518	22.6582	0.263663	0.799974	0.927005	-6.19962	Ghir_D02G018670.1	3	0.264886	0.798947	0.926041
0.0538371	19.7852	0.26844	0.796448	0.927005	-6.19823	Ghir_D11G008600.2	2	0.262075	0.801025	0.926041
0.0774745	22.5777	0.252903	0.807936	0.927005	-6.20267	Ghir_A06G013190.3	5	0.261128	0.801725	0.926041
0.0851479	24.1234	0.246591	0.812618	0.927719	-6.20439	Ghir_D05G027890.2	8	0.260546	0.802156	0.926041
-0.148983	19.4681	-0.25809	0.804094	0.927005	-6.20121	Ghir_A08G019150.5	3	-0.25989	0.802642	0.926041
0.0489619	21.2114	0.259923	0.802738	0.927005	-6.2007	Ghir_D10G023390.1	3	0.25935	0.803041	0.926041
0.0717311	21.6662	0.261205	0.80179	0.927005	-6.20033	Ghir_D13G002310.2	2	0.258788	0.803457	0.926041
-0.0498973	22.3117	-0.264926	0.799041	0.927005	-6.19926	Ghir_A08G001160.2	2	-0.257576	0.804354	0.926041
-0.14631	19.5326	-0.256507	0.805266	0.927005	-6.20166	Ghir_A11G016720.1	2	-0.257529	0.804389	0.926041
-0.112458	23.6684	-0.253337	0.807614	0.927005	-6.20255	Ghir_A05G032900.1	4	-0.256977	0.804798	0.926041
0.06044	21.8431	0.255972	0.805662	0.927005	-6.20181	Ghir_D08G003430.2	3	0.256356	0.805258	0.926041
0.0691364	19.8411	0.258501	0.80379	0.927005	-6.2011	Ghir_A07G006020.1	2	0.255872	0.805617	0.926041
-0.0508909	22.8179	-0.246312	0.812825	0.927719	-6.20447	Ghir_D05G022340.1	4	-0.255697	0.805747	0.926041
-0.0476351	23.0272	-0.238511	0.818623	0.927719	-6.20654	Ghir_A13G011170.2	5	-0.254873	0.806357	0.926041
-0.083414	18.411	-0.261127	0.803185	0.927005	-6.09297	Ghir_A01G017310.1	3	-0.255987	0.806797	0.926041
0.073912	20.3622	0.255809	0.805783	0.927005	-6.20186	Ghir_A06G012230.1	2	0.25386	0.807108	0.926041
0.0777812	21.3115	0.25477	0.806553	0.927005	-6.20215	Ghir_D11G028950.1	2	0.253238	0.807569	0.926041
-0.0626593	21.7524	-0.256341	0.805389	0.927005	-6.20171	Ghir_A07G004320.5	2	-0.252841	0.807864	0.926041
0.103075	19.7501	0.257701	0.805701	0.927005	-6.09396	Ghir_A08G023840.1	2	0.252908	0.809063	0.926041
-0.133217	21.54	-0.249508	0.810453	0.927128	-6.2036	Ghir_A02G011650.1	3	-0.251201	0.80908	0.926041
-0.100308	18.8044	-0.25092	0.809406	0.927128	-6.20321	Ghir_A09G020480.1	2	-0.250867	0.809328	0.926041
0.0930304	23.6178	0.244977	0.813816	0.927719	-6.20483	Ghir_A08G019640.1	5	0.250804	0.809375	0.926041
-0.0756867	22.0121	-0.249647	0.81035	0.927128	-6.20356	Ghir_D04G000740.1	3	-0.250664	0.809478	0.926041
0.0550022	21.2138	0.255672	0.805884	0.927005	-6.2019	Ghir_D05G039690.1	2	0.25063	0.809504	0.926041
-0.0655771	21.3297	-0.252168	0.80848	0.927077	-6.20287	Ghir_D05G010750.1	2	-0.249346	0.810457	0.926581
0.0461662	22.4829	0.237775	0.819171	0.927719	-6.20673	Ghir_A10G005400.1	4	0.247828	0.811584	0.92669
-0.069233	20.135	-0.245865	0.813157	0.927719	-6.20459	Ghir_D06G017480.1	3	-0.246711	0.812413	0.92669
-0.104411	22.2461	-0.243106	0.815206	0.927719	-6.20533	Ghir_A08G021830.1	4	-0.246704	0.812419	0.92669
0.0600206	19.2702	0.250241	0.80991	0.927128	-6.2034	Ghir_A02G014160.1	2	0.246621	0.81248	0.92669
-0.107617	23.2544	-0.243381	0.815002	0.927719	-6.20526	Ghir_A06G003710.1	2	-0.243694	0.814656	0.928621
0.133534	18.4873	0.257566	0.807655	0.927005	-6.00667	Ghir_A06G013390.2	2	0.245944	0.815894	0.929481
-0.105188	17.4801	-0.266352	0.801275	0.927005	-6.00407	Ghir_A11G028750.1	2	-0.244876	0.816675	0.92952
0.0959017	20.0827	0.239051	0.818222	0.927719	-6.2064	Ghir_A08G001730.1	3	0.240435	0.817081	0.92952
-0.0909431	20.5088	-0.240313	0.817283	0.927719	-6.20607	Ghir_D09G003120.2	2	-0.240034	0.817378	0.92952
0.107561	19.4339	0.237775	0.819171	0.927719	-6.20674	Ghir_D02G021500.1	2	0.238152	0.818779	0.930402
-0.113814	18.5861	-0.240841	0.818118	0.927719	-6.09861	Ghir_D02G001370.1	2	-0.238224	0.8199	0.930402
0.0549087	18.3451	0.24047	0.817167	0.927719	-6.20603	Ghir_A12G000890.1	2	0.236451	0.820046	0.930402
-0.0535965	19.9451	-0.240713	0.816985	0.927719	-6.20596	Ghir_A08G008720.1	2	-0.236394	0.820089	0.930402
0.074234	19.1038	0.236902	0.819821	0.927909	-6.20696	Ghir_D11G031730.1	2	0.235643	0.820649	0.930402
0.0508949	23.3258	0.235033	0.821213	0.928937	-6.20745	Ghir_A12G003420.1	3	0.235096	0.821056	0.930402
0.0448119	24.9979	0.233978	0.821999	0.929279	-6.20772	Ghir_A13G012660.1	3	0.233539	0.822217	0.931168
-0.0695885	19.3687	-0.245004	0.815047	0.927719	-6.09749	Ghir_A11G035520.1	2	-0.234211	0.822869	0.931357
-0.0658723	23.6225	-0.222279	0.830728	0.935846	-6.21065	Ghir_D05G023780.1	5	-0.229895	0.824935	0.933147
-0.0815762	19.4129	-0.265636	0.801794	0.927005	-6.00429	Ghir_A04G003930.1	2	-0.231418	0.826529	0.933674
0.043649	23.453	0.218461	0.833583	0.936898	-6.21157	Ghir_D11G008900.1	4	0.227261	0.826902	0.933674
-0.0722335	21.7584	-0.22802	0.826441	0.932656	-6.20923	Ghir_D10G012380.1	2	-0.226874	0.827191	0.933674
-0.0546989	20.7001	-0.230088	0.824898	0.931462	-6.20871	Ghir_A09G012090.1	2	-0.22667	0.827343	0.933674
-0.0749809	20.4168	-0.219603	0.832728	0.936898	-6.2113	Ghir_D12G018520.1	5	-0.225668	0.828092	0.933971
0.0767948	18.4086	0.224289	0.829226	0.934703	-6.21015	Ghir_A08G002850.1	2	0.223577	0.829654	0.935185
0.07857	19.6724	0.219768	0.832605	0.936898	-6.21126	Ghir_D12G003140.3	3	0.22091	0.831649	0.936884
0.0675915	18.96	0.227953	0.82765	0.933473	-6.10197	Ghir_A01G016630.2	2	0.218845	0.834268	0.939097
-0.117547	16.8921	-0.219844	0.833665	0.936898	-6.10398	Ghir_A07G014390.1	2	-0.218411	0.83459	0.939097
-0.041021	22.6231	-0.207297	0.841945	0.941314	-6.21418	Ghir_A09G015790.2	4	-0.215784	0.835486	0.939555
0.0483663	20.7885	0.217735	0.834125	0.936898	-6.21174	Ghir_A07G017300.1	2	0.213803	0.83697	0.939851
0.0497223	22.0329	0.217122	0.834584	0.936898	-6.21189	Ghir_A01G007740.3	2	0.213524	0.837179	0.939851
0.048036	21.1254	0.213294	0.83745	0.938691	-6.2128	Ghir_D08G011930.1	3	0.213476	0.837215	0.939851
0.0775595	19.2422	0.245295	0.816594	0.927719	-6.01016	Ghir_D07G004210.1	2	0.215279	0.838396	0.940273
0.0545255	18.6966	0.214244	0.836738	0.938691	-6.21257	Ghir_A01G001550.1	2	0.211669	0.838569	0.940273
-0.0548711	23.9865	-0.212419	0.838105	0.938691	-6.213	Ghir_A06G019530.1	2	-0.209987	0.83983	0.940851
0.170028	18.8915	0.210554	0.84057	0.940871	-6.10621	Ghir_A10G004370.1	2	0.211055	0.840063	0.940851
-0.0682685	23.6745	-0.200757	0.846854	0.943403	-6.21565	Ghir_A01G020740.1	6	-0.20834	0.841066	0.94128
-0.0797249	19.5051	-0.23716	0.822538	0.929342	-6.01238	Ghir_D12G012790.1	2	-0.211171	0.841425	0.94128
-0.0607538	21.1506	-0.207738	0.841614	0.941314	-6.21408	Ghir_A09G008740.1	2	-0.206232	0.842648	0.9421
0.0643489	18.8703	0.205289	0.843451	0.94245	-6.21464	Ghir_A09G021320.2	2	0.2042	0.844174	0.943258
-0.0968791	21.2663	-0.197663	0.849179	0.943403	-6.21633	Ghir_D12G020820.1	4	-0.200277	0.847121	0.944475
-0.109676	20.2046	-0.199432	0.847849	0.943403	-6.21594	Ghir_D12G001520.2	2	-0.200165	0.847206	0.944475
0.0431497	21.7731	0.202989	0.845178	0.943403	-6.21515	Ghir_D07G010820.1	2	0.198855	0.848191	0.944475
-0.0601437	19.1012	-0.197981	0.84894	0.943403	-6.21626	Ghir_A04G008260.2	3	-0.198791	0.848239	0.944475
0.0654159	20.1919	0.197621	0.84921	0.943403	-6.21634	Ghir_D05G035570.3	3	0.198553	0.848417	0.944475
0.192546	17.3936	0.201277	0.848915	0.943403	-6.0213	Ghir_D08G001000.1	2	0.200038	0.849648	0.944475
0.069408	19.0592	0.203623	0.845732	0.943403	-6.1078	Ghir_A05G007730.1	2	0.1978	0.849951	0.944475
-0.0560546	23.9337	-0.195789	0.850588	0.944388	-6.21673	Ghir_A06G009320.1	3	-0.196492	0.849968	0.944475
-0.156721	19.5808	-0.202474	0.848032	0.943403	-6.02102	Ghir_A01G003390.1	2	-0.199414	0.85011	0.944475
-0.0307346	24.5259	-0.162824	0.875464	0.953457	-6.22324	Ghir_D13G014050.15	8	-0.196217	0.850175	0.944475
-0.14505	18.3921	-0.195873	0.851515	0.944872	-6.10953	Ghir_A08G000990.2	3	-0.196631	0.850825	0.944651
-0.0907269	18.8009	-0.191514	0.853804	0.946866	-6.21764	Ghir_D10G004330.2	2	-0.191927	0.853405	0.945962
0.0516337	19.6789	0.190713	0.854407	0.946988	-6.21781	Ghir_A05G001140.1	3	0.191298	0.853879	0.945962
-0.104303	18.3561	-0.202281	0.848174	0.943403	-6.02107	Ghir_A05G024910.1	2	-0.193039	0.854829	0.945962
-0.0444666	24.8862	-0.161317	0.876606	0.953457	-6.22351	Ghir_A11G032730.2	14	-0.189445	0.855274	0.945962
-0.0625083	21.6307	-0.183662	0.85972	0.947572	-6.21926	Ghir_A05G000960.1	5	-0.188757	0.855792	0.945962
0.058311	21.8775	0.189797	0.855097	0.94711	-6.218	Ghir_D11G025410.1	2	0.188688	0.855844	0.945962
-0.0856461	20.9381	-0.187297	0.85698	0.94711	-6.21852	Ghir_D03G014750.2	3	-0.18848	0.856002	0.945962
-0.0690302	20.3284	-0.187721	0.85666	0.94711	-6.21843	Ghir_D02G010000.8	2	-0.187403	0.856814	0.945962
-0.0739464	19.7019	-0.187338	0.856949	0.94711	-6.21851	Ghir_A01G022440.1	2	-0.187259	0.856922	0.945962
-0.0985822	19.1703	-0.189894	0.855983	0.94711	-6.11081	Ghir_A10G007270.1	2	-0.188476	0.856925	0.945962
0.0595242	20.4927	0.184572	0.859034	0.947572	-6.21908	Ghir_A01G019900.1	2	0.183727	0.859586	0.947409
0.0532574	21.5179	0.182807	0.860364	0.947572	-6.21944	Ghir_D05G013330.1	3	0.183491	0.859764	0.947409
-0.109483	19.6789	-0.182394	0.860676	0.947572	-6.21952	Ghir_A11G027200.1	2	-0.183193	0.859989	0.947409
0.0550816	21.6325	0.182167	0.860847	0.947572	-6.21956	Ghir_D05G009480.1	3	0.182905	0.860206	0.947409
0.0467619	22.8879	0.184331	0.859215	0.947572	-6.21913	Ghir_A12G021460.10	2	0.182093	0.860819	0.947541
-0.0352943	20.6142	-0.185043	0.858678	0.947572	-6.21898	Ghir_D01G020290.1	2	-0.180067	0.862348	0.94857
0.0487466	24.2536	0.18136	0.861455	0.9477	-6.21973	Ghir_D07G006010.1	2	0.179548	0.86274	0.94857
0.0583279	20.3345	0.178748	0.863427	0.949325	-6.22024	Ghir_A12G000130.2	2	0.177981	0.863923	0.948611
-0.0482327	20.967	-0.177303	0.864517	0.949981	-6.22053	Ghir_A13G019340.1	3	-0.177855	0.864019	0.948611
0.0572677	19.15	0.215903	0.838134	0.938691	-6.01783	Ghir_A07G012040.1	2	0.180332	0.864257	0.948611
0.0329794	24.8439	0.174819	0.866393	0.951126	-6.22101	Ghir_D05G032990.1	3	0.174439	0.8666	0.95064
-0.0589276	19.5101	-0.173721	0.867223	0.951126	-6.22122	Ghir_D12G017380.1	2	-0.173134	0.867587	0.95118
-0.0746266	19.2745	-0.174467	0.867538	0.951126	-6.11394	Ghir_D07G002320.1	2	-0.171816	0.86942	0.952646
-0.105326	20.4624	-0.169233	0.870615	0.952966	-6.22207	Ghir_D05G006160.1	2	-0.170018	0.869944	0.952677
0.0686257	19.5763	0.169117	0.870703	0.952966	-6.22209	Ghir_D08G005310.2	2	0.169122	0.870621	0.952877
0.0400759	21.2907	0.169994	0.87004	0.952966	-6.22192	Ghir_A08G004250.1	2	0.167405	0.87192	0.953756
0.0531628	20.4424	0.167306	0.872073	0.95338	-6.22242	Ghir_D02G023300.1	2	0.166477	0.872623	0.953982
0.0535922	22.8084	0.163019	0.875317	0.953457	-6.2232	Ghir_D11G017550.1	3	0.16378	0.874665	0.954468
0.104592	20.855	0.162497	0.875712	0.953457	-6.2233	Ghir_A13G012160.1	3	0.163665	0.874752	0.954468
0.0852123	20.4541	0.162223	0.875919	0.953457	-6.22335	Ghir_D06G023500.1	3	0.163317	0.875016	0.954468
0.0405337	24.391	0.162844	0.875449	0.953457	-6.22324	Ghir_D12G024000.1	3	0.163195	0.875109	0.954468
-0.0454778	20.4204	-0.161546	0.876432	0.953457	-6.22347	Ghir_A04G013640.1	3	-0.162102	0.875937	0.954468
-0.0600074	22.0828	-0.162215	0.875926	0.953457	-6.22335	Ghir_D12G000720.1	2	-0.161958	0.876046	0.954468
-0.0409666	20.6394	-0.162331	0.875838	0.953457	-6.22333	Ghir_D04G004250.4	2	-0.160326	0.877282	0.955057
-0.0454866	20.5105	-0.169416	0.871329	0.953109	-6.11491	Ghir_A06G000450.1	2	-0.160967	0.877579	0.955057
-0.0364441	22.4331	-0.157742	0.879314	0.955066	-6.22414	Ghir_A10G016400.1	3	-0.157933	0.879097	0.956167
0.0742213	19.9227	0.157131	0.880567	0.955066	-6.11715	Ghir_A12G018210.1	3	0.156476	0.880962	0.95637
-0.170748	20.7772	-0.155579	0.881735	0.955066	-6.11742	Ghir_D13G011970.3	2	-0.156454	0.880978	0.95637
0.0406853	22.828	0.154902	0.881467	0.955066	-6.22463	Ghir_A12G004730.1	3	0.155329	0.881072	0.95637
0.0673301	21.234	0.154117	0.882062	0.955066	-6.22476	Ghir_D01G018510.2	3	0.155064	0.881273	0.95637
-0.0514171	20.4483	-0.153468	0.882555	0.955066	-6.22487	Ghir_D07G004360.1	2	-0.152905	0.882911	0.956719
-0.0400108	21.1364	-0.154664	0.881647	0.955066	-6.22467	Ghir_D02G004960.1	2	-0.152902	0.882913	0.956719
-0.0333818	24.8361	-0.144428	0.889416	0.957105	-6.22635	Ghir_D02G015800.1	5	-0.151973	0.883618	0.956719
-0.0543563	19.4067	-0.156492	0.881048	0.955066	-6.11726	Ghir_D01G012790.2	2	-0.152225	0.884166	0.956719
0.0529974	19.4117	0.151526	0.884028	0.955386	-6.2252	Ghir_A06G002230.1	2	0.151115	0.88427	0.956719
-0.0327154	24.2632	-0.135163	0.896459	0.961635	-6.22778	Ghir_A12G010660.4	8	-0.150707	0.88458	0.956719
-0.0389886	19.6303	-0.151113	0.884341	0.955386	-6.22527	Ghir_A06G006400.1	2	-0.149377	0.88559	0.957273
-0.0492288	18.8012	-0.177332	0.866647	0.951126	-6.02645	Ghir_A11G025120.2	2	-0.150211	0.886705	0.95765
0.0425605	19.8568	0.148374	0.88642	0.956557	-6.22572	Ghir_A10G002510.1	2	0.14721	0.887235	0.95765
0.0765465	19.3392	0.155116	0.883181	0.955206	-6.03066	Ghir_A08G016980.1	3	0.148804	0.887757	0.95765
0.0324497	21.2799	0.149148	0.885832	0.95646	-6.22559	Ghir_A08G014030.1	2	0.146295	0.887931	0.95765
0.042357	21.1871	0.146103	0.888144	0.956993	-6.22609	Ghir_A05G018750.1	2	0.145005	0.888911	0.95817
0.0362354	21.951	0.145876	0.888316	0.956993	-6.22612	Ghir_D06G013890.1	2	0.143981	0.889689	0.958472
0.0314573	19.6201	0.146105	0.888142	0.956993	-6.22609	Ghir_A12G020750.1	2	0.143231	0.89026	0.958549
0.0535016	22.9754	0.141831	0.891389	0.958692	-6.22676	Ghir_D08G002400.4	2	0.141658	0.891455	0.958923
-0.0916697	20.4192	-0.140768	0.892196	0.959024	-6.22693	Ghir_D05G026430.1	2	-0.141463	0.891604	0.958923
0.0474494	21.7595	0.133624	0.89763	0.961635	-6.22801	Ghir_A10G007150.4	7	0.139579	0.893036	0.959927
-0.0458386	18.7423	-0.138875	0.893635	0.959768	-6.22722	Ghir_A05G041300.1	2	-0.138318	0.893996	0.960172
0.0491433	18.6152	0.161106	0.878716	0.955066	-6.02958	Ghir_A13G024890.2	2	0.140108	0.894263	0.960172
0.0279895	22.8765	0.113628	0.912866	0.967254	-6.23074	Ghir_A06G000260.4	12	0.13572	0.895973	0.960555
0.0331712	19.8238	0.145438	0.889378	0.957105	-6.11913	Ghir_A05G008750.3	2	0.135238	0.896995	0.960555
-0.0854869	18.2434	-0.14078	0.893886	0.959768	-6.03308	Ghir_D12G004480.1	2	-0.136456	0.896998	0.960555
0.0838737	20.1711	0.133295	0.89788	0.961635	-6.22806	Ghir_A05G000040.1	3	0.134248	0.897093	0.960555
0.0310398	22.1213	0.13405	0.897305	0.961635	-6.22795	Ghir_D06G013740.3	3	0.134217	0.897117	0.960555
-0.0505427	21.6109	-0.124467	0.904602	0.964273	-6.22932	Ghir_D05G013870.1	10	-0.131327	0.899317	0.962375
0.0276953	21.4916	0.132971	0.898126	0.961635	-6.22811	Ghir_A01G011540.4	2	0.130113	0.900242	0.962829
0.0518203	20.8791	0.128346	0.901647	0.964118	-6.22877	Ghir_D10G000370.2	3	0.129092	0.90102	0.963125
-0.0777733	20.958	-0.127219	0.902506	0.964118	-6.22893	Ghir_D03G000330.1	2	-0.127793	0.90201	0.963186
-0.100279	20.029	-0.127673	0.902799	0.964118	-6.12184	Ghir_A06G006730.3	3	-0.128246	0.902285	0.963186
0.0492082	22.2471	0.126302	0.903204	0.964118	-6.22906	Ghir_D02G020950.1	3	0.127016	0.902602	0.963186
0.0249066	22.4613	0.126078	0.903374	0.964118	-6.22909	Ghir_A12G022850.1	3	0.125917	0.90344	0.963186
-0.0269085	22.7502	-0.125316	0.903955	0.964118	-6.2292	Ghir_A08G004070.2	3	-0.125333	0.903884	0.963186
-0.0395728	20.3439	-0.125402	0.903889	0.964118	-6.22919	Ghir_D01G000420.1	2	-0.124759	0.904322	0.963186
0.0298668	25.6415	0.120932	0.907296	0.966609	-6.22979	Ghir_A09G007510.1	4	0.124416	0.904584	0.963186
-0.0887352	19.6524	-0.11985	0.90812	0.966833	-6.22994	Ghir_D02G012030.2	2	-0.120527	0.907549	0.965809
0.0231378	25.6817	0.11405	0.912544	0.967254	-6.23069	Ghir_A03G018780.2	4	0.118529	0.909074	0.966415
0.0433982	19.6015	0.118678	0.909014	0.966833	-6.23009	Ghir_D05G004600.8	2	0.118464	0.909123	0.966415
0.0280494	20.6793	0.117231	0.910118	0.967254	-6.23028	Ghir_A12G011180.1	2	0.115523	0.911368	0.968265
-0.102852	18.8015	-0.114292	0.912931	0.967254	-6.12365	Ghir_D05G032240.5	4	-0.115304	0.912092	0.968487
0.0455319	23.0366	0.111065	0.914822	0.968191	-6.23106	Ghir_A07G000690.1	5	0.113454	0.912947	0.968487
-0.0324386	20.0058	-0.114201	0.912429	0.967254	-6.23067	Ghir_A10G021220.1	2	-0.11327	0.913087	0.968487
0.0554766	18.4366	0.120999	0.908702	0.966833	-6.03603	Ghir_A04G008280.2	2	0.113826	0.913983	0.968902
0.0249849	21.0784	0.112478	0.913744	0.967582	-6.23088	Ghir_D06G014240.1	2	0.110447	0.915244	0.969705
0.0558653	19.4979	0.116464	0.912104	0.967254	-6.03665	Ghir_D01G004140.2	3	0.111398	0.915808	0.969768
-0.0376722	19.2499	-0.10847	0.916803	0.96962	-6.23137	Ghir_D05G015780.5	3	-0.109015	0.916337	0.969795
-0.0510348	20.0882	-0.107487	0.917554	0.96962	-6.23149	Ghir_D06G000780.4	2	-0.107721	0.917326	0.969907
0.049008	22.3954	0.107315	0.917685	0.96962	-6.23151	Ghir_A08G002360.1	2	0.107499	0.917496	0.969907
0.0494772	18.6924	0.116583	0.912015	0.967254	-6.03663	Ghir_A12G006980.1	2	0.108454	0.918022	0.969907
0.05206	20.2998	0.104863	0.919558	0.970899	-6.2318	Ghir_A04G013500.1	4	0.106236	0.918461	0.969907
0.0305783	21.8111	0.103748	0.92041	0.970899	-6.23193	Ghir_A04G007560.1	2	0.10302	0.920919	0.971969
0.0241586	21.0639	0.103904	0.92029	0.970899	-6.23191	Ghir_A02G010090.2	2	0.102257	0.921503	0.972052
-0.0534698	20.0862	-0.0989058	0.92411	0.972668	-6.23247	Ghir_A08G004880.1	3	-0.09958	0.92355	0.973258
0.0374937	21.767	0.0990206	0.924023	0.972668	-6.23246	Ghir_A05G010560.1	2	0.0989069	0.924065	0.973258
-0.0212597	21.5368	-0.100878	0.922603	0.972146	-6.23225	Ghir_A02G017680.1	2	-0.0987759	0.924165	0.973258
-0.0192679	22.5098	-0.0900573	0.930878	0.974331	-6.23339	Ghir_A12G029230.2	5	-0.0954788	0.926687	0.974732
0.0174578	24.741	0.0883348	0.932196	0.974331	-6.23356	Ghir_D04G012210.1	5	0.0945186	0.927422	0.974732
0.0436082	19.7929	0.0956104	0.927107	0.974222	-6.12584	Ghir_D07G022410.1	2	0.0944327	0.927943	0.974732
-0.0228073	21.6273	-0.0951101	0.927013	0.974222	-6.23288	Ghir_D11G009840.2	2	-0.0937335	0.928023	0.974732
0.031584	18.6888	0.0972873	0.925833	0.973948	-6.12566	Ghir_D11G018950.1	2	0.0941491	0.928159	0.974732
-0.0217463	21.9631	-0.0923791	0.929101	0.974331	-6.23316	Ghir_A06G016500.1	2	-0.0909662	0.930141	0.974732
-0.0204571	18.6908	-0.0908853	0.930244	0.974331	-6.23331	Ghir_D10G024600.1	2	-0.0893035	0.931414	0.974732
0.0229153	21.5284	0.0895625	0.931256	0.974331	-6.23344	Ghir_A02G011830.1	2	0.0885046	0.932026	0.974732
0.0159845	22.6493	0.0844978	0.935133	0.974331	-6.23393	Ghir_D11G001460.1	4	0.0882332	0.932233	0.974732
0.0209839	20.9159	0.0895833	0.93124	0.974331	-6.23344	Ghir_A12G001350.1	2	0.088193	0.932264	0.974732
0.0311037	18.7997	0.102511	0.922587	0.972146	-6.0384	Ghir_A06G006960.2	2	0.0890259	0.932656	0.974732
-0.0303579	23.1714	-0.086588	0.933533	0.974331	-6.23373	Ghir_A01G022130.2	3	-0.087028	0.933156	0.974732
-0.0486592	19.7124	-0.0870357	0.933624	0.974331	-6.12672	Ghir_D03G008880.2	3	-0.0870083	0.933591	0.974732
-0.054676	19.6228	-0.0856048	0.934285	0.974331	-6.23382	Ghir_D10G014520.2	2	-0.0860165	0.933931	0.974732
-0.0162427	21.7279	-0.0824618	0.936692	0.974331	-6.23412	Ghir_D09G025440.1	4	-0.0858642	0.934048	0.974732
-0.0168176	21.4952	-0.0880134	0.932442	0.974331	-6.23359	Ghir_D02G010180.1	2	-0.0856567	0.934207	0.974732
-0.0418344	18.3593	-0.0866738	0.933899	0.974331	-6.12675	Ghir_A02G015020.1	2	-0.0858027	0.934508	0.974732
0.0305713	19.2619	0.084215	0.935349	0.974331	-6.23395	Ghir_A08G024670.1	2	0.0840509	0.935437	0.974732
0.0224333	20.9073	0.0810961	0.937738	0.974331	-6.23424	Ghir_D05G003090.1	4	0.0830831	0.936178	0.974732
0.0224628	19.9113	0.0826835	0.936522	0.974331	-6.2341	Ghir_A03G005330.1	2	0.0818879	0.937094	0.974732
0.0185961	19.7201	0.0826371	0.936557	0.974331	-6.2341	Ghir_D13G000850.1	2	0.0811979	0.937623	0.974732
0.0250062	20.5484	0.0799213	0.938637	0.974331	-6.23434	Ghir_D08G024810.1	3	0.0802663	0.938336	0.974732
0.0381236	20.9093	0.0799322	0.938629	0.974331	-6.23434	Ghir_D07G000510.1	2	0.0801109	0.938456	0.974732
0.0227693	22.9462	0.0782525	0.939916	0.974331	-6.23449	Ghir_A12G002220.1	4	0.0800435	0.938507	0.974732
-0.0156147	22.2841	-0.0800669	0.938526	0.974331	-6.23433	Ghir_A10G005310.1	3	-0.0799449	0.938583	0.974732
-0.0311288	22.6072	-0.0781123	0.940023	0.974331	-6.2345	Ghir_A12G016260.1	2	-0.0780919	0.940003	0.974732
0.0370635	18.5878	0.0788043	0.939885	0.974331	-6.12748	Ghir_A07G003950.2	2	0.0779329	0.9405	0.974732
0.0288127	20.3837	0.0764593	0.941289	0.974331	-6.23464	Ghir_D03G016140.1	2	0.0763648	0.941327	0.974732
-0.0266514	19.489	-0.0785894	0.940049	0.974331	-6.1275	Ghir_A05G016180.1	2	-0.076313	0.941734	0.974732
0.0210275	20.2317	0.0756573	0.941904	0.974331	-6.23471	Ghir_A07G004320.2	2	0.0749875	0.942383	0.974732
-0.0322009	18.2749	-0.0827662	0.937452	0.974331	-6.04049	Ghir_A05G027320.2	2	-0.0758927	0.942565	0.974732
-0.034698	20.8359	-0.0742568	0.942977	0.974896	-6.23483	Ghir_A05G016640.1	3	-0.0747313	0.942579	0.974732
-0.0181285	21.2592	-0.0757858	0.941805	0.974331	-6.2347	Ghir_D03G009020.1	2	-0.0746807	0.942618	0.974732
-0.0245301	18.2283	-0.0775832	0.940815	0.974331	-6.12759	Ghir_A01G019780.1	2	-0.0749161	0.942798	0.974732
-0.0395939	20.0403	-0.0722981	0.944478	0.974896	-6.23499	Ghir_A02G004710.1	3	-0.0727933	0.944065	0.975498
-0.0173923	19.5042	-0.073142	0.943831	0.974896	-6.23492	Ghir_D10G024610.1	2	-0.0720563	0.94463	0.975498
0.0300516	19.9794	0.0713216	0.945226	0.975145	-6.23506	Ghir_A06G000520.1	2	0.071365	0.945161	0.975498
-0.0275209	19.5568	-0.0728729	0.9444	0.974896	-6.12798	Ghir_A09G025360.4	2	-0.0712799	0.945569	0.975498
0.0131941	19.6277	0.0706205	0.945764	0.975176	-6.23512	Ghir_D11G021120.1	2	0.0686223	0.947264	0.976724
0.0174649	23.3741	0.0655492	0.949652	0.977472	-6.2355	Ghir_A08G015330.3	3	0.0657394	0.949476	0.977771
0.0155955	20.934	0.0652753	0.949862	0.977472	-6.23552	Ghir_A07G008180.1	3	0.0653831	0.94975	0.977771
-0.0361943	18.4017	-0.065064	0.950024	0.977472	-6.23553	Ghir_A04G015220.1	2	-0.0653096	0.949806	0.977771
-0.0423499	19.352	-0.062934	0.951657	0.97863	-6.23569	Ghir_A05G003350.2	2	-0.063257	0.951381	0.978869
0.0143333	25.6615	0.0615746	0.9527	0.979178	-6.23578	Ghir_A09G012440.3	3	0.0616553	0.95261	0.979609
0.0159079	23.3535	0.0567055	0.956436	0.981968	-6.2361	Ghir_A13G003150.1	7	0.0605924	0.953426	0.979924
-0.0239345	18.8133	-0.0673649	0.949067	0.977472	-6.04181	Ghir_A11G006810.1	2	-0.0607029	0.954042	0.980033
0.0107664	27.5374	0.0477908	0.963278	0.985835	-6.23661	Ghir_D11G010640.1	11	0.058209	0.955256	0.980546
0.0158927	19.8521	0.0583691	0.955159	0.981181	-6.23599	Ghir_A12G020350.1	2	0.057812	0.95556	0.980546
-0.0378606	20.4434	-0.052888	0.959365	0.98445	-6.23633	Ghir_D09G023090.1	3	-0.0532773	0.959042	0.983594
0.0334364	18.0808	0.0503759	0.961293	0.98497	-6.23647	Ghir_D06G000470.1	3	0.0507408	0.96099	0.984861
-0.0203404	19.3632	-0.0502261	0.961408	0.98497	-6.23648	Ghir_D04G020740.2	2	-0.0502261	0.961386	0.984861
0.0161143	21.1604	0.051188	0.960925	0.98497	-6.12949	Ghir_A11G017710.1	2	0.0494099	0.96225	0.984861
-0.0148928	23.9694	-0.049312	0.96211	0.985164	-6.23653	Ghir_D10G022210.1	2	-0.0490006	0.962327	0.984861
-0.0120306	20.0197	-0.0460246	0.964634	0.9864	-6.2367	Ghir_D02G000700.2	2	-0.0455183	0.965002	0.98701
0.0339833	19.2021	0.0464602	0.964856	0.9864	-6.04318	Ghir_A06G018430.1	2	0.0456163	0.965453	0.98701
0.0583013	21.7407	0.0437481	0.966599	0.986609	-6.12989	Ghir_A08G025310.2	3	0.0440871	0.966313	0.987086
0.0115859	21.9239	0.043969	0.966212	0.986609	-6.23681	Ghir_D02G021200.2	2	0.0434983	0.966554	0.987086
-0.0128893	17.9577	-0.04486	0.965751	0.986609	-6.12983	Ghir_D08G013130.1	2	-0.0429344	0.967194	0.987215
-0.00965981	22.8286	-0.0419322	0.967776	0.987286	-6.2369	Ghir_A05G035440.1	3	-0.0419813	0.96772	0.987228
-0.0196075	21.0861	-0.035221	0.972931	0.990879	-6.23719	Ghir_A01G015930.1	2	-0.0353542	0.972813	0.990444
0.0145674	18.951	0.0362359	0.972332	0.990879	-6.13022	Ghir_A03G003720.1	2	0.0355718	0.972816	0.990444
-0.0103754	18.6268	-0.0345339	0.973459	0.990879	-6.23722	Ghir_D08G001910.1	4	-0.035292	0.97286	0.990444
-0.00978625	18.8878	-0.034451	0.973523	0.990879	-6.23722	Ghir_A02G008900.1	3	-0.0345723	0.973414	0.990444
0.0065045	24.8998	0.0330538	0.974596	0.991088	-6.23727	Ghir_A09G019760.1	4	0.0344198	0.973531	0.990444
0.0112555	20.8383	0.0339927	0.973875	0.990879	-6.23724	Ghir_A13G024300.1	2	0.0338588	0.973962	0.990444
0.00870341	20.701	0.0305817	0.976495	0.992495	-6.23736	Ghir_A03G000710.1	2	0.0303344	0.976671	0.992674
-0.0111104	24.0326	-0.0288601	0.977818	0.993314	-6.23742	Ghir_A05G012710.1	4	-0.0293352	0.97744	0.99293
-0.00649589	21.4338	-0.0259411	0.980061	0.994289	-6.2375	Ghir_A01G003340.1	5	-0.0271172	0.979145	0.994137
0.00967068	28.2118	0.024623	0.981074	0.994289	-6.23754	Ghir_A01G016180.1	5	0.0251829	0.980632	0.994403
-0.00530838	19.5876	-0.0249262	0.980841	0.994289	-6.23753	Ghir_A01G007450.1	2	-0.0244211	0.981218	0.994403
0.0070067	21.0134	0.0256269	0.98043	0.994289	-6.13059	Ghir_A11G029180.2	2	0.0243985	0.981352	0.994403
0.00690883	20.4377	0.0240222	0.981535	0.994289	-6.23756	Ghir_D12G001330.1	2	0.0238358	0.981668	0.994403
0.00699338	22.9059	0.0235746	0.981879	0.994289	-6.23757	Ghir_A09G012340.1	2	0.0234136	0.981993	0.994403
-0.00695545	22.6137	-0.0221088	0.983006	0.994705	-6.23761	Ghir_D11G000330.1	4	-0.0225667	0.982644	0.994539
-0.00415422	21.6106	-0.0216928	0.983326	0.994705	-6.23762	Ghir_A05G027510.2	3	-0.0216522	0.983347	0.994638
-0.00857636	18.9404	-0.0209703	0.983881	0.994744	-6.23763	Ghir_D09G006610.2	3	-0.0210935	0.983777	0.994638
0.0421265	25.35	0.0198949	0.984707	0.995056	-6.23766	Ghir_D07G017740.2	6	0.0200703	0.984563	0.994911
0.00502066	21.9188	0.0177011	0.986393	0.995621	-6.2377	Ghir_D04G013560.1	2	0.0175561	0.986497	0.995575
-0.00704445	20.1245	-0.0169144	0.986998	0.995621	-6.23772	Ghir_D01G009580.1	3	-0.0170151	0.986913	0.995575
-0.00466011	21.7675	-0.0169194	0.986994	0.995621	-6.23772	Ghir_D11G020790.1	2	-0.0167645	0.987106	0.995575
0.00849337	19.0177	0.016473	0.987337	0.995621	-6.23773	Ghir_D13G022740.1	2	0.0165236	0.987291	0.995575
0.00670553	20.897	0.0152568	0.988272	0.995697	-6.23775	Ghir_A13G013330.2	2	0.0152752	0.988251	0.995666
0.0110789	18.1742	0.0151252	0.988448	0.995697	-6.13083	Ghir_A01G013960.1	2	0.0151383	0.988429	0.995666
-0.00519097	21.9994	-0.0143103	0.989	0.995731	-6.23776	Ghir_A12G004500.5	3	-0.0143859	0.988935	0.995666
0.00279273	23.9059	0.0120224	0.990758	0.996458	-6.2378	Ghir_A05G033820.1	2	0.0118312	0.9909	0.996668
-0.00434297	19.4817	-0.0113081	0.991307	0.996466	-6.23781	Ghir_A06G016920.1	2	-0.011298	0.99131	0.996668
0.00227892	21.259	0.0106645	0.991802	0.996466	-6.23781	Ghir_D12G003340.1	4	0.011049	0.991501	0.996668
-0.00350119	20.0709	-0.0123977	0.990618	0.996458	-6.04432	Ghir_D06G017390.1	2	-0.0105549	0.992003	0.996668
0.00212616	21.1194	0.00851544	0.993454	0.997093	-6.23784	Ghir_D10G021340.2	2	0.00840664	0.993534	0.99709
0.00281605	18.5302	0.00798482	0.993902	0.997093	-6.13092	Ghir_A03G001080.1	2	0.00777547	0.994057	0.99709
-0.00252738	18.9999	-0.00768307	0.994094	0.997093	-6.23784	Ghir_A03G021310.2	2	-0.00765161	0.994115	0.99709
-0.00287673	19.4492	-0.00715407	0.994501	0.997093	-6.23785	Ghir_A09G004870.1	2	-0.00715325	0.994498	0.99709
0.00121729	20.5109	0.00469688	0.996389	0.998083	-6.23786	Ghir_D03G015320.1	2	0.00464371	0.996428	0.998102
-0.00127451	18.7268	-0.00438856	0.996626	0.998083	-6.23787	Ghir_D03G005250.1	3	-0.00440487	0.996612	0.998102
0.00112876	21.4332	0.00384465	0.997045	0.998083	-6.23787	Ghir_D12G009180.2	2	0.00381722	0.997064	0.998102
-0.000815536	22.7665	-0.00298596	0.997705	0.998224	-6.23787	Ghir_D02G009760.1	5	-0.00310278	0.997613	0.998132
0.000605886	20.7493	0.00204239	0.99843	0.99843	-6.23787	Ghir_A13G020600.1	2	0.00202845	0.99844	0.99844
