# Supplementary material for: GhMPK9‐GhRAF39_1‐GhWRKY40a Regulates the GhERF1b‐ and GhABF2‐Mediated Pathways to Increase Cotton Disease Resistance
Source: Adv Sci (Weinh). 2024 Jun 6;11(29):2404400. doi: 10.1002/advs.202404400 (PMC11304259; doi:10.1002/advs.202404400)
Supplement: Supplementary file 7 — Supplemental Data 6 [file ADVS-11-2404400-s008.xlsx]

## Sheet: K9-0h-vs-T2-CK
Data S6. Differential expression analysis between TRV:00, TRV:GhMPK9 and TRV:GhWRKY40a plants under normal and V991 conditions (TRV:00 vs TRV:GhMPK9 at 0hpi)
Gh_id	Gb_id	T2-0h-1	T2-0h-2	T2-0h-3	K9-0h-1	K9-0h-3	K9-0h-4	T2-0h-1_CPM	T2-0h-2_CPM	T2-0h-3_CPM	K9-0h-1_CPM	K9-0h-3_CPM	K9-0h-4_CPM	T2-0h_mean	K9-0h_mean	log2(fc)	PValue	FDR
Ghir_D01G008320	Gbar_D01G008290	0	0	0	33	24	13	0	0	0	2.91	2.65	1.36	0.001	2.30667	11.1716	1.43175e-12	1.08875e-09
Ghir_D11G020150	Gbar_D11G020380	0	0	0	14	19	20	0	0	0	1.24	2.1	2.1	0.001	1.81333	10.8244	2.35557e-11	1.32171e-08
Ghir_D09G006590	Gbar_D09G006760	0	0	0	23	19	8	0	0	0	2.03	2.1	0.84	0.001	1.65667	10.6941	1.22377e-09	4.23504e-07
Ghir_D07G001010	Gbar_D07G001020	0	0	0	13	8	12	0	0	0	1.15	0.88	1.26	0.001	1.09667	10.0989	2.65668e-08	6.34453e-06
Ghir_D07G008520	Gbar_D07G008620	0	0	0	7	11	10	0	0	0	0.62	1.22	1.05	0.001	0.963333	9.91189	3.51498e-07	5.55031e-05
Ghir_A05G027130	Gbar_A05G026140	0	0	0	13	3	12	0	0	0	1.15	0.33	1.26	0.001	0.913333	9.835	3.3384e-06	0.000385102
Ghir_D05G038170	Gbar_D05G038570	0	0	0	6	3	14	0	0	0	0.53	0.33	1.47	0.001	0.776667	9.60115	2.89067e-05	0.00223905
Ghir_D09G013770	Gbar_D09G014210	0	0	0	11	6	5	0	0	0	0.97	0.66	0.52	0.001	0.716667	9.48516	5.98687e-06	0.000633698
Ghir_D11G027620	Gbar_D11G027840	0	0	0	4	4	11	0	0	0	0.35	0.44	1.15	0.001	0.646667	9.33688	7.05698e-05	0.00434145
Ghir_D13G023130	Gbar_D13G023170	0	0	0	11	2	7	0	0	0	0.97	0.22	0.73	0.001	0.64	9.32193	6.7472e-05	0.00422471
Ghir_D13G025450	Gbar_D13G025500	0	0	0	9	4	6	0	0	0	0.79	0.44	0.63	0.001	0.62	9.27612	3.30186e-05	0.0024977
Ghir_A10G019490	Gbar_A10G020480	0	0	0	7	5	5	0	0	0	0.62	0.55	0.52	0.001	0.563333	9.13785	4.34905e-05	0.00306892
Ghir_D05G027120	Gbar_A05G026130	0	0	0	7	1	9	0	0	0	0.62	0.11	0.94	0.001	0.556667	9.12067	0.000382333	0.0154519
Ghir_D08G005880	Gbar_D08G006010	0	0	0	3	7	6	0	0	0	0.26	0.77	0.63	0.001	0.553333	9.11201	0.00015542	0.00799721
Ghir_A12G000760	Gbar_A12G000670	0	0	0	5	3	8	0	0	0	0.44	0.33	0.84	0.001	0.536667	9.06788	0.000128314	0.0069519
Ghir_D12G007740	Gbar_D12G009180	0	0	0	12	2	3	0	0	0	1.06	0.22	0.31	0.001	0.53	9.04985	0.000464507	0.0178251
Ghir_A12G010950	Gbar_A12G011010	0	0	0	6	4	5	0	0	0	0.53	0.44	0.52	0.001	0.496667	8.95613	0.000126371	0.00687699
Ghir_A13G000180	Gbar_A13G000430	0	0	0	7	5	3	0	0	0	0.62	0.55	0.31	0.001	0.493333	8.94642	0.000169332	0.00850973
Ghir_A10G019500	Gbar_A10G020490	0	0	0	2	7	5	0	0	0	0.18	0.77	0.52	0.001	0.49	8.93664	0.00056739	0.0205717
Ghir_A08G005740	Gbar_A08G005770	0	0	0	6	5	3	0	0	0	0.53	0.55	0.31	0.001	0.463333	8.85591	0.000264969	0.0118608
Ghir_D03G015680	Gbar_D03G015140	0	0	0	7	5	2	0	0	0	0.62	0.55	0.21	0.001	0.46	8.84549	0.000618434	0.0218333
Ghir_A01G022640	Gbar_A01G009740	0	0	0	2	7	3	0	0	0	0.18	0.77	0.31	0.001	0.42	8.71425	0.00160546	0.0432711
Ghir_D03G002110	Gbar_D03G002080	0	2	0	49	29	100	0	0.15	0	4.33	3.21	10.48	0.05	6.00667	6.90849	2.66651e-17	5.50378e-14
Ghir_A09G002660	Gbar_A09G002830	0	0	1	71	20	12	0	0	0.09	6.27	2.21	1.26	0.03	3.24667	6.75785	3.49377e-10	1.40571e-07
Ghir_A02G017470	Gbar_A02G017110	0	2	0	28	29	78	0	0.15	0	2.47	3.21	8.18	0.05	4.62	6.52982	1.91469e-14	2.25828e-11
Ghir_A05G019680	Gbar_A05G019020	0	1	0	41	7	18	0	0.08	0	3.62	0.77	1.89	0.0266667	2.09333	6.29462	1.42084e-08	3.68282e-06
Ghir_A09G014780	Gbar_A09G014870	0	1	0	3	3	42	0	0.08	0	0.26	0.33	4.4	0.0266667	1.66333	5.9629	0.000145353	0.00758158
Ghir_D09G021330	Gbar_D09G021930	0	5	0	98	94	38	0	0.39	0	8.66	10.39	3.98	0.13	7.67667	5.8839	1.76472e-18	4.24952e-15
Ghir_D01G017090	Gbar_D01G017200	0	4	2	194	56	37	0	0.31	0.18	17.13	6.19	3.88	0.163333	9.06667	5.79468	1.98309e-15	2.93868e-12
Ghir_A12G003480	Gbar_A12G003370	0	1	0	20	17	6	0	0.08	0	1.77	1.88	0.63	0.0266667	1.42667	5.74147	2.08288e-07	3.58262e-05
Ghir_A11G000770	Gbar_A11G000360	0	1	0	17	10	15	0	0.08	0	1.5	1.11	1.57	0.0266667	1.39333	5.70736	9.59381e-09	2.62775e-06
Ghir_A11G003500	Gbar_A11G003030	1	2	0	44	31	47	0.09	0.15	0	3.89	3.43	4.93	0.08	4.08333	5.6736	1.42261e-18	3.57464e-15
Ghir_A03G001120	Gbar_A03G001090	0	1	0	22	15	3	0	0.08	0	1.94	1.66	0.31	0.0266667	1.30333	5.61102	6.38627e-06	0.00066984
Ghir_D04G014660	Gbar_D04G014790	0	1	0	8	2	28	0	0.08	0	0.71	0.22	2.94	0.0266667	1.29	5.59619	8.12917e-05	0.00486849
Ghir_A07G006570	Gbar_A07G006420	0	1	1	30	22	30	0	0.08	0.09	2.65	2.43	3.14	0.0566667	2.74	5.59553	4.94943e-14	4.85497e-11
Ghir_D06G021210	Gbar_D06G020950	1	14	1	217	142	229	0.09	1.08	0.09	19.17	15.7	24.01	0.42	19.6267	5.54628	1.19977e-38	6.93381e-34
Ghir_D11G012070	Gbar_D11G012380	0	2	0	48	21	4	0	0.15	0	4.24	2.32	0.42	0.05	2.32667	5.54019	1.10639e-06	0.000151858
Ghir_A05G038200	Gbar_A05G037410	0	1	0	15	3	19	0	0.08	0	1.32	0.33	1.99	0.0266667	1.21333	5.50779	5.74021e-06	0.000615481
Ghir_D12G018830	Gbar_D12G018880	0	1	0	16	8	11	0	0.08	0	1.41	0.88	1.15	0.0266667	1.14667	5.42626	2.0463e-07	3.54078e-05
Ghir_D03G011190	Gbar_D03G010610	0	1	0	21	8	6	0	0.08	0	1.85	0.88	0.63	0.0266667	1.12	5.39232	2.7685e-06	0.000332109
Ghir_D11G019920	Gbar_D11G020190	1	2	0	35	34	27	0.09	0.15	0	3.09	3.76	2.83	0.08	3.22667	5.3339	1.70023e-15	2.58583e-12
Ghir_D03G004560	Gbar_D03G004440	0	3	0	34	31	27	0	0.23	0	3	3.43	2.83	0.0766667	3.08667	5.33131	7.27061e-15	9.54978e-12
Ghir_D13G011640	Gbar_A13G011720	0	3	0	39	10	42	0	0.23	0	3.44	1.11	4.4	0.0766667	2.98333	5.28218	3.50253e-10	1.40571e-07
Ghir_D12G020210	Gbar_D12G020260	0	0	1	5	3	26	0	0	0.09	0.44	0.33	2.73	0.03	1.16667	5.28129	0.000132641	0.00711767
Ghir_D11G025000	Gbar_D11G025180	0	1	0	15	12	4	0	0.08	0	1.32	1.33	0.42	0.0266667	1.02333	5.26209	9.32208e-06	0.000903945
Ghir_A08G009660	Gbar_A08G009810	0	1	0	11	5	13	0	0.08	0	0.97	0.55	1.36	0.0266667	0.96	5.16993	4.86969e-06	0.000529011
Ghir_D11G002610	Gbar_A11G002160	1	5	2	85	80	70	0.09	0.39	0.18	7.51	8.85	7.34	0.22	7.9	5.16628	2.77364e-26	2.28996e-22
Ghir_A12G028040	Gbar_A12G027960	0	1	0	18	1	10	0	0.08	0	1.59	0.11	1.05	0.0266667	0.916667	5.10329	0.000210358	0.00993954
Ghir_D05G019690	Gbar_D05G019710	1	1	0	46	5	11	0.09	0.08	0	4.06	0.55	1.15	0.0566667	1.92	5.08246	3.1513e-06	0.000367925
Ghir_A12G007180	Gbar_A12G007150	0	2	0	10	17	22	0	0.15	0	0.88	1.88	2.31	0.05	1.69	5.07895	8.72515e-08	1.65586e-05
Ghir_D08G009020	Gbar_D08G009310	1	21	2	227	172	231	0.09	1.62	0.18	20.05	19.02	24.22	0.63	21.0967	5.06552	1.9656e-29	2.83995e-25
Ghir_A01G015620	Gbar_A01G016020	0	1	1	28	18	9	0	0.08	0.09	2.47	1.99	0.94	0.0566667	1.8	4.98935	2.39184e-08	5.88219e-06
Ghir_A13G016040	Gbar_A13G016720	0	2	1	39	9	30	0	0.15	0.09	3.44	1	3.14	0.08	2.52667	4.98109	9.12461e-10	3.3166e-07
Ghir_A09G025330	Gbar_A09G025540	0	2	0	47	3	2	0	0.15	0	4.15	0.33	0.21	0.05	1.56333	4.96655	0.000645246	0.0225186
Ghir_D09G024480	Gbar_D09G025230	0	5	0	90	23	16	0	0.39	0	7.95	2.54	1.68	0.13	4.05667	4.96371	1.33622e-08	3.52621e-06
Ghir_A11G035860	Gbar_A11G012040	0	1	2	29	19	31	0	0.08	0.18	2.56	2.1	3.25	0.0866667	2.63667	4.92709	2.93346e-12	2.06748e-09
Ghir_A01G012570	Gbar_A01G012930	0	1	0	10	13	1	0	0.08	0	0.88	1.44	0.1	0.0266667	0.806667	4.91886	0.000616257	0.0217964
Ghir_D05G032730	Gbar_A05G031710	0	2	0	29	7	11	0	0.15	0	2.56	0.77	1.15	0.05	1.49333	4.90046	1.60375e-06	0.000210171
Ghir_A06G020110	Gbar_A06G020130	4	35	3	350	271	355	0.36	2.7	0.28	30.91	29.97	37.21	1.11333	32.6967	4.87619	7.79743e-23	4.50637e-19
Ghir_D07G013430	Gbar_D07G013530	2	11	3	199	117	72	0.18	0.85	0.28	17.58	12.94	7.55	0.436667	12.69	4.86102	2.85786e-22	1.37637e-18
Ghir_A04G010440	Gbar_A04G010200	0	1	1	13	3	33	0	0.08	0.09	1.15	0.33	3.46	0.0566667	1.64667	4.8609	2.0028e-05	0.00168238
Ghir_A07G013220	Gbar_A07G013140	1	15	4	307	126	51	0.09	1.16	0.37	27.12	13.93	5.35	0.54	15.4667	4.84006	4.29039e-13	3.59355e-10
Ghir_D13G016760	Gbar_D13G016730	0	1	0	11	6	6	0	0.08	0	0.97	0.66	0.63	0.0266667	0.753333	4.82018	2.89407e-05	0.00223905
Ghir_A09G013440	Gbar_A09G013490	0	0	1	9	7	9	0	0	0.09	0.79	0.77	0.94	0.03	0.833333	4.79586	8.84542e-06	0.000869394
Ghir_D01G005170	Gbar_D01G005120	0	10	0	76	42	89	0	0.77	0	6.71	4.64	9.33	0.256667	6.89333	4.74723	1.27738e-14	1.60486e-11
Ghir_D01G009600	Gbar_D01G009650	0	7	0	50	42	51	0	0.54	0	4.42	4.64	5.35	0.18	4.80333	4.73797	9.57087e-16	1.58037e-12
Ghir_A10G010330	Gbar_A10G011180	0	1	0	7	6	8	0	0.08	0	0.62	0.66	0.84	0.0266667	0.706667	4.72792	5.57711e-05	0.00371334
Ghir_D09G022530	Gbar_D09G023130	1	8	2	100	63	74	0.09	0.62	0.18	8.83	6.97	7.76	0.296667	7.85333	4.72639	1.15598e-23	7.42308e-20
Ghir_D02G006580	Gbar_D02G006910	1	0	0	7	11	5	0.09	0	0	0.62	1.22	0.52	0.03	0.786667	4.71272	6.72356e-05	0.00421448
Ghir_D05G022920	Gbar_D05G022960	0	10	0	77	28	95	0	0.77	0	6.8	3.1	9.96	0.256667	6.62	4.68886	4.99424e-11	2.55427e-08
Ghir_D06G002140	Gbar_D06G002330	0	0	1	9	11	3	0	0	0.09	0.79	1.22	0.31	0.03	0.773333	4.68806	0.000133603	0.00714642
Ghir_D06G021450	Gbar_D06G021120	0	2	0	12	5	21	0	0.15	0	1.06	0.55	2.2	0.05	1.27	4.66676	1.14914e-05	0.00106601
Ghir_A01G013000	Gbar_A01G013350	1	1	0	11	20	10	0.09	0.08	0	0.97	2.21	1.05	0.0566667	1.41	4.63705	7.35482e-07	0.000108157
Ghir_D05G008310	Gbar_D05G008260	0	1	0	10	8	2	0	0.08	0	0.88	0.88	0.21	0.0266667	0.656667	4.62205	0.000423429	0.0166812
Ghir_A05G025950	Gbar_A05G024970	0	6	0	25	33	52	0	0.46	0	2.21	3.65	5.45	0.153333	3.77	4.61982	1.14782e-10	5.26475e-08
Ghir_A05G023030	Gbar_A05G022300	0	10	0	67	37	83	0	0.77	0	5.92	4.09	8.7	0.256667	6.23667	4.60281	7.0788e-13	5.76205e-10
Ghir_Scaffold1588G000010	Gbar_D03G011860	0	2	0	30	5	4	0	0.15	0	2.65	0.55	0.42	0.05	1.20667	4.59296	0.000222085	0.0103843
Ghir_D12G010180	Gbar_D12G010100	0	13	4	107	51	163	0	1	0.37	9.45	5.64	17.09	0.456667	10.7267	4.55392	1.44875e-14	1.74432e-11
Ghir_A04G003310	Gbar_A04G003020	1	2	2	46	15	39	0.09	0.15	0.18	4.06	1.66	4.09	0.14	3.27	4.54579	1.18447e-11	6.98513e-09
Ghir_A11G020060	Gbar_A11G019490	0	4	1	47	22	26	0	0.31	0.09	4.15	2.43	2.73	0.133333	3.10333	4.54071	4.97096e-12	3.37984e-09
Ghir_A02G011830	Gbar_A02G019120	0	8	4	104	69	59	0	0.62	0.37	9.19	7.63	6.18	0.33	7.66667	4.53806	1.8235e-20	7.0257e-17
Ghir_A13G022870	Gbar_D13G023580	0	16	1	187	58	72	0	1.23	0.09	16.52	6.41	7.55	0.44	10.16	4.52925	6.9107e-11	3.41359e-08
Ghir_D03G011970	Gbar_D03G011370	0	3	0	17	11	24	0	0.23	0	1.5	1.22	2.52	0.0766667	1.74667	4.50986	1.775e-08	4.53905e-06
Ghir_D04G008540	Gbar_D04G008550	0	2	0	13	6	15	0	0.15	0	1.15	0.66	1.57	0.05	1.12667	4.49399	5.20205e-06	0.000560899
Ghir_D02G020420	Gbar_D02G021030	0	1	0	6	2	10	0	0.08	0	0.53	0.22	1.05	0.0266667	0.6	4.49185	0.0011282	0.0339595
Ghir_A01G022860	Gbar_A01G004970	0	10	3	75	56	102	0	0.77	0.28	6.62	6.19	10.69	0.35	7.83333	4.4842	8.60687e-18	1.91314e-14
Ghir_A08G018980	Gbar_A08G019540	0	4	2	36	22	51	0	0.31	0.18	3.18	2.43	5.35	0.163333	3.65333	4.48332	3.46255e-12	2.41098e-09
Ghir_D02G013610	Gbar_D02G014190	0	3	1	26	20	25	0	0.23	0.09	2.3	2.21	2.62	0.106667	2.37667	4.47776	1.11239e-11	6.69668e-09
Ghir_D10G006930	Gbar_D10G006710	1	6	0	68	37	20	0.09	0.46	0	6.01	4.09	2.1	0.183333	4.06667	4.47131	2.2675e-10	9.77953e-08
Ghir_D12G001830	Gbar_D12G001890	0	2	1	17	7	29	0	0.15	0.09	1.5	0.77	3.04	0.08	1.77	4.46761	9.27009e-07	0.00013131
Ghir_A11G014450	Gbar_A11G014140	0	8	1	42	40	70	0	0.62	0.09	3.71	4.42	7.34	0.236667	5.15667	4.44551	8.29475e-13	6.56683e-10
Ghir_D02G011590	Gbar_A03G010750	0	1	0	9	2	7	0	0.08	0	0.79	0.22	0.73	0.0266667	0.58	4.44294	0.000803081	0.0265214
Ghir_D12G009600	Gbar_D12G007360	0	0	1	5	6	8	0	0	0.09	0.44	0.66	0.84	0.03	0.646667	4.42999	0.00018355	0.00902247
Ghir_D12G024720	Gbar_D12G024420	2	2	0	26	14	31	0.18	0.15	0	2.3	1.55	3.25	0.11	2.36667	4.42728	2.5759e-10	1.08362e-07
Ghir_A04G005280	Gbar_A04G004930	0	1	0	4	2	11	0	0.08	0	0.35	0.22	1.15	0.0266667	0.573333	4.42626	0.00181647	0.047203
Ghir_D08G019870	Gbar_D08G020460	0	0	3	21	11	28	0	0	0.28	1.85	1.22	2.94	0.0933333	2.00333	4.42387	2.50669e-08	6.11263e-06
Ghir_D07G006590	Gbar_D07G006710	0	4	1	25	25	34	0	0.31	0.09	2.21	2.76	3.56	0.133333	2.84333	4.41447	1.14474e-11	6.82038e-09
Ghir_A05G018780	Gbar_A05G018140	0	18	1	88	55	167	0	1.39	0.09	7.77	6.08	17.51	0.493333	10.4533	4.40526	1.85808e-09	5.99912e-07
Ghir_D10G025670	Gbar_D10G025290	1	0	0	3	11	4	0.09	0	0	0.26	1.22	0.42	0.03	0.633333	4.39993	0.00101758	0.0314656
Ghir_D12G007130	Gbar_D12G007120	1	11	4	107	28	140	0.09	0.85	0.37	9.45	3.1	14.68	0.436667	9.07667	4.37756	6.53329e-12	4.29066e-09
Ghir_A10G000080	Gbar_A10G000640	3	1	0	22	41	6	0.27	0.08	0	1.94	4.53	0.63	0.116667	2.36667	4.34239	4.67822e-06	0.000511094
Ghir_D02G016110	Gbar_D02G016670	0	2	0	4	11	14	0	0.15	0	0.35	1.22	1.47	0.05	1.01333	4.34104	0.000116751	0.00646556
Ghir_D06G019990	Gbar_D06G019690	0	1	0	5	3	8	0	0.08	0	0.44	0.33	0.84	0.0266667	0.536667	4.33092	0.000916365	0.0294056
Ghir_A05G008300	Gbar_A05G007750	0	2	0	19	11	1	0	0.15	0	1.68	1.22	0.1	0.05	1	4.32193	0.000798085	0.0264446
Ghir_A09G023300	Gbar_A09G023480	0	15	2	90	83	91	0	1.16	0.18	7.95	9.18	9.54	0.446667	8.89	4.31491	1.39125e-16	2.51264e-13
Ghir_A05G025560	Gbar_A05G024590	0	1	0	7	2	7	0	0.08	0	0.62	0.22	0.73	0.0266667	0.523333	4.29462	0.00157525	0.0427097
Ghir_D13G023540	Gbar_D13G023590	6	32	5	444	135	132	0.54	2.47	0.46	39.22	14.93	13.84	1.15667	22.6633	4.29232	5.83132e-14	5.61682e-11
Ghir_D05G026290	Gbar_D05G026170	0	0	2	18	6	12	0	0	0.18	1.59	0.66	1.26	0.06	1.17	4.2854	3.4527e-06	0.000393573
Ghir_D04G008130	Gbar_D04G008120	1	3	3	57	21	41	0.09	0.23	0.28	5.03	2.32	4.3	0.2	3.88333	4.27922	9.58889e-13	7.38895e-10
Ghir_D11G032450	Gbar_D11G032300	0	2	1	22	18	7	0	0.15	0.09	1.94	1.99	0.73	0.08	1.55333	4.27922	1.30842e-06	0.00017574
Ghir_D11G000800	Gbar_D11G000720	0	2	0	11	8	10	0	0.15	0	0.97	0.88	1.05	0.05	0.966667	4.27302	1.05499e-05	0.000997893
Ghir_D08G008340	Gbar_D08G008600	0	1	3	51	4	19	0	0.08	0.28	4.5	0.44	1.99	0.12	2.31	4.26679	1.01439e-05	0.000968945
Ghir_D13G016290	Gbar_D13G016200	0	6	0	30	17	40	0	0.46	0	2.65	1.88	4.19	0.153333	2.90667	4.24462	4.06947e-09	1.2123e-06
Ghir_D09G002020	Gbar_D09G002050	0	5	0	37	25	13	0	0.39	0	3.27	2.76	1.36	0.13	2.46333	4.24403	2.40792e-08	5.89665e-06
Ghir_A07G019260	Gbar_A07G019140	2	1	0	12	11	25	0.18	0.08	0	1.06	1.22	2.62	0.0866667	1.63333	4.2362	6.73864e-07	0.000101155
Ghir_A06G022020	Gbar_A06G021990	1	0	0	7	5	5	0.09	0	0	0.62	0.55	0.52	0.03	0.563333	4.23095	0.000362607	0.0148829
Ghir_D08G023820	Gbar_D08G024370	1	16	0	89	58	98	0.09	1.23	0	7.86	6.41	10.27	0.44	8.18	4.21653	4.09661e-12	2.81852e-09
Ghir_D01G006170	Gbar_D01G006230	1	4	7	82	21	89	0.09	0.31	0.64	7.24	2.32	9.33	0.346667	6.29667	4.18297	3.47538e-11	1.85975e-08
Ghir_D05G004970	Gbar_D05G004840	0	4	1	16	15	40	0	0.31	0.09	1.41	1.66	4.19	0.133333	2.42	4.1819	8.16965e-08	1.58439e-05
Ghir_A07G008390	Gbar_A07G008240	0	4	0	15	20	19	0	0.31	0	1.32	2.21	1.99	0.103333	1.84	4.15433	2.88963e-08	6.62699e-06
Ghir_A07G018050	Gbar_A07G018000	1	1	0	10	7	13	0.09	0.08	0	0.88	0.77	1.36	0.0566667	1.00333	4.14616	9.99992e-06	0.000956901
Ghir_A01G009210	Gbar_A01G009220	1	29	4	190	99	191	0.09	2.24	0.37	16.78	10.95	20.02	0.9	15.9167	4.14447	2.48214e-12	1.79313e-09
Ghir_D10G001840	Gbar_D10G001590	0	7	1	49	20	43	0	0.54	0.09	4.33	2.21	4.51	0.21	3.68333	4.13255	2.33511e-10	9.99652e-08
Ghir_D13G009170	Gbar_D13G009020	11	93	20	522	443	758	0.99	7.17	1.84	46.11	48.98	79.46	3.33333	58.1833	4.12557	3.53817e-15	4.86861e-12
Ghir_A08G008860	Gbar_A08G009020	4	57	4	334	269	287	0.36	4.39	0.37	29.5	29.74	30.09	1.70667	29.7767	4.12493	3.66259e-10	1.44981e-07
Ghir_A08G022920	Gbar_A08G023670	5	14	16	165	98	248	0.45	1.08	1.47	14.57	10.84	26	1	17.1367	4.09901	1.84959e-22	9.7176e-19
Ghir_A09G011480	Gbar_A09G011570	0	15	2	98	34	100	0	1.16	0.18	8.66	3.76	10.48	0.446667	7.63333	4.09504	9.21098e-10	3.32706e-07
Ghir_A01G021150	Gbar_A01G021620	1	2	0	15	6	20	0.09	0.15	0	1.32	0.66	2.1	0.08	1.36	4.08746	5.87753e-06	0.000626716
Ghir_D10G007850	Gbar_D10G007570	3	9	15	119	83	189	0.27	0.69	1.38	10.51	9.18	19.81	0.78	13.1667	4.07727	3.30401e-19	1.00499e-15
Ghir_A08G011120	Gbar_A08G010500	0	1	1	13	2	14	0	0.08	0.09	1.15	0.22	1.47	0.0566667	0.946667	4.06228	0.000236961	0.0108688
Ghir_D05G025990	Gbar_D05G025850	0	5	0	20	14	30	0	0.39	0	1.77	1.55	3.14	0.13	2.15333	4.04999	5.51187e-08	1.11903e-05
Ghir_D07G013390	Gbar_D07G013470	1	4	0	18	15	31	0.09	0.31	0	1.59	1.66	3.25	0.133333	2.16667	4.02237	2.36201e-08	5.83367e-06
Ghir_A05G000160	Gbar_A05G000120	6	13	4	94	49	163	0.54	1	0.37	8.3	5.42	17.09	0.636667	10.27	4.01175	1.13388e-14	1.45623e-11
Ghir_D03G002120	Gbar_D03G002090	1	1	0	9	11	7	0.09	0.08	0	0.79	1.22	0.73	0.0566667	0.913333	4.01057	3.49704e-05	0.00257131
Ghir_D12G016000	Gbar_D12G015870	1	2	0	14	11	13	0.09	0.15	0	1.24	1.22	1.36	0.08	1.27333	3.99247	1.18478e-06	0.000160732
Ghir_D05G003580	Gbar_D05G003430	0	3	0	9	5	22	0	0.23	0	0.79	0.55	2.31	0.0766667	1.21667	3.98819	5.11434e-05	0.00347325
Ghir_A13G000280	Gbar_A13G000520	0	2	0	11	6	7	0	0.15	0	0.97	0.66	0.73	0.05	0.786667	3.97575	0.000101121	0.00578733
Ghir_A07G022020	Gbar_A07G021760	3	13	3	94	60	89	0.27	1	0.28	8.3	6.63	9.33	0.516667	8.08667	3.96824	1.02652e-18	2.82502e-15
Ghir_D10G000510	Gbar_D10G000220	1	2	1	15	10	26	0.09	0.15	0.09	1.32	1.11	2.73	0.11	1.72	3.96683	6.38359e-07	9.63255e-05
Ghir_A11G003910	Gbar_A11G003480	1	4	1	31	16	30	0.09	0.31	0.09	2.74	1.77	3.14	0.163333	2.55	3.96461	4.25723e-10	1.61867e-07
Ghir_A09G022870	Gbar_A09G022990	4	6	7	48	36	138	0.36	0.46	0.64	4.24	3.98	14.47	0.486667	7.56333	3.95802	6.17019e-11	3.07408e-08
Ghir_D01G010260	Gbar_D01G010340	0	4	2	32	10	35	0	0.31	0.18	2.83	1.11	3.67	0.163333	2.53667	3.95704	4.73795e-08	1.00669e-05
Ghir_A13G024680	Gbar_A13G024900	0	5	0	16	15	28	0	0.39	0	1.41	1.66	2.94	0.13	2.00333	3.94582	2.11958e-07	3.61349e-05
Ghir_A03G021480	Gbar_A03G021530	1	1	2	32	15	8	0.09	0.08	0.18	2.83	1.66	0.84	0.116667	1.77667	3.92871	1.54263e-06	0.000203546
Ghir_A12G023660	Gbar_A12G023780	1	2	1	20	11	19	0.09	0.15	0.09	1.77	1.22	1.99	0.11	1.66	3.91561	1.87942e-08	4.74312e-06
Ghir_A12G014590	Gbar_A12G014610	0	41	6	281	105	185	0	3.16	0.55	24.82	11.61	19.39	1.23667	18.6067	3.91129	1.08702e-07	2.0071e-05
Ghir_D05G018790	Gbar_D05G018780	4	24	2	98	72	183	0.36	1.85	0.18	8.66	7.96	19.18	0.796667	11.9333	3.90488	3.45462e-11	1.85975e-08
Ghir_D08G014070	Gbar_D08G014530	0	5	1	46	11	18	0	0.39	0.09	4.06	1.22	1.89	0.16	2.39	3.90087	5.80604e-07	8.80704e-05
Ghir_D10G026730	Gbar_D10G026550	2	14	0	109	60	24	0.18	1.08	0	9.63	6.63	2.52	0.42	6.26	3.8977	1.69186e-07	2.99014e-05
Ghir_A10G023170	Gbar_A10G024380	1	1	1	10	6	22	0.09	0.08	0.09	0.88	0.66	2.31	0.0866667	1.28333	3.88827	2.23977e-05	0.00184391
Ghir_D01G014070	Gbar_D01G014080	0	2	1	28	5	5	0	0.15	0.09	2.47	0.55	0.52	0.08	1.18	3.88264	0.000285608	0.0125331
Ghir_A11G002630	Gbar_A11G002170	1	60	6	377	140	273	0.09	4.63	0.55	33.3	15.48	28.62	1.75667	25.8	3.87646	5.58573e-07	8.54011e-05
Ghir_D05G009830	Gbar_D05G010040	0	0	2	13	2	12	0	0	0.18	1.15	0.22	1.26	0.06	0.876667	3.86899	0.000442267	0.0172469
Ghir_A13G025070	Gbar_A13G010240	10	86	29	527	370	587	0.9	6.63	2.67	46.55	40.91	61.53	3.4	49.6633	3.86857	5.03444e-17	1.00329e-13
Ghir_D13G011040	Gbar_D13G010890	2	14	2	67	76	64	0.18	1.08	0.18	5.92	8.4	6.71	0.48	7.01	3.86831	4.38586e-14	4.52628e-11
Ghir_D09G005400	Gbar_D09G005570	0	19	0	128	45	48	0	1.46	0	11.31	4.98	5.03	0.486667	7.10667	3.86817	5.01412e-06	0.000542661
Ghir_A07G000980	Gbar_A07G001010	0	6	2	39	20	35	0	0.46	0.18	3.44	2.21	3.67	0.213333	3.10667	3.86419	2.64435e-10	1.09946e-07
Ghir_A08G007590	Gbar_A08G007680	3	17	9	94	34	218	0.27	1.31	0.83	8.3	3.76	22.85	0.803333	11.6367	3.85654	1.23419e-09	4.24568e-07
Ghir_D11G002620	Gbar_D11G002540	1	79	3	380	194	352	0.09	6.09	0.28	33.56	21.45	36.9	2.15333	30.6367	3.83062	2.52941e-05	0.00202469
Ghir_D04G017310	Gbar_D04G017490	1	2	4	24	7	55	0.09	0.15	0.37	2.12	0.77	5.77	0.203333	2.88667	3.82749	5.05062e-06	0.00054559
Ghir_A10G001060	Gbar_A10G001670	0	7	3	40	16	60	0	0.54	0.28	3.53	1.77	6.29	0.273333	3.86333	3.82111	2.62143e-08	6.28633e-06
Ghir_D09G024360	Gbar_D09G025110	1	2	0	12	5	17	0.09	0.15	0	1.06	0.55	1.78	0.08	1.13	3.82018	4.28601e-05	0.00303184
Ghir_A01G005910	Gbar_A01G005920	0	2	0	3	11	6	0	0.15	0	0.26	1.22	0.63	0.05	0.703333	3.81421	0.00172644	0.0456641
Ghir_A05G029890	Gbar_A05G029020	0	2	0	7	2	12	0	0.15	0	0.62	0.22	1.26	0.05	0.7	3.80735	0.00167978	0.0447372
Ghir_D05G000320	Gbar_D05G000160	3	28	9	153	94	207	0.27	2.16	0.83	13.51	10.39	21.7	1.08667	15.2	3.80609	2.7689e-15	3.903e-12
Ghir_A02G017460	Gbar_A02G017100	1	1	0	11	7	6	0.09	0.08	0	0.97	0.77	0.63	0.0566667	0.79	3.80128	9.19704e-05	0.00539071
Ghir_D07G016560	Gbar_D07G016700	4	10	0	47	30	79	0.36	0.77	0	4.15	3.32	8.28	0.376667	5.25	3.80096	4.87796e-10	1.84256e-07
Ghir_A13G015530	Gbar_A07G025540	1	7	0	38	22	28	0.09	0.54	0	3.36	2.43	2.94	0.21	2.91	3.79256	1.35593e-09	4.50364e-07
Ghir_D11G014540	Gbar_D11G014930	0	8	1	31	29	37	0	0.62	0.09	2.74	3.21	3.88	0.236667	3.27667	3.7913	1.10789e-09	3.88052e-07
Ghir_A10G006110	Gbar_A10G006800	1	7	0	42	31	15	0.09	0.54	0	3.71	3.43	1.57	0.21	2.90333	3.78925	1.19456e-07	2.17783e-05
Ghir_A08G019740	Gbar_A08G020270	3	2	0	25	18	15	0.27	0.15	0	2.21	1.99	1.57	0.14	1.92333	3.78011	1.10715e-08	2.99264e-06
Ghir_D08G018770	Gbar_D08G019300	0	9	1	34	18	54	0	0.69	0.09	3	1.99	5.66	0.26	3.55	3.77124	2.61984e-07	4.31363e-05
Ghir_A10G019330	Gbar_A10G020320	2	14	0	119	51	10	0.18	1.08	0	10.51	5.64	1.05	0.42	5.73333	3.77091	3.35212e-05	0.00250845
Ghir_D11G002630	Gbar_D11G002540	4	86	6	403	212	400	0.36	6.63	0.55	35.59	23.44	41.93	2.51333	33.6533	3.74308	5.58566e-07	8.54011e-05
Ghir_A03G006830	Gbar_A03G006830	0	6	2	20	10	54	0	0.46	0.18	1.77	1.11	5.66	0.213333	2.84667	3.73809	7.49204e-06	0.000760962
Ghir_D04G018250	Gbar_D04G018380	0	1	1	11	7	5	0	0.08	0.09	0.97	0.77	0.52	0.0566667	0.753333	3.73272	0.000167466	0.00844535
Ghir_D11G006700	Gbar_D11G006740	1	11	2	46	42	59	0.09	0.85	0.18	4.06	4.64	6.18	0.373333	4.96	3.7318	6.9205e-12	4.49389e-09
Ghir_D11G020370	Gbar_D11G020580	1	5	0	17	24	21	0.09	0.39	0	1.5	2.65	2.2	0.16	2.11667	3.72565	5.51838e-08	1.11903e-05
Ghir_A05G032910	Gbar_A05G031930	4	14	7	63	38	169	0.36	1.08	0.64	5.56	4.2	17.72	0.693333	9.16	3.72373	5.16736e-10	1.9392e-07
Ghir_D01G014860	Gbar_D01G014860	0	7	5	40	22	67	0	0.54	0.46	3.53	2.43	7.02	0.333333	4.32667	3.69822	5.78894e-09	1.66448e-06
Ghir_A01G022720	Gbar_A01G009820	0	6	1	30	13	29	0	0.46	0.09	2.65	1.44	3.04	0.183333	2.37667	3.6964	9.56075e-08	1.79982e-05
Ghir_D05G027130	Gbar_D05G026970	0	2	0	6	6	7	0	0.15	0	0.53	0.66	0.73	0.05	0.64	3.67807	0.000736165	0.0248802
Ghir_D09G022100	Gbar_D09G022690	1	10	2	31	34	65	0.09	0.77	0.18	2.74	3.76	6.81	0.346667	4.43667	3.67786	2.90424e-09	8.92791e-07
Ghir_A03G018160	Gbar_A03G018260	0	4	0	18	19	2	0	0.31	0	1.59	2.1	0.21	0.103333	1.3	3.65313	0.00054973	0.0201207
Ghir_A10G015820	Gbar_A10G016750	3	3	8	48	26	81	0.27	0.23	0.74	4.24	2.87	8.49	0.413333	5.2	3.65313	2.56752e-10	1.08362e-07
Ghir_A12G000750	Gbar_A12G000670	0	7	0	26	5	37	0	0.54	0	2.3	0.55	3.88	0.18	2.24333	3.63958	0.000148216	0.00770311
Ghir_D03G000850	Gbar_D03G000870	2	30	7	154	73	163	0.18	2.31	0.64	13.6	8.07	17.09	1.04333	12.92	3.63033	3.15749e-11	1.72152e-08
Ghir_D06G010070	Gbar_D06G010080	0	4	1	6	15	26	0	0.31	0.09	0.53	1.66	2.73	0.133333	1.64	3.62059	4.32612e-05	0.00305647
Ghir_D01G018160	Gbar_D01G018290	0	2	0	5	7	6	0	0.15	0	0.44	0.77	0.63	0.05	0.613333	3.61667	0.00133757	0.0383252
Ghir_A07G016250	Gbar_A07G016270	1	13	2	58	25	72	0.09	1	0.18	5.12	2.76	7.55	0.423333	5.14333	3.60284	1.39029e-08	3.6357e-06
Ghir_D10G019990	Gbar_D10G019510	0	1	1	6	10	4	0	0.08	0.09	0.53	1.11	0.42	0.0566667	0.686667	3.59904	0.000999827	0.0311177
Ghir_D04G014550	Gbar_D04G014680	2	7	5	55	33	55	0.18	0.54	0.46	4.86	3.65	5.77	0.393333	4.76	3.59714	2.55915e-13	2.2754e-10
Ghir_D11G021150	Gbar_D11G021310	0	3	0	18	4	7	0	0.23	0	1.59	0.44	0.73	0.0766667	0.92	3.58496	0.000214671	0.0100784
Ghir_A10G007420	Gbar_A10G008230	5	10	11	107	43	116	0.45	0.77	1.01	9.45	4.75	12.16	0.743333	8.78667	3.56323	1.3268e-14	1.63149e-11
Ghir_A07G011990	Gbar_A07G011780	0	1	2	12	1	18	0	0.08	0.18	1.06	0.11	1.89	0.0866667	1.02	3.55695	0.00164618	0.0440046
Ghir_D05G038530	Gbar_D05G039080	0	6	1	25	11	29	0	0.46	0.09	2.21	1.22	3.04	0.183333	2.15667	3.55626	9.0344e-07	0.000128286
Ghir_A05G022490	Gbar_A05G021770	0	3	3	22	11	27	0	0.23	0.28	1.94	1.22	2.83	0.17	1.99667	3.55399	1.59e-07	2.82869e-05
Ghir_D01G007960	Gbar_D01G007940	0	20	2	87	45	71	0	1.54	0.18	7.68	4.98	7.44	0.573333	6.7	3.54672	1.5261e-07	2.74759e-05
Ghir_D05G026790	Gbar_D05G026680	4	8	8	51	28	119	0.36	0.62	0.74	4.5	3.1	12.47	0.573333	6.69	3.54456	2.22454e-09	7.02528e-07
Ghir_D05G035930	Gbar_D05G036260	0	10	11	84	34	89	0	0.77	1.01	7.42	3.76	9.33	0.593333	6.83667	3.52638	3.56756e-10	1.42193e-07
Ghir_A11G029200	Gbar_A11G028760	1	4	0	32	15	1	0.09	0.31	0	2.83	1.66	0.1	0.133333	1.53	3.52042	0.00095231	0.0302068
Ghir_D12G006260	Gbar_D12G006270	4	7	7	60	36	79	0.36	0.54	0.64	5.3	3.98	8.28	0.513333	5.85333	3.51129	4.15188e-13	3.52867e-10
Ghir_A09G021940	Gbar_A09G022070	0	3	0	14	4	9	0	0.23	0	1.24	0.44	0.94	0.0766667	0.873333	3.50986	0.000154471	0.00795665
Ghir_D12G014730	Gbar_A12G014610	1	8	1	46	16	31	0.09	0.62	0.09	4.06	1.77	3.25	0.266667	3.02667	3.50462	8.24007e-08	1.5874e-05
Ghir_A07G012580	Gbar_A07G012420	0	3	1	22	2	14	0	0.23	0.09	1.94	0.22	1.47	0.106667	1.21	3.50383	0.000238506	0.0109051
Ghir_A12G020540	Gbar_A12G020620	6	1	0	41	26	5	0.54	0.08	0	3.62	2.87	0.52	0.206667	2.33667	3.49907	0.000133511	0.00714642
Ghir_D10G026380	Gbar_D10G026130	1	6	1	27	19	26	0.09	0.46	0.09	2.38	2.1	2.73	0.213333	2.40333	3.49386	8.16269e-09	2.29003e-06
Ghir_A13G021560	Gbar_A13G021890	0	1	1	6	3	10	0	0.08	0.09	0.53	0.33	1.05	0.0566667	0.636667	3.48997	0.00135895	0.0388073
Ghir_D03G009570	Gbar_D03G009000	0	5	2	26	16	22	0	0.39	0.18	2.3	1.77	2.31	0.19	2.12667	3.48452	2.83777e-08	6.56013e-06
Ghir_A09G008170	Gbar_A09G008450	0	2	2	13	4	20	0	0.15	0.18	1.15	0.44	2.1	0.11	1.23	3.48308	0.000166674	0.00841274
Ghir_A11G012110	Gbar_A11G011790	0	8	0	31	33	5	0	0.62	0	2.74	3.65	0.52	0.206667	2.30333	3.47835	0.000447927	0.0174324
Ghir_D09G011020	Gbar_D09G011260	3	46	14	204	90	276	0.27	3.55	1.29	18.02	9.95	28.93	1.70333	18.9667	3.47703	2.69362e-09	8.36949e-07
Ghir_D08G027100	Gbar_D08G027800	3	4	1	17	16	40	0.27	0.31	0.09	1.5	1.77	4.19	0.223333	2.48667	3.47694	3.3108e-07	5.3314e-05
Ghir_A05G028200	Gbar_A05G027210	0	15	0	59	21	51	0	1.16	0	5.21	2.32	5.35	0.386667	4.29333	3.47294	2.77478e-05	0.002171
Ghir_D12G000780	Gbar_D12G000790	0	12	0	40	8	56	0	0.93	0	3.53	0.88	5.87	0.31	3.42667	3.46647	0.000285941	0.0125375
Ghir_D07G019200	Gbar_D07G019410	4	37	10	212	93	158	0.36	2.85	0.92	18.72	10.28	16.56	1.37667	15.1867	3.46355	1.57863e-12	1.18485e-09
Ghir_A05G032850	Gbar_A05G031860	0	5	2	16	20	25	0	0.39	0.18	1.41	2.21	2.62	0.19	2.08	3.45251	2.21387e-07	3.72699e-05
Ghir_D11G001070	Gbar_D11G035260	0	14	0	57	30	33	0	1.08	0	5.03	3.32	3.46	0.36	3.93667	3.45091	7.11712e-06	0.00072929
Ghir_D11G011380	Gbar_D11G011630	1	8	2	46	20	33	0.09	0.62	0.18	4.06	2.21	3.46	0.296667	3.24333	3.45056	6.8419e-09	1.94785e-06
Ghir_D07G024920	Gbar_D07G025310	4	5	12	59	33	109	0.36	0.39	1.11	5.21	3.65	11.43	0.62	6.76333	3.44739	5.71387e-10	2.13046e-07
Ghir_A11G005250	Gbar_A11G004890	0	10	0	44	27	14	0	0.77	0	3.89	2.99	1.47	0.256667	2.78333	3.43885	1.96462e-05	0.00165271
Ghir_A11G028260	Gbar_A11G027820	0	1	1	5	6	7	0	0.08	0.09	0.44	0.66	0.73	0.0566667	0.61	3.42824	0.00111348	0.0336215
Ghir_A01G007610	Gbar_A01G007680	0	12	4	59	50	31	0	0.93	0.37	5.21	5.53	3.25	0.433333	4.66333	3.42781	4.14961e-09	1.22984e-06
Ghir_A02G011930	Gbar_A02G011640	6	22	10	97	69	168	0.54	1.7	0.92	8.57	7.63	17.61	1.05333	11.27	3.41945	4.95637e-14	4.85497e-11
Ghir_A10G001620	Gbar_A10G002190	0	1	2	12	7	9	0	0.08	0.18	1.06	0.77	0.94	0.0866667	0.923333	3.4133	6.85648e-05	0.00426438
Ghir_D13G009180	Gbar_D13G009030	0	11	0	42	14	36	0	0.85	0	3.71	1.55	3.77	0.283333	3.01	3.40919	2.06153e-05	0.00172419
Ghir_D08G019960	Gbar_D08G020540	2	107	8	420	198	362	0.18	8.25	0.74	37.1	21.89	37.95	3.05667	32.3133	3.4021	4.22863e-05	0.00300597
Ghir_D12G006170	Gbar_D12G006180	1	46	0	180	93	115	0.09	3.55	0	15.9	10.28	12.06	1.21333	12.7467	3.39307	0.000281324	0.0124017
Ghir_A03G012260	Gbar_A03G012410	0	24	2	110	22	86	0	1.85	0.18	9.72	2.43	9.02	0.676667	7.05667	3.38247	5.71314e-05	0.00376918
Ghir_A04G010320	Gbar_A04G010080	5	22	4	82	41	138	0.45	1.7	0.37	7.24	4.53	14.47	0.84	8.74667	3.38027	3.63334e-09	1.09938e-06
Ghir_D11G025880	Gbar_D11G026010	4	6	7	43	14	94	0.36	0.46	0.64	3.8	1.55	9.85	0.486667	5.06667	3.38003	4.45831e-07	6.90775e-05
Ghir_D05G015200	Gbar_D05G015240	1	41	6	179	96	125	0.09	3.16	0.55	15.81	10.62	13.1	1.26667	13.1767	3.37888	2.86209e-07	4.66202e-05
Ghir_D11G012060	Gbar_D11G012370	0	4	0	19	12	2	0	0.31	0	1.68	1.33	0.21	0.103333	1.07333	3.37672	0.001163	0.0347354
Ghir_D02G005640	Gbar_D02G005770	0	2	1	6	10	8	0	0.15	0.09	0.53	1.11	0.84	0.08	0.826667	3.36923	0.000505992	0.0188193
Ghir_D05G004170	Gbar_D05G004010	2	1	0	7	11	8	0.18	0.08	0	0.62	1.22	0.84	0.0866667	0.893333	3.36565	0.000178895	0.00888698
Ghir_A12G001820	Gbar_A12G001720	3	1	1	14	7	24	0.27	0.08	0.09	1.24	0.77	2.52	0.146667	1.51	3.36394	2.43086e-05	0.00196485
Ghir_A06G016080	Gbar_A06G016070	1	10	1	30	16	51	0.09	0.77	0.09	2.65	1.77	5.35	0.316667	3.25667	3.36236	1.54746e-06	0.000203718
Ghir_A11G028070	Gbar_A11G027630	0	2	2	7	8	18	0	0.15	0.18	0.62	0.88	1.89	0.11	1.13	3.36075	0.000177819	0.00887337
Ghir_A10G021120	Gbar_A10G022240	3	4	3	30	10	48	0.27	0.31	0.28	2.65	1.11	5.03	0.286667	2.93	3.35345	6.88091e-07	0.000102492
Ghir_D11G014500	Gbar_D11G014890	5	42	7	125	61	252	0.45	3.24	0.64	11.04	6.74	26.42	1.44333	14.7333	3.35161	2.04134e-07	3.54078e-05
Ghir_D05G030400	Gbar_D05G030340	1	11	0	27	19	48	0.09	0.85	0	2.38	2.1	5.03	0.313333	3.17	3.33871	6.46204e-06	0.000674405
Ghir_D10G006130	Gbar_D10G005850	0	1	3	9	20	6	0	0.08	0.28	0.79	2.21	0.63	0.12	1.21	3.3339	0.000298172	0.0128791
Ghir_D06G018850	Gbar_D06G018680	1	0	1	6	5	7	0.09	0	0.09	0.53	0.55	0.73	0.06	0.603333	3.32992	0.00100888	0.031297
Ghir_D12G018030	Gbar_D12G018030	1	4	0	19	6	16	0.09	0.31	0	1.68	0.66	1.68	0.133333	1.34	3.32912	2.04208e-05	0.00171041
Ghir_A02G003110	Gbar_A02G002930	1	7	3	28	27	35	0.09	0.54	0.28	2.47	2.99	3.67	0.303333	3.04333	3.32668	2.68338e-09	8.36949e-07
Ghir_A12G025400	Gbar_A12G025190	0	2	4	9	4	38	0	0.15	0.37	0.79	0.44	3.98	0.173333	1.73667	3.3247	0.00114638	0.0343992
Ghir_A01G013610	Gbar_A01G013990	0	2	2	20	9	5	0	0.15	0.18	1.77	1	0.52	0.11	1.09667	3.31755	0.000224537	0.0104715
Ghir_A07G013380	Gbar_A07G013280	1	6	0	17	33	3	0.09	0.46	0	1.5	3.65	0.31	0.183333	1.82	3.3114	0.000959428	0.0303659
Ghir_A13G025060	Gbar_A13G010250	0	3	1	13	5	14	0	0.23	0.09	1.15	0.55	1.47	0.106667	1.05667	3.30834	5.2296e-05	0.0035349
Ghir_D03G006900	Gbar_D03G006680	1	3	0	15	12	5	0.09	0.23	0	1.32	1.33	0.52	0.106667	1.05667	3.30834	7.90415e-05	0.00475838
Ghir_A12G003500	Gbar_A12G003410	10	36	24	133	44	398	0.9	2.78	2.21	11.75	4.87	41.72	1.96333	19.4467	3.30815	1.70904e-07	3.0113e-05
Ghir_D07G013560	Gbar_D07G013660	2	10	0	46	41	7	0.18	0.77	0	4.06	4.53	0.73	0.316667	3.10667	3.29433	9.02186e-05	0.00532041
Ghir_A06G000150	Gbar_D06G023490	0	44	3	116	75	166	0	3.39	0.28	10.25	8.29	17.4	1.22333	11.98	3.29174	0.000122007	0.00667089
Ghir_A07G014060	Gbar_A07G013990	0	2	2	14	14	4	0	0.15	0.18	1.24	1.55	0.42	0.11	1.07	3.28204	0.000321555	0.0135945
Ghir_A05G011750	Gbar_A05G011160	0	4	3	22	16	19	0	0.31	0.28	1.94	1.77	1.99	0.196667	1.9	3.27218	1.07668e-07	1.99437e-05
Ghir_A13G025050	Gbar_A13G010250	5	91	9	354	155	296	0.45	7.02	0.83	31.27	17.14	31.03	2.76667	26.48	3.25868	3.32755e-06	0.000384618
Ghir_A05G018560	Gbar_A05G017930	0	57	14	220	122	203	0	4.39	1.29	19.43	13.49	21.28	1.89333	18.0667	3.25433	6.29322e-06	0.000661804
Ghir_D13G004810	Gbar_A13G004830	18	43	29	218	133	369	1.63	3.32	2.67	19.25	14.71	38.68	2.54	24.2133	3.2529	1.53782e-17	3.29167e-14
Ghir_A05G000790	Gbar_A05G000790	0	5	1	11	7	27	0	0.39	0.09	0.97	0.77	2.83	0.16	1.52333	3.25109	0.000153694	0.00792366
Ghir_D12G011010	Gbar_D12G010960	6	18	6	77	57	100	0.54	1.39	0.55	6.8	6.3	10.48	0.826667	7.86	3.24915	8.6646e-14	8.07667e-11
Ghir_D09G019270	Gbar_D09G019740	1	8	2	37	9	40	0.09	0.62	0.18	3.27	1	4.19	0.296667	2.82	3.24878	6.92688e-06	0.000713761
Ghir_A06G017310	Gbar_A06G017380	2	8	4	44	18	50	0.18	0.62	0.37	3.89	1.99	5.24	0.39	3.70667	3.24858	1.9468e-08	4.87062e-06
Ghir_D05G038380	Gbar_D05G038930	2	2	1	21	6	14	0.18	0.15	0.09	1.85	0.66	1.47	0.14	1.32667	3.24431	3.24398e-05	0.00246684
Ghir_A01G005880	Gbar_A01G005890	8	10	15	110	45	118	0.72	0.77	1.38	9.72	4.98	12.37	0.956667	9.02333	3.23757	2.36593e-13	2.13647e-10
Ghir_A03G000540	Gbar_A03G000510	1	1	1	13	8	4	0.09	0.08	0.09	1.15	0.88	0.42	0.0866667	0.816667	3.2362	0.000465754	0.0178251
Ghir_D05G018430	Gbar_D05G018410	0	3	1	16	5	10	0	0.23	0.09	1.41	0.55	1.05	0.106667	1.00333	3.23362	7.53149e-05	0.00457213
Ghir_A01G014940	Gbar_A01G015250	0	4	3	21	4	31	0	0.31	0.28	1.85	0.44	3.25	0.196667	1.84667	3.2311	0.000115376	0.00641149
Ghir_A11G011520	Gbar_A11G011220	1	4	1	17	7	22	0.09	0.31	0.09	1.5	0.77	2.31	0.163333	1.52667	3.22449	1.37101e-05	0.00122654
Ghir_A05G042220	Gbar_A05G041260	2	1	0	7	5	12	0.18	0.08	0	0.62	0.55	1.26	0.0866667	0.81	3.22437	0.00063828	0.0223429
Ghir_A05G026780	Gbar_A05G025840	3	11	4	40	14	84	0.27	0.85	0.37	3.53	1.55	8.81	0.496667	4.63	3.22066	1.8205e-06	0.000233645
Ghir_D09G022130	Gbar_D09G022720	1	2	0	6	5	11	0.09	0.15	0	0.53	0.55	1.15	0.08	0.743333	3.21594	0.00118232	0.0350768
Ghir_D10G007230	Gbar_D10G006980	2	17	2	60	37	58	0.18	1.31	0.18	5.3	4.09	6.08	0.556667	5.15667	3.21155	1.25372e-08	3.33901e-06
Ghir_A12G023020	Gbar_A12G023160	0	2	2	15	7	9	0	0.15	0.18	1.32	0.77	0.94	0.11	1.01	3.19878	0.000106535	0.00601268
Ghir_D11G026650	Gbar_D11G026830	3	2	0	16	5	18	0.27	0.15	0	1.41	0.55	1.89	0.14	1.28333	3.1964	0.000129028	0.00697012
Ghir_A10G018480	Gbar_A10G019360	0	1	2	10	6	8	0	0.08	0.18	0.88	0.66	0.84	0.0866667	0.793333	3.19438	0.000311912	0.0133528
Ghir_A11G011410	Gbar_A11G011110	2	8	3	51	19	31	0.18	0.62	0.28	4.5	2.1	3.25	0.36	3.28333	3.18909	2.72124e-08	6.38435e-06
Ghir_D12G023210	Gbar_D12G022970	2	19	10	70	24	138	0.18	1.46	0.92	6.18	2.65	14.47	0.853333	7.76667	3.18611	1.10717e-06	0.000151858
Ghir_A12G011120	Gbar_D12G011250	1	14	1	33	27	53	0.09	1.08	0.09	2.91	2.99	5.56	0.42	3.82	3.18511	2.78706e-06	0.000332109
Ghir_A04G012950	Gbar_A04G012790	3	0	0	7	6	11	0.27	0	0	0.62	0.66	1.15	0.09	0.81	3.16993	0.000677227	0.0232279
Ghir_D07G022000	Gbar_D07G022260	1	1	1	7	6	10	0.09	0.08	0.09	0.62	0.66	1.05	0.0866667	0.776667	3.16375	0.000490187	0.0183599
Ghir_A10G000910	Gbar_A10G001520	0	1	2	7	4	12	0	0.08	0.18	0.62	0.44	1.26	0.0866667	0.773333	3.15754	0.00112114	0.0337997
Ghir_D07G016680	Gbar_D07G016820	1	0	5	10	5	33	0.09	0	0.46	0.88	0.55	3.46	0.183333	1.63	3.15233	0.00101392	0.0314365
Ghir_D13G003820	Gbar_D13G003540	4	2	1	20	29	3	0.36	0.15	0.09	1.77	3.21	0.31	0.2	1.76333	3.14023	0.000559195	0.0203639
Ghir_A02G013560	Gbar_A02G013230	1	3	9	48	20	35	0.09	0.23	0.83	4.24	2.21	3.67	0.383333	3.37333	3.1375	6.57337e-08	1.30998e-05
Ghir_A10G010360	Gbar_A10G011180	6	13	13	111	36	98	0.54	1	1.2	9.8	3.98	10.27	0.913333	8.01667	3.13379	2.23733e-11	1.26766e-08
Ghir_A01G021360	Gbar_A11G014110	5	15	4	50	28	94	0.45	1.16	0.37	4.42	3.1	9.85	0.66	5.79	3.13303	4.96543e-08	1.04352e-05
Ghir_A13G008770	Gbar_A13G009080	7	16	6	78	50	82	0.63	1.23	0.55	6.89	5.53	8.6	0.803333	7.00667	3.12466	6.49557e-14	6.15407e-11
Ghir_A03G022510	Gbar_A03G022660	0	5	2	25	6	20	0	0.39	0.18	2.21	0.66	2.1	0.19	1.65667	3.12421	4.18686e-05	0.00298361
Ghir_A08G017870	Gbar_A08G018420	1	34	4	91	36	137	0.09	2.62	0.37	8.04	3.98	14.36	1.02667	8.79333	3.09844	4.79001e-05	0.00329951
Ghir_D07G018440	Gbar_D07G018610	11	70	20	283	163	261	0.99	5.4	1.84	25	18.02	27.36	2.74333	23.46	3.0962	2.06369e-12	1.50971e-09
Ghir_D04G000900	Gbar_D04G000820	1	23	3	85	56	43	0.09	1.77	0.28	7.51	6.19	4.51	0.713333	6.07	3.08905	1.95384e-06	0.000246009
Ghir_A12G003460	Gbar_A12G003340	1	2	0	11	5	5	0.09	0.15	0	0.97	0.55	0.52	0.08	0.68	3.08746	0.0014365	0.0403204
Ghir_D06G016890	Gbar_D06G016730	2	41	8	112	63	170	0.18	3.16	0.74	9.89	6.97	17.82	1.36	11.56	3.08746	1.76353e-06	0.0002275
Ghir_A10G013540	Gbar_A10G014400	2	3	2	19	22	8	0.18	0.23	0.18	1.68	2.43	0.84	0.196667	1.65	3.06864	1.06551e-05	0.00100455
Ghir_A05G004860	Gbar_A05G004320	2	3	1	5	9	26	0.18	0.23	0.09	0.44	1	2.73	0.166667	1.39	3.06005	0.000378953	0.0153798
Ghir_D03G002800	Gbar_D03G002700	30	106	29	450	275	408	2.71	8.17	2.67	39.75	30.41	42.77	4.51667	37.6433	3.05906	1.31046e-16	2.44309e-13
Ghir_D09G021220	Gbar_D09G021820	40	150	169	1292	586	728	3.61	11.56	15.56	114.11	64.8	76.32	10.2433	85.0767	3.05408	2.03778e-14	2.35539e-11
Ghir_A04G009030	Gbar_A04G008690	1	3	4	17	26	13	0.09	0.23	0.37	1.5	2.87	1.36	0.23	1.91	3.05387	3.0074e-06	0.000353266
Ghir_D10G026010	Gbar_D10G025700	2	4	2	12	10	32	0.18	0.31	0.18	1.06	1.11	3.35	0.223333	1.84	3.04244	3.03632e-05	0.00233038
Ghir_A05G003850	Gbar_A05G003310	3	25	9	107	54	91	0.27	1.93	0.83	9.45	5.97	9.54	1.01	8.32	3.04223	2.23187e-10	9.69822e-08
Ghir_D10G017640	Gbar_D10G017280	4	17	25	164	36	135	0.36	1.31	2.3	14.49	3.98	14.15	1.32333	10.8733	3.03855	4.88054e-08	1.03319e-05
Ghir_D11G007240	Gbar_D11G007270	1	1	1	7	7	7	0.09	0.08	0.09	0.62	0.77	0.73	0.0866667	0.706667	3.02748	0.000868843	0.0282413
Ghir_A02G012380	Gbar_A02G012150	1	1	2	9	8	11	0.09	0.08	0.18	0.79	0.88	1.15	0.116667	0.94	3.01027	0.000199436	0.00958162
Ghir_D11G011390	Gbar_D11G011640	4	4	0	23	19	12	0.36	0.31	0	2.03	2.1	1.26	0.223333	1.79667	3.00805	3.93066e-06	0.000437697
Ghir_A07G023960	Gbar_A07G023630	1	3	1	12	6	15	0.09	0.23	0.09	1.06	0.66	1.57	0.136667	1.09667	3.00439	7.23254e-05	0.00442786
Ghir_D07G008330	Gbar_D07G008440	0	8	2	29	13	23	0	0.62	0.18	2.56	1.44	2.41	0.266667	2.13667	3.00225	7.1121e-06	0.00072929
Ghir_D11G000670	Gbar_D11G000580	3	11	10	87	27	54	0.27	0.85	0.92	7.68	2.99	5.66	0.68	5.44333	3.00088	5.58751e-09	1.61459e-06
Ghir_D12G027570	Gbar_D12G027300	0	7	1	12	11	26	0	0.54	0.09	1.06	1.22	2.73	0.21	1.67	2.99139	0.000214324	0.0100784
Ghir_A11G002620	Gbar_A11G002160	24	207	118	1041	608	678	2.17	15.96	10.87	91.95	67.23	71.07	9.66667	76.75	2.98908	2.77028e-10	1.14359e-07
Ghir_A09G020960	Gbar_A09G021170	0	3	1	13	6	7	0	0.23	0.09	1.15	0.66	0.73	0.106667	0.846667	2.98868	0.000237274	0.0108733
Ghir_D12G012620	Gbar_D12G012550	0	9	0	21	7	27	0	0.69	0	1.85	0.77	2.83	0.23	1.81667	2.98159	0.00128353	0.0371452
Ghir_D02G013810	Gbar_D02G014400	1	18	1	55	22	48	0.09	1.39	0.09	4.86	2.43	5.03	0.523333	4.10667	2.97217	3.52284e-05	0.00258698
Ghir_D02G019490	Gbar_D02G020090	3	14	4	94	36	11	0.27	1.08	0.37	8.3	3.98	1.15	0.573333	4.47667	2.96498	4.47668e-05	0.00312843
Ghir_A11G019080	Gbar_A11G035110	0	16	1	54	21	30	0	1.23	0.09	4.77	2.32	3.14	0.44	3.41	2.9542	0.000194784	0.00942136
Ghir_A06G000420	Gbar_A06G000230	1	1	3	15	8	12	0.09	0.08	0.28	1.32	0.88	1.26	0.15	1.15333	2.94278	5.74669e-05	0.00378131
Ghir_A10G006410	Gbar_A10G007110	8	11	5	42	37	74	0.72	0.85	0.46	3.71	4.09	7.76	0.676667	5.18667	2.93829	1.25815e-09	4.30249e-07
Ghir_A08G019060	Gbar_A08G019610	6	126	21	415	188	342	0.54	9.71	1.93	36.65	20.79	35.85	4.06	31.0967	2.93721	1.05359e-05	0.000997893
Ghir_A12G028290	Gbar_A12G028210	0	6	2	25	11	14	0	0.46	0.18	2.21	1.22	1.47	0.213333	1.63333	2.93664	2.46983e-05	0.00198524
Ghir_A05G003450	Gbar_A05G042260	0	5	2	11	7	25	0	0.39	0.18	0.97	0.77	2.62	0.19	1.45333	2.93529	0.000293155	0.0127253
Ghir_A06G003380	Gbar_A06G003260	0	15	0	42	22	26	0	1.16	0	3.71	2.43	2.73	0.386667	2.95667	2.93481	0.000510785	0.0189566
Ghir_A11G019850	Gbar_A11G019290	3	8	4	44	31	22	0.27	0.62	0.37	3.89	3.43	2.31	0.42	3.21	2.93411	2.88476e-08	6.62699e-06
Ghir_A05G026770	Gbar_A05G025830	0	1	4	16	6	13	0	0.08	0.37	1.41	0.66	1.36	0.15	1.14333	2.93021	0.000206943	0.00982732
Ghir_A01G005130	Gbar_A01G005120	2	17	11	73	37	81	0.18	1.31	1.01	6.45	4.09	8.49	0.833333	6.34333	2.92828	4.26144e-09	1.25654e-06
Ghir_D08G021640	Gbar_D08G022210	1	7	9	41	24	46	0.09	0.54	0.83	3.62	2.65	4.82	0.486667	3.69667	2.92522	5.18482e-08	1.07786e-05
Ghir_A07G006050	Gbar_A07G005880	0	6	9	39	6	54	0	0.46	0.83	3.44	0.66	5.66	0.43	3.25333	2.91951	0.000338894	0.0141515
Ghir_D07G024720	Gbar_D07G025080	0	8	1	27	6	22	0	0.62	0.09	2.38	0.66	2.31	0.236667	1.78333	2.91365	0.00048419	0.0182417
Ghir_D13G008280	Gbar_D13G008150	1	7	1	25	10	20	0.09	0.54	0.09	2.21	1.11	2.1	0.24	1.80667	2.91222	2.22584e-05	0.00183507
Ghir_A07G001760	Gbar_A07G001800	3	3	1	25	4	17	0.27	0.23	0.09	2.21	0.44	1.78	0.196667	1.47667	2.90852	0.000164274	0.00832068
Ghir_D05G013430	Gbar_D05G013500	0	3	2	13	5	13	0	0.23	0.18	1.15	0.55	1.36	0.136667	1.02	2.89984	0.000183594	0.00902247
Ghir_A12G027540	Gbar_A12G027390	1	3	2	6	4	26	0.09	0.23	0.18	0.53	0.44	2.73	0.166667	1.23333	2.88753	0.00166688	0.0444754
Ghir_A10G024290	Gbar_A10G025480	4	15	1	79	35	10	0.36	1.16	0.09	6.98	3.87	1.05	0.536667	3.96667	2.88583	0.000222896	0.0104138
Ghir_D02G018750	Gbar_D02G019350	0	8	0	18	8	20	0	0.62	0	1.59	0.88	2.1	0.206667	1.52333	2.88185	0.000761624	0.0255004
Ghir_D11G004720	Gbar_D11G004720	2	12	8	56	30	51	0.18	0.93	0.74	4.95	3.32	5.35	0.616667	4.54	2.88013	3.39669e-09	1.03318e-06
Ghir_A13G022840	Gbar_A13G023090	0	7	0	16	8	16	0	0.54	0	1.41	0.88	1.68	0.18	1.32333	2.87811	0.000492946	0.0184275
Ghir_A08G018180	Gbar_A08G018740	2	2	1	6	6	18	0.18	0.15	0.09	0.53	0.66	1.89	0.14	1.02667	2.87447	0.00163199	0.043767
Ghir_A11G011830	Gbar_D11G022040	0	0	4	10	7	10	0	0	0.37	0.88	0.77	1.05	0.123333	0.9	2.86736	0.000612919	0.0217315
Ghir_A11G034480	Gbar_A11G033930	1	4	0	6	10	12	0.09	0.31	0	0.53	1.11	1.26	0.133333	0.966667	2.85798	0.000505794	0.0188193
Ghir_D09G016810	Gbar_D09G017310	2	2	1	6	16	7	0.18	0.15	0.09	0.53	1.77	0.73	0.14	1.01	2.85086	0.00152871	0.0418121
Ghir_A04G000910	Gbar_A04G000770	0	7	1	20	7	19	0	0.54	0.09	1.77	0.77	1.99	0.21	1.51	2.84609	0.000292757	0.0127213
Ghir_D10G018280	Gbar_D10G017900	1	8	10	47	21	50	0.09	0.62	0.92	4.15	2.32	5.24	0.543333	3.90333	2.8448	2.54226e-07	4.20988e-05
Ghir_D13G009330	Gbar_D13G009160	2	2	0	10	4	10	0.18	0.15	0	0.88	0.44	1.05	0.11	0.79	2.84435	0.00146704	0.0408797
Ghir_A08G021140	Gbar_A08G021750	0	6	10	30	11	57	0	0.46	0.92	2.65	1.22	5.98	0.46	3.28333	2.83546	0.000178103	0.00887337
Ghir_D07G018110	Gbar_D07G018230	1	3	1	4	9	15	0.09	0.23	0.09	0.35	1	1.57	0.136667	0.973333	2.83227	0.000942429	0.0299098
Ghir_A05G013650	Gbar_A05G013050	1	2	3	7	7	22	0.09	0.15	0.28	0.62	0.77	2.31	0.173333	1.23333	2.83094	0.000912206	0.029321
Ghir_A08G019570	Gbar_A08G020110	3	5	8	24	12	62	0.27	0.39	0.74	2.12	1.33	6.5	0.466667	3.31667	2.82927	3.37222e-05	0.00251148
Ghir_A11G026680	Gbar_A11G026030	0	3	2	10	8	11	0	0.23	0.18	0.88	0.88	1.15	0.136667	0.97	2.82732	0.000157914	0.00809791
Ghir_A05G030460	Gbar_A05G029590	0	11	0	22	19	19	0	0.85	0	1.94	2.1	1.99	0.283333	2.01	2.82662	0.000319032	0.0135231
Ghir_D06G000320	Gbar_D06G000420	1	7	0	20	12	13	0.09	0.54	0	1.77	1.33	1.36	0.21	1.48667	2.82362	7.40183e-05	0.00450763
Ghir_D06G011670	Gbar_D06G011660	0	4	1	10	10	8	0	0.31	0.09	0.88	1.11	0.84	0.133333	0.943333	2.82273	0.000312718	0.0133675
Ghir_D13G020240	Gbar_D13G020210	0	3	2	6	11	11	0	0.23	0.18	0.53	1.22	1.15	0.136667	0.966667	2.82236	0.000390704	0.0156805
Ghir_A13G004700	Gbar_A13G004830	6	95	12	241	98	298	0.54	7.32	1.11	21.29	10.84	31.24	2.99	21.1233	2.82062	4.64955e-05	0.00323266
Ghir_D05G028210	Gbar_D05G028050	0	46	3	118	76	78	0	3.55	0.28	10.42	8.4	8.18	1.27667	9	2.81754	0.00092815	0.0296685
Ghir_A06G017780	Gbar_A06G017850	1	2	2	13	5	12	0.09	0.15	0.18	1.15	0.55	1.26	0.14	0.986667	2.81714	0.000449699	0.0174543
Ghir_A12G016660	Gbar_A12G016820	9	167	12	568	236	267	0.81	12.88	1.11	50.17	26.1	27.99	4.93333	34.7533	2.81652	0.000194808	0.00942136
Ghir_D10G025730	Gbar_D10G025360	2	6	1	16	8	27	0.18	0.46	0.09	1.41	0.88	2.83	0.243333	1.70667	2.81018	0.00010429	0.00592659
Ghir_D05G022400	Gbar_D05G022440	1	0	4	18	9	6	0.09	0	0.37	1.59	1	0.63	0.153333	1.07333	2.80735	0.000591711	0.0211614
Ghir_A11G015810	Gbar_A11G015420	21	187	25	688	266	381	1.9	14.42	2.3	60.77	29.41	39.94	6.20667	43.3733	2.80492	3.20086e-06	0.000372208
Ghir_A10G006040	Gbar_A10G006730	2	3	5	18	11	31	0.18	0.23	0.46	1.59	1.22	3.25	0.29	2.02	2.80023	1.35302e-05	0.00121232
Ghir_A07G015890	Gbar_A07G015910	0	6	5	18	14	31	0	0.46	0.46	1.59	1.55	3.25	0.306667	2.13	2.79611	2.20365e-05	0.00181937
Ghir_D02G001650	Gbar_D02G001610	303	1375	753	6612	3731	3906	27.36	106.01	69.34	584	412.55	409.46	67.57	468.67	2.79412	3.51453e-13	3.03157e-10
Ghir_D13G010270	Gbar_D13G010180	10	22	22	116	83	119	0.9	1.7	2.03	10.25	9.18	12.47	1.54333	10.6333	2.78447	3.11582e-16	5.29626e-13
Ghir_D12G021400	Gbar_D12G021440	4	4	2	26	16	17	0.36	0.31	0.18	2.3	1.77	1.78	0.283333	1.95	2.7829	9.75592e-07	0.000136189
Ghir_D10G015540	Gbar_D10G015180	0	8	0	20	10	13	0	0.62	0	1.77	1.11	1.36	0.206667	1.41333	2.77372	0.000752539	0.0252711
Ghir_D10G005250	Gbar_D10G004960	2	4	5	25	9	31	0.18	0.31	0.46	2.21	1	3.25	0.316667	2.15333	2.76553	1.34314e-05	0.00120534
Ghir_A13G010440	Gbar_D13G010890	4	29	8	71	69	84	0.36	2.24	0.74	6.27	7.63	8.81	1.11333	7.57	2.76541	1.81665e-08	4.61485e-06
Ghir_D08G021920	Gbar_D08G022500	2	5	5	14	16	38	0.18	0.39	0.46	1.24	1.77	3.98	0.343333	2.33	2.76265	2.26167e-05	0.00185666
Ghir_A13G009840	Gbar_A13G010420	1	5	2	20	13	12	0.09	0.39	0.18	1.77	1.44	1.26	0.22	1.49	2.75974	1.50543e-05	0.00133522
Ghir_D10G017650	Gbar_D10G017280	5	2	3	35	7	20	0.45	0.15	0.28	3.09	0.77	2.1	0.293333	1.98667	2.75974	9.70998e-05	0.00562294
Ghir_A08G015640	Gbar_A08G016230	1	7	5	26	20	27	0.09	0.54	0.46	2.3	2.21	2.83	0.363333	2.44667	2.75145	5.39425e-07	8.33556e-05
Ghir_A10G023880	Gbar_A10G025060	3	2	0	10	9	9	0.27	0.15	0	0.88	1	0.94	0.14	0.94	2.74723	0.000619936	0.021873
Ghir_A10G021170	Gbar_A10G022310	6	30	7	74	50	107	0.54	2.31	0.64	6.54	5.53	11.22	1.16333	7.76333	2.73841	7.39734e-08	1.45413e-05
Ghir_D11G026180	Gbar_D11G026320	1	6	1	16	22	4	0.09	0.46	0.09	1.41	2.43	0.42	0.213333	1.42	2.73471	0.00141075	0.0399077
Ghir_A01G012560	Gbar_A01G012910	1	3	1	8	4	15	0.09	0.23	0.09	0.71	0.44	1.57	0.136667	0.906667	2.72991	0.00114758	0.0344024
Ghir_D08G013740	Gbar_D08G014210	0	25	4	59	21	73	0	1.93	0.37	5.21	2.32	7.65	0.766667	5.06	2.72247	0.000511311	0.0189566
Ghir_A07G024810	Gbar_A07G024560	0	10	5	22	15	43	0	0.77	0.46	1.94	1.66	4.51	0.41	2.70333	2.72104	6.51069e-05	0.00413032
Ghir_D04G013190	Gbar_D04G013270	3	4	6	18	16	39	0.27	0.31	0.55	1.59	1.77	4.09	0.376667	2.48333	2.72092	7.86856e-06	0.000795014
Ghir_D01G016950	Gbar_D01G017020	6	3	4	25	11	38	0.54	0.23	0.37	2.21	1.22	3.98	0.38	2.47	2.70044	1.3247e-05	0.0011925
Ghir_A11G002680	Gbar_A11G002210	7	399	68	1103	475	902	0.63	30.76	6.26	97.42	52.52	94.56	12.55	81.5	2.69911	0.000801679	0.0264902
Ghir_A03G023590	Gbar_A03G023750	0	5	7	19	10	37	0	0.39	0.64	1.68	1.11	3.88	0.343333	2.22333	2.69504	0.000203486	0.00971906
Ghir_D11G019190	Gbar_D11G019480	1	13	0	35	13	24	0.09	1	0	3.09	1.44	2.52	0.363333	2.35	2.6933	0.000660779	0.0228536
Ghir_D11G002680	Gbar_D11G002580	8	285	23	729	349	548	0.72	21.97	2.12	64.39	38.59	57.45	8.27	53.4767	2.69295	0.000893473	0.0289102
Ghir_A03G023830	Gbar_A03G003350	2	2	10	33	21	27	0.18	0.15	0.92	2.91	2.32	2.83	0.416667	2.68667	2.68885	1.74592e-06	0.000225731
Ghir_D08G015400	Gbar_D08G015910	5	17	2	42	28	54	0.45	1.31	0.18	3.71	3.1	5.66	0.646667	4.15667	2.68433	1.3106e-06	0.00017574
Ghir_A09G025560	Gbar_A09G025770	1	4	3	12	9	22	0.09	0.31	0.28	1.06	1	2.31	0.226667	1.45667	2.68403	9.51326e-05	0.00554234
Ghir_D12G013010	Gbar_D12G012880	1	5	1	22	6	10	0.09	0.39	0.09	1.94	0.66	1.05	0.19	1.21667	2.67886	0.000518045	0.0191428
Ghir_D04G012950	Gbar_D04G013000	3	4	4	18	15	27	0.27	0.31	0.37	1.59	1.66	2.83	0.316667	2.02667	2.67807	3.18046e-06	0.000370581
Ghir_D09G010560	Gbar_D09G010820	3	6	1	23	10	20	0.27	0.46	0.09	2.03	1.11	2.1	0.273333	1.74667	2.67587	2.73932e-05	0.00214808
Ghir_A05G025210	Gbar_A05G024220	1	2	5	15	19	10	0.09	0.15	0.46	1.32	2.1	1.05	0.233333	1.49	2.67485	5.49492e-05	0.00367556
Ghir_D04G001510	Gbar_D04G001520	3	1	1	5	9	13	0.27	0.08	0.09	0.44	1	1.36	0.146667	0.933333	2.66985	0.00170486	0.0452382
Ghir_A05G020400	Gbar_A05G019710	0	5	1	14	5	12	0	0.39	0.09	1.24	0.55	1.26	0.16	1.01667	2.6677	0.000811625	0.0267577
Ghir_A07G017110	Gbar_A07G017110	1	61	20	173	111	139	0.09	4.7	1.84	15.28	12.27	14.57	2.21	14.04	2.66742	3.36382e-05	0.00250845
Ghir_D06G004660	Gbar_D06G004630	1	4	3	7	6	29	0.09	0.31	0.28	0.62	0.66	3.04	0.226667	1.44	2.66742	0.0016266	0.0436831
Ghir_D05G029980	Gbar_D05G029850	1	4	2	9	8	19	0.09	0.31	0.18	0.79	0.88	1.99	0.193333	1.22	2.65772	0.00029988	0.0129335
Ghir_D11G002650	Gbar_A11G002190	34	526	129	1391	670	1456	3.07	40.55	11.88	122.86	74.08	152.63	18.5	116.523	2.65502	2.0322e-05	0.0017046
Ghir_D06G018310	Gbar_D06G018110	3	0	4	13	7	20	0.27	0	0.37	1.15	0.77	2.1	0.213333	1.34	2.65105	0.000438312	0.0171158
Ghir_D08G023130	Gbar_D08G023690	2	6	1	18	5	23	0.18	0.46	0.09	1.59	0.55	2.41	0.243333	1.51667	2.6399	0.000559184	0.0203639
Ghir_D02G003480	Gbar_D02G003580	1	12	4	39	12	37	0.09	0.93	0.37	3.44	1.33	3.88	0.463333	2.88333	2.63762	4.88748e-05	0.00334275
Ghir_D13G015140	Gbar_D13G015050	2	0	5	16	6	18	0.18	0	0.46	1.41	0.66	1.89	0.213333	1.32	2.62936	0.000551621	0.0201643
Ghir_A05G026110	Gbar_A05G025120	9	22	8	106	34	66	0.81	1.7	0.74	9.36	3.76	6.92	1.08333	6.68	2.62437	3.35123e-08	7.44914e-06
Ghir_A08G013050	Gbar_A08G013510	10	27	2	99	26	75	0.9	2.08	0.18	8.74	2.87	7.86	1.05333	6.49	2.62326	2.34258e-05	0.00190951
Ghir_A06G004580	Gbar_A06G004400	1	3	3	14	7	16	0.09	0.23	0.28	1.24	0.77	1.68	0.2	1.23	2.62059	0.000120841	0.00662601
Ghir_A11G013380	Gbar_A11G013020	13	28	28	95	66	196	1.17	2.16	2.58	8.39	7.3	20.55	1.97	12.08	2.61635	2.8074e-09	8.67637e-07
Ghir_D10G024550	Gbar_D10G024220	0	5	2	13	7	15	0	0.39	0.18	1.15	0.77	1.57	0.19	1.16333	2.61419	0.000371524	0.0151528
Ghir_A01G021600	Gbar_A01G022030	2	22	5	69	27	50	0.18	1.7	0.46	6.09	2.99	5.24	0.78	4.77333	2.61345	1.39307e-05	0.00124243
Ghir_A02G018760	Gbar_A02G018320	8	19	10	87	31	75	0.72	1.46	0.92	7.68	3.43	7.86	1.03333	6.32333	2.61338	1.38255e-08	3.6319e-06
Ghir_D08G011150	Gbar_D08G011090	14	12	40	84	33	237	1.26	0.93	3.68	7.42	3.65	24.84	1.95667	11.97	2.61295	4.73569e-05	0.00326989
Ghir_A11G006790	Gbar_A11G006360	5	13	4	36	29	45	0.45	1	0.37	3.18	3.21	4.72	0.606667	3.70333	2.60985	1.12049e-07	2.06231e-05
Ghir_D07G016860	Gbar_D07G017000	12	12	36	114	48	163	1.08	0.93	3.32	10.07	5.31	17.09	1.77667	10.8233	2.6069	2.63277e-07	4.3226e-05
Ghir_D11G029490	Gbar_D11G029370	2	4	4	18	10	24	0.18	0.31	0.37	1.59	1.11	2.52	0.286667	1.74	2.60164	2.42824e-05	0.00196485
Ghir_D05G021650	Gbar_D05G021720	18	22	38	124	80	206	1.63	1.7	3.5	10.95	8.85	21.59	2.27667	13.7967	2.59932	1.2618e-10	5.74198e-08
Ghir_A03G003140	Gbar_A03G003140	1	3	2	9	7	14	0.09	0.23	0.18	0.79	0.77	1.47	0.166667	1.01	2.59932	0.000416093	0.0164595
Ghir_A12G012370	Gbar_A12G012440	0	12	1	19	16	26	0	0.93	0.09	1.68	1.77	2.73	0.34	2.06	2.59904	0.000648988	0.0226216
Ghir_D08G010790	Gbar_D08G011460	4	7	5	14	14	52	0.36	0.54	0.46	1.24	1.55	5.45	0.453333	2.74667	2.59904	0.000177989	0.00887337
Ghir_A10G003230	Gbar_A10G003830	1	1	3	9	7	11	0.09	0.08	0.28	0.79	0.77	1.15	0.15	0.903333	2.5903	0.000895129	0.028933
Ghir_D12G009930	Gbar_D12G009860	1	4	2	9	11	14	0.09	0.31	0.18	0.79	1.22	1.47	0.193333	1.16	2.58496	0.000199405	0.00958162
Ghir_Scaffold423G000200	Gbar_A13G000180	5	4	2	19	11	26	0.45	0.31	0.18	1.68	1.22	2.73	0.313333	1.87667	2.5824	2.38713e-05	0.00194036
Ghir_D08G018940	Gbar_D08G019490	17	180	7	566	213	214	1.54	13.88	0.64	49.99	23.55	22.43	5.35333	31.99	2.57911	0.000871268	0.0283042
Ghir_A11G011910	Gbar_A11G011590	6	5	6	24	10	53	0.54	0.39	0.55	2.12	1.11	5.56	0.493333	2.93	2.57027	9.42874e-05	0.00550419
Ghir_A06G010050	Gbar_A06G009910	0	3	3	15	5	11	0	0.23	0.28	1.32	0.55	1.15	0.17	1.00667	2.56598	0.000527543	0.0194441
Ghir_D10G022620	Gbar_D10G022190	5	27	12	78	34	104	0.45	2.08	1.11	6.89	3.76	10.9	1.21333	7.18333	2.56568	8.29221e-07	0.000119212
Ghir_A07G018840	Gbar_A07G018710	18	84	28	269	133	236	1.63	6.48	2.58	23.76	14.71	24.74	3.56333	21.07	2.56389	4.24446e-10	1.61867e-07
Ghir_D07G005980	Gbar_D07G006080	2	7	10	41	17	40	0.18	0.54	0.92	3.62	1.88	4.19	0.546667	3.23	2.5628	3.67917e-06	0.000413677
Ghir_A12G027130	Gbar_A12G026980	3	2	1	16	5	10	0.27	0.15	0.09	1.41	0.55	1.05	0.17	1.00333	2.56119	0.00103637	0.0318251
Ghir_D07G017600	Gbar_D07G017680	0	26	7	62	28	66	0	2	0.64	5.48	3.1	6.92	0.88	5.16667	2.55366	0.000274889	0.012155
Ghir_A05G018430	Gbar_A05G017800	3	3	2	21	8	12	0.27	0.23	0.18	1.85	0.88	1.26	0.226667	1.33	2.55278	9.18231e-05	0.00538755
Ghir_A09G021860	Gbar_A09G021990	8	32	34	154	58	162	0.72	2.47	3.13	13.6	6.41	16.98	2.10667	12.33	2.54914	2.71783e-08	6.38435e-06
Ghir_D05G012070	Gbar_D05G012160	7	11	10	51	30	59	0.63	0.85	0.92	4.5	3.32	6.18	0.8	4.66667	2.54432	8.2265e-09	2.29678e-06
Ghir_D01G023140	Gbar_D01G023150	4	27	5	76	30	64	0.36	2.08	0.46	6.71	3.32	6.71	0.966667	5.58	2.52917	1.30029e-05	0.00117602
Ghir_A12G003450	Gbar_A12G003310	2	3	1	14	11	4	0.18	0.23	0.09	1.24	1.22	0.42	0.166667	0.96	2.52607	0.00121274	0.0357772
Ghir_D08G007400	Gbar_D08G007610	1	2	4	7	9	18	0.09	0.15	0.37	0.62	1	1.89	0.203333	1.17	2.52459	0.00142143	0.0400529
Ghir_A08G023930	Gbar_A08G024790	3	20	2	67	10	42	0.27	1.54	0.18	5.92	1.11	4.4	0.663333	3.81	2.52199	0.000898187	0.0289832
Ghir_D05G020360	Gbar_D05G020390	2	4	1	11	9	13	0.18	0.31	0.09	0.97	1	1.36	0.193333	1.11	2.5214	0.000257927	0.0115845
Ghir_A05G021050	Gbar_A05G020360	2	8	7	30	5	48	0.18	0.62	0.64	2.65	0.55	5.03	0.48	2.74333	2.51482	0.000818537	0.0269088
Ghir_A12G006150	Gbar_A12G006130	4	25	19	122	55	59	0.36	1.93	1.75	10.78	6.08	6.18	1.34667	7.68	2.51171	1.17353e-07	2.14626e-05
Ghir_A12G023160	Gbar_A12G023280	14	51	23	182	66	174	1.26	3.93	2.12	16.07	7.3	18.24	2.43667	13.87	2.50899	4.96744e-09	1.45727e-06
Ghir_A12G024740	Gbar_A12G024530	1	9	3	17	23	19	0.09	0.69	0.28	1.5	2.54	1.99	0.353333	2.01	2.50809	6.11527e-05	0.00394179
Ghir_D08G009890	Gbar_D08G010270	17	74	25	194	106	243	1.54	5.71	2.3	17.13	11.72	25.47	3.18333	18.1067	2.50791	5.12373e-09	1.49553e-06
Ghir_D02G016630	Gbar_D02G017210	2	3	0	7	7	9	0.18	0.23	0	0.62	0.77	0.94	0.136667	0.776667	2.50663	0.00152704	0.0418026
Ghir_D11G016500	Gbar_D11G016860	7	10	22	132	31	42	0.63	0.77	2.03	11.66	3.43	4.4	1.14333	6.49667	2.50645	7.9322e-06	0.000800045
Ghir_A05G010110	Gbar_A05G009570	3	11	10	68	23	29	0.27	0.85	0.92	6.01	2.54	3.04	0.68	3.86333	2.50624	3.0494e-06	0.000357473
Ghir_A03G008340	Gbar_A03G008360	14	61	8	228	89	77	1.26	4.7	0.74	20.14	9.84	8.07	2.23333	12.6833	2.50566	1.04874e-05	0.000995238
Ghir_A09G014670	Gbar_A09G014740	1	4	6	19	8	27	0.09	0.31	0.55	1.68	0.88	2.83	0.316667	1.79667	2.50429	0.000179491	0.00888698
Ghir_D11G004430	Gbar_D11G004420	5	15	9	66	29	45	0.45	1.16	0.83	5.83	3.21	4.72	0.813333	4.58667	2.49553	5.11344e-08	1.06686e-05
Ghir_D01G012930	Gbar_D01G012860	4	2	1	8	7	18	0.36	0.15	0.09	0.71	0.77	1.89	0.2	1.12333	2.48971	0.00181633	0.047203
Ghir_A05G007070	Gbar_A05G006540	1	11	5	26	11	41	0.09	0.85	0.46	2.3	1.22	4.3	0.466667	2.60667	2.48174	0.000188822	0.00920126
Ghir_A02G004540	Gbar_A02G004430	2	2	2	9	9	10	0.18	0.15	0.18	0.79	1	1.05	0.17	0.946667	2.47732	0.00114392	0.0343431
Ghir_A11G018430	Gbar_A11G017990	6	13	4	47	33	27	0.54	1	0.37	4.15	3.65	2.83	0.636667	3.54333	2.4765	3.76952e-07	5.90384e-05
Ghir_A12G012520	Gbar_A12G012700	9	17	10	45	35	86	0.81	1.31	0.92	3.97	3.87	9.02	1.01333	5.62	2.47146	1.96519e-07	3.42091e-05
Ghir_A09G002070	Gbar_A09G002140	5	29	6	85	49	48	0.45	2.24	0.55	7.51	5.42	5.03	1.08	5.98667	2.47072	2.82584e-06	0.000336036
Ghir_A05G006280	Gbar_Scaffold1148G000040	7	22	7	75	37	54	0.63	1.7	0.64	6.62	4.09	5.66	0.99	5.45667	2.46252	8.19945e-08	1.58485e-05
Ghir_Scaffold2053G000010	Gbar_A11G012060	0	3	4	11	5	17	0	0.23	0.37	0.97	0.55	1.78	0.2	1.1	2.45943	0.00141572	0.039953
Ghir_D11G019940	Gbar_D11G020210	0	5	2	15	6	11	0	0.39	0.18	1.32	0.66	1.15	0.19	1.04333	2.45713	0.000899713	0.0290001
Ghir_A11G010820	Gbar_A11G010480	16	16	25	86	38	147	1.45	1.23	2.3	7.6	4.2	15.41	1.66	9.07	2.44992	2.35121e-07	3.91595e-05
Ghir_A03G019070	Gbar_A03G019140	1	4	1	7	9	10	0.09	0.31	0.09	0.62	1	1.05	0.163333	0.89	2.44599	0.00151127	0.0415659
Ghir_A04G011310	Gbar_A04G011140	1	6	3	17	12	16	0.09	0.46	0.28	1.5	1.33	1.68	0.276667	1.50333	2.44194	6.69022e-05	0.0042027
Ghir_A03G021110	Gbar_A03G021160	1	10	7	29	17	35	0.09	0.77	0.64	2.56	1.88	3.67	0.5	2.70333	2.43474	1.58631e-05	0.00139116
Ghir_A05G019360	Gbar_A05G018710	60	185	70	488	273	646	5.42	14.26	6.45	43.1	30.19	67.72	8.71	47.0033	2.43202	4.15698e-11	2.16436e-08
Ghir_D08G009470	Gbar_D08G009860	3	7	3	17	14	27	0.27	0.54	0.28	1.5	1.55	2.83	0.363333	1.96	2.43149	3.98902e-05	0.00286382
Ghir_A13G002870	Gbar_A13G003070	22	42	27	237	92	100	1.99	3.24	2.49	20.93	10.17	10.48	2.57333	13.86	2.42922	4.10643e-11	2.15748e-08
Ghir_D07G011520	Gbar_D07G011600	16	19	42	131	36	199	1.45	1.46	3.87	11.57	3.98	20.86	2.26	12.1367	2.42498	6.52358e-06	0.000679311
Ghir_D09G012810	Gbar_D09G013140	1	4	7	24	18	14	0.09	0.31	0.64	2.12	1.99	1.47	0.346667	1.86	2.42368	4.21578e-05	0.00300053
Ghir_A03G005390	Gbar_A03G005440	4	21	13	56	32	81	0.36	1.62	1.2	4.95	3.54	8.49	1.06	5.66	2.41674	1.91634e-06	0.000243944
Ghir_D05G035700	Gbar_D05G035950	11	17	10	63	32	77	0.99	1.31	0.92	5.56	3.54	8.07	1.07333	5.72333	2.41476	3.14492e-08	7.09978e-06
Ghir_A02G003620	Gbar_A02G003460	3	4	6	23	18	19	0.27	0.31	0.55	2.03	1.99	1.99	0.376667	2.00333	2.41104	6.22262e-06	0.000656248
Ghir_A09G010270	Gbar_A09G010510	3	2	4	11	15	15	0.27	0.15	0.37	0.97	1.66	1.57	0.263333	1.4	2.41046	0.000120842	0.00662601
Ghir_D11G013380	Gbar_D11G013760	31	57	45	172	115	305	2.8	4.39	4.14	15.19	12.72	31.97	3.77667	19.96	2.40193	2.14603e-11	1.22797e-08
Ghir_D12G015320	Gbar_D12G015170	15	201	47	498	244	388	1.35	15.5	4.33	43.99	26.98	40.67	7.06	37.2133	2.39808	3.60091e-05	0.00263094
Ghir_D02G020270	Gbar_D02G020910	61	408	82	1309	395	716	5.51	31.46	7.55	115.62	43.68	75.06	14.84	78.12	2.3962	1.07023e-05	0.00100736
Ghir_A11G029340	Gbar_A11G028890	2	5	3	14	14	16	0.18	0.39	0.28	1.24	1.55	1.68	0.283333	1.49	2.39474	6.5358e-05	0.00413264
Ghir_D10G017820	Gbar_D10G017460	3	14	1	35	20	21	0.27	1.08	0.09	3.09	2.21	2.2	0.48	2.5	2.38082	0.000177984	0.00887337
Ghir_A12G021380	Gbar_A12G021480	0	12	2	24	15	19	0	0.93	0.18	2.12	1.66	1.99	0.37	1.92333	2.37801	0.000735226	0.024863
Ghir_A05G020570	Gbar_A05G019850	9	17	8	64	11	76	0.81	1.31	0.74	5.65	1.22	7.97	0.953333	4.94667	2.3754	8.98595e-05	0.00530465
Ghir_A01G001280	Gbar_A01G001040	17	18	11	67	118	14	1.54	1.39	1.01	5.92	13.05	1.47	1.31333	6.81333	2.37513	0.000158495	0.00809892
Ghir_D11G022110	Gbar_D11G022270	2	4	4	13	9	22	0.18	0.31	0.37	1.15	1	2.31	0.286667	1.48667	2.37464	0.000234359	0.0107751
Ghir_A02G018810	Gbar_A02G018370	4	9	10	33	10	59	0.36	0.69	0.92	2.91	1.11	6.18	0.656667	3.4	2.3723	0.000184413	0.00904503
Ghir_D08G025670	Gbar_D08G026300	2	3	4	13	8	19	0.18	0.23	0.37	1.15	0.88	1.99	0.26	1.34	2.36565	0.000240465	0.0109599
Ghir_A08G020840	Gbar_A08G021440	5	14	16	70	31	55	0.45	1.08	1.47	6.18	3.43	5.77	1	5.12667	2.35802	2.8637e-07	4.66202e-05
Ghir_A06G021480	Gbar_A06G021480	7	11	7	37	23	48	0.63	0.85	0.64	3.27	2.54	5.03	0.706667	3.61333	2.35423	7.20788e-07	0.000106538
Ghir_D13G006700	Gbar_D13G006530	2	12	6	25	10	49	0.18	0.93	0.55	2.21	1.11	5.14	0.553333	2.82	2.34947	0.000552483	0.0201704
Ghir_A08G023440	Gbar_A08G024290	13	37	38	189	51	152	1.17	2.85	3.5	16.69	5.64	15.93	2.50667	12.7533	2.34703	1.80584e-07	3.17219e-05
Ghir_A12G028360	Gbar_A12G028280	5	9	8	36	20	39	0.45	0.69	0.74	3.18	2.21	4.09	0.626667	3.16	2.33415	1.10886e-06	0.000151858
Ghir_D11G001090	Gbar_D11G000990	1	3	5	12	7	20	0.09	0.23	0.46	1.06	0.77	2.1	0.26	1.31	2.33298	0.00090944	0.0292483
Ghir_D02G022560	Gbar_D02G023100	1	23	7	43	27	55	0.09	1.77	0.64	3.8	2.99	5.77	0.833333	4.18667	2.32884	0.000239507	0.0109341
Ghir_A02G010500	Gbar_A02G010280	1	15	7	30	21	43	0.09	1.16	0.64	2.65	2.32	4.51	0.63	3.16	2.3265	0.000100928	0.00578721
Ghir_A03G021600	Gbar_A03G021670	1	7	2	20	9	12	0.09	0.54	0.18	1.77	1	1.26	0.27	1.34333	2.31479	0.000684516	0.0234084
Ghir_D08G013780	Gbar_D08G014250	0	3	5	13	13	8	0	0.23	0.46	1.15	1.44	0.84	0.23	1.14333	2.31354	0.000852621	0.0278393
Ghir_A09G002670	Gbar_A09G002840	2	21	11	44	32	62	0.18	1.62	1.01	3.89	3.54	6.5	0.936667	4.64333	2.30955	2.26629e-05	0.00185781
Ghir_A05G031400	Gbar_A05G030370	13	18	9	60	49	58	1.17	1.39	0.83	5.3	5.42	6.08	1.13	5.6	2.3091	1.21697e-09	4.23504e-07
Ghir_D07G020590	Gbar_D07G020810	21	2	25	67	37	110	1.9	0.15	2.3	5.92	4.09	11.53	1.45	7.18	2.30793	0.000179551	0.00888698
Ghir_D10G022940	Gbar_D10G022540	9	8	14	38	19	76	0.81	0.62	1.29	3.36	2.1	7.97	0.906667	4.47667	2.30378	4.41631e-05	0.00309838
Ghir_A08G021830	Gbar_A08G022480	3	15	8	31	15	60	0.27	1.16	0.74	2.74	1.66	6.29	0.723333	3.56333	2.30049	0.000225465	0.0104715
Ghir_A11G026010	Gbar_A11G025390	16	23	10	59	51	91	1.45	1.77	0.92	5.21	5.64	9.54	1.38	6.79667	2.30016	1.82061e-08	4.61485e-06
Ghir_D11G011500	Gbar_D11G011760	6	4	5	27	9	29	0.54	0.31	0.46	2.38	1	3.04	0.436667	2.14	2.29301	0.000102741	0.00584995
Ghir_D01G010700	Gbar_D01G010790	7	46	15	110	47	117	0.63	3.55	1.38	9.72	5.2	12.26	1.85333	9.06	2.28939	8.34712e-06	0.000831712
Ghir_D11G018560	Gbar_D11G018930	4	6	2	15	18	15	0.36	0.46	0.18	1.32	1.99	1.57	0.333333	1.62667	2.28688	0.000105277	0.00596497
Ghir_D08G009030	Gbar_D08G009320	13	24	15	73	55	85	1.17	1.85	1.38	6.45	6.08	8.91	1.46667	7.14667	2.28473	3.98143e-10	1.54429e-07
Ghir_D13G006500	Gbar_D13G006350	2	22	6	47	25	47	0.18	1.7	0.55	4.15	2.76	4.93	0.81	3.94667	2.28464	0.000105915	0.00598353
Ghir_A11G002670	Gbar_A11G002200	7	158	94	429	197	425	0.63	12.18	8.66	37.89	21.78	44.55	7.15667	34.74	2.27924	0.000234873	0.0107901
Ghir_D04G018290	Gbar_D04G018420	3	12	5	25	16	38	0.27	0.93	0.46	2.21	1.77	3.98	0.553333	2.65333	2.26159	7.06135e-05	0.00434145
Ghir_A05G000090	Gbar_A05G000050	5	46	20	92	52	133	0.45	3.55	1.84	8.13	5.75	13.94	1.94667	9.27333	2.25208	2.55041e-05	0.00203867
Ghir_D10G003760	Gbar_D10G003420	2	9	9	29	14	38	0.18	0.69	0.83	2.56	1.55	3.98	0.566667	2.69667	2.2506	6.98386e-05	0.00430756
Ghir_A06G004380	Gbar_A06G004200	8	4	19	32	13	85	0.72	0.31	1.75	2.83	1.44	8.91	0.926667	4.39333	2.24519	0.00149019	0.0412463
Ghir_D11G002880	Gbar_D11G002800	2	7	2	17	7	19	0.18	0.54	0.18	1.5	0.77	1.99	0.3	1.42	2.24286	0.000999371	0.0311177
Ghir_D11G023240	Gbar_D11G023420	1	25	6	40	25	56	0.09	1.93	0.55	3.53	2.76	5.87	0.856667	4.05333	2.2423	0.000766037	0.0255905
Ghir_A05G003120	Gbar_A05G043490	7	13	0	36	20	22	0.63	1	0	3.18	2.21	2.31	0.543333	2.56667	2.23999	0.000334696	0.0140269
Ghir_D10G011730	Gbar_D10G011460	5	29	14	57	37	92	0.45	2.24	1.29	5.03	4.09	9.64	1.32667	6.25333	2.23682	1.55339e-05	0.00136852
Ghir_D01G010120	Gbar_D01G010190	4	19	12	51	20	67	0.36	1.46	1.11	4.5	2.21	7.02	0.976667	4.57667	2.22836	4.70074e-05	0.00325743
Ghir_A05G036750	Gbar_D04G006270	1	5	6	16	9	23	0.09	0.39	0.55	1.41	1	2.41	0.343333	1.60667	2.22639	0.000526972	0.0194354
Ghir_A05G021740	Gbar_A05G021020	14	21	35	99	48	138	1.26	1.62	3.22	8.74	5.31	14.47	2.03333	9.50667	2.22509	3.3753e-07	5.35903e-05
Ghir_D06G005450	Gbar_D06G005440	1	6	2	12	8	14	0.09	0.46	0.18	1.06	0.88	1.47	0.243333	1.13667	2.2238	0.00141932	0.0400325
Ghir_D01G005300	Gbar_D01G005280	4	48	29	134	64	119	0.36	3.7	2.67	11.84	7.08	12.47	2.24333	10.4633	2.22163	1.83964e-05	0.0015749
Ghir_A08G011970	Gbar_A08G012370	3	4	2	15	4	17	0.27	0.31	0.18	1.32	0.44	1.78	0.253333	1.18	2.21968	0.00193779	0.0497074
Ghir_D08G024360	Gbar_D08G024940	16	55	52	210	63	222	1.45	4.24	4.79	18.55	6.97	23.27	3.49333	16.2633	2.21895	1.12622e-06	0.000153871
Ghir_A03G019060	Gbar_A03G019130	1	5	5	23	7	15	0.09	0.39	0.46	2.03	0.77	1.57	0.313333	1.45667	2.2169	0.000699993	0.023853
Ghir_A10G006860	Gbar_A10G007570	1	5	4	13	11	15	0.09	0.39	0.37	1.15	1.22	1.57	0.283333	1.31333	2.21266	0.000356911	0.014723
Ghir_D11G002660	Gbar_A11G002200	1	33	52	134	65	145	0.09	2.54	4.79	11.84	7.19	15.2	2.47333	11.41	2.20577	0.000788423	0.0262322
Ghir_A13G011760	Gbar_A13G012520	3	8	9	27	9	43	0.27	0.62	0.83	2.38	1	4.51	0.573333	2.63	2.19762	0.00066725	0.0229949
Ghir_A13G013250	Gbar_A13G014060	4	2	9	26	11	25	0.36	0.15	0.83	2.3	1.22	2.62	0.446667	2.04667	2.19601	0.000208067	0.00986451
Ghir_D08G009480	Gbar_D08G009870	1	4	3	7	11	12	0.09	0.31	0.28	0.62	1.22	1.26	0.226667	1.03333	2.18866	0.00178423	0.046807
Ghir_D09G021020	Gbar_D09G021610	5	4	4	11	10	29	0.45	0.31	0.37	0.97	1.11	3.04	0.376667	1.70667	2.17982	0.000940324	0.0298948
Ghir_A07G010900	Gbar_A07G010640	2	7	2	16	8	17	0.18	0.54	0.18	1.41	0.88	1.78	0.3	1.35667	2.17703	0.00101497	0.0314457
Ghir_A13G005650	Gbar_A13G005810	3	10	8	32	10	39	0.27	0.77	0.74	2.83	1.11	4.09	0.593333	2.67667	2.17352	0.000265556	0.0118633
Ghir_A02G018210	Gbar_A02G017790	0	3	7	14	9	16	0	0.23	0.64	1.24	1	1.68	0.29	1.30667	2.17177	0.00139292	0.0395972
Ghir_A07G008770	Gbar_A07G008600	5	5	13	34	20	38	0.45	0.39	1.2	3	2.21	3.98	0.68	3.06333	2.1715	2.57588e-05	0.00205335
Ghir_A11G026590	Gbar_A11G025950	6	14	5	41	13	41	0.54	1.08	0.46	3.62	1.44	4.3	0.693333	3.12	2.16993	0.00011979	0.0065865
Ghir_A12G021030	Gbar_A12G021150	7	17	6	31	27	52	0.63	1.31	0.55	2.74	2.99	5.45	0.83	3.72667	2.1667	1.68215e-05	0.0014597
Ghir_A03G017050	Gbar_A03G017070	3	3	15	33	14	38	0.27	0.23	1.38	2.91	1.55	3.98	0.626667	2.81333	2.16651	0.000631502	0.0221863
Ghir_A04G008840	Gbar_A04G008470	8	15	11	37	35	55	0.72	1.16	1.01	3.27	3.87	5.77	0.963333	4.30333	2.15935	6.83021e-07	0.000101999
Ghir_A05G019450	Gbar_A05G018800	1	7	3	18	9	14	0.09	0.54	0.28	1.59	1	1.47	0.303333	1.35333	2.15754	0.000885521	0.0287027
Ghir_A13G007980	Gbar_A13G008270	1	8	5	25	13	15	0.09	0.62	0.46	2.21	1.44	1.57	0.39	1.74	2.15754	0.000310022	0.0132916
Ghir_D10G021640	Gbar_D10G021190	3	20	22	101	55	20	0.27	1.54	2.03	8.92	6.08	2.1	1.28	5.7	2.15482	0.000534998	0.0196687
Ghir_A07G002440	Gbar_A07G002460	71	109	95	485	129	456	6.41	8.4	8.75	42.84	14.26	47.8	7.85333	34.9667	2.1546	3.6966e-09	1.1127e-06
Ghir_A10G016840	Gbar_A10G017800	6	19	12	40	19	78	0.54	1.46	1.11	3.53	2.1	8.18	1.03667	4.60333	2.15073	0.000143235	0.00751398
Ghir_D03G006060	Gbar_D03G005900	4	5	5	21	9	24	0.36	0.39	0.46	1.85	1	2.52	0.403333	1.79	2.14992	0.000225236	0.0104715
Ghir_A05G042030	Gbar_A05G041070	6	38	15	105	61	52	0.54	2.93	1.38	9.27	6.74	5.45	1.61667	7.15333	2.14559	9.56373e-06	0.000924276
Ghir_D05G008910	Gbar_D05G008850	48	83	63	308	111	320	4.34	6.4	5.8	27.2	12.27	33.55	5.51333	24.34	2.14233	2.5875e-10	1.08362e-07
Ghir_D01G003840	Gbar_D01G003690	5	5	4	18	12	23	0.45	0.39	0.37	1.59	1.33	2.41	0.403333	1.77667	2.13913	0.000136239	0.00724348
Ghir_A12G015100	Gbar_A12G015180	20	186	59	477	198	293	1.81	14.34	5.43	42.13	21.89	30.71	7.19333	31.5767	2.13413	3.61579e-05	0.00263848
Ghir_A04G002960	Gbar_A04G002670	10	24	12	61	50	56	0.9	1.85	1.11	5.39	5.53	5.87	1.28667	5.59667	2.12093	3.62643e-08	7.99932e-06
Ghir_A08G010770	Gbar_A08G011160	2	4	3	11	10	12	0.18	0.31	0.28	0.97	1.11	1.26	0.256667	1.11333	2.11692	0.00100041	0.0311177
Ghir_D11G012910	Gbar_D11G013290	5	17	12	31	15	76	0.45	1.31	1.11	2.74	1.66	7.97	0.956667	4.12333	2.10772	0.000659089	0.0228088
Ghir_A05G030330	Gbar_A05G029420	2	8	7	27	7	29	0.18	0.62	0.64	2.38	0.77	3.04	0.48	2.06333	2.10387	0.00139954	0.039726
Ghir_D03G000800	Gbar_D03G000820	7	8	12	28	22	50	0.63	0.62	1.11	2.47	2.43	5.24	0.786667	3.38	2.1032	2.77606e-05	0.002171
Ghir_A04G006610	Gbar_A04G006170	2	15	9	40	23	31	0.18	1.16	0.83	3.53	2.54	3.25	0.723333	3.10667	2.10263	5.53363e-05	0.00369717
Ghir_A13G011910	Gbar_A13G012680	2	10	7	27	8	34	0.18	0.77	0.64	2.38	0.88	3.56	0.53	2.27333	2.10074	0.000985355	0.0308821
Ghir_D05G000250	Gbar_D05G000090	13	60	41	142	69	198	1.17	4.63	3.78	12.54	7.63	20.76	3.19333	13.6433	2.09506	3.78364e-06	0.000423775
Ghir_D06G004090	Gbar_D06G004050	2	6	7	13	14	26	0.18	0.46	0.64	1.15	1.55	2.73	0.426667	1.81	2.08481	0.000717301	0.0243281
Ghir_A11G023230	Gbar_A11G022590	1	16	13	52	20	37	0.09	1.23	1.2	4.59	2.21	3.88	0.84	3.56	2.08342	0.000316456	0.0134594
Ghir_D01G019510	Gbar_D01G019610	10	32	35	123	31	130	0.9	2.47	3.22	10.86	3.43	13.63	2.19667	9.30667	2.08295	4.87622e-05	0.003339
Ghir_D02G017410	Gbar_D02G017950	17	68	28	121	98	172	1.54	5.24	2.58	10.69	10.84	18.03	3.12	13.1867	2.07946	2.82565e-07	4.62613e-05
Ghir_A02G001560	Gbar_A02G001320	457	3059	1691	8518	4466	5529	41.27	235.85	155.71	752.34	493.82	579.6	144.277	608.587	2.07662	3.66935e-06	0.000413378
Ghir_A11G010290	Gbar_A11G009930	7	35	3	54	27	71	0.63	2.7	0.28	4.77	2.99	7.44	1.20333	5.06667	2.074	0.0015359	0.0419688
Ghir_D02G018010	Gbar_D02G018580	1	9	7	20	19	20	0.09	0.69	0.64	1.77	2.1	2.1	0.473333	1.99	2.07184	0.000179602	0.00888698
Ghir_A11G004810	Gbar_A11G004380	20	29	15	86	45	97	1.81	2.24	1.38	7.6	4.98	10.17	1.81	7.58333	2.06684	6.803e-08	1.34646e-05
Ghir_D11G032940	Gbar_D11G032750	2	3	6	16	16	8	0.18	0.23	0.55	1.41	1.77	0.84	0.32	1.34	2.06609	0.00122341	0.0360351
Ghir_D11G023330	Gbar_D11G023530	4	5	7	15	16	26	0.36	0.39	0.64	1.32	1.77	2.73	0.463333	1.94	2.06593	0.000241967	0.0109937
Ghir_D03G005920	Gbar_D03G005770	3	7	14	26	14	47	0.27	0.54	1.29	2.3	1.55	4.93	0.7	2.92667	2.06383	0.000968107	0.0305737
Ghir_D08G012140	Gbar_D08G012640	4	4	2	12	9	14	0.36	0.31	0.18	1.06	1	1.47	0.283333	1.17667	2.05413	0.00125744	0.0366086
Ghir_A03G020430	Gbar_A03G020490	2	8	7	30	13	18	0.18	0.62	0.64	2.65	1.44	1.89	0.48	1.99333	2.05408	0.000356349	0.0147103
Ghir_D11G031490	Gbar_D11G031310	40	81	16	269	105	109	3.61	6.25	1.47	23.76	11.61	11.43	3.77667	15.6	2.04636	6.7888e-06	0.000701869
Ghir_D11G005190	Gbar_D11G005190	18	71	40	190	203	49	1.63	5.47	3.68	16.78	22.45	5.14	3.59333	14.79	2.04123	6.17877e-05	0.00396766
Ghir_D12G015670	Gbar_D12G015510	54	123	107	391	201	409	4.88	9.48	9.85	34.53	22.23	42.88	8.07	33.2133	2.04112	1.07097e-11	6.51519e-09
Ghir_D11G017880	Gbar_D11G018260	4	11	13	44	14	42	0.36	0.85	1.2	3.89	1.55	4.4	0.803333	3.28	2.02963	0.000199448	0.00958162
Ghir_D04G017830	Gbar_D04G017950	12	105	31	363	96	61	1.08	8.1	2.85	32.06	10.62	6.39	4.01	16.3567	2.0282	0.00180752	0.0470981
Ghir_A13G021890	Gbar_A13G022200	9	23	14	58	30	70	0.81	1.77	1.29	5.12	3.32	7.34	1.29	5.26	2.02769	5.01345e-06	0.000542661
Ghir_D10G014490	Gbar_D10G014160	4	7	7	18	9	35	0.36	0.54	0.64	1.59	1	3.67	0.513333	2.08667	2.02323	0.00153157	0.0418705
Ghir_D02G004070	Gbar_D02G004150	52	89	36	242	130	233	4.7	6.86	3.32	21.37	14.37	24.43	4.96	20.0567	2.01567	8.93867e-11	4.19285e-08
Ghir_A10G017170	Gbar_A10G018100	9	12	11	66	21	28	0.81	0.93	1.01	5.83	2.32	2.94	0.916667	3.69667	2.01176	5.34132e-05	0.00358526
Ghir_A01G011410	Gbar_A01G011810	14	45	5	96	48	68	1.26	3.47	0.46	8.48	5.31	7.13	1.73	6.97333	2.01108	0.00020495	0.00977281
Ghir_A06G003410	Gbar_A06G003290	3	10	4	22	11	24	0.27	0.77	0.37	1.94	1.22	2.52	0.47	1.89333	2.0102	0.000420083	0.0165832
Ghir_A02G005840	Gbar_A02G005710	29	54	47	175	85	189	2.62	4.16	4.33	15.46	9.4	19.81	3.70333	14.89	2.00745	9.95367e-10	3.573e-07
Ghir_D05G019380	Gbar_D05G019400	28	29	24	107	64	110	2.53	2.24	2.21	9.45	7.08	11.53	2.32667	9.35333	2.00722	5.87654e-10	2.17707e-07
Ghir_D10G022810	Gbar_D10G023530	10	8	3	26	15	31	0.9	0.62	0.28	2.3	1.66	3.25	0.6	2.40333	2.002	0.000232835	0.0107348
Ghir_D06G004980	Gbar_D06G004960	5	15	13	48	13	53	0.45	1.16	1.2	4.24	1.44	5.56	0.936667	3.74667	2	0.000435753	0.0170389
Ghir_A01G019500	Gbar_A01G019930	14	65	43	162	60	190	1.26	5.01	3.96	14.31	6.63	19.92	3.41	13.62	1.99788	1.70606e-05	0.00147824
Ghir_A11G035370	Gbar_A11G034780	1	10	5	21	11	21	0.09	0.77	0.46	1.85	1.22	2.2	0.44	1.75667	1.99727	0.00085759	0.0279857
Ghir_A09G025040	Gbar_A09G025300	24	48	13	59	55	161	2.17	3.7	1.2	5.21	6.08	16.88	2.35667	9.39	1.99438	0.000100876	0.00578721
Ghir_A10G007470	Gbar_A10G008290	12	55	25	103	37	163	1.08	4.24	2.3	9.1	4.09	17.09	2.54	10.0933	1.9905	0.000191367	0.00931351
Ghir_D05G018560	Gbar_D05G018560	6	106	37	193	112	178	0.54	8.17	3.41	17.05	12.38	18.66	4.04	16.03	1.98835	0.000599328	0.0213282
Ghir_D01G020810	Gbar_D01G020910	5	54	29	113	52	125	0.45	4.16	2.67	9.98	5.75	13.1	2.42667	9.61	1.98556	0.000237436	0.0108733
Ghir_A02G006870	Gbar_A02G006700	13	21	12	74	28	55	1.17	1.62	1.11	6.54	3.1	5.77	1.3	5.13667	1.98232	4.52936e-06	0.000496708
Ghir_D13G016490	Gbar_D13G016410	3	4	7	24	7	18	0.27	0.31	0.64	2.12	0.77	1.89	0.406667	1.59333	1.97013	0.00144878	0.0405861
Ghir_A11G034090	Gbar_A11G033540	5	10	13	41	17	38	0.45	0.77	1.2	3.62	1.88	3.98	0.806667	3.16	1.96988	7.31738e-05	0.00447033
Ghir_A07G016540	Gbar_A07G016540	19	13	43	85	44	131	1.72	1	3.96	7.51	4.87	13.73	2.22667	8.70333	1.96668	7.05553e-05	0.00434145
Ghir_A03G014710	Gbar_A03G014880	3	8	4	17	9	23	0.27	0.62	0.37	1.5	1	2.41	0.42	1.63667	1.9623	0.00135909	0.0388073
Ghir_A13G018620	Gbar_A13G019220	19	34	17	107	65	61	1.72	2.62	1.57	9.45	7.19	6.39	1.97	7.67667	1.96228	5.38226e-08	1.10335e-05
Ghir_A05G001760	Gbar_A05G001780	21	53	41	115	64	198	1.9	4.09	3.78	10.16	7.08	20.76	3.25667	12.6667	1.95957	2.83542e-06	0.000336484
Ghir_A04G000260	Gbar_A04G000180	11	29	35	117	30	109	0.99	2.24	3.22	10.33	3.32	11.43	2.15	8.36	1.95917	6.92346e-05	0.00428402
Ghir_A04G010090	Gbar_A04G009850	6	63	16	141	58	74	0.54	4.86	1.47	12.45	6.41	7.76	2.29	8.87333	1.95413	0.00074062	0.0249869
Ghir_D09G021140	Gbar_D09G021740	5	42	28	104	48	93	0.45	3.24	2.58	9.19	5.31	9.75	2.09	8.08333	1.95145	0.000102115	0.00582581
Ghir_D02G012580	Gbar_D02G013070	4	3	5	23	7	12	0.36	0.23	0.46	2.03	0.77	1.26	0.35	1.35333	1.95109	0.00179668	0.0469226
Ghir_A11G018360	Gbar_A11G017910	4	17	19	39	22	70	0.36	1.31	1.75	3.44	2.43	7.34	1.14	4.40333	1.94956	0.0005133	0.0190161
Ghir_D10G010730	Gbar_D10G010460	11	33	15	58	26	104	0.99	2.54	1.38	5.12	2.87	10.9	1.63667	6.29667	1.94383	0.000220064	0.0103148
Ghir_D03G000280	Gbar_D03G000300	22	51	38	136	57	171	1.99	3.93	3.5	12.01	6.3	17.93	3.14	12.08	1.94378	1.02596e-06	0.00014219
Ghir_D12G010720	Gbar_D12G010670	23	27	23	89	44	109	2.08	2.08	2.12	7.86	4.87	11.43	2.09333	8.05333	1.94378	3.46868e-07	5.4922e-05
Ghir_A12G006270	Gbar_A12G006210	56	88	59	245	171	246	5.06	6.78	5.43	21.64	18.91	25.79	5.75667	22.1133	1.94161	1.53539e-15	2.39823e-12
Ghir_D01G022400	Gbar_D01G022420	43	162	65	382	164	322	3.88	12.49	5.99	33.74	18.13	33.75	7.45333	28.54	1.93703	3.32333e-07	5.3314e-05
Ghir_A05G012370	Gbar_A05G011740	15	13	17	41	25	82	1.35	1	1.57	3.62	2.76	8.6	1.30667	4.99333	1.93411	0.000114411	0.00636398
Ghir_D13G024560	Gbar_D13G024620	43	84	59	213	130	258	3.88	6.48	5.43	18.81	14.37	27.05	5.26333	20.0767	1.93147	7.13113e-11	3.46327e-08
Ghir_D01G000780	Gbar_D01G000730	10	19	5	41	11	56	0.9	1.46	0.46	3.62	1.22	5.87	0.94	3.57	1.92519	0.0017645	0.0464369
Ghir_D11G003990	Gbar_D11G003950	7	49	15	134	46	47	0.63	3.78	1.38	11.84	5.09	4.93	1.93	7.28667	1.91666	0.000789428	0.0262354
Ghir_D11G016130	Gbar_D11G016520	15	28	15	67	39	78	1.35	2.16	1.38	5.92	4.31	8.18	1.63	6.13667	1.91258	1.63328e-06	0.000212595
Ghir_A02G019280	Gbar_A02G018840	19	51	64	210	64	169	1.72	3.93	5.89	18.55	7.08	17.72	3.84667	14.45	1.90939	1.01601e-05	0.000968945
Ghir_A13G020200	Gbar_A13G020650	10	19	10	51	24	49	0.9	1.46	0.92	4.5	2.65	5.14	1.09333	4.09667	1.90572	1.83941e-05	0.0015749
Ghir_D12G028160	Gbar_D12G027870	19	91	32	222	86	140	1.72	7.02	2.95	19.61	9.51	14.68	3.89667	14.6	1.90566	1.84379e-05	0.0015749
Ghir_D04G011450	Gbar_D04G011420	10	15	10	33	28	49	0.9	1.16	0.92	2.91	3.1	5.14	0.993333	3.71667	1.90366	2.31899e-05	0.00189563
Ghir_D13G016190	Gbar_D13G016140	5	10	5	32	12	20	0.45	0.77	0.46	2.83	1.33	2.1	0.56	2.08667	1.8977	0.000450389	0.0174693
Ghir_D12G006140	Gbar_D12G006150	2	11	6	17	14	27	0.18	0.85	0.55	1.5	1.55	2.83	0.526667	1.96	1.89589	0.00116781	0.0348108
Ghir_D05G017260	Gbar_D05G017300	6	16	11	30	23	49	0.54	1.23	1.01	2.65	2.54	5.14	0.926667	3.44333	1.89368	0.000110486	0.00618732
Ghir_D12G012720	Gbar_D12G012660	24	43	47	124	64	175	2.17	3.32	4.33	10.95	7.08	18.35	3.27333	12.1267	1.88935	7.63241e-07	0.000111671
Ghir_A10G012390	Gbar_A10G013300	3	16	22	63	29	41	0.27	1.23	2.03	5.56	3.21	4.3	1.17667	4.35667	1.88852	0.000281262	0.0124017
Ghir_A06G017370	Gbar_A06G017430	82	135	60	418	229	230	7.41	10.41	5.53	36.92	25.32	24.11	7.78333	28.7833	1.88677	3.74725e-11	1.98683e-08
Ghir_A09G018680	Gbar_A09G018940	5	7	10	16	17	36	0.45	0.54	0.92	1.41	1.88	3.77	0.636667	2.35333	1.8861	0.000992445	0.0310193
Ghir_A07G007320	Gbar_A07G007120	7	10	14	44	10	47	0.63	0.77	1.29	3.89	1.11	4.93	0.896667	3.31	1.88419	0.00101548	0.0314457
Ghir_A06G017270	Gbar_A06G017340	9	28	13	74	26	57	0.81	2.16	1.2	6.54	2.87	5.98	1.39	5.13	1.88387	7.61056e-05	0.00460562
Ghir_A01G012380	Gbar_A01G012680	5	33	7	50	47	36	0.45	2.54	0.64	4.42	5.2	3.77	1.21	4.46333	1.88311	0.00080016	0.0264552
Ghir_D01G018000	Gbar_D01G018130	18	37	33	155	69	61	1.63	2.85	3.04	13.69	7.63	6.39	2.50667	9.23667	1.8816	1.45116e-06	0.000192798
Ghir_A01G010400	Gbar_A01G010800	6	30	18	76	24	69	0.54	2.31	1.66	6.71	2.65	7.23	1.50333	5.53	1.87911	0.000290592	0.0126446
Ghir_A10G014400	Gbar_A10G015270	7	15	17	35	23	64	0.63	1.16	1.57	3.09	2.54	6.71	1.12	4.11333	1.87681	0.000203667	0.00971967
Ghir_A07G007200	Gbar_A07G006980	5	20	19	60	25	54	0.45	1.54	1.75	5.3	2.76	5.66	1.24667	4.57333	1.87517	0.000127085	0.00690282
Ghir_A01G022570	Gbar_A01G009670	6	25	12	55	17	61	0.54	1.93	1.11	4.86	1.88	6.39	1.19333	4.37667	1.87484	0.000657415	0.0227742
Ghir_D01G003850	Gbar_A01G003520	10	15	9	40	22	44	0.9	1.16	0.83	3.53	2.43	4.61	0.963333	3.52333	1.87083	3.3515e-05	0.00250845
Ghir_D08G002180	Gbar_D08G002110	12	61	35	101	48	178	1.08	4.7	3.22	8.92	5.31	18.66	3	10.9633	1.86965	0.000289192	0.0126043
Ghir_D02G009180	Gbar_D02G009590	135	145	158	360	245	759	12.19	11.18	14.55	31.8	27.09	79.57	12.64	46.1533	1.86844	8.14334e-08	1.58439e-05
Ghir_A01G020840	Gbar_A01G021340	16	81	34	171	70	159	1.45	6.25	3.13	15.1	7.74	16.67	3.61	13.17	1.86718	3.41166e-05	0.00253432
Ghir_A11G022280	Gbar_A11G021610	5	5	9	23	12	26	0.45	0.39	0.83	2.03	1.33	2.73	0.556667	2.03	1.86659	0.000590036	0.0211145
Ghir_D02G006180	Gbar_D02G006440	19	45	31	95	65	131	1.72	3.47	2.85	8.39	7.19	13.73	2.68	9.77	1.86613	3.32695e-07	5.3314e-05
Ghir_D08G005430	Gbar_D08G005540	7	11	8	37	18	27	0.63	0.85	0.74	3.27	1.99	2.83	0.74	2.69667	1.86558	6.84237e-05	0.00426122
Ghir_D09G008610	Gbar_D09G008760	7	16	6	33	18	37	0.63	1.23	0.55	2.91	1.99	3.88	0.803333	2.92667	1.86519	0.000252511	0.0114048
Ghir_D13G001250	Gbar_D13G001080	5	8	12	26	14	39	0.45	0.62	1.11	2.3	1.55	4.09	0.726667	2.64667	1.86481	0.000751176	0.0252693
Ghir_A05G031150	Gbar_A05G030170	4	9	7	20	12	29	0.36	0.69	0.64	1.77	1.33	3.04	0.563333	2.04667	1.86122	0.000750333	0.0252557
Ghir_A07G013270	Gbar_A07G013190	10	15	31	63	17	99	0.9	1.16	2.85	5.56	1.88	10.38	1.63667	5.94	1.8597	0.00149232	0.0412658
Ghir_D13G021040	Gbar_D13G020990	9	20	16	69	18	55	0.81	1.54	1.47	6.09	1.99	5.77	1.27333	4.61667	1.85824	0.00020592	0.00981099
Ghir_A03G007310	Gbar_A03G007330	6	8	10	30	12	34	0.54	0.62	0.92	2.65	1.33	3.56	0.693333	2.51333	1.85798	0.000583538	0.0209729
Ghir_D03G017930	Gbar_D03G017220	20	50	51	132	49	195	1.81	3.85	4.7	11.66	5.42	20.44	3.45333	12.5067	1.85664	4.66424e-05	0.00323602
Ghir_A04G008760	Gbar_A04G008390	5	23	16	51	26	57	0.45	1.77	1.47	4.5	2.87	5.98	1.23	4.45	1.85515	0.000131638	0.00707043
Ghir_A08G021250	Gbar_A08G021860	12	37	19	110	46	54	1.08	2.85	1.75	9.72	5.09	5.66	1.89333	6.82333	1.84955	1.71328e-05	0.00148227
Ghir_D03G003990	Gbar_D03G003960	7	18	5	38	18	34	0.63	1.39	0.46	3.36	1.99	3.56	0.826667	2.97	1.84509	0.000314072	0.0134056
Ghir_A09G009240	Gbar_A09G009510	10	25	24	68	23	91	0.9	1.93	2.21	6.01	2.54	9.54	1.68	6.03	1.8437	0.000243795	0.0110594
Ghir_D09G024780	Gbar_D09G025460	9	34	23	42	46	106	0.81	2.62	2.12	3.71	5.09	11.11	1.85	6.63667	1.84293	0.000286142	0.0125375
Ghir_A11G011320	Gbar_A11G011020	5	9	6	25	12	24	0.45	0.69	0.55	2.21	1.33	2.52	0.563333	2.02	1.84229	0.000378195	0.0153598
Ghir_D07G002450	Gbar_D07G002440	55	73	87	366	74	250	4.97	5.63	8.01	32.33	8.18	26.21	6.20333	22.24	1.84204	6.11975e-06	0.000646579
Ghir_D09G005390	Gbar_D09G005560	13	66	31	187	54	96	1.17	5.09	2.85	16.52	5.97	10.06	3.03667	10.85	1.83713	0.000146971	0.00765215
Ghir_D06G017000	Gbar_D06G016840	14	34	20	46	73	79	1.26	2.62	1.84	4.06	8.07	8.28	1.90667	6.80333	1.83519	1.25557e-05	0.00114815
Ghir_D03G013390	Gbar_D03G012860	14	36	21	76	38	99	1.26	2.78	1.93	6.71	4.2	10.38	1.99	7.09667	1.83437	1.75663e-05	0.00151524
Ghir_A13G022780	Gbar_A13G023030	7	64	37	98	48	171	0.63	4.93	3.41	8.66	5.31	17.93	2.99	10.6333	1.83038	0.00140811	0.0398916
Ghir_A03G008260	Gbar_A03G008260	26	108	65	196	60	337	2.35	8.33	5.99	17.31	6.63	35.33	5.55667	19.7567	1.83005	0.000471046	0.0178991
Ghir_D11G019610	Gbar_D11G019870	15	13	8	32	22	54	1.35	1	0.74	2.83	2.43	5.66	1.03	3.64	1.82129	0.000231714	0.010696
Ghir_A05G039420	Gbar_A05G038530	41	44	32	176	62	124	3.7	3.39	2.95	15.55	6.86	13	3.34667	11.8033	1.8184	1.66007e-07	2.94295e-05
Ghir_A13G023480	Gbar_A13G023670	4	10	8	24	11	31	0.36	0.77	0.74	2.12	1.22	3.25	0.623333	2.19667	1.81724	0.00103175	0.0317508
Ghir_D02G007190	Gbar_D02G007530	127	602	427	2475	729	411	11.47	46.41	39.32	218.6	80.61	43.08	32.4	114.097	1.81619	0.000759744	0.0254765
Ghir_D07G022530	Gbar_D07G022800	25	78	43	144	61	225	2.26	6.01	3.96	12.72	6.74	23.59	4.07667	14.35	1.81559	4.59454e-05	0.00320304
Ghir_D08G020630	Gbar_D08G021230	10	14	8	40	23	33	0.9	1.08	0.74	3.53	2.54	3.46	0.906667	3.17667	1.80887	4.00865e-05	0.00286868
Ghir_D02G008700	Gbar_D02G009130	9	69	40	148	55	144	0.81	5.32	3.68	13.07	6.08	15.1	3.27	11.4167	1.80378	0.000449328	0.0174516
Ghir_A01G018640	Gbar_A01G019100	4	10	12	33	14	32	0.36	0.77	1.11	2.91	1.55	3.35	0.746667	2.60333	1.80182	0.000553221	0.0201845
Ghir_D06G015490	Gbar_D06G015380	14	18	45	72	53	109	1.26	1.39	4.14	6.36	5.86	11.43	2.26333	7.88333	1.80036	9.92761e-05	0.00572601
Ghir_A12G015390	Gbar_D12G015510	71	137	101	305	194	410	6.41	10.56	9.3	26.94	21.45	42.98	8.75667	30.4567	1.7983	3.91069e-10	1.5271e-07
Ghir_D13G000150	Gbar_D13G025770	36	41	27	151	69	95	3.25	3.16	2.49	13.34	7.63	9.96	2.96667	10.31	1.79713	4.48428e-08	9.56311e-06
Ghir_D01G019660	Gbar_D01G019760	4	22	10	41	21	42	0.36	1.7	0.92	3.62	2.32	4.4	0.993333	3.44667	1.79485	0.000710485	0.0241535
Ghir_D10G013120	Gbar_D10G012880	11	19	31	89	23	76	0.99	1.46	2.85	7.86	2.54	7.97	1.76667	6.12333	1.79329	0.000376458	0.0153216
Ghir_D08G007120	Gbar_D08G007320	5	5	9	23	12	23	0.45	0.39	0.83	2.03	1.33	2.41	0.556667	1.92333	1.78872	0.000813948	0.0267884
Ghir_D10G000520	Gbar_D10G000230	40	56	25	119	65	168	3.61	4.32	2.3	10.51	7.19	17.61	3.41	11.77	1.78727	2.78511e-06	0.000332109
Ghir_A09G019810	Gbar_A09G020010	33	32	14	78	59	94	2.98	2.47	1.29	6.89	6.52	9.85	2.24667	7.75333	1.78703	1.78877e-06	0.000230242
Ghir_D13G012120	Gbar_D13G011960	4	5	9	24	13	18	0.36	0.39	0.83	2.12	1.44	1.89	0.526667	1.81667	1.78633	0.000796849	0.0264213
Ghir_D08G005120	Gbar_D08G005140	5	10	9	34	12	26	0.45	0.77	0.83	3	1.33	2.73	0.683333	2.35333	1.78404	0.000563484	0.0204814
Ghir_D07G005060	Gbar_D07G005120	30	98	87	222	70	339	2.71	7.56	8.01	19.61	7.74	35.54	6.09333	20.9633	1.78256	0.000212524	0.0100101
Ghir_A09G025240	Gbar_A09G025450	3	14	23	59	21	42	0.27	1.08	2.12	5.21	2.32	4.4	1.15667	3.97667	1.78159	0.00178376	0.046807
Ghir_D10G015200	Gbar_D10G014860	19	26	15	79	47	51	1.72	2	1.38	6.98	5.2	5.35	1.7	5.84333	1.78126	1.12977e-06	0.000153992
Ghir_A02G010890	Gbar_A02G010700	32	90	38	204	93	167	2.89	6.94	3.5	18.02	10.28	17.51	4.44333	15.27	1.78099	6.80786e-07	0.000101929
Ghir_A07G024650	Gbar_A07G024360	5	19	8	47	21	25	0.45	1.46	0.74	4.15	2.32	2.62	0.883333	3.03	1.77829	0.000598141	0.0213024
Ghir_D07G007190	Gbar_D07G007310	7	25	24	70	21	75	0.63	1.93	2.21	6.18	2.32	7.86	1.59	5.45333	1.77811	0.000674956	0.0231775
Ghir_A09G001050	Gbar_A09G001150	4	10	7	30	9	23	0.36	0.77	0.64	2.65	1	2.41	0.59	2.02	1.77557	0.0017162	0.0454974
Ghir_D10G014050	Gbar_D10G013750	11	34	26	81	66	58	0.99	2.62	2.39	7.15	7.3	6.08	2	6.84333	1.7747	3.42952e-06	0.000392479
Ghir_D01G019180	Gbar_D01G019290	4	7	7	16	12	24	0.36	0.54	0.64	1.41	1.33	2.52	0.513333	1.75333	1.77213	0.00184948	0.047867
Ghir_D11G036630	Gbar_D11G024190	12	23	20	60	29	71	1.08	1.77	1.84	5.3	3.21	7.44	1.56333	5.31667	1.7659	3.49339e-05	0.00257131
Ghir_A09G023690	Gbar_A09G023870	6	26	22	53	27	75	0.54	2	2.03	4.68	2.99	7.86	1.52333	5.17667	1.76479	0.000516144	0.019097
Ghir_A07G020320	Gbar_A07G020070	20	157	110	396	233	195	1.81	12.1	10.13	34.98	25.76	20.44	8.01333	27.06	1.75569	0.000197818	0.00953502
Ghir_D02G011210	Gbar_D02G011680	13	32	27	86	36	87	1.17	2.47	2.49	7.6	3.98	9.12	2.04333	6.9	1.75567	2.67791e-05	0.00211138
Ghir_A07G022450	Gbar_A07G022190	28	74	42	140	72	196	2.53	5.71	3.87	12.37	7.96	20.55	4.03667	13.6267	1.7552	5.85899e-06	0.000625894
Ghir_A11G032250	Gbar_A11G031790	6	33	23	75	24	79	0.54	2.54	2.12	6.62	2.65	8.28	1.73333	5.85	1.75489	0.00110742	0.0334734
Ghir_D13G024110	Gbar_D13G024180	7	20	8	35	23	40	0.63	1.54	0.74	3.09	2.54	4.19	0.97	3.27333	1.7547	0.000257281	0.0115713
Ghir_D02G008510	Gbar_D02G008920	29	68	29	209	101	56	2.62	5.24	2.67	18.46	11.17	5.87	3.51	11.8333	1.75331	6.38741e-05	0.00408349
Ghir_D05G021080	Gbar_D05G021130	12	60	18	60	48	135	1.08	4.63	1.66	5.3	5.31	14.15	2.45667	8.25333	1.74827	0.00140477	0.0398165
Ghir_A11G021380	Gbar_A11G020780	10	30	29	88	48	63	0.9	2.31	2.67	7.77	5.31	6.6	1.96	6.56	1.74284	1.27008e-05	0.00115411
Ghir_A13G014710	Gbar_A13G014930	8	20	13	43	22	51	0.72	1.54	1.2	3.8	2.43	5.35	1.15333	3.86	1.74279	0.000196698	0.00948895
Ghir_A08G009550	Gbar_A08G009690	25	107	57	220	110	200	2.26	8.25	5.25	19.43	12.16	20.97	5.25333	17.52	1.7377	6.40432e-06	0.000670516
Ghir_A07G016110	Gbar_A07G016140	34	127	64	251	111	268	3.07	9.79	5.89	22.17	12.27	28.09	6.25	20.8433	1.73766	8.4277e-06	0.000835602
Ghir_A13G002800	Gbar_A13G003010	17	34	23	74	32	102	1.54	2.62	2.12	6.54	3.54	10.69	2.09333	6.92333	1.72566	8.80086e-05	0.00520602
Ghir_D09G018060	Gbar_D09G018590	2	12	10	26	19	22	0.18	0.93	0.92	2.3	2.1	2.31	0.676667	2.23667	1.72483	0.00100471	0.031218
Ghir_D03G006950	Gbar_D03G006610	16	30	35	90	34	108	1.45	2.31	3.22	7.95	3.76	11.32	2.32667	7.67667	1.72222	9.15576e-05	0.0053829
Ghir_A01G017950	Gbar_A01G018400	6	39	51	122	44	110	0.54	3.01	4.7	10.78	4.87	11.53	2.75	9.06	1.72008	0.00154761	0.0421702
Ghir_D12G023850	Gbar_D12G023610	17	35	19	82	30	87	1.54	2.7	1.75	7.24	3.32	9.12	1.99667	6.56	1.7161	9.17076e-05	0.00538624
Ghir_D01G001240	Gbar_D01G001200	48	57	24	119	183	49	4.34	4.39	2.21	10.51	20.23	5.14	3.64667	11.96	1.71357	0.000274629	0.0121528
Ghir_A03G001300	Gbar_A03G001290	14	14	22	55	24	65	1.26	1.08	2.03	4.86	2.65	6.81	1.45667	4.77333	1.71233	0.000200575	0.00961979
Ghir_D05G017150	Gbar_D05G017180	15	20	27	53	26	96	1.35	1.54	2.49	4.68	2.87	10.06	1.79333	5.87	1.71072	0.000480248	0.0181524
Ghir_D03G000940	Gbar_D03G000980	19	53	43	144	41	140	1.72	4.09	3.96	12.72	4.53	14.68	3.25667	10.6433	1.70848	0.000128673	0.00696291
Ghir_A10G000630	Gbar_A10G001200	9	38	40	92	49	102	0.81	2.93	3.68	8.13	5.42	10.69	2.47333	8.08	1.7079	0.000156121	0.00801306
Ghir_A05G000640	Gbar_A05G000630	42	77	45	286	132	52	3.79	5.94	4.14	25.26	14.6	5.45	4.62333	15.1033	1.70786	0.000185542	0.00907961
Ghir_A05G000860	Gbar_A05G000860	37	66	62	130	67	260	3.34	5.09	5.71	11.48	7.41	27.26	4.71333	15.3833	1.70655	5.75821e-05	0.00378131
Ghir_D11G018460	Gbar_D11G018830	10	30	26	58	35	88	0.9	2.31	2.39	5.12	3.87	9.22	1.86667	6.07	1.70123	0.000192452	0.00935224
Ghir_A08G001830	Gbar_A08G001790	5	10	12	24	16	35	0.45	0.77	1.11	2.12	1.77	3.67	0.776667	2.52	1.69806	0.000987177	0.0309161
Ghir_A09G018540	Gbar_A09G018780	48	85	39	134	102	226	4.34	6.55	3.59	11.84	11.28	23.69	4.82667	15.6033	1.69276	1.86659e-06	0.000238158
Ghir_A13G000110	Gbar_A13G000360	34	84	41	229	106	106	3.07	6.48	3.78	20.23	11.72	11.11	4.44333	14.3533	1.69167	2.09786e-06	0.000261861
Ghir_D08G022950	Gbar_D08G023530	11	14	22	49	18	66	0.99	1.08	2.03	4.33	1.99	6.92	1.36667	4.41333	1.69121	0.00100137	0.0311308
Ghir_A08G014560	Gbar_A08G015100	8	14	9	20	19	44	0.72	1.08	0.83	1.77	2.1	4.61	0.876667	2.82667	1.689	0.00169644	0.045077
Ghir_A05G022740	Gbar_A05G022020	7	23	19	58	32	45	0.63	1.77	1.75	5.12	3.54	4.72	1.38333	4.46	1.68889	9.52779e-05	0.00554302
Ghir_D07G024310	Gbar_D07G024660	7	14	4	31	13	24	0.63	1.08	0.37	2.74	1.44	2.52	0.693333	2.23333	1.68758	0.00186495	0.0481596
Ghir_A01G019330	Gbar_A01G019780	25	79	84	224	103	196	2.26	6.09	7.74	19.78	11.39	20.55	5.36333	17.24	1.68456	8.42932e-06	0.000835602
Ghir_D05G029660	Gbar_D05G029540	4	8	9	28	16	15	0.36	0.62	0.83	2.47	1.77	1.57	0.603333	1.93667	1.68255	0.00148984	0.0412463
Ghir_D10G010200	Gbar_D10G009910	22	45	43	152	93	62	1.99	3.47	3.96	13.43	10.28	6.5	3.14	10.07	1.68123	5.93893e-06	0.000632096
Ghir_A06G005450	Gbar_A06G005250	54	125	71	361	144	188	4.88	9.64	6.54	31.88	15.92	19.71	7.02	22.5033	1.6806	2.13409e-07	3.6186e-05
Ghir_A11G002460	Gbar_A11G002010	23	87	87	206	94	241	2.08	6.71	8.01	18.19	10.39	25.26	5.6	17.9467	1.68022	6.76252e-05	0.00422972
Ghir_A02G016820	Gbar_A02G016530	59	118	72	264	217	191	5.33	9.1	6.63	23.32	23.99	20.02	7.02	22.4433	1.67674	7.87345e-11	3.76058e-08
Ghir_D06G005470	Gbar_D06G005470	72	111	64	370	154	164	6.5	8.56	5.89	32.68	17.03	17.19	6.98333	22.3	1.67506	7.79878e-08	1.52269e-05
Ghir_D07G023560	Gbar_D07G023910	15	73	58	120	50	221	1.35	5.63	5.34	10.6	5.53	23.17	4.10667	13.1	1.67353	0.00162748	0.0436865
Ghir_D04G009740	Gbar_D04G010500	5	8	9	21	21	18	0.45	0.62	0.83	1.85	2.32	1.89	0.633333	2.02	1.67332	0.000927327	0.0296685
Ghir_A08G017820	Gbar_A08G018370	13	44	20	66	34	103	1.17	3.39	1.84	5.83	3.76	10.8	2.13333	6.79667	1.67172	0.000506033	0.0188193
Ghir_D02G005040	Gbar_D02G005150	16	44	57	149	46	131	1.45	3.39	5.25	13.16	5.09	13.73	3.36333	10.66	1.66424	0.000266058	0.0118687
Ghir_D06G022550	Gbar_D06G022250	23	68	24	163	49	98	2.08	5.24	2.21	14.4	5.42	10.27	3.17667	10.03	1.65874	0.00019972	0.00958674
Ghir_A01G007520	Gbar_A01G007590	20	52	19	89	35	116	1.81	4.01	1.75	7.86	3.87	12.16	2.52333	7.96333	1.65804	0.000406291	0.016175
Ghir_D11G015270	Gbar_D11G015640	20	53	89	158	58	230	1.81	4.09	8.2	13.96	6.41	24.11	4.7	14.8267	1.65746	0.000981225	0.0308289
Ghir_D11G005610	Gbar_D11G005610	8	29	20	52	30	69	0.72	2.24	1.84	4.59	3.32	7.23	1.6	5.04667	1.65726	0.000430228	0.0168685
Ghir_A10G006210	Gbar_A10G006920	13	24	31	76	28	83	1.17	1.85	2.85	6.71	3.1	8.7	1.95667	6.17	1.65687	0.000276567	0.0122199
Ghir_A12G018560	Gbar_A12G018670	5	13	18	37	25	36	0.45	1	1.66	3.27	2.76	3.77	1.03667	3.26667	1.65587	0.000466037	0.0178251
Ghir_A10G021060	Gbar_A10G022170	29	79	46	152	72	185	2.62	6.09	4.24	13.43	7.96	19.39	4.31667	13.5933	1.65491	1.17697e-05	0.00108659
Ghir_A01G016060	Gbar_A01G016490	5	13	11	26	16	35	0.45	1	1.01	2.3	1.77	3.67	0.82	2.58	1.65368	0.00130391	0.0376221
Ghir_A05G023720	Gbar_A05G022950	8	14	24	44	23	59	0.72	1.08	2.21	3.89	2.54	6.18	1.33667	4.20333	1.65289	0.000934284	0.0297493
Ghir_A10G022520	Gbar_A10G023730	17	47	43	120	58	111	1.54	3.62	3.96	10.6	6.41	11.64	3.04	9.55	1.65143	1.33606e-05	0.00120085
Ghir_A12G027640	Gbar_A12G027510	12	18	11	66	29	18	1.08	1.39	1.01	5.83	3.21	1.89	1.16	3.64333	1.65113	0.00117763	0.0349738
Ghir_D06G000190	Gbar_D06G000290	53	192	102	402	169	351	4.79	14.8	9.39	35.51	18.69	36.79	9.66	30.33	1.65065	6.29821e-06	0.000661804
Ghir_D08G002150	Gbar_D08G002090	6	16	11	30	17	40	0.54	1.23	1.01	2.65	1.88	4.19	0.926667	2.90667	1.64924	0.000964317	0.0304873
Ghir_D04G008930	Gbar_D04G008950	19	19	23	66	50	50	1.72	1.46	2.12	5.83	5.53	5.24	1.76667	5.53333	1.64712	3.31305e-06	0.00038371
Ghir_D11G023050	Gbar_D11G023230	7	11	17	31	17	47	0.63	0.85	1.57	2.74	1.88	4.93	1.01667	3.18333	1.64669	0.00148166	0.041089
Ghir_D09G014160	Gbar_D09G014650	23	53	44	136	48	139	2.08	4.09	4.05	12.01	5.31	14.57	3.40667	10.63	1.64171	4.4496e-05	0.00311327
Ghir_A10G004890	Gbar_A10G005560	28	108	70	168	91	277	2.53	8.33	6.45	14.84	10.06	29.04	5.77	17.98	1.63975	0.000161455	0.0082139
Ghir_D01G012320	Gbar_D01G012240	126	166	111	456	108	522	11.38	12.8	10.22	40.28	11.94	54.72	11.4667	35.6467	1.63632	5.288e-05	0.00356188
Ghir_D11G002430	Gbar_D11G002350	34	144	128	347	138	330	3.07	11.1	11.79	30.65	15.26	34.59	8.65333	26.8333	1.6327	8.9575e-05	0.00529326
Ghir_D06G000720	Gbar_D06G000820	10	26	33	90	50	47	0.9	2	3.04	7.95	5.53	4.93	1.98	6.13667	1.63195	0.000143294	0.00751398
Ghir_D05G023590	Gbar_D05G023620	9	31	22	65	30	68	0.81	2.39	2.03	5.74	3.32	7.13	1.74333	5.39667	1.63022	0.000309098	0.0132619
Ghir_A09G002580	Gbar_A09G002760	4	16	14	38	18	34	0.36	1.23	1.29	3.36	1.99	3.56	0.96	2.97	1.62936	0.00109523	0.0332266
Ghir_A03G023420	Gbar_A03G023590	81	193	81	501	201	241	7.32	14.88	7.46	44.25	22.23	25.26	9.88667	30.58	1.62903	1.66267e-06	0.000215935
Ghir_A11G008250	Gbar_A11G007910	25	265	101	373	211	407	2.26	20.43	9.3	32.94	23.33	42.67	10.6633	32.98	1.62893	0.00192043	0.0493225
Ghir_D07G019790	Gbar_D07G025600	10	40	39	89	41	105	0.9	3.08	3.59	7.86	4.53	11.01	2.52333	7.8	1.62814	0.000491798	0.0183964
Ghir_A08G004240	Gbar_A08G004260	15	47	13	77	49	65	1.35	3.62	1.2	6.8	5.42	6.81	2.05667	6.34333	1.62493	0.000221916	0.0103843
Ghir_A05G023560	Gbar_A05G022780	4	18	13	42	24	26	0.36	1.39	1.2	3.71	2.65	2.73	0.983333	3.03	1.62357	0.000929725	0.029686
Ghir_A11G033420	Gbar_A11G032880	21	72	72	178	70	190	1.9	5.55	6.63	15.72	7.74	19.92	4.69333	14.46	1.62338	0.000142931	0.00751398
Ghir_A02G018950	Gbar_A02G018510	9	36	24	58	42	77	0.81	2.78	2.21	5.12	4.64	8.07	1.93333	5.94333	1.62018	0.000230525	0.0106582
Ghir_D08G024780	Gbar_D08G025380	16	27	36	76	27	108	1.45	2.08	3.32	6.71	2.99	11.32	2.28333	7.00667	1.61759	0.000846813	0.0277272
Ghir_D09G001980	Gbar_D09G001990	41	101	93	225	115	276	3.7	7.79	8.56	19.87	12.72	28.93	6.68333	20.5067	1.61745	2.99959e-06	0.000353065
Ghir_A13G018670	Gbar_A13G019270	14	33	23	36	67	72	1.26	2.54	2.12	3.18	7.41	7.55	1.97333	6.04667	1.61551	0.000288408	0.012586
Ghir_D11G033970	Gbar_D11G033870	17	25	28	80	21	87	1.54	1.93	2.58	7.07	2.32	9.12	2.01667	6.17	1.6133	0.000763896	0.0255337
Ghir_A12G026620	Gbar_A12G026440	18	38	27	83	30	104	1.63	2.93	2.49	7.33	3.32	10.9	2.35	7.18333	1.61199	0.000295229	0.0127807
Ghir_D09G014410	Gbar_D09G014900	37	98	56	153	108	225	3.34	7.56	5.16	13.51	11.94	23.59	5.35333	16.3467	1.61049	3.56638e-06	0.000404935
Ghir_A11G025530	Gbar_A11G024930	10	36	10	56	30	55	0.9	2.78	0.92	4.95	3.32	5.77	1.53333	4.68	1.60984	0.00117566	0.034933
Ghir_A06G006520	Gbar_A06G006360	13	21	16	53	25	53	1.17	1.62	1.47	4.68	2.76	5.56	1.42	4.33333	1.60959	0.000142284	0.00749593
Ghir_D09G002630	Gbar_D09G002680	18	37	26	61	41	105	1.63	2.85	2.39	5.39	4.53	11.01	2.29	6.97667	1.60719	0.000137603	0.00730926
Ghir_A13G017650	Gbar_A13G018240	20	69	29	141	63	98	1.81	5.32	2.67	12.45	6.97	10.27	3.26667	9.89667	1.59912	7.39269e-05	0.00450681
Ghir_D11G015820	Gbar_D11G016200	247	623	158	1318	617	690	22.31	48.03	14.55	116.41	68.22	72.33	28.2967	85.6533	1.59788	2.88134e-05	0.00223518
Ghir_D06G006610	Gbar_D06G006640	17	24	25	74	29	71	1.54	1.85	2.3	6.54	3.21	7.44	1.89667	5.73	1.59507	9.85265e-05	0.00568845
Ghir_A03G023030	Gbar_A03G023180	15	35	32	86	34	93	1.35	2.7	2.95	7.6	3.76	9.75	2.33333	7.03667	1.5925	0.000214485	0.0100784
Ghir_D01G020980	Gbar_D01G021060	14	52	25	94	42	94	1.26	4.01	2.3	8.3	4.64	9.85	2.52333	7.59667	1.59004	0.000283992	0.0124907
Ghir_D05G028900	Gbar_D05G028780	9	36	16	63	24	67	0.81	2.78	1.47	5.56	2.65	7.02	1.68667	5.07667	1.58971	0.00179368	0.0469226
Ghir_D05G026130	Gbar_D05G026000	11	15	16	50	27	33	0.99	1.16	1.47	4.42	2.99	3.46	1.20667	3.62333	1.58629	0.000116056	0.00643687
Ghir_D03G011810	Gbar_D03G010840	14	25	18	71	17	61	1.26	1.93	1.66	6.27	1.88	6.39	1.61667	4.84667	1.58397	0.00124082	0.0363644
Ghir_D11G013390	Gbar_D11G013770	17	54	36	124	43	108	1.54	4.16	3.32	10.95	4.75	11.32	3.00667	9.00667	1.58283	0.000202425	0.00968438
Ghir_D05G024810	Gbar_D05G024740	18	41	44	102	46	118	1.63	3.16	4.05	9.01	5.09	12.37	2.94667	8.82333	1.58224	9.63773e-05	0.00559792
Ghir_D01G004360	Gbar_D01G004330	10	26	19	70	34	38	0.9	2	1.75	6.18	3.76	3.98	1.55	4.64	1.58186	0.000216045	0.0101346
Ghir_A01G020220	Gbar_A01G020720	37	124	65	265	125	184	3.34	9.56	5.99	23.41	13.82	19.29	6.29667	18.84	1.58114	5.95486e-06	0.000632627
Ghir_A06G003150	Gbar_A06G003020	14	16	11	35	26	43	1.26	1.23	1.01	3.09	2.87	4.51	1.16667	3.49	1.58083	0.000158423	0.00809892
Ghir_D10G021980	Gbar_D10G021580	288	149	154	583	415	545	26.01	11.49	14.18	51.49	45.89	57.13	17.2267	51.5033	1.58002	5.10907e-08	1.06686e-05
Ghir_D10G024560	Gbar_D10G024230	29	114	112	268	93	295	2.62	8.79	10.31	23.67	10.28	30.92	7.24	21.6233	1.57853	0.000448704	0.0174419
Ghir_D07G013210	Gbar_D07G013300	23	83	64	228	75	138	2.08	6.4	5.89	20.14	8.29	14.47	4.79	14.3	1.57792	0.000121998	0.00667089
Ghir_A11G035280	Gbar_A11G034680	34	57	37	186	69	80	3.07	4.39	3.41	16.43	7.63	8.39	3.62333	10.8167	1.57787	1.50634e-05	0.00133522
Ghir_D09G005940	Gbar_D09G006100	21	49	32	108	38	114	1.9	3.78	2.95	9.54	4.2	11.95	2.87667	8.56333	1.57377	0.000184522	0.00904503
Ghir_D05G021200	Gbar_D05G021250	16	24	29	72	29	78	1.45	1.85	2.67	6.36	3.21	8.18	1.99	5.91667	1.57202	0.000229795	0.0106414
Ghir_D10G021730	Gbar_D10G021300	14	115	48	205	103	131	1.26	8.87	4.42	18.11	11.39	13.73	4.85	14.41	1.57101	0.00125049	0.0364813
Ghir_A10G004880	Gbar_A10G005540	31	52	59	128	52	184	2.8	4.01	5.43	11.31	5.75	19.29	4.08	12.1167	1.57035	0.000146009	0.00760895
Ghir_D04G014310	Gbar_D04G014420	40	96	68	232	115	172	3.61	7.4	6.26	20.49	12.72	18.03	5.75667	17.08	1.569	2.60504e-07	4.30152e-05
Ghir_D09G008950	Gbar_D09G009100	15	21	21	66	17	65	1.35	1.62	1.93	5.83	1.88	6.81	1.63333	4.84	1.56719	0.00138645	0.0394716
Ghir_A05G032180	Gbar_A05G031160	23	36	26	68	34	111	2.08	2.78	2.39	6.01	3.76	11.64	2.41667	7.13667	1.56223	0.000335237	0.0140394
Ghir_A09G002030	Gbar_A09G002100	42	96	114	229	115	296	3.79	7.4	10.5	20.23	12.72	31.03	7.23	21.3267	1.56059	2.43042e-05	0.00196485
Ghir_D10G006430	Gbar_D10G006180	83	126	102	282	171	330	7.5	9.71	9.39	24.91	18.91	34.59	8.86667	26.1367	1.55961	1.83123e-09	5.94564e-07
Ghir_D11G010760	Gbar_D11G011010	34	40	43	99	52	146	3.07	3.08	3.96	8.74	5.75	15.31	3.37	9.93333	1.55953	3.62865e-05	0.00264453
Ghir_A12G009780	Gbar_A12G009430	23	40	45	111	49	116	2.08	3.08	4.14	9.8	5.42	12.16	3.1	9.12667	1.55782	3.63552e-05	0.00264532
Ghir_A03G008190	Gbar_A03G008190	12	54	23	85	35	98	1.08	4.16	2.12	7.51	3.87	10.27	2.45333	7.21667	1.55659	0.00159459	0.0430635
Ghir_D02G024060	Gbar_D02G024640	14	65	48	119	43	154	1.26	5.01	4.42	10.51	4.75	16.14	3.56333	10.4667	1.5545	0.00172017	0.0455818
Ghir_A11G007760	Gbar_A11G007380	20	141	56	160	118	239	1.81	10.87	5.16	14.13	13.05	25.05	5.94667	17.41	1.54976	0.00132198	0.0380295
Ghir_D05G016600	Gbar_D05G016640	67	101	72	263	105	239	6.05	7.79	6.63	23.23	11.61	25.05	6.82333	19.9633	1.5488	3.33022e-07	5.3314e-05
Ghir_D03G000620	Gbar_D03G000640	24	50	35	101	48	122	2.17	3.85	3.22	8.92	5.31	12.79	3.08	9.00667	1.54806	4.60997e-05	0.00320993
Ghir_D11G006740	Gbar_A11G006420	17	53	35	118	52	92	1.54	4.09	3.22	10.42	5.75	9.64	2.95	8.60333	1.54418	7.36342e-05	0.00449371
Ghir_A02G010150	Gbar_A02G009950	9	17	15	46	27	30	0.81	1.31	1.38	4.06	2.99	3.14	1.16667	3.39667	1.54173	0.000227527	0.0105533
Ghir_D05G008070	Gbar_D05G008000	19	52	45	100	58	128	1.72	4.01	4.14	8.83	6.41	13.42	3.29	9.55333	1.53792	7.66162e-05	0.00462684
Ghir_D03G006170	Gbar_D03G006010	153	361	172	530	390	734	13.82	27.83	15.84	46.81	43.12	76.94	19.1633	55.6233	1.53734	4.44012e-07	6.89806e-05
Ghir_A05G022980	Gbar_A05G022260	173	343	224	951	353	560	15.62	26.45	20.63	84	39.03	58.7	20.9	60.5767	1.53526	1.86333e-07	3.26326e-05
Ghir_A09G018310	Gbar_A09G018560	21	43	27	68	30	124	1.9	3.32	2.49	6.01	3.32	13	2.57	7.44333	1.53418	0.00141028	0.0399077
Ghir_D07G023120	Gbar_D07G023460	107	339	265	706	269	784	9.66	26.14	24.4	62.36	29.74	82.19	20.0667	58.0967	1.53365	6.56391e-05	0.00414135
Ghir_D04G003650	Gbar_D04G003620	57	80	54	255	89	141	5.15	6.17	4.97	22.52	9.84	14.78	5.43	15.7133	1.53297	2.19436e-06	0.00027098
Ghir_D02G025100	Gbar_D02G025590	44	98	76	214	59	269	3.97	7.56	7	18.9	6.52	28.2	6.17667	17.8733	1.53291	0.000401974	0.0160437
Ghir_A05G017340	Gbar_A05G016760	26	62	65	138	60	182	2.35	4.78	5.99	12.19	6.63	19.08	4.37333	12.6333	1.53043	0.000179606	0.00888698
Ghir_D05G015210	Gbar_D05G015250	17	60	37	104	36	138	1.54	4.63	3.41	9.19	3.98	14.47	3.19333	9.21333	1.52866	0.0014715	0.040953
Ghir_A10G021000	Gbar_A10G022140	23	101	25	151	97	105	2.08	7.79	2.3	13.34	10.73	11.01	4.05667	11.6933	1.52732	0.000630867	0.0221774
Ghir_A05G016750	Gbar_A05G016200	163	212	165	547	327	466	14.72	16.35	15.19	48.31	36.16	48.85	15.42	44.44	1.52706	9.23661e-13	7.21367e-10
Ghir_D10G007050	Gbar_D10G006810	16	48	32	85	33	116	1.45	3.7	2.95	7.51	3.65	12.16	2.7	7.77333	1.52557	0.00112021	0.0337892
Ghir_A11G018370	Gbar_A11G017920	10	34	32	71	32	84	0.9	2.62	2.95	6.27	3.54	8.81	2.15667	6.20667	1.52502	0.00112483	0.0338934
Ghir_D09G019290	Gbar_D09G019760	49	85	43	191	92	152	4.43	6.55	3.96	16.87	10.17	15.93	4.98	14.3233	1.52415	6.90615e-07	0.000102603
Ghir_A06G007100	Gbar_A06G007060	17	19	6	40	30	32	1.54	1.46	0.55	3.53	3.32	3.35	1.18333	3.4	1.52268	0.000773862	0.0258221
Ghir_A11G015200	Gbar_A11G014830	12	31	24	67	22	76	1.08	2.39	2.21	5.92	2.43	7.97	1.89333	5.44	1.52268	0.00158095	0.0427953
Ghir_A08G005850	Gbar_A08G005890	144	261	181	551	310	571	13.01	20.12	16.67	48.67	34.28	59.86	16.6	47.6033	1.51988	2.1727e-09	6.89927e-07
Ghir_A05G017450	Gbar_A05G016860	8	14	13	23	28	33	0.72	1.08	1.2	2.03	3.1	3.46	1	2.86333	1.5177	0.00106824	0.0326824
Ghir_D05G039470	Gbar_D05G033090	12	34	18	60	33	61	1.08	2.62	1.66	5.3	3.65	6.39	1.78667	5.11333	1.51699	0.000351881	0.0145884
Ghir_A08G004890	Gbar_A08G004890	31	56	37	139	61	106	2.8	4.32	3.41	12.28	6.74	11.11	3.51	10.0433	1.5167	5.968e-06	0.00063286
Ghir_A02G013330	Gbar_A02G013010	163	447	311	683	347	1176	14.72	34.46	28.64	60.33	38.37	123.28	25.94	73.9933	1.51222	0.000105595	0.00597715
Ghir_A10G001220	Gbar_A10G001810	20	50	52	137	46	120	1.81	3.85	4.79	12.1	5.09	12.58	3.48333	9.92333	1.51036	0.000300695	0.012959
Ghir_D08G000320	Gbar_A08G000220	20	38	18	71	39	73	1.81	2.93	1.66	6.27	4.31	7.65	2.13333	6.07667	1.51017	9.64869e-05	0.00559866
Ghir_D10G023010	Gbar_D10G022620	29	39	21	72	46	96	2.62	3.01	1.93	6.36	5.09	10.06	2.52	7.17	1.50855	5.77553e-05	0.00378131
Ghir_A08G007040	Gbar_A08G007130	7	15	11	27	21	31	0.63	1.16	1.01	2.38	2.32	3.25	0.933333	2.65	1.50553	0.00106922	0.032695
Ghir_A09G001650	Gbar_A09G001720	24	77	49	155	55	153	2.17	5.94	4.51	13.69	6.08	16.04	4.20667	11.9367	1.50465	0.000288356	0.012586
Ghir_A01G003800	Gbar_A01G003530	16	21	32	61	30	79	1.45	1.62	2.95	5.39	3.32	8.28	2.00667	5.66333	1.49685	0.000593988	0.0212165
Ghir_A07G009640	Gbar_A07G009400	38	47	35	137	60	97	3.43	3.62	3.22	12.1	6.63	10.17	3.42333	9.63333	1.49263	4.07802e-06	0.000451497
Ghir_A07G023690	Gbar_A07G023360	41	51	35	93	54	156	3.7	3.93	3.22	8.21	5.97	16.35	3.61667	10.1767	1.49253	0.000108597	0.00610522
Ghir_D12G027020	Gbar_D12G026760	17	24	17	61	27	53	1.54	1.85	1.57	5.39	2.99	5.56	1.65333	4.64667	1.49082	0.000203019	0.00970478
Ghir_A10G013250	Gbar_A10G014170	24	40	35	102	37	102	2.17	3.08	3.22	9.01	4.09	10.69	2.82333	7.93	1.48992	0.000166414	0.00840697
Ghir_D06G013190	Gbar_D06G013210	10	32	26	71	26	67	0.9	2.47	2.39	6.27	2.87	7.02	1.92	5.38667	1.48829	0.00146423	0.0408557
Ghir_D07G001790	Gbar_D07G001790	12	32	37	88	36	74	1.08	2.47	3.41	7.77	3.98	7.76	2.32	6.50333	1.48705	0.000634853	0.0222511
Ghir_D02G008830	Gbar_D02G009270	42	63	35	147	64	126	3.79	4.86	3.22	12.98	7.08	13.21	3.95667	11.09	1.4869	8.8725e-06	0.000870271
Ghir_D10G026610	Gbar_D10G026430	19	58	56	152	58	114	1.72	4.47	5.16	13.43	6.41	11.95	3.78333	10.5967	1.48588	0.00023952	0.0109341
Ghir_D01G009690	Gbar_D01G009740	20	68	42	129	42	138	1.81	5.24	3.87	11.39	4.64	14.47	3.64	10.1667	1.48184	0.00109151	0.0331661
Ghir_A11G001110	Gbar_A11G000690	25	55	39	129	50	107	2.26	4.24	3.59	11.39	5.53	11.22	3.36333	9.38	1.4797	6.70052e-05	0.00420459
Ghir_A05G030380	Gbar_A05G029470	13	15	9	33	22	33	1.17	1.16	0.83	2.91	2.43	3.46	1.05333	2.93333	1.47758	0.000705755	0.024021
Ghir_A11G001060	Gbar_A11G000650	32	80	79	192	86	181	2.89	6.17	7.27	16.96	9.51	18.97	5.44333	15.1467	1.47644	3.41763e-05	0.0025355
Ghir_D10G022330	Gbar_D10G021900	15	12	14	40	20	40	1.35	0.93	1.29	3.53	2.21	4.19	1.19	3.31	1.47587	0.000860029	0.0280047
Ghir_D11G036790	Gbar_D11G033650	19	72	63	136	56	173	1.72	5.55	5.8	12.01	6.19	18.14	4.35667	12.1133	1.4753	0.00115032	0.0344457
Ghir_D13G003110	Gbar_D13G002880	17	49	30	80	45	99	1.54	3.78	2.76	7.07	4.98	10.38	2.69333	7.47667	1.473	0.000313534	0.0133925
Ghir_A02G017010	Gbar_A02G016730	14	45	42	92	38	110	1.26	3.47	3.87	8.13	4.2	11.53	2.86667	7.95333	1.47219	0.00120084	0.0355351
Ghir_A05G000850	Gbar_A05G000850	12	22	23	48	22	66	1.08	1.7	2.12	4.24	2.43	6.92	1.63333	4.53	1.47169	0.00154765	0.0421702
Ghir_D12G000270	Gbar_D12G000300	15	18	26	59	26	58	1.35	1.39	2.39	5.21	2.87	6.08	1.71	4.72	1.46479	0.0006308	0.0221774
Ghir_D03G002620	Gbar_D03G002510	14	37	35	83	28	93	1.26	2.85	3.22	7.33	3.1	9.75	2.44333	6.72667	1.46104	0.0017779	0.046726
Ghir_D02G024460	Gbar_D02G025070	14	28	20	53	27	65	1.26	2.16	1.84	4.68	2.99	6.81	1.75333	4.82667	1.46093	0.000716258	0.0243212
Ghir_A09G012170	Gbar_D03G014730	17	13	6	34	26	25	1.54	1	0.55	3	2.87	2.62	1.03	2.83	1.45816	0.00190204	0.0489861
Ghir_D13G014840	Gbar_D13G014740	35	130	87	255	91	244	3.16	10.02	8.01	22.52	10.06	25.58	7.06333	19.3867	1.45664	0.00037639	0.0153216
Ghir_D11G001140	Gbar_D11G001050	38	69	61	182	73	145	3.43	5.32	5.62	16.07	8.07	15.2	4.79	13.1133	1.45294	8.96141e-06	0.000876323
Ghir_D12G019410	Gbar_D12G019500	10	28	19	54	36	42	0.9	2.16	1.75	4.77	3.98	4.4	1.60333	4.38333	1.45095	0.000413292	0.0163823
Ghir_A01G019830	Gbar_A01G020270	24	73	61	154	54	163	2.17	5.63	5.62	13.6	5.97	17.09	4.47333	12.22	1.44982	0.000641302	0.022408
Ghir_A05G022380	Gbar_A05G021670	39	99	102	220	89	256	3.52	7.63	9.39	19.43	9.84	26.84	6.84667	18.7033	1.44982	0.000195217	0.00943326
Ghir_A07G024240	Gbar_A07G023920	28	62	38	120	57	120	2.53	4.78	3.5	10.6	6.3	12.58	3.60333	9.82667	1.44737	5.20139e-05	0.00352408
Ghir_A10G018790	Gbar_A10G019650	43	60	88	187	122	145	3.88	4.63	8.1	16.52	13.49	15.2	5.53667	15.07	1.44459	9.99522e-07	0.000138859
Ghir_A05G007890	Gbar_A05G007340	20	20	28	85	24	57	1.81	1.54	2.58	7.51	2.65	5.98	1.97667	5.38	1.44454	0.00128292	0.0371452
Ghir_A02G014440	Gbar_A02G014120	15	26	17	49	23	62	1.35	2	1.57	4.33	2.54	6.5	1.64	4.45667	1.44227	0.00132884	0.0381276
Ghir_D11G026740	Gbar_D11G026920	17	26	25	65	29	66	1.54	2	2.3	5.74	3.21	6.92	1.94667	5.29	1.44226	0.000359022	0.014789
Ghir_D05G007220	Gbar_D05G007090	12	24	25	52	32	58	1.08	1.85	2.3	4.59	3.54	6.08	1.74333	4.73667	1.44202	0.000384377	0.0154804
Ghir_D06G001240	Gbar_D06G001400	28	28	30	89	35	81	2.53	2.16	2.76	7.86	3.87	8.49	2.48333	6.74	1.44047	0.000181157	0.00894839
Ghir_A09G005160	Gbar_A09G005230	28	84	58	151	60	181	2.53	6.48	5.34	13.34	6.63	18.97	4.78333	12.98	1.4402	0.000452741	0.01753
Ghir_A07G023450	Gbar_A07G023130	16	57	37	101	42	110	1.45	4.39	3.41	8.92	4.64	11.53	3.08333	8.36333	1.43959	0.000988949	0.0309444
Ghir_D10G002020	Gbar_D10G001740	32	79	73	177	52	202	2.89	6.09	6.72	15.63	5.75	21.18	5.23333	14.1867	1.43873	0.000975026	0.0307083
Ghir_A08G025110	Gbar_A08G026030	50	195	115	329	135	359	4.52	15.03	10.59	29.06	14.93	37.63	10.0467	27.2067	1.43724	0.000329016	0.013829
Ghir_D12G014920	Gbar_D12G014830	52	49	62	142	85	157	4.7	3.78	5.71	12.54	9.4	16.46	4.73	12.8	1.43623	1.56832e-06	0.000205995
Ghir_D01G021300	Gbar_D01G021410	17	49	50	111	41	119	1.54	3.78	4.6	9.8	4.53	12.47	3.30667	8.93333	1.43382	0.00114911	0.0344273
Ghir_A05G008220	Gbar_A05G007670	21	23	20	58	38	53	1.9	1.77	1.84	5.12	4.2	5.56	1.83667	4.96	1.43325	5.30091e-05	0.00356642
Ghir_D01G007870	Gbar_D01G007850	20	83	46	105	60	169	1.81	6.4	4.24	9.27	6.63	17.72	4.15	11.2067	1.43317	0.00169748	0.0450839
Ghir_A03G011120	Gbar_A03G011360	64	96	110	257	156	219	5.78	7.4	10.13	22.7	17.25	22.96	7.77	20.97	1.43234	2.72344e-08	6.38435e-06
Ghir_D08G018930	Gbar_D08G019480	11	47	34	85	45	80	0.99	3.62	3.13	7.51	4.98	8.39	2.58	6.96	1.43172	0.00100817	0.0312918
Ghir_A10G022390	Gbar_A10G023530	65	162	137	339	97	409	5.87	12.49	12.62	29.94	10.73	42.88	10.3267	27.85	1.4313	0.000680127	0.0232997
Ghir_D05G039380	Gbar_D05G039440	39	39	30	87	40	123	3.52	3.01	2.76	7.68	4.42	12.89	3.09667	8.33	1.4276	0.000355521	0.0147077
Ghir_D04G015460	Gbar_D04G015640	30	83	61	254	54	107	2.71	6.4	5.62	22.43	5.97	11.22	4.91	13.2067	1.42747	0.0016888	0.0449151
Ghir_A08G007730	Gbar_A08G007830	10	14	18	43	19	37	0.9	1.08	1.66	3.8	2.1	3.88	1.21333	3.26	1.4259	0.00174901	0.0461031
Ghir_A02G004720	Gbar_A02G004620	25	52	52	155	33	118	2.26	4.01	4.79	13.69	3.65	12.37	3.68667	9.90333	1.4256	0.00181187	0.0471664
Ghir_D06G020380	Gbar_D06G020100	41	31	41	101	50	115	3.7	2.39	3.78	8.92	5.53	12.06	3.29	8.83667	1.42541	7.9683e-05	0.00478579
Ghir_D06G020490	Gbar_D06G020220	14	19	26	54	26	58	1.26	1.46	2.39	4.77	2.87	6.08	1.70333	4.57333	1.42489	0.00101585	0.0314457
Ghir_D10G010920	Gbar_D10G010650	21	42	21	99	31	65	1.9	3.24	1.93	8.74	3.43	6.81	2.35667	6.32667	1.4247	0.000920478	0.0295212
Ghir_A05G037630	Gbar_A05G036830	20	38	19	60	56	56	1.81	2.93	1.75	5.3	6.19	5.87	2.16333	5.78667	1.41948	8.43571e-05	0.00501053
Ghir_D10G016370	Gbar_D10G016040	92	183	108	309	181	374	8.31	14.11	9.95	27.29	20.01	39.21	10.79	28.8367	1.41821	7.8865e-07	0.000115097
Ghir_D01G011230	Gbar_D01G011200	384	1347	452	2448	1078	1392	34.68	103.85	41.62	216.22	119.2	145.92	60.05	160.447	1.41786	0.000196291	0.00947722
Ghir_D09G001030	Gbar_D09G001070	9	14	15	36	18	34	0.81	1.08	1.38	3.18	1.99	3.56	1.09	2.91	1.41669	0.00192108	0.0493225
Ghir_D09G024620	Gbar_D09G025330	18	24	15	50	28	52	1.63	1.85	1.38	4.42	3.1	5.45	1.62	4.32333	1.41615	0.000377313	0.0153456
Ghir_D10G021520	Gbar_D10G021070	14	35	35	60	38	92	1.26	2.7	3.22	5.3	4.2	9.64	2.39333	6.38	1.41454	0.00116134	0.0347038
Ghir_D05G022650	Gbar_D05G022680	31	43	44	97	70	103	2.8	3.32	4.05	8.57	7.74	10.8	3.39	9.03667	1.41451	3.44708e-06	0.000393573
Ghir_D10G004480	Gbar_D10G004190	50	89	58	179	83	186	4.52	6.86	5.34	15.81	9.18	19.5	5.57333	14.83	1.41191	9.89283e-06	0.000949728
Ghir_D04G013580	Gbar_D04G013670	148	306	247	668	361	571	13.37	23.59	22.74	59	39.92	59.86	19.9	52.9267	1.41123	5.28975e-08	1.09182e-05
Ghir_D08G001890	Gbar_D08G001820	40	126	79	219	68	266	3.61	9.71	7.27	19.34	7.52	27.88	6.86333	18.2467	1.41065	0.00132728	0.038125
Ghir_A02G011750	Gbar_A02G011820	14	30	28	72	24	70	1.26	2.31	2.58	6.36	2.65	7.34	2.05	5.45	1.41063	0.00179222	0.0469102
Ghir_D10G000210	Gbar_A10G000290	27	50	45	100	57	120	2.44	3.85	4.14	8.83	6.3	12.58	3.47667	9.23667	1.40967	5.44553e-05	0.00364674
Ghir_A01G013380	Gbar_A01G013750	9	19	18	48	22	36	0.81	1.46	1.66	4.24	2.43	3.77	1.31	3.48	1.40952	0.00142366	0.0400769
Ghir_A13G007710	Gbar_A13G007960	16	21	26	48	34	62	1.45	1.62	2.39	4.24	3.76	6.5	1.82	4.83333	1.40908	0.000458224	0.0177256
Ghir_A12G028030	Gbar_A12G027950	49	114	77	276	124	151	4.43	8.79	7.09	24.38	13.71	15.83	6.77	17.9733	1.40863	8.3613e-06	0.000831712
Ghir_A13G015160	Gbar_A13G016030	28	91	54	150	78	159	2.53	7.02	4.97	13.25	8.62	16.67	4.84	12.8467	1.40832	0.000145335	0.00758158
Ghir_D07G013790	Gbar_D07G013900	25	22	29	67	39	70	2.26	1.7	2.67	5.92	4.31	7.34	2.21	5.85667	1.40603	0.000111731	0.00623891
Ghir_D10G026790	Gbar_D10G026610	7	15	13	30	23	26	0.63	1.16	1.2	2.65	2.54	2.73	0.996667	2.64	1.40535	0.00194134	0.0497485
Ghir_D11G010800	Gbar_D11G011050	14	38	31	54	60	69	1.26	2.93	2.85	4.77	6.63	7.23	2.34667	6.21	1.40398	0.000314587	0.0134176
Ghir_D03G003520	Gbar_D03G003490	33	64	79	121	58	220	2.98	4.93	7.27	10.69	6.41	23.06	5.06	13.3867	1.40359	0.00156486	0.0425336
Ghir_D04G012860	Gbar_D04G012900	38	85	72	187	75	182	3.43	6.55	6.63	16.52	8.29	19.08	5.53667	14.63	1.40184	7.21579e-05	0.00442229
Ghir_A12G026780	Gbar_A12G026620	19	18	11	36	25	47	1.72	1.39	1.01	3.18	2.76	4.93	1.37333	3.62333	1.39964	0.00128417	0.0371452
Ghir_A11G025090	Gbar_A11G024470	118	119	114	354	165	291	10.66	9.17	10.5	31.27	18.24	30.51	10.11	26.6733	1.39962	3.18864e-08	7.17047e-06
Ghir_A12G022590	Gbar_A12G022720	24	28	38	102	49	58	2.17	2.16	3.5	9.01	5.42	6.08	2.61	6.83667	1.38924	0.000122336	0.0066826
Ghir_A01G004220	Gbar_A01G004080	76	107	62	221	109	217	6.86	8.25	5.71	19.52	12.05	22.75	6.94	18.1067	1.38351	1.94682e-06	0.000245661
Ghir_A11G005330	Gbar_A11G004980	16	46	27	78	46	72	1.45	3.55	2.49	6.89	5.09	7.55	2.49667	6.51	1.38265	0.000325818	0.013759
Ghir_A01G003250	Gbar_A01G002970	28	24	26	53	48	73	2.53	1.85	2.39	4.68	5.31	7.65	2.25667	5.88	1.38162	0.000142876	0.00751398
Ghir_D10G008580	Gbar_D10G008280	27	66	52	139	56	129	2.44	5.09	4.79	12.28	6.19	13.52	4.10667	10.6633	1.37662	0.00023974	0.0109355
Ghir_D07G018680	Gbar_D07G018890	24	52	31	78	42	113	2.17	4.01	2.85	6.89	4.64	11.85	3.01	7.79333	1.37248	0.000752417	0.0252711
Ghir_D12G026870	Gbar_D12G026590	29	24	36	62	55	82	2.62	1.85	3.32	5.48	6.08	8.6	2.59667	6.72	1.3718	0.000129047	0.00697012
Ghir_A07G016950	Gbar_A07G016950	38	98	39	133	107	135	3.43	7.56	3.59	11.75	11.83	14.15	4.86	12.5767	1.37172	4.7209e-05	0.00326358
Ghir_A01G001950	Gbar_A01G001700	22	61	71	137	57	151	1.99	4.7	6.54	12.1	6.3	15.83	4.41	11.41	1.37145	0.00117026	0.0348108
Ghir_D09G006900	Gbar_D09G007110	15	23	30	78	25	53	1.35	1.77	2.76	6.89	2.76	5.56	1.96	5.07	1.37113	0.00190201	0.0489861
Ghir_D05G001940	Gbar_D05G001790	76	201	153	360	128	461	6.86	15.5	14.09	31.8	14.15	48.33	12.15	31.4267	1.37103	0.000511053	0.0189566
Ghir_D09G022180	Gbar_D09G022780	22	22	16	72	26	39	1.99	1.7	1.47	6.36	2.87	4.09	1.72	4.44	1.36815	0.00163509	0.0438297
Ghir_D06G009880	Gbar_D06G009890	11	18	12	39	20	32	0.99	1.39	1.11	3.44	2.21	3.35	1.16333	3	1.3667	0.00156687	0.0425336
Ghir_A01G002600	Gbar_A01G002300	487	1213	922	2185	1083	2477	43.98	93.52	84.9	192.99	119.75	259.66	74.1333	190.8	1.36387	1.85032e-05	0.0015749
Ghir_A05G008010	Gbar_A05G007450	21	64	49	135	45	117	1.9	4.93	4.51	11.92	4.98	12.26	3.78	9.72	1.36257	0.00128297	0.0371452
Ghir_D09G020150	Gbar_D09G020650	30	40	33	94	61	73	2.71	3.08	3.04	8.3	6.74	7.65	2.94333	7.56333	1.36157	1.02936e-05	0.000978452
Ghir_D05G018680	Gbar_D05G018660	37	77	39	125	53	154	3.34	5.94	3.59	11.04	5.86	16.14	4.29	11.0133	1.3602	0.000560109	0.0203844
Ghir_D05G009880	Gbar_D05G010090	55	80	69	163	71	216	4.97	6.17	6.35	14.4	7.85	22.64	5.83	14.9633	1.35986	0.000116797	0.00646556
Ghir_A12G027760	Gbar_A12G027640	44	99	99	193	82	257	3.97	7.63	9.12	17.05	9.07	26.94	6.90667	17.6867	1.3566	0.00046981	0.0178979
Ghir_A12G028000	Gbar_A12G027920	17	43	52	105	40	105	1.54	3.32	4.79	9.27	4.42	11.01	3.21667	8.23333	1.35591	0.00192946	0.0495157
Ghir_D08G019350	Gbar_D08G019920	90	328	341	743	268	667	8.13	25.29	31.4	65.62	29.63	69.92	21.6067	55.0567	1.34944	0.0012253	0.0360377
Ghir_D06G015450	Gbar_D06G015340	22	28	17	46	42	56	1.99	2.16	1.57	4.06	4.64	5.87	1.90667	4.85667	1.34891	0.000326451	0.013759
Ghir_A05G021150	Gbar_A05G020450	20	54	54	95	50	133	1.81	4.16	4.97	8.39	5.53	13.94	3.64667	9.28667	1.34858	0.00149645	0.0413405
Ghir_A01G021390	Gbar_A01G021830	16	55	43	128	45	79	1.45	4.24	3.96	11.31	4.98	8.28	3.21667	8.19	1.3483	0.00182423	0.0473219
Ghir_D05G013730	Gbar_D05G013820	36	78	35	125	65	129	3.25	6.01	3.22	11.04	7.19	13.52	4.16	10.5833	1.34714	0.000169025	0.0085017
Ghir_A09G017180	Gbar_D09G017100	28	27	23	61	53	56	2.53	2.08	2.12	5.39	5.86	5.87	2.24333	5.70667	1.347	7.5792e-05	0.00459145
Ghir_A06G020460	Gbar_A06G020490	16	32	22	65	29	59	1.45	2.47	2.03	5.74	3.21	6.18	1.98333	5.04333	1.34645	0.000883718	0.0286603
Ghir_D05G007560	Gbar_D05G007490	24	31	19	51	56	51	2.17	2.39	1.75	4.5	6.19	5.35	2.10333	5.34667	1.34596	0.000193858	0.00939116
Ghir_A08G014520	Gbar_A08G015060	34	45	29	99	73	63	3.07	3.47	2.67	8.74	8.07	6.6	3.07	7.80333	1.34585	2.36996e-05	0.00192911
Ghir_D07G023530	Gbar_D07G023870	15	41	24	58	38	74	1.35	3.16	2.21	5.12	4.2	7.76	2.24	5.69333	1.34577	0.00122083	0.0359975
Ghir_A01G018110	Gbar_A01G018560	549	339	219	1264	673	549	49.58	26.14	20.17	111.64	74.42	57.55	31.9633	81.2033	1.34512	0.00011141	0.00622702
Ghir_D08G017870	Gbar_D08G018370	20	68	40	105	62	106	1.81	5.24	3.68	9.27	6.86	11.11	3.57667	9.08	1.34408	0.00046193	0.0177801
Ghir_D13G023490	Gbar_D13G023530	58	124	69	207	64	270	5.24	9.56	6.35	18.28	7.08	28.3	7.05	17.8867	1.34319	0.00143276	0.0402349
Ghir_A11G026380	Gbar_A11G025740	995	756	651	1917	1709	1610	89.86	58.29	59.95	169.32	188.97	168.77	69.3667	175.687	1.34069	1.13597e-08	3.05353e-06
Ghir_D11G005220	Gbar_D11G005220	194	522	484	1323	804	509	17.52	40.25	44.57	116.85	88.9	53.36	34.1133	86.37	1.34019	0.000128349	0.0069519
Ghir_A04G003510	Gbar_A04G003190	34	71	83	148	74	188	3.07	5.47	7.64	13.07	8.18	19.71	5.39333	13.6533	1.34	0.000378061	0.0153598
Ghir_A13G009260	Gbar_A13G009680	17	34	39	95	37	68	1.54	2.62	3.59	8.39	4.09	7.13	2.58333	6.53667	1.33932	0.000978324	0.0307786
Ghir_A07G009440	Gbar_A07G009220	40	145	77	227	120	210	3.61	11.18	7.09	20.05	13.27	22.01	7.29333	18.4433	1.33845	0.000202407	0.00968438
Ghir_D10G005180	Gbar_D10G004890	27	33	29	76	57	60	2.44	2.54	2.67	6.71	6.3	6.29	2.55	6.43333	1.33507	3.45143e-05	0.00255075
Ghir_A02G001880	Gbar_A02G001630	161	201	209	427	224	590	14.54	15.5	19.25	37.71	24.77	61.85	16.43	41.4433	1.33481	6.56889e-06	0.000682799
Ghir_A08G018450	Gbar_A08G019050	125	368	355	849	305	700	11.29	28.37	32.69	74.99	33.72	73.38	24.1167	60.6967	1.33159	0.000337036	0.0140943
Ghir_D13G019780	Gbar_D13G019740	31	75	49	152	55	128	2.8	5.78	4.51	13.43	6.08	13.42	4.36333	10.9767	1.33094	0.000441344	0.0172225
Ghir_A10G014530	Gbar_A05G037210	25	19	23	46	40	59	2.26	1.46	2.12	4.06	4.42	6.18	1.94667	4.88667	1.32784	0.000508127	0.018885
Ghir_D03G009030	Gbar_D03G008510	76	136	96	268	164	227	6.86	10.49	8.84	23.67	18.13	23.8	8.73	21.8667	1.32468	7.66929e-08	1.50248e-05
Ghir_A03G017260	Gbar_A03G017290	43	68	72	148	70	177	3.88	5.24	6.63	13.07	7.74	18.55	5.25	13.12	1.32138	0.000117369	0.006491
Ghir_A09G014710	Gbar_A09G014780	113	146	85	224	182	317	10.21	11.26	7.83	19.78	20.12	33.23	9.76667	24.3767	1.31956	1.23728e-06	0.000167462
Ghir_A08G015680	Gbar_A08G016270	26	47	54	112	51	112	2.35	3.62	4.97	9.89	5.64	11.74	3.64667	9.09	1.3177	0.000389249	0.0156438
Ghir_A04G006760	Gbar_A04G006350	14	34	41	77	39	76	1.26	2.62	3.78	6.8	4.31	7.97	2.55333	6.36	1.31664	0.00178082	0.0467814
Ghir_D07G009750	Gbar_D07G009820	154	185	80	331	329	218	13.91	14.26	7.37	29.24	36.38	22.85	11.8467	29.49	1.31574	1.02217e-05	0.000973212
Ghir_D06G004030	Gbar_D06G003970	26	39	40	92	54	80	2.35	3.01	3.68	8.13	5.97	8.39	3.01333	7.49667	1.31489	5.81907e-05	0.00380069
Ghir_D01G003740	Gbar_D01G003580	33	63	40	100	56	130	2.98	4.86	3.68	8.83	6.19	13.63	3.84	9.55	1.31439	0.000270338	0.0120182
Ghir_D13G015880	Gbar_D13G015770	28	90	44	124	83	128	2.53	6.94	4.05	10.95	9.18	13.42	4.50667	11.1833	1.31122	0.00029873	0.0128936
Ghir_D13G018700	Gbar_D13G018540	17	27	15	49	34	41	1.54	2.08	1.38	4.33	3.76	4.3	1.66667	4.13	1.30918	0.000684206	0.0234084
Ghir_D10G014660	Gbar_D10G014320	119	344	178	582	267	496	10.75	26.52	16.39	51.4	29.52	52	17.8867	44.3067	1.30864	5.59911e-05	0.0037179
Ghir_A09G003400	Gbar_A09G003650	33	31	17	54	62	53	2.98	2.39	1.57	4.77	6.86	5.56	2.31333	5.73	1.30856	0.000552041	0.0201669
Ghir_A10G007600	Gbar_A10G008420	31	35	28	86	32	84	2.8	2.7	2.58	7.6	3.54	8.81	2.69333	6.65	1.30396	0.000981351	0.0308289
Ghir_A12G014770	Gbar_D12G014830	22	25	25	59	32	63	1.99	1.93	2.3	5.21	3.54	6.6	2.07333	5.11667	1.30325	0.000601092	0.0213646
Ghir_D07G008470	Gbar_D07G008580	32	42	34	87	49	93	2.89	3.24	3.13	7.68	5.42	9.75	3.08667	7.61667	1.30311	0.000108166	0.00608692
Ghir_A10G005660	Gbar_A10G006330	111	316	152	519	248	439	10.02	24.36	14	45.84	27.42	46.02	16.1267	39.76	1.30187	4.81268e-05	0.00330724
Ghir_D10G017150	Gbar_D10G016790	31	26	29	52	51	78	2.8	2	2.67	4.59	5.64	8.18	2.49	6.13667	1.30131	0.000406277	0.016175
Ghir_A12G006700	Gbar_A12G006680	60	143	118	243	97	334	5.42	11.03	10.87	21.46	10.73	35.01	9.10667	22.4	1.2985	0.000789367	0.0262354
Ghir_D09G001530	Gbar_D09G001550	25	66	59	135	49	134	2.26	5.09	5.43	11.92	5.42	14.05	4.26	10.4633	1.29642	0.00155989	0.0424439
Ghir_D03G012200	Gbar_D03G011570	236	248	216	550	416	511	21.31	19.12	19.89	48.58	46	53.57	20.1067	49.3833	1.29635	1.57862e-10	7.01795e-08
Ghir_D09G012080	Gbar_D09G012380	22	64	50	135	59	94	1.99	4.93	4.6	11.92	6.52	9.85	3.84	9.43	1.29615	0.000588804	0.0210965
Ghir_D03G007630	Gbar_D03G007510	20	66	50	125	51	110	1.81	5.09	4.6	11.04	5.64	11.53	3.83333	9.40333	1.29457	0.00156611	0.0425336
Ghir_D12G009160	Gbar_D12G007790	74	183	120	323	175	288	6.68	14.11	11.05	28.53	19.35	30.19	10.6133	26.0233	1.29393	7.27686e-06	0.000744339
Ghir_A10G004410	Gbar_A10G005040	15	30	18	50	38	42	1.35	2.31	1.66	4.42	4.2	4.4	1.77333	4.34	1.29123	0.000662978	0.0228983
Ghir_D12G028130	Gbar_D12G027840	27	55	54	140	45	106	2.44	4.24	4.97	12.37	4.98	11.11	3.88333	9.48667	1.28861	0.00113822	0.0341898
Ghir_A10G020030	Gbar_A10G021050	46	156	70	253	115	192	4.15	12.03	6.45	22.35	12.72	20.13	7.54333	18.4	1.28643	0.000428433	0.0168209
Ghir_A11G015870	Gbar_A11G015480	28	50	43	122	46	89	2.53	3.85	3.96	10.78	5.09	9.33	3.44667	8.4	1.28519	0.000367539	0.0150221
Ghir_A13G018440	Gbar_A13G019020	84	105	79	156	209	181	7.59	8.1	7.27	13.78	23.11	18.97	7.65333	18.62	1.28269	1.6208e-06	0.000211447
Ghir_A03G006950	Gbar_A03G006950	51	97	71	161	72	220	4.61	7.48	6.54	14.22	7.96	23.06	6.21	15.08	1.27997	0.000469218	0.0178979
Ghir_A08G023570	Gbar_A08G024440	18	31	20	46	56	38	1.63	2.39	1.84	4.06	6.19	3.98	1.95333	4.74333	1.27996	0.00110323	0.0333641
Ghir_D11G017920	Gbar_D11G018300	71	134	116	264	117	289	6.41	10.33	10.68	23.32	12.94	30.3	9.14	22.1867	1.27943	5.57502e-05	0.00371334
Ghir_D06G002520	Gbar_D06G002730	13	31	24	62	39	40	1.17	2.39	2.21	5.48	4.31	4.19	1.92333	4.66	1.27672	0.00117371	0.0348931
Ghir_A03G003630	Gbar_A03G003610	43	42	35	102	61	88	3.88	3.24	3.22	9.01	6.74	9.22	3.44667	8.32333	1.27196	3.32575e-05	0.00250593
Ghir_D07G009540	Gbar_D07G009600	80	162	126	322	149	293	7.23	12.49	11.6	28.44	16.48	30.71	10.44	25.21	1.27187	1.09492e-05	0.00102892
Ghir_A07G007450	Gbar_A07G007260	38	53	38	105	61	101	3.43	4.09	3.5	9.27	6.74	10.59	3.67333	8.86667	1.2713	4.0467e-05	0.00289086
Ghir_D06G018290	Gbar_D06G018100	207	221	165	582	345	318	18.69	17.04	15.19	51.4	38.15	33.34	16.9733	40.9633	1.27106	1.02756e-07	1.90952e-05
Ghir_A07G008060	Gbar_A07G007900	48	77	91	205	88	164	4.34	5.94	8.38	18.11	9.73	17.19	6.22	15.01	1.27094	6.8622e-05	0.00426438
Ghir_A03G021340	Gbar_A03G021400	30	98	67	176	94	131	2.71	7.56	6.17	15.55	10.39	13.73	5.48	13.2233	1.27084	0.000272412	0.0120855
Ghir_A05G010970	Gbar_A05G010370	19	35	19	57	32	60	1.72	2.7	1.75	5.03	3.54	6.29	2.05667	4.95333	1.26809	0.0014579	0.0407429
Ghir_D04G019820	Gbar_A04G014990	125	235	208	608	224	367	11.29	18.12	19.15	53.7	24.77	38.47	16.1867	38.98	1.26793	1.96396e-05	0.00165271
Ghir_D08G023720	Gbar_D08G024250	319	813	550	1230	677	1511	28.81	62.68	50.65	108.64	74.86	158.4	47.38	113.967	1.26626	6.02756e-05	0.00390091
Ghir_A02G008500	Gbar_A02G008250	43	66	49	145	52	132	3.88	5.09	4.51	12.81	5.75	13.84	4.49333	10.8	1.26517	0.00036197	0.0148829
Ghir_A09G007460	Gbar_A09G007650	30	63	48	118	62	110	2.71	4.86	4.42	10.42	6.86	11.53	3.99667	9.60333	1.26474	0.000135903	0.00723225
Ghir_A01G018870	Gbar_A01G019320	18	39	21	74	36	50	1.63	3.01	1.93	6.54	3.98	5.24	2.19	5.25333	1.2623	0.00125609	0.0365924
Ghir_A13G024110	Gbar_A03G004790	70	133	86	214	96	278	6.32	10.25	7.92	18.9	10.62	29.14	8.16333	19.5533	1.26018	0.000240821	0.0109675
Ghir_A10G000570	Gbar_A10G001150	29	45	53	112	49	104	2.62	3.47	4.88	9.89	5.42	10.9	3.65667	8.73667	1.25655	0.00048391	0.0182417
Ghir_D03G005780	Gbar_D03G005610	28	59	57	130	44	125	2.53	4.55	5.25	11.48	4.87	13.1	4.11	9.81667	1.25609	0.00180755	0.0470981
Ghir_A09G000240	Gbar_A09G000310	24	28	21	73	33	46	2.17	2.16	1.93	6.45	3.65	4.82	2.08667	4.97333	1.25301	0.00103001	0.0317162
Ghir_D06G021580	Gbar_D06G021250	22	45	27	72	35	83	1.99	3.47	2.49	6.36	3.87	8.7	2.65	6.31	1.25165	0.00176347	0.0464312
Ghir_A11G006850	Gbar_A11G006420	15	39	31	68	40	64	1.35	3.01	2.85	6.01	4.42	6.71	2.40333	5.71333	1.2493	0.00132659	0.038125
Ghir_D12G029220	Gbar_D01G024060	20	20	29	43	42	56	1.81	1.54	2.67	3.8	4.64	5.87	2.00667	4.77	1.24919	0.00124889	0.0364793
Ghir_A10G005810	Gbar_A10G006510	60	49	52	118	120	91	5.42	3.78	4.79	10.42	13.27	9.54	4.66333	11.0767	1.24809	2.59165e-05	0.00206023
Ghir_D01G005470	Gbar_D01G005420	61	88	81	144	74	248	5.51	6.78	7.46	12.72	8.18	26	6.58333	15.6333	1.24774	0.000914174	0.0293516
Ghir_D05G022320	Gbar_D05G022330	38	90	69	157	56	187	3.43	6.94	6.35	13.87	6.19	19.6	5.57333	13.22	1.24611	0.00194287	0.0497485
Ghir_D02G008190	Gbar_D02G008570	49	94	38	201	69	100	4.43	7.25	3.5	17.75	7.63	10.48	5.06	11.9533	1.2402	0.00124545	0.0364077
Ghir_D11G005300	Gbar_D11G005310	17	37	38	64	46	75	1.54	2.85	3.5	5.65	5.09	7.86	2.63	6.2	1.23721	0.00111102	0.0335645
Ghir_A11G016050	Gbar_D11G016500	117	109	61	161	186	221	10.57	8.4	5.62	14.22	20.57	23.17	8.19667	19.32	1.23699	3.28241e-05	0.00248951
Ghir_D01G024010	Gbar_Scaffold2146G000020	26	34	41	97	65	46	2.35	2.62	3.78	8.57	7.19	4.82	2.91667	6.86	1.23389	0.000724619	0.0245187
Ghir_D10G015700	Gbar_D10G015310	17	37	39	86	40	64	1.54	2.85	3.59	7.6	4.42	6.71	2.66	6.24333	1.23089	0.00160922	0.0432968
Ghir_D04G013490	Gbar_D04G013580	208	224	143	282	482	355	18.79	17.27	13.17	24.91	53.3	37.21	16.41	38.4733	1.22928	2.64787e-05	0.00209341
Ghir_A12G003290	Gbar_A12G003150	31	27	17	69	36	48	2.8	2.08	1.57	6.09	3.98	5.03	2.15	5.03333	1.22718	0.0015187	0.0416738
Ghir_A09G018820	Gbar_A09G019080	53	93	82	159	96	200	4.79	7.17	7.55	14.04	10.62	20.97	6.50333	15.21	1.22577	6.98298e-05	0.00430756
Ghir_A01G000400	Gbar_A01G000220	54	83	89	195	95	170	4.88	6.4	8.2	17.22	10.5	17.82	6.49333	15.18	1.22514	3.21811e-05	0.00245038
Ghir_A07G000130	Gbar_A07G000160	57	39	41	79	66	130	5.15	3.01	3.78	6.98	7.3	13.63	3.98	9.30333	1.22498	0.000784817	0.0261423
Ghir_A11G011350	Gbar_A11G011050	71	75	66	188	110	132	6.41	5.78	6.08	16.6	12.16	13.84	6.09	14.2	1.22138	2.53017e-06	0.000308494
Ghir_A09G020410	Gbar_A09G020650	257	197	231	749	466	204	23.21	15.19	21.27	66.15	51.53	21.39	19.89	46.3567	1.22073	0.000589431	0.021106
Ghir_D05G029930	Gbar_D05G029800	48	79	69	210	74	118	4.34	6.09	6.35	18.55	8.18	12.37	5.59333	13.0333	1.22043	0.000260679	0.0116877
Ghir_A08G017010	Gbar_A08G017630	33	72	59	129	60	138	2.98	5.55	5.43	11.39	6.63	14.47	4.65333	10.83	1.2187	0.00066765	0.0229949
Ghir_A09G005830	Gbar_A09G005880	83	134	117	368	163	153	7.5	10.33	10.77	32.5	18.02	16.04	9.53333	22.1867	1.21864	6.12122e-05	0.00394179
Ghir_A05G030340	Gbar_A05G029430	118	183	202	493	243	290	10.66	14.11	18.6	43.54	26.87	30.4	14.4567	33.6033	1.21687	4.05048e-06	0.000449308
Ghir_A01G021580	Gbar_A01G022010	245	520	554	1254	544	880	22.13	40.09	51.01	110.76	60.15	92.25	37.7433	87.72	1.21668	6.8205e-05	0.00425218
Ghir_A08G000380	Gbar_A08G000340	99	246	185	385	175	487	8.94	18.97	17.04	34	19.35	51.05	14.9833	34.8	1.21573	0.000462326	0.0177801
Ghir_D01G021620	Gbar_D01G021720	31	37	43	75	51	95	2.8	2.85	3.96	6.62	5.64	9.96	3.20333	7.40667	1.20925	0.000429507	0.0168517
Ghir_A05G026650	Gbar_A05G025690	188	187	126	275	239	463	16.98	14.42	11.6	24.29	26.43	48.54	14.3333	33.0867	1.20688	3.08903e-05	0.00236196
Ghir_D11G011260	Gbar_D11G011500	39	51	34	124	48	77	3.52	3.93	3.13	10.95	5.31	8.07	3.52667	8.11	1.2014	0.000614404	0.0217708
Ghir_A01G010250	Gbar_A01G010650	253	746	244	1260	572	591	22.85	57.52	22.47	111.29	63.25	61.95	34.28	78.83	1.20138	0.00130611	0.0376478
Ghir_D04G009030	Gbar_D04G009160	40	48	37	109	56	84	3.61	3.7	3.41	9.63	6.19	8.81	3.57333	8.21	1.20011	0.000141205	0.00746242
Ghir_A12G000310	Gbar_A12G000230	22	22	22	47	32	52	1.99	1.7	2.03	4.15	3.54	5.45	1.90667	4.38	1.19988	0.00141581	0.039953
Ghir_A12G016520	Gbar_A12G016650	186	356	228	672	325	520	16.8	27.45	21	59.35	35.94	54.51	21.75	49.9333	1.19899	3.99363e-06	0.000443853
Ghir_A05G041560	Gbar_A05G040610	74	309	239	557	251	414	6.68	23.82	22.01	49.2	27.75	43.4	17.5033	40.1167	1.19657	0.00172324	0.045635
Ghir_A11G005280	Gbar_A11G004920	61	77	52	149	73	152	5.51	5.94	4.79	13.16	8.07	15.93	5.41333	12.3867	1.1942	0.000119029	0.00657025
Ghir_D10G018800	Gbar_D10G027570	146	402	120	491	392	377	13.19	30.99	11.05	43.37	43.34	39.52	18.41	42.0767	1.19253	0.000493624	0.0184409
Ghir_A03G009910	Gbar_A03G009850	22	31	20	54	36	52	1.99	2.39	1.84	4.77	3.98	5.45	2.07333	4.73333	1.1909	0.000974181	0.0306984
Ghir_D05G002880	Gbar_D05G002700	68	48	102	141	104	190	6.14	3.7	9.39	12.45	11.5	19.92	6.41	14.6233	1.18988	0.000579309	0.0208859
Ghir_A08G019270	Gbar_A08G019800	52	87	83	171	66	200	4.7	6.71	7.64	15.1	7.3	20.97	6.35	14.4567	1.18691	0.00109049	0.0331525
Ghir_D10G009100	Gbar_D10G008830	49	87	97	192	71	199	4.43	6.71	8.93	16.96	7.85	20.86	6.69	15.2233	1.18621	0.00118837	0.0352382
Ghir_A08G022790	Gbar_A08G023550	194	456	257	625	330	781	17.52	35.16	23.67	55.2	36.49	81.87	25.45	57.8533	1.18473	0.000198379	0.00955409
Ghir_D06G008630	Gbar_D06G008690	35	65	97	113	125	143	3.16	5.01	8.93	9.98	13.82	14.99	5.7	12.93	1.18169	0.000834959	0.0273708
Ghir_D05G011510	Gbar_D05G011610	22	24	18	44	36	43	1.99	1.85	1.66	3.89	3.98	4.51	1.83333	4.12667	1.17051	0.00151719	0.0416545
Ghir_D02G001870	Gbar_D02G001810	34	88	68	134	73	156	3.07	6.78	6.26	11.84	8.07	16.35	5.37	12.0867	1.17042	0.00106997	0.0327006
Ghir_A10G007790	Gbar_A10G008610	32	80	70	108	83	154	2.89	6.17	6.45	9.54	9.18	16.14	5.17	11.62	1.16837	0.00100033	0.0311177
Ghir_A05G035080	Gbar_A05G034110	37	60	44	102	54	114	3.34	4.63	4.05	9.01	5.97	11.95	4.00667	8.97667	1.16378	0.000551184	0.0201611
Ghir_A01G007190	Gbar_A01G007220	98	163	90	224	218	216	8.85	12.57	8.29	19.78	24.1	22.64	9.90333	22.1733	1.16284	2.77595e-06	0.000332109
Ghir_A04G000190	Gbar_A04G000100	42	43	65	99	57	136	3.79	3.32	5.99	8.74	6.3	14.26	4.36667	9.76667	1.16133	0.00151933	0.0416738
Ghir_D08G022030	Gbar_D08G022630	32	51	31	100	53	66	2.89	3.93	2.85	8.83	5.86	6.92	3.22333	7.20333	1.16011	0.000511364	0.0189566
Ghir_D12G011230	Gbar_D12G011180	42	121	88	161	91	220	3.79	9.33	8.1	14.22	10.06	23.06	7.07333	15.78	1.15764	0.00191309	0.0491611
Ghir_D11G011310	Gbar_D11G011560	121	106	75	257	142	186	10.93	8.17	6.91	22.7	15.7	19.5	8.67	19.3	1.1545	1.62439e-05	0.00141383
Ghir_A03G016960	Gbar_A03G016990	23	38	28	57	39	72	2.08	2.93	2.58	5.03	4.31	7.55	2.53	5.63	1.154	0.00182596	0.0473219
Ghir_A01G014670	Gbar_A01G014930	77	87	84	190	115	172	6.95	6.71	7.74	16.78	12.72	18.03	7.13333	15.8433	1.15123	4.32104e-06	0.000476576
Ghir_A02G012910	Gbar_A02G012590	42	81	60	137	78	132	3.79	6.25	5.53	12.1	8.62	13.84	5.19	11.52	1.15033	0.000158923	0.00811362
Ghir_A11G016080	Gbar_A11G015720	30	87	42	112	69	114	2.71	6.71	3.87	9.89	7.63	11.95	4.43	9.82333	1.14891	0.00158661	0.0428883
Ghir_D01G021760	Gbar_D01G021860	87	168	88	277	157	212	7.86	12.95	8.1	24.47	17.36	22.22	9.63667	21.35	1.14763	2.41487e-05	0.00196015
Ghir_D07G008180	Gbar_D07G008290	58	67	56	139	84	122	5.24	5.17	5.16	12.28	9.29	12.79	5.19	11.4533	1.14196	2.82773e-05	0.00220246
Ghir_D06G012460	Gbar_D06G012460	167	222	316	517	340	494	15.08	17.12	29.1	45.66	37.59	51.79	20.4333	45.0133	1.13943	1.23207e-05	0.00113024
Ghir_A03G003970	Gbar_A03G003940	37	83	55	159	85	87	3.34	6.4	5.06	14.04	9.4	9.12	4.93333	10.8533	1.1375	0.000586784	0.0210503
Ghir_D06G019280	Gbar_D06G019100	41	68	33	114	66	85	3.7	5.24	3.04	10.07	7.3	8.91	3.99333	8.76	1.13334	0.000515992	0.019097
Ghir_A01G011250	Gbar_A01G011690	138	176	156	384	128	386	12.46	13.57	14.37	33.92	14.15	40.46	13.4667	29.51	1.13181	0.0004859	0.0182823
Ghir_D13G015400	Gbar_D13G015290	37	55	50	123	52	96	3.34	4.24	4.6	10.86	5.75	10.06	4.06	8.89	1.1307	0.000762015	0.0255004
Ghir_D05G000350	Gbar_D05G000190	43	125	90	211	99	173	3.88	9.64	8.29	18.64	10.95	18.14	7.27	15.91	1.12991	0.000941439	0.0298948
Ghir_D09G009250	Gbar_D09G009420	92	91	68	157	147	162	8.31	7.02	6.26	13.87	16.25	16.98	7.19667	15.7	1.12536	8.12824e-06	0.000815547
Ghir_A05G010160	Gbar_A05G009620	117	195	182	341	187	395	10.57	15.03	16.76	30.12	20.68	41.41	14.12	30.7367	1.12222	5.22571e-05	0.0035349
Ghir_D08G026020	Gbar_D08G026680	60	180	102	252	119	256	5.42	13.88	9.39	22.26	13.16	26.84	9.56333	20.7533	1.11776	0.00147283	0.040953
Ghir_A05G035700	Gbar_A05G034770	28	37	38	60	60	70	2.53	2.85	3.5	5.3	6.63	7.34	2.96	6.42333	1.11772	0.000799822	0.0264552
Ghir_D04G020270	Gbar_D04G020110	91	162	96	285	136	228	8.22	12.49	8.84	25.17	15.04	23.9	9.85	21.37	1.11739	5.31131e-05	0.00356926
Ghir_A06G000330	Gbar_A06G000130	71	71	56	149	102	118	6.41	5.47	5.16	13.16	11.28	12.37	5.68	12.27	1.11117	2.46278e-05	0.00198233
Ghir_A05G041300	Gbar_A05G040360	38	72	62	97	86	130	3.43	5.55	5.71	8.57	9.51	13.63	4.89667	10.57	1.1101	0.000469704	0.0178979
Ghir_D07G007450	Gbar_D07G007570	80	130	80	237	106	194	7.23	10.02	7.37	20.93	11.72	20.34	8.20667	17.6633	1.10589	0.00013457	0.0071878
Ghir_D09G007200	Gbar_D09G007370	45	73	67	145	59	141	4.06	5.63	6.17	12.81	6.52	14.78	5.28667	11.37	1.1048	0.00127305	0.036953
Ghir_A08G007140	Gbar_A08G007230	175	262	198	666	232	305	15.8	20.2	18.23	58.82	25.65	31.97	18.0767	38.8133	1.10242	0.000245034	0.0110982
Ghir_A10G005600	Gbar_A10G006280	59	90	76	187	98	133	5.33	6.94	7	16.52	10.84	13.94	6.42333	13.7667	1.09979	5.87045e-05	0.00381997
Ghir_D05G028960	Gbar_D05G028840	53	102	51	150	69	154	4.79	7.86	4.7	13.25	7.63	16.14	5.78333	12.34	1.09337	0.00152764	0.0418026
Ghir_A13G023820	Gbar_A13G024050	133	156	128	297	190	273	12.01	12.03	11.79	26.23	21.01	28.62	11.9433	25.2867	1.08217	8.70636e-07	0.000124239
Ghir_A10G003870	Gbar_A10G004470	34	44	41	70	49	96	3.07	3.39	3.78	6.18	5.42	10.06	3.41333	7.22	1.08082	0.00179675	0.0469226
Ghir_A07G020700	Gbar_A07G020430	160	398	278	563	325	610	14.45	30.69	25.6	49.73	35.94	63.95	23.58	49.8733	1.0807	0.000256808	0.0115589
Ghir_A07G009930	Gbar_A07G009650	56	106	81	212	96	135	5.06	8.17	7.46	18.72	10.62	14.15	6.89667	14.4967	1.07175	0.000368701	0.0150589
Ghir_D04G000940	Gbar_D04G000850	41	73	68	124	75	129	3.7	5.63	6.26	10.95	8.29	13.52	5.19667	10.92	1.07131	0.000540618	0.01985
Ghir_A06G011930	Gbar_A06G012020	491	872	443	1528	796	922	44.34	67.23	40.79	134.96	88.02	96.65	50.7867	106.543	1.06892	5.26105e-05	0.00354786
Ghir_A04G012800	Gbar_A04G012630	647	1750	1038	2381	1109	2599	58.43	134.92	95.58	210.3	122.63	272.45	96.31	201.793	1.06712	0.00141256	0.0399199
Ghir_A11G001820	Gbar_A11G001380	42	97	67	149	73	146	3.79	7.48	6.17	13.16	8.07	15.31	5.81333	12.18	1.06708	0.00154626	0.0421702
Ghir_A09G021820	Gbar_A09G021950	52	57	49	113	64	109	4.7	4.39	4.51	9.98	7.08	11.43	4.53333	9.49667	1.06685	0.000398083	0.0159324
Ghir_A05G015850	Gbar_A05G015290	44	59	39	129	60	70	3.97	4.55	3.59	11.39	6.63	7.34	4.03667	8.45333	1.06636	0.00132711	0.038125
Ghir_A13G010560	Gbar_A13G011280	128	170	116	284	148	309	11.56	13.11	10.68	25.08	16.36	32.39	11.7833	24.61	1.0625	8.24347e-05	0.00492164
Ghir_A08G023680	Gbar_A08G024550	35	51	52	107	64	79	3.16	3.93	4.79	9.45	7.08	8.28	3.96	8.27	1.06239	0.000572452	0.0206773
Ghir_A11G011430	Gbar_A11G011130	80	179	107	270	130	250	7.23	13.8	9.85	23.85	14.37	26.21	10.2933	21.4767	1.06106	0.000465894	0.0178251
Ghir_D02G020910	Gbar_D02G021480	104	117	128	230	172	225	9.39	9.02	11.79	20.31	19.02	23.59	10.0667	20.9733	1.05897	3.5359e-06	0.000402264
Ghir_D11G007030	Gbar_D11G007060	110	205	121	314	163	295	9.93	15.81	11.14	27.73	18.02	30.92	12.2933	25.5567	1.05582	0.000111078	0.00621448
Ghir_A12G027770	Gbar_A12G027660	54	142	94	178	113	216	4.88	10.95	8.66	15.72	12.49	22.64	8.16333	16.95	1.05406	0.00131057	0.0377389
Ghir_D04G018080	Gbar_D04G018220	217	370	157	361	418	492	19.6	28.53	14.46	31.88	46.22	51.58	20.8633	43.2267	1.05095	0.000284424	0.0125002
Ghir_A08G000260	Gbar_A08G000220	67	126	69	150	99	206	6.05	9.71	6.35	13.25	10.95	21.59	7.37	15.2633	1.05033	0.00113482	0.0341233
Ghir_A11G007750	Gbar_A11G007370	53	53	50	101	70	107	4.79	4.09	4.6	8.92	7.74	11.22	4.49333	9.29333	1.04841	0.000384222	0.0154804
Ghir_A11G033230	Gbar_A11G032700	208	374	230	505	372	534	18.79	28.84	21.18	44.6	41.13	55.98	22.9367	47.2367	1.04225	1.11273e-05	0.00103871
Ghir_A13G024140	Gbar_A13G024360	173	384	318	654	251	646	15.62	29.61	29.28	57.76	27.75	67.72	24.8367	51.0767	1.04019	0.00178285	0.046807
Ghir_A07G024980	Gbar_A07G024710	33	73	50	99	85	86	2.98	5.63	4.6	8.74	9.4	9.02	4.40333	9.05333	1.03985	0.00103985	0.0319152
Ghir_A03G023090	Gbar_A03G023240	65	108	68	187	81	158	5.87	8.33	6.26	16.52	8.96	16.56	6.82	14.0133	1.03896	0.000751889	0.0252711
Ghir_A09G013780	Gbar_A09G013790	145	239	181	385	198	410	13.1	18.43	16.67	34	21.89	42.98	16.0667	32.9567	1.0365	0.000100809	0.00578721
Ghir_A05G038670	Gbar_A05G037820	1004	882	750	1635	948	2075	90.67	68	69.06	144.41	104.82	217.52	75.91	155.583	1.03533	0.000156087	0.00801306
Ghir_A04G016360	Gbar_A04G008970	148	136	197	175	355	299	13.37	10.49	18.14	15.46	39.25	31.34	14	28.6833	1.03479	0.00180212	0.0470193
Ghir_A07G021840	Gbar_A07G021590	89	98	89	199	115	176	8.04	7.56	8.2	17.58	12.72	18.45	7.93333	16.25	1.03444	3.6389e-05	0.00264532
Ghir_D11G033840	Gbar_D11G033480	118	231	143	335	229	289	10.66	17.81	13.17	29.59	25.32	30.3	13.88	28.4033	1.03305	1.92499e-05	0.00162885
Ghir_D05G030270	Gbar_D05G030180	92	142	205	410	182	206	8.31	10.95	18.88	36.21	20.12	21.59	12.7133	25.9733	1.03069	0.00145063	0.0405987
Ghir_D05G028840	Gbar_D05G028720	69	116	77	171	104	180	6.23	8.94	7.09	15.1	11.5	18.87	7.42	15.1567	1.03046	0.000225073	0.0104715
Ghir_A06G004490	Gbar_A06G004320	1069	1307	1292	2662	1440	2383	96.54	100.77	118.97	235.12	159.23	249.81	105.427	214.72	1.02622	5.29389e-06	0.000569739
Ghir_D10G016280	Gbar_D10G015940	94	174	129	297	163	233	8.49	13.42	11.88	26.23	18.02	24.43	11.2633	22.8933	1.02329	5.85883e-05	0.00381997
Ghir_D12G021150	Gbar_D12G021190	116	182	193	245	199	403	10.48	14.03	17.77	21.64	22	42.25	14.0933	28.63	1.02251	0.000617976	0.0218305
Ghir_D11G018540	Gbar_D11G018910	68	86	47	144	88	117	6.14	6.63	4.33	12.72	9.73	12.26	5.7	11.57	1.02136	0.000465831	0.0178251
Ghir_A04G011700	Gbar_A04G011470	99	88	87	207	135	141	8.94	6.78	8.01	18.28	14.93	14.78	7.91	15.9967	1.01602	5.6097e-05	0.0037179
Ghir_D05G016850	Gbar_D05G016890	86	109	74	154	119	188	7.77	8.4	6.81	13.6	13.16	19.71	7.66	15.49	1.01592	0.000141261	0.00746242
Ghir_A11G017870	Gbar_A11G017410	78	134	114	205	108	250	7.04	10.33	10.5	18.11	11.94	26.21	9.29	18.7533	1.0134	0.00095758	0.0303407
Ghir_D02G017320	Gbar_D02G017870	85	79	66	155	98	148	7.68	6.09	6.08	13.69	10.84	15.51	6.61667	13.3467	1.0123	0.000174706	0.00874343
Ghir_D12G024950	Gbar_D12G024640	32	41	35	69	55	62	2.89	3.16	3.22	6.09	6.08	6.5	3.09	6.22333	1.01008	0.00152694	0.0418026
Ghir_A13G018770	Gbar_A13G019360	108	100	88	191	128	193	9.75	7.71	8.1	16.87	14.15	20.23	8.52	17.0833	1.00366	6.88597e-05	0.00426997
Ghir_D13G002510	Gbar_D13G002300	69	111	79	214	109	126	6.23	8.56	7.27	18.9	12.05	13.21	7.35333	14.72	1.00131	0.000388798	0.0156366
Ghir_A02G002020	Gbar_A02G001760	395	653	546	986	557	1182	35.67	50.35	50.28	87.09	61.59	123.91	45.4333	90.8633	0.999947	0.000181936	0.00897593
Ghir_D05G021870	Gbar_D05G021890	80	107	102	188	101	209	7.23	8.25	9.39	16.6	11.17	21.91	8.29	16.56	0.998259	0.000490687	0.0183668
Ghir_A13G019060	Gbar_A13G019580	53	117	105	193	110	165	4.79	9.02	9.67	17.05	12.16	17.3	7.82667	15.5033	0.986109	0.00100718	0.0312779
Ghir_D10G006480	Gbar_D10G006230	224	666	356	870	477	734	20.23	51.35	32.78	76.84	52.74	76.94	34.7867	68.84	0.984713	0.00165467	0.0441701
Ghir_D07G020820	Gbar_D07G021040	220	477	312	672	345	681	19.87	36.78	28.73	59.35	38.15	71.39	28.46	56.2967	0.984114	0.000570827	0.0206315
Ghir_D12G016960	Gbar_D12G016940	40	44	43	95	61	62	3.61	3.39	3.96	8.39	6.74	6.5	3.65333	7.21	0.980786	0.00167608	0.0446592
Ghir_A06G008540	Gbar_A06G008550	93	158	107	213	140	244	8.4	12.18	9.85	18.81	15.48	25.58	10.1433	19.9567	0.976339	0.000255206	0.0115048
Ghir_A07G000690	Gbar_A07G000510	65	149	85	183	149	161	5.87	11.49	7.83	16.16	16.48	16.88	8.39667	16.5067	0.97516	0.000567391	0.0205717
Ghir_A02G003680	Gbar_A02G003510	166	359	146	362	300	428	14.99	27.68	13.44	31.97	33.17	44.87	18.7033	36.67	0.971305	0.00102942	0.0317162
Ghir_A05G024540	Gbar_A05G023760	69	69	53	93	117	105	6.23	5.32	4.88	8.21	12.94	11.01	5.47667	10.72	0.968935	0.00141459	0.039953
Ghir_A05G017040	Gbar_A05G016480	46	44	50	98	72	68	4.15	3.39	4.6	8.66	7.96	7.13	4.04667	7.91667	0.968159	0.00150774	0.0415224
Ghir_D01G007490	Gbar_D01G007520	122	194	101	279	182	230	11.02	14.96	9.3	24.64	20.12	24.11	11.76	22.9567	0.965025	0.00011773	0.00650477
Ghir_D02G002010	Gbar_D02G001950	181	231	204	403	221	412	16.35	17.81	18.79	35.59	24.44	43.19	17.65	34.4067	0.96302	6.54499e-05	0.00413393
Ghir_A11G021090	Gbar_A11G020500	172	399	263	655	290	453	15.53	30.76	24.22	57.85	32.07	47.49	23.5033	45.8033	0.962587	0.00103408	0.0317716
Ghir_A08G008870	Gbar_A08G027660	69	94	64	118	102	152	6.23	7.25	5.89	10.42	11.28	15.93	6.45667	12.5433	0.958059	0.000685313	0.0234218
Ghir_D11G015080	Gbar_D11G015450	155	258	185	373	170	449	14	19.89	17.04	32.94	18.8	47.07	16.9767	32.9367	0.956141	0.0017861	0.0468136
Ghir_A07G014820	Gbar_A07G014820	150	137	141	296	195	231	13.55	10.56	12.98	26.14	21.56	24.22	12.3633	23.9733	0.955363	1.84818e-05	0.0015749
Ghir_A10G017110	Gbar_A10G018050	176	217	165	389	245	298	15.9	16.73	15.19	34.36	27.09	31.24	15.94	30.8967	0.9548	7.02821e-06	0.000722742
Ghir_A03G006630	Gbar_A03G006650	238	220	204	351	287	459	21.49	16.96	18.79	31	31.73	48.12	19.08	36.95	0.953513	6.92187e-05	0.00428402
Ghir_A02G002330	Gbar_A02G002150	81	111	112	193	133	180	7.32	8.56	10.31	17.05	14.71	18.87	8.73	16.8767	0.950976	0.000102567	0.00584581
Ghir_D07G022120	Gbar_D07G022380	88	69	75	178	90	126	7.95	5.32	6.91	15.72	9.95	13.21	6.72667	12.96	0.946102	0.00116863	0.0348108
Ghir_A05G007480	Gbar_A05G006950	81	123	111	231	126	169	7.32	9.48	10.22	20.4	13.93	17.72	9.00667	17.35	0.94587	0.00022525	0.0104715
Ghir_D11G026530	Gbar_D11G026720	1680	1314	863	2468	2241	1658	151.73	101.31	79.47	217.98	247.79	173.81	110.837	213.193	0.943727	0.000760419	0.0254765
Ghir_A01G020100	Gbar_A01G020580	92	139	107	189	139	223	8.31	10.72	9.85	16.69	15.37	23.38	9.62667	18.48	0.940857	0.000212234	0.0100046
Ghir_D05G005170	Gbar_D05G005040	118	153	125	262	175	215	10.66	11.8	11.51	23.14	19.35	22.54	11.3233	21.6767	0.936844	1.93345e-05	0.00163362
Ghir_A06G016120	Gbar_A06G016100	148	283	171	350	236	386	13.37	21.82	15.75	30.91	26.1	40.46	16.98	32.49	0.936159	0.000273048	0.0121014
Ghir_A08G021430	Gbar_A08G022050	54	55	79	125	86	103	4.88	4.24	7.27	11.04	9.51	10.8	5.46333	10.45	0.93565	0.00150576	0.0414985
Ghir_D09G002820	Gbar_D09G002840	82	116	87	210	100	162	7.41	8.94	8.01	18.55	11.06	16.98	8.12	15.53	0.935506	0.00065331	0.0226753
Ghir_D01G015920	Gbar_D01G015960	140	145	150	317	182	227	12.64	11.18	13.81	28	20.12	23.8	12.5433	23.9733	0.93451	4.6538e-05	0.00323266
Ghir_A10G012990	Gbar_A10G013880	283	655	377	960	467	713	25.56	50.5	34.72	84.79	51.64	74.74	36.9267	70.39	0.930707	0.00108823	0.0331011
Ghir_D05G003400	Gbar_D05G003210	556	703	458	719	719	1290	50.21	54.2	42.17	63.5	79.5	135.23	48.86	92.7433	0.92459	0.00103367	0.0317716
Ghir_A10G000360	Gbar_D10G000850	187	230	145	375	248	289	16.89	17.73	13.35	33.12	27.42	30.3	15.99	30.28	0.921195	3.86123e-05	0.00278592
Ghir_A06G019630	Gbar_A06G019640	251	454	408	897	464	474	22.67	35	37.57	79.23	51.31	49.69	31.7467	60.0767	0.9202	0.000585724	0.0210253
Ghir_D13G011630	Gbar_D13G011460	189	207	151	261	239	375	17.07	15.96	13.9	23.05	26.43	39.31	15.6433	29.5967	0.919887	0.000269757	0.0120016
Ghir_D12G011940	Gbar_D12G011860	73	105	78	181	97	139	6.59	8.1	7.18	15.99	10.73	14.57	7.29	13.7633	0.916839	0.000615809	0.0217939
Ghir_D08G006000	Gbar_D08G006140	273	369	238	534	388	492	24.66	28.45	21.92	47.16	42.9	51.58	25.01	47.2133	0.916689	2.3327e-05	0.00190415
Ghir_D03G014380	Gbar_D03G013850	70	99	62	120	119	127	6.32	7.63	5.71	10.6	13.16	13.31	6.55333	12.3567	0.914989	0.0008888	0.0287767
Ghir_D05G034820	Gbar_D05G034880	153	137	151	282	286	147	13.82	10.56	13.9	24.91	31.62	15.41	12.76	23.98	0.910203	0.00188409	0.0486105
Ghir_D11G021380	Gbar_D11G021550	139	145	125	237	174	247	12.55	11.18	11.51	20.93	19.24	25.89	11.7467	22.02	0.906563	6.47011e-05	0.00412157
Ghir_A06G002870	Gbar_A06G002790	177	199	182	341	264	290	15.99	15.34	16.76	30.12	29.19	30.4	16.03	29.9033	0.899532	1.00007e-05	0.000956901
Ghir_D02G006640	Gbar_D02G006990	55	62	50	96	75	95	4.97	4.78	4.6	8.48	8.29	9.96	4.78333	8.91	0.897409	0.00185513	0.0479487
Ghir_D12G020710	Gbar_D12G020740	63	54	66	103	88	103	5.69	4.16	6.08	9.1	9.73	10.8	5.31	9.87667	0.895312	0.00194069	0.0497485
Ghir_D03G005170	Gbar_D03G005040	78	132	100	196	101	197	7.04	10.18	9.21	17.31	11.17	20.65	8.81	16.3767	0.894428	0.00190678	0.0490301
Ghir_D05G008160	Gbar_D05G008090	141	182	198	327	155	358	12.73	14.03	18.23	28.88	17.14	37.53	14.9967	27.85	0.893035	0.00194255	0.0497485
Ghir_D02G010010	Gbar_D02G010430	72	130	106	173	116	197	6.5	10.02	9.76	15.28	12.83	20.65	8.76	16.2533	0.891733	0.00150455	0.0414985
Ghir_D06G001570	Gbar_D06G001770	242	253	199	507	351	258	21.86	19.51	18.32	44.78	38.81	27.05	19.8967	36.88	0.890312	0.000363105	0.0148829
Ghir_A01G011150	Gbar_A01G011540	82	101	80	194	103	127	7.41	7.79	7.37	17.13	11.39	13.31	7.52333	13.9433	0.890132	0.0008508	0.0277955
Ghir_A03G016900	Gbar_A03G016940	119	103	98	193	138	181	10.75	7.94	9.02	17.05	15.26	18.97	9.23667	17.0933	0.88799	0.000316497	0.0134594
Ghir_D04G012890	Gbar_D04G012940	381	508	459	868	528	756	34.41	39.17	42.27	76.67	58.38	79.25	38.6167	71.4333	0.887374	3.40747e-05	0.00253432
Ghir_D12G023280	Gbar_D12G023030	104	126	121	238	128	198	9.39	9.71	11.14	21.02	14.15	20.76	10.08	18.6433	0.887164	0.000362905	0.0148829
Ghir_D04G013660	Gbar_D04G013780	110	105	168	209	195	209	9.93	8.1	15.47	18.46	21.56	21.91	11.1667	20.6433	0.886477	0.000898163	0.0289832
Ghir_D08G016470	Gbar_D08G016940	380	687	657	1098	669	973	34.32	52.97	60.5	96.98	73.97	102	49.2633	90.9833	0.885088	0.000348369	0.0144844
Ghir_A05G037170	Gbar_A05G036320	172	198	198	342	251	310	15.53	15.27	18.23	30.21	27.75	32.5	16.3433	30.1533	0.883615	2.06948e-05	0.00172835
Ghir_A01G019130	Gbar_A01G019590	408	592	352	962	493	687	36.85	45.64	32.41	84.97	54.51	72.02	38.3	70.5	0.880279	0.000307954	0.0132226
Ghir_D04G004620	Gbar_D09G015600	119	136	122	225	161	210	10.75	10.49	11.23	19.87	17.8	22.01	10.8233	19.8933	0.87814	9.24774e-05	0.00541494
Ghir_A06G005250	Gbar_A06G005030	157	214	127	257	204	311	14.18	16.5	11.69	22.7	22.56	32.6	14.1233	25.9533	0.877839	0.000422143	0.0166532
Ghir_A11G017760	Gbar_A11G017300	68	126	110	198	120	162	6.14	9.71	10.13	17.49	13.27	16.98	8.66	15.9133	0.877797	0.00123033	0.0361488
Ghir_D05G009490	Gbar_D05G009660	274	494	290	644	416	586	24.75	38.09	26.7	56.88	46	61.43	29.8467	54.77	0.875816	0.000271171	0.012046
Ghir_D08G002420	Gbar_D08G002330	56	86	69	121	104	104	5.06	6.63	6.35	10.69	11.5	10.9	6.01333	11.03	0.875196	0.00123313	0.0361941
Ghir_A03G021800	Gbar_A03G021890	116	179	150	277	206	215	10.48	13.8	13.81	24.47	22.78	22.54	12.6967	23.2633	0.873608	9.79812e-05	0.0056683
Ghir_A02G005490	Gbar_A02G005360	118	143	128	232	136	245	10.66	11.03	11.79	20.49	15.04	25.68	11.16	20.4033	0.870468	0.000569434	0.0206069
Ghir_D05G038290	Gbar_D05G038710	211	185	242	349	338	318	19.06	14.26	22.28	30.83	37.37	33.34	18.5333	33.8467	0.868891	0.000178948	0.00888698
Ghir_A05G005000	Gbar_A05G004460	122	131	116	230	159	190	11.02	10.1	10.68	20.31	17.58	19.92	10.6	19.27	0.862292	0.000130657	0.00703077
Ghir_A01G003680	Gbar_A01G003450	75	94	78	146	92	147	6.77	7.25	7.18	12.9	10.17	15.41	7.06667	12.8267	0.860045	0.00138393	0.0394386
Ghir_D06G008770	Gbar_D06G008830	114	174	137	269	157	237	10.3	13.42	12.62	23.76	17.36	24.84	12.1133	21.9867	0.860033	0.000344688	0.0143623
Ghir_A04G005980	Gbar_A04G005570	82	103	111	175	116	172	7.41	7.94	10.22	15.46	12.83	18.03	8.52333	15.44	0.857183	0.000847269	0.0277272
Ghir_D02G003220	Gbar_D02G003290	217	205	154	395	300	206	19.6	15.81	14.18	34.89	33.17	21.59	16.53	29.8833	0.854254	0.00122487	0.0360377
Ghir_D10G010880	Gbar_D10G010600	376	635	399	1015	435	747	33.96	48.96	36.74	89.65	48.1	78.31	39.8867	72.02	0.852491	0.00155819	0.0424176
Ghir_A09G003540	Gbar_A09G003760	138	231	131	276	191	295	12.46	17.81	12.06	24.38	21.12	30.92	14.11	25.4733	0.85227	0.000804529	0.026554
Ghir_A11G005080	Gbar_A11G004640	99	133	116	220	148	172	8.94	10.25	10.68	19.43	16.36	18.03	9.95667	17.94	0.849445	0.00024257	0.0110125
Ghir_A13G002650	Gbar_A13G002860	295	545	458	713	436	843	26.64	42.02	42.17	62.97	48.21	88.37	36.9433	66.5167	0.848402	0.00172839	0.0456742
Ghir_A11G032730	Gbar_A11G032240	647	1176	904	1918	931	1390	58.43	90.67	83.24	169.41	102.94	145.71	77.4467	139.353	0.847472	0.000899563	0.0290001
Ghir_D09G017100	Gbar_D09G017590	238	258	216	401	278	420	21.49	19.89	19.89	35.42	30.74	44.03	20.4233	36.73	0.846741	0.000119893	0.0065865
Ghir_A05G029380	Gbar_A05G028440	390	527	326	616	566	699	35.22	40.63	30.02	54.41	62.58	73.28	35.29	63.4233	0.845754	0.000192731	0.00935224
Ghir_D06G016940	Gbar_D06G016780	171	314	220	442	280	359	15.44	24.21	20.26	39.04	30.96	37.63	19.97	35.8767	0.845212	0.000318515	0.0135231
Ghir_A09G021830	Gbar_A09G021960	390	546	254	786	560	471	35.22	42.1	23.39	69.42	61.92	49.37	33.57	60.2367	0.843469	0.00179076	0.0469013
Ghir_A10G003750	Gbar_A10G004360	215	208	250	333	281	424	19.42	16.04	23.02	29.41	31.07	44.45	19.4933	34.9767	0.843412	0.000452862	0.01753
Ghir_D07G008800	Gbar_D07G008900	92	127	96	176	143	160	8.31	9.79	8.84	15.55	15.81	16.77	8.98	16.0433	0.837187	0.000416043	0.0164595
Ghir_A02G007960	Gbar_A02G007770	270	210	282	425	357	399	24.38	16.19	25.97	37.54	39.47	41.83	22.18	39.6133	0.836727	0.00037382	0.0152356
Ghir_D11G020990	Gbar_D11G021150	1421	2444	1062	2723	2294	2329	128.33	188.43	97.79	240.51	253.65	244.15	138.183	246.103	0.832681	0.00159008	0.0429619
Ghir_A10G011860	Gbar_A10G012790	231	227	241	381	229	465	20.86	17.5	22.19	33.65	25.32	48.75	20.1833	35.9067	0.831087	0.001386	0.0394716
Ghir_A04G013070	Gbar_A04G012910	439	736	581	1144	637	905	39.65	56.75	53.5	101.04	70.44	94.87	49.9667	88.7833	0.829323	0.000379391	0.0153829
Ghir_A04G010280	Gbar_A04G010050	400	460	363	628	566	654	36.13	35.47	33.43	55.47	62.58	68.56	35.01	62.2033	0.829225	6.42532e-05	0.00410237
Ghir_A11G006040	Gbar_A11G005650	162	167	202	338	232	250	14.63	12.88	18.6	29.85	25.65	26.21	15.37	27.2367	0.825433	0.000265622	0.0118633
Ghir_D09G022230	Gbar_D09G022830	96	125	94	159	121	193	8.67	9.64	8.66	14.04	13.38	20.23	8.99	15.8833	0.821121	0.00179637	0.0469226
Ghir_D01G023890	Gbar_D01G023840	342	375	349	580	377	659	30.89	28.91	32.14	51.23	41.69	69.08	30.6467	54	0.817229	0.000459805	0.0177512
Ghir_A04G008780	Gbar_A04G008410	222	297	189	475	221	381	20.05	22.9	17.4	41.95	24.44	39.94	20.1167	35.4433	0.817123	0.00149213	0.0412658
Ghir_A01G014350	Gbar_A01G014660	171	261	217	393	220	370	15.44	20.12	19.98	34.71	24.33	38.79	18.5133	32.61	0.81675	0.000679424	0.0232894
Ghir_A09G008680	Gbar_A09G008990	169	210	206	353	216	322	15.26	16.19	18.97	31.18	23.88	33.75	16.8067	29.6033	0.816726	0.000266359	0.0118687
Ghir_A12G025150	Gbar_A12G024950	343	356	364	538	442	625	30.98	27.45	33.52	47.52	48.87	65.52	30.65	53.97	0.816271	0.00020891	0.00988824
Ghir_D05G011220	Gbar_D05G011310	182	192	176	350	165	327	16.44	14.8	16.21	30.91	18.24	34.28	15.8167	27.81	0.814158	0.00182573	0.0473219
Ghir_D08G010700	Gbar_D08G011640	216	328	181	521	282	294	19.51	25.29	16.67	46.02	31.18	30.82	20.49	36.0067	0.813344	0.00190714	0.0490301
Ghir_D07G015860	Gbar_D07G016020	135	128	129	203	143	241	12.19	9.87	11.88	17.93	15.81	25.26	11.3133	19.6667	0.797728	0.00186286	0.0481272
Ghir_D07G003950	Gbar_D07G003930	86	124	97	184	112	162	7.77	9.56	8.93	16.25	12.38	16.98	8.75333	15.2033	0.796483	0.00172877	0.0456742
Ghir_A04G010040	Gbar_A04G009790	270	287	215	363	282	495	24.38	22.13	19.8	32.06	31.18	51.89	22.1033	38.3767	0.795965	0.00181105	0.0471664
Ghir_D11G017950	Gbar_D11G018340	440	474	463	921	555	603	39.74	36.55	42.64	81.35	61.37	63.21	39.6433	68.6433	0.792041	0.000272479	0.0120855
Ghir_A08G014820	Gbar_A08G015370	126	150	113	264	147	170	11.38	11.56	10.41	23.32	16.25	17.82	11.1167	19.13	0.783113	0.00159613	0.043065
Ghir_A11G007080	Gbar_A11G006680	220	342	253	479	300	417	19.87	26.37	23.3	42.31	33.17	43.71	23.18	39.73	0.777348	0.000576452	0.0207958
Ghir_D09G014280	Gbar_D09G014780	269	275	262	469	386	335	24.29	21.2	24.13	41.42	42.68	35.12	23.2067	39.74	0.776053	0.000383834	0.0154804
Ghir_D07G009960	Gbar_D07G010040	152	186	136	214	201	269	13.73	14.34	12.52	18.9	22.23	28.2	13.53	23.11	0.772355	0.00128178	0.0371452
Ghir_D06G010280	Gbar_D06G010280	492	621	687	894	729	1011	44.43	47.88	63.26	78.96	80.61	105.98	51.8567	88.5167	0.77142	0.00065366	0.0226753
Ghir_A09G017500	Gbar_A09G017730	340	350	465	644	427	643	30.71	26.98	42.82	56.88	47.21	67.41	33.5033	57.1667	0.77087	0.00134855	0.0385826
Ghir_A13G010420	Gbar_A13G011120	235	220	179	365	304	261	21.22	16.96	16.48	32.24	33.61	27.36	18.22	31.07	0.769999	0.00079627	0.0264172
Ghir_A01G022330	Gbar_A01G022760	271	280	270	420	289	494	24.47	21.59	24.86	37.1	31.96	51.79	23.64	40.2833	0.768953	0.00124481	0.0364077
Ghir_D11G033280	Gbar_D11G033000	937	1509	1185	2454	1249	1644	84.62	116.34	109.12	216.75	138.11	172.34	103.36	175.733	0.76571	0.00144631	0.0405759
Ghir_D10G018570	Gbar_D10G018170	207	240	200	395	270	283	18.69	18.5	18.42	34.89	29.85	29.67	18.5367	31.47	0.763595	0.000318781	0.0135231
Ghir_D11G029780	Gbar_D11G029640	267	329	361	615	312	491	24.11	25.37	33.24	54.32	34.5	51.47	27.5733	46.7633	0.762104	0.00181959	0.0472628
Ghir_A04G013030	Gbar_A04G012880	257	286	207	494	271	335	23.21	22.05	19.06	43.63	29.97	35.12	21.44	36.24	0.757278	0.00125469	0.0365853
Ghir_D02G004410	Gbar_D02G004530	295	463	360	666	371	583	26.64	35.7	33.15	58.82	41.02	61.12	31.83	53.6533	0.753281	0.00142013	0.040036
Ghir_D06G012640	Gbar_D06G012650	941	1075	696	1755	1064	1124	84.98	82.88	64.09	155.01	117.65	117.83	77.3167	130.163	0.751472	0.0014002	0.039726
Ghir_A04G007820	Gbar_A04G007460	1410	1956	1697	2701	2008	2582	127.34	150.81	156.27	238.56	222.03	270.67	144.807	243.753	0.751294	0.000254324	0.011474
Ghir_A12G028650	Gbar_A12G028580	209	233	268	366	366	293	18.88	17.96	24.68	32.33	40.47	30.71	20.5067	34.5033	0.750643	0.0012562	0.0365924
Ghir_D13G018740	Gbar_D13G018610	428	467	543	798	485	811	38.65	36.01	50	70.48	53.63	85.02	41.5533	69.71	0.746401	0.00172413	0.045635
Ghir_D06G017660	Gbar_D06G017430	248	279	173	383	286	333	22.4	21.51	15.93	33.83	31.62	34.91	19.9467	33.4533	0.746002	0.00110058	0.0333536
Ghir_A08G003940	Gbar_A08G003960	526	573	428	702	650	819	47.5	44.18	39.41	62	71.87	85.85	43.6967	73.24	0.745109	0.000813868	0.0267884
Ghir_A09G026240	Gbar_A09G026490	212	266	205	339	267	366	19.15	20.51	18.88	29.94	29.52	38.37	19.5133	32.61	0.740854	0.0006525	0.0226622
Ghir_D06G014920	Gbar_D06G014780	391	458	509	768	489	709	35.31	35.31	46.87	67.83	54.07	74.32	39.1633	65.4067	0.739934	0.000968766	0.0305777
Ghir_D08G006110	Gbar_D08G006260	230	270	207	371	246	391	20.77	20.82	19.06	32.77	27.2	40.99	20.2167	33.6533	0.735204	0.00126558	0.03681
Ghir_D10G012080	Gbar_D10G011790	185	193	142	263	250	223	16.71	14.88	13.08	23.23	27.64	23.38	14.89	24.75	0.733085	0.00163847	0.0438999
Ghir_A07G016880	Gbar_A07G016900	217	284	244	381	257	418	19.6	21.9	22.47	33.65	28.42	43.82	21.3233	35.2967	0.727099	0.00156654	0.0425336
Ghir_D04G013200	Gbar_D04G013280	1182	1152	917	1891	1384	1364	106.75	88.82	84.44	167.02	153.03	142.99	93.3367	154.347	0.725658	0.000913003	0.0293303
Ghir_A10G011320	Gbar_A10G012300	176	195	143	260	202	261	15.9	15.03	13.17	22.96	22.34	27.36	14.7	24.22	0.720383	0.00146496	0.0408557
Ghir_D10G003640	Gbar_D10G003300	237	285	186	380	266	349	21.4	21.97	17.13	33.56	29.41	36.59	20.1667	33.1867	0.718631	0.00136721	0.0390007
Ghir_D04G009220	Gbar_D04G020860	239	253	235	443	298	296	21.58	19.51	21.64	39.13	32.95	31.03	20.91	34.37	0.716957	0.000997083	0.0310979
Ghir_A13G023140	Gbar_A13G023360	218	293	254	470	267	351	19.69	22.59	23.39	41.51	29.52	36.79	21.89	35.94	0.715318	0.001464	0.0408557
Ghir_D10G004520	Gbar_D10G004230	223	244	246	360	256	383	20.14	18.81	22.65	31.8	28.31	40.15	20.5333	33.42	0.702744	0.00164524	0.0439998
Ghir_A12G024970	Gbar_A12G024750	164	218	163	304	213	239	14.81	16.81	15.01	26.85	23.55	25.05	15.5433	25.15	0.694262	0.00147417	0.040953
Ghir_A05G041240	Gbar_A05G040310	793	1140	888	1493	1058	1331	71.62	87.89	81.77	131.87	116.99	139.53	80.4267	129.463	0.686798	0.00106795	0.0326824
Ghir_A12G024160	Gbar_A12G029460	223	231	236	351	265	334	20.14	17.81	21.73	31	29.3	35.01	19.8933	31.77	0.67538	0.00161571	0.0434311
Ghir_D12G004760	Gbar_D12G004790	1329	1553	1339	1003	769	811	120.03	119.74	123.3	88.59	85.03	85.02	121.023	86.2133	-0.489302	0.00171268	0.0454249
Ghir_D04G015430	Gbar_D04G015620	1526	1670	1483	1013	828	1002	137.82	128.76	136.56	89.47	91.55	105.04	134.38	95.3533	-0.494963	0.00165133	0.0441218
Ghir_A11G031350	Gbar_A11G030860	692	804	694	504	371	458	62.5	61.99	63.91	44.52	41.02	48.01	62.8	44.5167	-0.496419	0.00160677	0.0432711
Ghir_D03G001020	Gbar_D03G001050	1162	1461	1088	730	685	784	104.94	112.64	100.19	64.48	75.74	82.19	105.923	74.1367	-0.514761	0.00169376	0.0450264
Ghir_A05G013930	Gbar_A05G013330	521	629	472	370	292	307	47.05	48.5	43.46	32.68	32.29	32.18	46.3367	32.3833	-0.516903	0.00152228	0.0417349
Ghir_A05G004750	Gbar_A05G004180	646	674	644	429	341	407	58.34	51.96	59.3	37.89	37.71	42.67	56.5333	39.4233	-0.520052	0.00122145	0.0359975
Ghir_A11G010790	Gbar_A11G010450	584	695	569	346	341	403	52.74	53.58	52.4	30.56	37.71	42.25	52.9067	36.84	-0.522176	0.0019437	0.0497485
Ghir_A11G033410	Gbar_A11G032870	1731	2202	1831	1270	1085	1070	156.33	169.77	168.61	112.17	119.97	112.17	164.903	114.77	-0.522875	0.000994827	0.0310611
Ghir_A03G014090	Gbar_A03G014320	811	870	650	529	428	429	73.24	67.08	59.85	46.72	47.33	44.97	66.7233	46.34	-0.525933	0.00160505	0.0432711
Ghir_A01G002940	Gbar_A01G002610	380	441	329	246	209	225	34.32	34	30.3	21.73	23.11	23.59	32.8733	22.81	-0.527251	0.00147636	0.0409813
Ghir_A10G023950	Gbar_D10G010520	508	764	608	398	353	356	45.88	58.9	55.99	35.15	39.03	37.32	53.59	37.1667	-0.527955	0.0017689	0.0465318
Ghir_A07G007210	Gbar_A07G006990	420	480	475	316	253	249	37.93	37.01	43.74	27.91	27.98	26.1	39.56	27.33	-0.533557	0.00149955	0.0413866
Ghir_A11G021950	Gbar_A11G021240	1814	2033	1437	1049	950	1088	163.83	156.74	132.33	92.65	105.04	114.05	150.967	103.913	-0.538849	0.00142312	0.0400769
Ghir_A08G003130	Gbar_A08G003010	513	572	559	342	307	319	46.33	44.1	51.48	30.21	33.95	33.44	47.3033	32.5333	-0.540023	0.00106673	0.0326708
Ghir_A05G033260	Gbar_A05G032280	1282	1518	1437	910	834	749	115.78	117.04	132.33	80.37	92.22	78.52	121.717	83.7033	-0.54017	0.00115899	0.0346516
Ghir_D05G018860	Gbar_D05G018870	968	1072	971	718	537	525	87.42	82.65	89.41	63.42	59.38	55.04	86.4933	59.28	-0.545043	0.000821931	0.027005
Ghir_D04G017010	Gbar_D04G017230	659	764	512	379	379	360	59.52	58.9	47.15	33.47	41.91	37.74	55.19	37.7067	-0.549587	0.0019513	0.049899
Ghir_D12G014200	Gbar_D12G014080	465	485	388	256	238	283	42	37.39	35.73	22.61	26.32	29.67	38.3733	26.2	-0.550537	0.00151699	0.0416545
Ghir_D03G017180	Gbar_D03G016630	4528	6834	4583	3062	3144	2922	408.94	526.9	422.02	270.45	347.64	306.31	452.62	308.133	-0.554746	0.0016983	0.045085
Ghir_A06G014680	Gbar_A06G014580	251	303	296	190	156	151	22.67	23.36	27.26	16.78	17.25	15.83	24.43	16.62	-0.555733	0.00128791	0.0372346
Ghir_D06G008260	Gbar_D06G008320	226	266	237	153	124	147	20.41	20.51	21.82	13.51	13.71	15.41	20.9133	14.21	-0.557516	0.00120213	0.0355368
Ghir_D13G005830	Gbar_D13G005590	721	850	761	594	375	403	65.12	65.53	70.08	52.46	41.46	42.25	66.91	45.39	-0.559847	0.000934092	0.0297493
Ghir_D08G017330	Gbar_D08G017840	4454	4372	3287	2535	2303	2175	402.25	337.08	302.68	223.9	254.65	228	347.337	235.517	-0.560506	0.00129332	0.0373725
Ghir_D03G009250	Gbar_D03G008710	205	246	220	150	126	114	18.51	18.97	20.26	13.25	13.93	11.95	19.2467	13.0433	-0.561296	0.00181322	0.0471664
Ghir_D09G015520	Gbar_D09G016040	402	489	381	270	245	219	36.31	37.7	35.08	23.85	27.09	22.96	36.3633	24.6333	-0.561873	0.00108317	0.0330165
Ghir_A10G017790	Gbar_A10G018620	239	266	222	162	117	144	21.58	20.51	20.44	14.31	12.94	15.1	20.8433	14.1167	-0.562187	0.00119535	0.0354089
Ghir_A08G009900	Gbar_A08G010010	648	769	635	359	430	382	58.52	59.29	58.47	31.71	47.55	40.04	58.76	39.7667	-0.563275	0.00190519	0.0490234
Ghir_D13G021150	Gbar_D13G021150	400	432	427	247	233	248	36.13	33.31	39.32	21.82	25.76	26	36.2533	24.5267	-0.563762	0.00094134	0.0298948
Ghir_D02G020470	Gbar_D02G021060	897	1050	743	543	495	506	81.01	80.95	68.42	47.96	54.73	53.04	76.7933	51.91	-0.564969	0.00079478	0.0263981
Ghir_A11G000540	Gbar_A11G000120	861	1057	733	546	496	479	77.76	81.49	67.5	48.22	54.84	50.21	75.5833	51.09	-0.565027	0.000860375	0.0280047
Ghir_A02G018560	Gbar_A04G013310	458	636	488	386	282	250	41.36	49.04	44.94	34.09	31.18	26.21	45.1133	30.4933	-0.56506	0.00146547	0.0408557
Ghir_D10G027020	Gbar_D10G026820	1541	1951	1504	1003	985	871	139.17	150.42	138.49	88.59	108.91	91.31	142.693	96.27	-0.56776	0.000824178	0.0270635
Ghir_A07G010340	Gbar_A07G010050	304	350	270	185	154	192	27.46	26.98	24.86	16.34	17.03	20.13	26.4333	17.8333	-0.567782	0.000850506	0.0277955
Ghir_D01G004140	Gbar_D01G004100	748	922	834	616	425	419	67.55	71.09	76.8	54.41	46.99	43.92	71.8133	48.44	-0.568053	0.000755949	0.0253708
Ghir_D07G001240	Gbar_D07G001260	297	339	238	189	155	159	26.82	26.14	21.92	16.69	17.14	16.67	24.96	16.8333	-0.568297	0.00124172	0.0363724
Ghir_D08G024670	Gbar_D08G025270	6238	10750	6560	4968	4132	4296	563.37	828.82	604.07	438.79	456.89	450.35	665.42	448.677	-0.568589	0.00155096	0.0422405
Ghir_A11G002960	Gbar_A11G002490	340	370	438	243	206	217	30.71	28.53	40.33	21.46	22.78	22.75	33.19	22.33	-0.571765	0.00131835	0.037944
Ghir_A11G027080	Gbar_A11G026430	1321	1158	966	711	614	659	119.3	89.28	88.95	62.8	67.89	69.08	99.1767	66.59	-0.574695	0.00110123	0.0333536
Ghir_A04G013450	Gbar_A04G013310	380	448	365	260	241	183	34.32	34.54	33.61	22.96	26.65	19.18	34.1567	22.93	-0.574931	0.00157374	0.0427001
Ghir_A11G034930	Gbar_A11G034330	4263	5289	4040	2676	2898	2144	385	407.78	372.02	236.35	320.44	224.75	388.267	260.513	-0.575691	0.00179443	0.0469226
Ghir_D05G000500	Gbar_D05G000340	622	758	489	439	319	315	56.17	58.44	45.03	38.77	35.27	33.02	53.2133	35.6867	-0.576403	0.00119215	0.0353324
Ghir_D12G006740	Gbar_D12G006760	438	471	313	258	199	239	39.56	36.31	28.82	22.79	22	25.05	34.8967	23.28	-0.583998	0.00115751	0.0346251
Ghir_D04G002160	Gbar_D04G002100	566	647	516	340	294	348	51.12	49.88	47.52	30.03	32.51	36.48	49.5067	33.0067	-0.584865	0.000414326	0.016412
Ghir_A09G009780	Gbar_A09G010040	483	703	600	405	312	303	43.62	54.2	55.25	35.77	34.5	31.76	51.0233	34.01	-0.585198	0.000701702	0.0238972
Ghir_D01G016590	Gbar_D01G016670	726	811	657	503	373	381	65.57	62.53	60.5	44.43	41.24	39.94	62.8667	41.87	-0.586378	0.000381898	0.0154451
Ghir_A10G024550	Gbar_A10G025740	500	751	519	328	357	305	45.16	57.9	47.79	28.97	39.47	31.97	50.2833	33.47	-0.587212	0.00154644	0.0421702
Ghir_D07G009050	Gbar_D07G009100	1367	1468	1318	737	778	830	123.46	113.18	121.37	65.09	86.03	87.01	119.337	79.3767	-0.588251	0.000628588	0.0221647
Ghir_D10G015000	Gbar_D10G014660	574	721	558	429	365	261	51.84	55.59	51.38	37.89	40.36	27.36	52.9367	35.2033	-0.588555	0.00182529	0.0473219
Ghir_D01G009030	Gbar_D01G009060	219	258	210	146	114	131	19.78	19.89	19.34	12.9	12.61	13.73	19.67	13.08	-0.588634	0.000798466	0.0264446
Ghir_A07G006070	Gbar_A05G024030	343	428	328	248	172	207	30.98	33	30.2	21.9	19.02	21.7	31.3933	20.8733	-0.588797	0.000412131	0.0163475
Ghir_D02G015330	Gbar_D02G015920	269	333	231	161	154	153	24.29	25.67	21.27	14.22	17.03	16.04	23.7433	15.7633	-0.59095	0.000987508	0.0309161
Ghir_D13G000780	Gbar_D13G000590	470	619	425	275	251	321	42.45	47.72	39.14	24.29	27.75	33.65	43.1033	28.5633	-0.593635	0.000832363	0.0273012
Ghir_D02G022800	Gbar_D02G023340	1463	1857	1199	837	875	808	132.13	143.17	110.41	73.93	96.75	84.7	128.57	85.1267	-0.594871	0.00102613	0.031667
Ghir_A06G003630	Gbar_A06G003500	270	323	296	199	154	153	24.38	24.9	27.26	17.58	17.03	16.04	25.5133	16.8833	-0.595652	0.000501082	0.0186953
Ghir_A12G024020	Gbar_A12G024130	350	511	425	279	230	217	31.61	39.4	39.14	24.64	25.43	22.75	36.7167	24.2733	-0.597063	0.000689541	0.0235524
Ghir_D02G013900	Gbar_D02G014480	378	572	356	257	245	225	34.14	44.1	32.78	22.7	27.09	23.59	37.0067	24.46	-0.597361	0.00124433	0.0364077
Ghir_D12G001950	Gbar_A12G001800	305	397	258	216	172	152	27.55	30.61	23.76	19.08	19.02	15.93	27.3067	18.01	-0.600455	0.00110297	0.0333641
Ghir_A05G022020	Gbar_A05G021300	322	415	344	250	187	174	29.08	32	31.68	22.08	20.68	18.24	30.92	20.3333	-0.604694	0.000469661	0.0178979
Ghir_D08G005380	Gbar_D08G005450	218	242	197	138	107	125	19.69	18.66	18.14	12.19	11.83	13.1	18.83	12.3733	-0.605799	0.000668169	0.0229991
Ghir_D10G000870	Gbar_D10G000580	302	356	395	217	178	200	27.27	27.45	36.37	19.17	19.68	20.97	30.3633	19.94	-0.606665	0.000585511	0.0210253
Ghir_A03G006780	Gbar_A03G006780	388	327	438	248	210	199	35.04	25.21	40.33	21.9	23.22	20.86	33.5267	21.9933	-0.608243	0.00158395	0.0428564
Ghir_D02G018110	Gbar_D02G018680	879	1129	816	473	567	515	79.39	87.05	75.14	41.78	62.69	53.99	80.5267	52.82	-0.608382	0.00101715	0.0314656
Ghir_A08G016740	Gbar_A08G017350	399	322	297	210	169	196	36.03	24.83	27.35	18.55	18.69	20.55	29.4033	19.2633	-0.610122	0.00101851	0.0314775
Ghir_D09G007510	Gbar_D09G007650	264	373	231	208	130	149	23.84	28.76	21.27	18.37	14.37	15.62	24.6233	16.12	-0.611174	0.0011684	0.0348108
Ghir_D10G004840	Gbar_D10G004560	440	464	405	308	248	183	39.74	35.77	37.29	27.2	27.42	19.18	37.6	24.6	-0.612074	0.00134581	0.0385231
Ghir_D01G015420	Gbar_D01G015470	211	220	159	131	101	99	19.06	16.96	14.64	11.57	11.17	10.38	16.8867	11.04	-0.613144	0.00181343	0.0471664
Ghir_D09G010500	Gbar_D09G010750	250	345	268	157	140	180	22.58	26.6	24.68	13.87	15.48	18.87	24.62	16.0733	-0.615162	0.000565259	0.020533
Ghir_A10G017540	Gbar_A10G018400	694	923	786	403	412	510	62.68	71.16	72.38	35.59	45.56	53.46	68.74	44.87	-0.615399	0.000568517	0.0205996
Ghir_A11G025110	Gbar_A11G024490	170	210	146	113	85	95	15.35	16.19	13.44	9.98	9.4	9.96	14.9933	9.78	-0.616415	0.00151384	0.0416023
Ghir_D12G004300	Gbar_D12G004330	342	428	328	230	200	180	30.89	33	30.2	20.31	22.11	18.87	31.3633	20.43	-0.61839	0.000343869	0.0143386
Ghir_A02G018600	Gbar_A02G018160	2158	2892	2162	1332	1264	1378	194.9	222.97	199.09	117.65	139.76	144.45	205.653	133.953	-0.618484	0.00021051	0.00993954
Ghir_A11G022520	Gbar_A11G021870	547	602	441	359	275	255	49.4	46.41	40.61	31.71	30.41	26.73	45.4733	29.6167	-0.618611	0.000484922	0.0182574
Ghir_A01G004080	Gbar_A01G003870	543	697	664	428	321	319	49.04	53.74	61.14	37.8	35.49	33.44	54.64	35.5767	-0.619026	0.000282874	0.012451
Ghir_A01G001230	Gbar_A01G001090	292	337	340	236	168	143	26.37	25.98	31.31	20.84	18.58	14.99	27.8867	18.1367	-0.620666	0.00088352	0.0286603
Ghir_D08G000880	Gbar_D08G000830	310	457	376	274	187	178	28	35.23	34.62	24.2	20.68	18.66	32.6167	21.18	-0.622907	0.000609007	0.0216156
Ghir_A09G007830	Gbar_D09G007800	566	727	543	396	343	277	51.12	56.05	50	34.98	37.93	29.04	52.39	33.9833	-0.624464	0.000489576	0.0183599
Ghir_D01G001280	Gbar_D01G001240	433	444	449	298	242	202	39.11	34.23	41.35	26.32	26.76	21.18	38.23	24.7533	-0.627082	0.000566279	0.0205571
Ghir_A09G026460	Gbar_A09G005010	283	320	199	147	149	141	25.56	24.67	18.32	12.98	16.48	14.78	22.85	14.7467	-0.631805	0.00135818	0.0388073
Ghir_D02G015910	Gbar_D02G016480	169	230	224	135	96	115	15.26	17.73	20.63	11.92	10.62	12.06	17.8733	11.5333	-0.631999	0.000934019	0.0297493
Ghir_D04G012380	Gbar_A04G007900	2463	3370	2560	1288	1716	1521	222.44	259.82	235.74	113.76	189.74	159.44	239.333	154.313	-0.633159	0.00120891	0.0357007
Ghir_A10G010060	Gbar_A10G010860	433	546	359	255	226	248	39.11	42.1	33.06	22.52	24.99	26	38.09	24.5033	-0.636434	0.000336549	0.0140841
Ghir_A05G024970	Gbar_A05G043820	464	779	468	307	290	325	41.91	60.06	43.1	27.12	32.07	34.07	48.3567	31.0867	-0.637419	0.000768533	0.025659
Ghir_D02G010170	Gbar_D02G010600	1614	1926	1285	1095	896	661	145.77	148.49	118.33	96.71	99.07	69.29	137.53	88.3567	-0.638335	0.00108705	0.0330826
Ghir_D13G011320	Gbar_D13G011180	864	791	872	529	516	354	78.03	60.99	80.3	46.72	57.06	37.11	73.1067	46.9633	-0.638468	0.00138961	0.0395224
Ghir_D02G009520	Gbar_D02G009990	402	438	375	290	227	157	36.31	33.77	34.53	25.61	25.1	16.46	34.87	22.39	-0.639132	0.00136867	0.0390229
Ghir_D04G017240	Gbar_A04G012740	296	417	269	166	173	190	26.73	32.15	24.77	14.66	19.13	19.92	27.8833	17.9033	-0.639175	0.000630682	0.0221774
Ghir_A03G004220	Gbar_A03G004210	902	824	657	450	371	487	81.46	63.53	60.5	39.75	41.02	51.05	68.4967	43.94	-0.640499	0.000422843	0.0166694
Ghir_A12G025650	Gbar_A12G025430	869	938	779	521	430	469	78.48	72.32	71.73	46.02	47.55	49.16	74.1767	47.5767	-0.640711	9.09566e-05	0.00535301
Ghir_A06G020940	Gbar_A06G020910	218	290	250	164	137	115	19.69	22.36	23.02	14.49	15.15	12.06	21.69	13.9	-0.641945	0.000595994	0.0212619
Ghir_A09G004210	Gbar_A09G004390	768	806	621	481	349	379	69.36	62.14	57.18	42.48	38.59	39.73	62.8933	40.2667	-0.643321	0.000161192	0.00820771
Ghir_D06G005430	Gbar_D06G005420	367	478	379	256	214	199	33.14	36.85	34.9	22.61	23.66	20.86	34.9633	22.3767	-0.643848	0.000184964	0.00905899
Ghir_A08G011700	Gbar_A08G012080	1011	1069	901	653	490	500	91.31	82.42	82.97	57.68	54.18	52.41	85.5667	54.7567	-0.644014	0.000104707	0.00594434
Ghir_A03G013020	Gbar_A03G013250	167	268	176	138	85	111	15.08	20.66	16.21	12.19	9.4	11.64	17.3167	11.0767	-0.644637	0.00150561	0.0414985
Ghir_D08G023770	Gbar_D08G024310	261	284	291	210	127	130	23.57	21.9	26.8	18.55	14.04	13.63	24.09	15.4067	-0.64488	0.000693761	0.0236686
Ghir_D01G001600	Gbar_D01G001550	1380	1144	991	692	723	509	124.63	88.2	91.26	61.12	79.94	53.36	101.363	64.8067	-0.645322	0.00179107	0.0469013
Ghir_D08G013040	Gbar_D08G013480	299	352	321	255	151	136	27	27.14	29.56	22.52	16.7	14.26	27.9	17.8267	-0.646228	0.000955693	0.0302975
Ghir_D05G008150	Gbar_D05G008080	329	349	424	252	211	148	29.71	26.91	39.04	22.26	23.33	15.51	31.8867	20.3667	-0.646743	0.00185367	0.0479326
Ghir_A04G010920	Gbar_A04G010680	188	197	169	92	111	96	16.98	15.19	15.56	8.13	12.27	10.06	15.91	10.1533	-0.64798	0.00190432	0.0490229
Ghir_A13G011020	Gbar_A13G011730	290	325	196	149	149	139	26.19	25.06	18.05	13.16	16.48	14.57	23.1	14.7367	-0.648483	0.00124916	0.0364793
Ghir_A12G011110	Gbar_A12G011140	379	466	498	349	211	189	34.23	35.93	45.86	30.83	23.33	19.81	38.6733	24.6567	-0.649361	0.00130344	0.0376221
Ghir_A09G007730	Gbar_A09G007990	205	237	175	120	101	114	18.51	18.27	16.11	10.6	11.17	11.95	17.63	11.24	-0.64939	0.000531939	0.0195686
Ghir_D11G005950	Gbar_D11G005960	236	332	297	163	167	138	21.31	25.6	27.35	14.4	18.47	14.47	24.7533	15.78	-0.649526	0.000600866	0.0213646
Ghir_A10G008360	Gbar_A10G009210	423	465	339	225	208	231	38.2	35.85	31.22	19.87	23	24.22	35.09	22.3633	-0.649925	0.000231579	0.010696
Ghir_A08G000410	Gbar_A08G000370	414	521	409	256	251	220	37.39	40.17	37.66	22.61	27.75	23.06	38.4067	24.4733	-0.650146	0.000233844	0.01076
Ghir_A01G010700	Gbar_A01G011090	199	181	148	110	88	91	17.97	13.95	13.63	9.72	9.73	9.54	15.1833	9.66333	-0.651896	0.0014789	0.0410323
Ghir_D10G016490	Gbar_D10G016160	5043	5158	5095	3200	3160	1998	455.45	397.68	469.17	282.64	349.41	209.45	440.767	280.5	-0.652014	0.00130553	0.0376478
Ghir_D01G003040	Gbar_D01G002950	737	885	659	389	413	423	66.56	68.23	60.68	34.36	45.67	44.34	65.1567	41.4567	-0.652309	0.000220766	0.0103393
Ghir_D13G016630	Gbar_D13G016560	932	1290	1035	784	550	451	84.17	99.46	95.31	69.25	60.82	47.28	92.98	59.1167	-0.653356	0.000488676	0.0183509
Ghir_D02G023520	Gbar_D02G024070	230	304	257	166	143	121	20.77	23.44	23.67	14.66	15.81	12.68	22.6267	14.3833	-0.653626	0.0003829	0.015464
Ghir_A13G020700	Gbar_A13G021140	297	316	302	188	174	137	26.82	24.36	27.81	16.6	19.24	14.36	26.33	16.7333	-0.653983	0.000411476	0.0163327
Ghir_A08G016470	Gbar_A08G017120	5558	5849	4116	3065	2745	2597	501.96	450.95	379.02	270.71	303.52	272.24	443.977	282.157	-0.653987	0.000211526	0.00997935
Ghir_A10G020720	Gbar_A10G021820	1355	1858	1256	843	871	681	122.37	143.25	115.66	74.46	96.31	71.39	127.093	80.72	-0.65489	0.000470596	0.0178991
Ghir_A05G035940	Gbar_A05G035040	338	343	342	242	160	163	30.53	26.45	31.49	21.37	17.69	17.09	29.49	18.7167	-0.655902	0.000256421	0.0115506
Ghir_A09G012800	Gbar_A09G012840	1788	2243	1711	1054	1128	899	161.48	172.93	157.56	93.09	124.73	94.24	163.99	104.02	-0.656747	0.000303088	0.0130427
Ghir_A10G000100	Gbar_A10G000660	648	526	550	346	221	381	58.52	40.55	50.65	30.56	24.44	39.94	49.9067	31.6467	-0.657179	0.000927915	0.0296685
Ghir_A03G012920	Gbar_A03G013230	779	858	701	447	472	339	70.35	66.15	64.55	39.48	52.19	35.54	67.0167	42.4033	-0.660342	0.000501973	0.0187165
Ghir_D12G004070	Gbar_D12G004100	522	535	489	318	270	252	47.14	41.25	45.03	28.09	29.85	26.42	44.4733	28.12	-0.661344	0.000130406	0.00702384
Ghir_D01G007790	Gbar_D01G007770	378	545	311	232	212	213	34.14	42.02	28.64	20.49	23.44	22.33	34.9333	22.0867	-0.661429	0.000475886	0.0180465
Ghir_D03G018300	Gbar_D03G017610	140	185	160	100	89	73	12.64	14.26	14.73	8.83	9.84	7.65	13.8767	8.77333	-0.661464	0.0013978	0.0396967
Ghir_A09G020010	Gbar_A09G020210	431	579	460	248	225	312	38.92	44.64	42.36	21.9	24.88	32.71	41.9733	26.4967	-0.663662	0.000266308	0.0118687
Ghir_A10G001370	Gbar_A10G001940	217	186	216	116	116	104	19.6	14.34	19.89	10.25	12.83	10.9	17.9433	11.3267	-0.663725	0.0012779	0.0370751
Ghir_D12G029460	Gbar_D12G028830	447	572	561	262	344	235	40.37	44.1	51.66	23.14	38.04	24.63	45.3767	28.6033	-0.665767	0.00157921	0.0427683
Ghir_D07G013280	Gbar_D07G013370	1008	1099	1090	734	511	503	91.04	84.73	100.37	64.83	56.5	52.73	92.0467	58.02	-0.665815	0.000107743	0.0060749
Ghir_D05G017530	Gbar_D05G017530	605	616	416	360	305	218	54.64	47.49	38.31	31.8	33.72	22.85	46.8133	29.4567	-0.668325	0.00125802	0.0366086
Ghir_A11G029000	Gbar_A11G028580	221	254	245	140	132	115	19.96	19.58	22.56	12.37	14.6	12.06	20.7	13.01	-0.67001	0.000310764	0.0133136
Ghir_A10G013040	Gbar_A10G013950	151	151	117	87	69	70	13.64	11.64	10.77	7.68	7.63	7.34	12.0167	7.55	-0.670488	0.00174851	0.0461031
Ghir_D06G016520	Gbar_D06G016380	3100	3928	3065	2062	1881	1462	279.97	302.85	282.24	182.12	207.99	153.26	288.353	181.123	-0.670865	0.000183499	0.00902247
Ghir_D02G015440	Gbar_D02G016050	968	1167	887	622	535	462	87.42	89.97	81.68	54.94	59.16	48.43	86.3567	54.1767	-0.672636	0.00010114	0.00578733
Ghir_D09G023160	Gbar_D09G023810	235	293	281	170	159	106	21.22	22.59	25.88	15.02	17.58	11.11	23.23	14.57	-0.672988	0.00102629	0.031667
Ghir_D09G014620	Gbar_D09G015080	853	1648	798	602	565	557	77.04	127.06	73.48	53.17	62.47	58.39	92.5267	58.01	-0.673568	0.00144952	0.0405874
Ghir_A09G023620	Gbar_A09G023800	184	252	189	103	102	125	16.62	19.43	17.4	9.1	11.28	13.1	17.8167	11.16	-0.67489	0.000633041	0.0222133
Ghir_D05G038040	Gbar_D05G038450	1217	1870	1647	1102	672	787	109.91	144.18	151.66	97.33	74.31	82.5	135.25	84.7133	-0.674968	0.000230161	0.0106499
Ghir_A12G023760	Gbar_A12G023880	433	479	291	234	242	162	39.11	36.93	26.8	20.67	26.76	16.98	34.28	21.47	-0.675045	0.00182417	0.0473219
Ghir_D08G013420	Gbar_D08G013860	343	509	267	248	192	155	30.98	39.24	24.59	21.9	21.23	16.25	31.6033	19.7933	-0.675062	0.00129741	0.0374718
Ghir_A11G015150	Gbar_A11G014780	125	163	161	106	69	69	11.29	12.57	14.83	9.36	7.63	7.23	12.8967	8.07333	-0.675762	0.0018857	0.0486303
Ghir_D09G020630	Gbar_D09G021180	832	968	782	516	503	358	75.14	74.63	72.01	45.58	55.62	37.53	73.9267	46.2433	-0.676849	0.000332419	0.0139416
Ghir_A08G025780	Gbar_A08G026680	1177	1415	1125	856	662	480	106.3	109.1	103.59	75.61	73.2	50.32	106.33	66.3767	-0.679801	0.000426327	0.016761
Ghir_D08G024580	Gbar_D08G025180	138	167	162	106	69	77	12.46	12.88	14.92	9.36	7.63	8.07	13.42	8.35333	-0.683961	0.00095925	0.0303659
Ghir_D05G031250	Gbar_D05G031240	257	391	255	156	175	140	23.21	30.15	23.48	13.78	19.35	14.68	25.6133	15.9367	-0.684545	0.000635743	0.0222676
Ghir_D01G009800	Gbar_D01G009850	127	122	121	74	61	63	11.47	9.41	11.14	6.54	6.74	6.6	10.6733	6.62667	-0.687656	0.00164086	0.0439435
Ghir_D05G037050	Gbar_D05G037580	289	306	227	181	131	126	26.1	23.59	20.9	15.99	14.49	13.21	23.53	14.5633	-0.692161	0.000224623	0.0104715
Ghir_D02G022780	Gbar_D02G023320	487	569	456	362	225	224	43.98	43.87	41.99	31.97	24.88	23.48	43.28	26.7767	-0.692724	0.000150824	0.00781758
Ghir_D04G000730	Gbar_D04G000690	165	201	175	138	77	77	14.9	15.5	16.11	12.19	8.51	8.07	15.5033	9.59	-0.692976	0.00128018	0.0371226
Ghir_D11G002970	Gbar_D11G002880	453	515	348	279	244	172	40.91	39.71	32.05	24.64	26.98	18.03	37.5567	23.2167	-0.693908	0.000652461	0.0226622
Ghir_D06G013830	Gbar_D06G013780	368	417	352	191	194	211	33.24	32.15	32.41	16.87	21.45	22.12	32.6	20.1467	-0.694331	7.46683e-05	0.00453765
Ghir_A06G018120	Gbar_A06G018160	915	1124	770	566	467	446	82.64	86.66	70.9	49.99	51.64	46.75	80.0667	49.46	-0.69494	6.53451e-05	0.00413264
Ghir_A07G001230	Gbar_A07G001260	126	187	162	100	83	68	11.38	14.42	14.92	8.83	9.18	7.13	13.5733	8.38	-0.695753	0.00143116	0.0402095
Ghir_A05G036070	Gbar_A05G035190	1233	1388	1500	977	523	723	111.36	107.01	138.13	86.29	57.83	75.79	118.833	73.3033	-0.696989	0.000182025	0.00897593
Ghir_A05G025590	Gbar_A05G024620	206	208	197	119	108	96	18.6	16.04	18.14	10.51	11.94	10.06	17.5933	10.8367	-0.699108	0.000330123	0.0138654
Ghir_D13G004780	Gbar_D13G004500	571	866	697	435	305	384	51.57	66.77	64.18	38.42	33.72	40.25	60.84	37.4633	-0.699541	5.88268e-05	0.00381997
Ghir_D06G002160	Gbar_D06G002350	426	755	516	338	294	252	38.47	58.21	47.52	29.85	32.51	26.42	48.0667	29.5933	-0.699765	0.000326637	0.013759
Ghir_D10G022550	Gbar_D10G022120	1304	1765	1080	736	796	614	117.77	136.08	99.45	65.01	88.02	64.37	117.767	72.4667	-0.700542	0.000379829	0.0153829
Ghir_D06G003410	Gbar_D06G003500	144	234	240	115	111	98	13.01	18.04	22.1	10.16	12.27	10.27	17.7167	10.9	-0.700779	0.00152418	0.0417671
Ghir_A11G010500	Gbar_A11G010140	1008	1235	890	631	475	541	91.04	95.22	81.96	55.73	52.52	56.71	89.4067	54.9867	-0.701301	2.61746e-05	0.00207323
Ghir_D04G020800	Gbar_D04G020680	484	577	400	326	213	234	43.71	44.49	36.83	28.79	23.55	24.53	41.6767	25.6233	-0.701782	0.000101901	0.00581935
Ghir_A11G015090	Gbar_A11G014720	124	240	177	110	75	98	11.2	18.5	16.3	9.72	8.29	10.27	15.3333	9.42667	-0.701852	0.00161921	0.043505
Ghir_D01G021030	Gbar_D01G021110	351	414	382	254	201	152	31.7	31.92	35.18	22.43	22.23	15.93	32.9333	20.1967	-0.705431	0.000206757	0.00982732
Ghir_A08G011430	Gbar_A08G011830	390	450	309	258	182	166	35.22	34.69	28.45	22.79	20.12	17.4	32.7867	20.1033	-0.705674	0.000166192	0.00840308
Ghir_D09G008290	Gbar_D09G008460	143	173	144	92	81	68	12.91	13.34	13.26	8.13	8.96	7.13	13.17	8.07333	-0.706019	0.000710106	0.0241535
Ghir_A04G002800	Gbar_A04G002490	334	529	350	238	213	178	30.16	40.79	32.23	21.02	23.55	18.66	34.3933	21.0767	-0.706482	0.000206843	0.00982732
Ghir_A08G020630	Gbar_A08G021230	562	729	419	339	216	337	50.76	56.21	38.58	29.94	23.88	35.33	48.5167	29.7167	-0.707208	0.000319678	0.0135349
Ghir_D02G004610	Gbar_D02G004720	929	1066	679	482	427	479	83.9	82.19	62.53	42.57	47.21	50.21	76.2067	46.6633	-0.707628	9.66126e-05	0.00560033
Ghir_D07G006310	Gbar_D07G006420	206	152	175	108	93	82	18.6	11.72	16.11	9.54	10.28	8.6	15.4767	9.47333	-0.708151	0.00158646	0.0428883
Ghir_D08G026320	Gbar_D08G027000	1384	2198	1270	1060	782	684	124.99	169.46	116.95	93.62	86.47	71.7	137.133	83.93	-0.708321	0.000327484	0.0137746
Ghir_D11G018040	Gbar_D11G018440	1852	2304	1780	917	1194	936	167.26	177.64	163.91	80.99	132.02	98.12	169.603	103.71	-0.70961	0.000327219	0.0137735
Ghir_A08G010470	Gbar_A08G011470	1813	1933	2086	1182	1078	809	163.74	149.03	192.09	104.4	119.2	84.81	168.287	102.803	-0.711034	0.000174738	0.00874343
Ghir_D06G007980	Gbar_D06G008020	121	160	152	82	75	69	10.93	12.34	14	7.24	8.29	7.23	12.4233	7.58667	-0.711514	0.000981524	0.0308289
Ghir_A04G004430	Gbar_A04G003910	302	477	376	235	175	192	27.27	36.78	34.62	20.76	19.35	20.13	32.89	20.08	-0.71189	6.52621e-05	0.00413264
Ghir_A04G006500	Gbar_A04G006100	671	537	501	381	299	226	60.6	41.4	46.13	33.65	33.06	23.69	49.3767	30.1333	-0.712469	0.000630798	0.0221774
Ghir_D13G020450	Gbar_D13G020420	886	930	832	407	560	395	80.02	71.7	76.61	35.95	61.92	41.41	76.11	46.4267	-0.713132	0.000630045	0.0221774
Ghir_A07G025180	Gbar_A07G010030	590	623	306	243	249	286	53.28	48.03	28.18	21.46	27.53	29.98	43.1633	26.3233	-0.713464	0.00174942	0.0461031
Ghir_D01G010240	Gbar_D01G010320	251	338	198	129	155	117	22.67	26.06	18.23	11.39	17.14	12.26	22.32	13.5967	-0.715084	0.000998243	0.0311173
Ghir_D01G001760	Gbar_D01G001710	1146	1312	799	488	645	524	103.5	101.15	73.58	43.1	71.32	54.93	92.7433	56.45	-0.71627	0.000796106	0.0264172
Ghir_A08G010940	Gbar_A08G010740	861	1023	793	480	521	378	77.76	78.87	73.02	42.4	57.61	39.63	76.55	46.5467	-0.717725	0.000174202	0.00874277
Ghir_A04G010410	Gbar_A04G010170	159	183	124	87	75	79	14.36	14.11	11.42	7.68	8.29	8.28	13.2967	8.08333	-0.718042	0.000657695	0.0227742
Ghir_D10G016820	Gbar_D10G016480	172	225	141	105	81	92	15.53	17.35	12.98	9.27	8.96	9.64	15.2867	9.29	-0.718523	0.000459419	0.0177481
Ghir_D02G015710	Gbar_D02G016280	823	999	677	570	410	326	74.33	77.02	62.34	50.34	45.33	34.17	71.23	43.28	-0.718784	0.000238463	0.0109051
Ghir_D08G000400	Gbar_D08G000330	412	378	337	188	179	217	37.21	29.14	31.03	16.6	19.79	22.75	32.46	19.7133	-0.719491	0.000100649	0.00578721
Ghir_D07G002930	Gbar_D07G002910	161	166	134	81	84	73	14.54	12.8	12.34	7.15	9.29	7.65	13.2267	8.03	-0.719978	0.00086565	0.0281534
Ghir_A06G006450	Gbar_A06G006270	233	285	270	173	144	95	21.04	21.97	24.86	15.28	15.92	9.96	22.6233	13.72	-0.721531	0.000634887	0.0222511
Ghir_D07G009260	Gbar_D07G009300	819	884	741	489	394	388	73.97	68.16	68.23	43.19	43.57	40.67	70.12	42.4767	-0.723155	1.75547e-05	0.00151524
Ghir_A01G010180	Gbar_A01G010560	844	942	547	555	294	372	76.22	72.63	50.37	49.02	32.51	39	66.4067	40.1767	-0.72497	0.000488363	0.0183509
Ghir_D04G005210	Gbar_D04G005150	187	201	181	115	78	104	16.89	15.5	16.67	10.16	8.62	10.9	16.3533	9.89333	-0.725056	0.000179173	0.00888698
Ghir_D13G025300	Gbar_D13G025340	311	334	285	178	164	139	28.09	25.75	26.24	15.72	18.13	14.57	26.6933	16.14	-0.725839	6.64424e-05	0.0041829
Ghir_D12G019590	Gbar_D12G019690	240	270	149	130	119	89	21.68	20.82	13.72	11.48	13.16	9.33	18.74	11.3233	-0.726822	0.00163087	0.0437572
Ghir_A05G002890	Gbar_A05G002570	782	1010	585	440	413	360	70.62	77.87	53.87	38.86	45.67	37.74	67.4533	40.7567	-0.726854	0.000163121	0.00827679
Ghir_A03G015480	Gbar_A03G015560	727	677	498	248	352	363	65.66	52.2	45.86	21.9	38.92	38.05	54.5733	32.9567	-0.727626	0.00107666	0.032853
Ghir_A05G030040	Gbar_A05G042480	1427	1768	1153	915	824	499	128.88	136.31	106.17	80.82	91.11	52.31	123.787	74.7467	-0.727775	0.000859323	0.0280047
Ghir_D13G004360	Gbar_D13G004090	106	121	106	64	58	50	9.57	9.33	9.76	5.65	6.41	5.24	9.55333	5.76667	-0.728267	0.00166971	0.0445099
Ghir_A12G022310	Gbar_A12G022420	252	223	270	142	137	109	22.76	17.19	24.86	12.54	15.15	11.43	21.6033	13.04	-0.72831	0.000435122	0.0170257
Ghir_D08G022660	Gbar_D08G023250	847	1013	827	545	463	381	76.5	78.1	76.15	48.14	51.2	39.94	76.9167	46.4267	-0.728343	3.95983e-05	0.0028464
Ghir_D06G014480	Gbar_D06G014410	275	334	360	188	161	154	24.84	25.75	33.15	16.6	17.8	16.14	27.9133	16.8467	-0.728491	7.44974e-05	0.00453203
Ghir_A07G020030	Gbar_A07G019860	229	271	272	124	168	101	20.68	20.89	25.05	10.95	18.58	10.59	22.2067	13.3733	-0.731634	0.0015118	0.0415659
Ghir_D05G022870	Gbar_D05G022910	199	199	131	129	73	75	17.97	15.34	12.06	11.39	8.07	7.86	15.1233	9.10667	-0.731781	0.00183823	0.0475972
Ghir_A05G019730	Gbar_A05G019070	136	131	129	75	65	65	12.28	10.1	11.88	6.62	7.19	6.81	11.42	6.87333	-0.732481	0.000799297	0.0264552
Ghir_A02G003660	Gbar_A02G003490	217	314	256	95	155	143	19.6	24.21	23.57	8.39	17.14	14.99	22.46	13.5067	-0.733686	0.00164261	0.04397
Ghir_A03G002540	Gbar_A03G002570	221	232	210	139	126	78	19.96	17.89	19.34	12.28	13.93	8.18	19.0633	11.4633	-0.733774	0.000905666	0.0291594
Ghir_A06G008020	Gbar_A06G008010	232	284	252	122	120	149	20.95	21.9	23.21	10.78	13.27	15.62	22.02	13.2233	-0.735729	9.30291e-05	0.00543623
Ghir_D05G023760	Gbar_D05G023790	372	501	568	331	219	203	33.6	38.63	52.3	29.24	24.22	21.28	41.51	24.9133	-0.736541	0.000315963	0.0134594
Ghir_A05G001590	Gbar_A05G001590	4431	5378	4085	2108	2611	2284	400.18	414.64	376.16	186.19	288.71	239.43	396.993	238.11	-0.737487	0.000108128	0.00608692
Ghir_A13G000210	Gbar_A13G000460	128	253	207	119	81	101	11.56	19.51	19.06	10.51	8.96	10.59	16.71	10.02	-0.737829	0.000984525	0.0308821
Ghir_D07G014130	Gbar_D07G014260	214	256	174	106	86	135	19.33	19.74	16.02	9.36	9.51	14.15	18.3633	11.0067	-0.73845	0.000398361	0.0159325
Ghir_D11G010480	Gbar_D11G010720	439	548	349	256	217	207	39.65	42.25	32.14	22.61	23.99	21.7	38.0133	22.7667	-0.739582	6.58064e-05	0.00414738
Ghir_A12G000620	Gbar_A12G000540	563	711	384	334	265	244	50.85	54.82	35.36	29.5	29.3	25.58	47.01	28.1267	-0.741029	0.000232924	0.0107348
Ghir_A11G033930	Gbar_A11G033360	415	296	334	203	192	146	37.48	22.82	30.76	17.93	21.23	15.31	30.3533	18.1567	-0.741356	0.00058	0.0208977
Ghir_D06G018180	Gbar_D06G017980	625	625	404	282	301	254	56.45	48.19	37.2	24.91	33.28	26.63	47.28	28.2733	-0.741788	0.00029329	0.0127253
Ghir_D11G015160	Gbar_D11G015540	355	774	493	339	175	311	32.06	59.67	45.4	29.94	19.35	32.6	45.71	27.2967	-0.743785	0.00127274	0.036953
Ghir_A11G017990	Gbar_A11G017530	443	457	465	246	276	174	40.01	35.23	42.82	21.73	30.52	18.24	39.3533	23.4967	-0.74403	0.000417	0.016484
Ghir_D11G020060	Gbar_D11G020310	352	383	349	166	227	153	31.79	29.53	32.14	14.66	25.1	16.04	31.1533	18.6	-0.744084	0.000478887	0.0181445
Ghir_D10G022840	Gbar_D10G022430	1161	1689	973	693	689	538	104.85	130.22	89.6	61.21	76.18	56.4	108.223	64.5967	-0.74448	0.000192716	0.00935224
Ghir_D02G020040	Gbar_D02G020670	2790	3920	3015	1628	1848	1414	251.97	302.23	277.63	143.79	204.34	148.23	277.277	165.453	-0.744902	9.80928e-05	0.00566908
Ghir_D12G015080	Gbar_D12G014960	132	204	165	75	86	90	11.92	15.73	15.19	6.62	9.51	9.43	14.28	8.52	-0.745071	0.000745647	0.0251419
Ghir_A11G019570	Gbar_A11G019010	298	294	187	115	148	127	26.91	22.67	17.22	10.16	16.36	13.31	22.2667	13.2767	-0.745993	0.00103008	0.0317162
Ghir_D06G018060	Gbar_D06G017860	2491	3569	2314	1697	1550	991	224.97	275.17	213.08	149.89	171.39	103.89	237.74	141.723	-0.746307	0.000406383	0.016175
Ghir_D10G026050	Gbar_D10G025750	1116	1287	1232	809	614	453	100.79	99.23	113.45	71.45	67.89	47.49	104.49	62.2767	-0.746601	0.000124027	0.00676855
Ghir_A08G011910	Gbar_A08G012290	206	204	168	102	108	83	18.6	15.73	15.47	9.01	11.94	8.7	16.6	9.88333	-0.748114	0.000436262	0.0170473
Ghir_A11G004690	Gbar_A11G004260	325	406	257	206	168	128	29.35	31.3	23.67	18.19	18.58	13.42	28.1067	16.73	-0.748475	0.000214524	0.0100784
Ghir_D10G014890	Gbar_D10G014550	146	181	168	98	70	85	13.19	13.95	15.47	8.66	7.74	8.91	14.2033	8.43667	-0.751485	0.000188824	0.00920126
Ghir_D07G002940	Gbar_D07G002920	770	943	687	477	403	337	69.54	72.7	63.26	42.13	44.56	35.33	68.5	40.6733	-0.752021	2.98418e-05	0.00229341
Ghir_D08G011690	Gbar_D08G012170	997	1051	823	625	412	437	90.04	81.03	75.79	55.2	45.56	45.81	82.2867	48.8567	-0.752103	2.17919e-05	0.00180691
Ghir_D03G001060	Gbar_D03G001090	185	221	194	136	86	87	16.71	17.04	17.86	12.01	9.51	9.12	17.2033	10.2133	-0.752234	0.000160249	0.00816693
Ghir_D05G003720	Gbar_D05G003580	1008	1338	1127	635	665	451	91.04	103.16	103.78	56.09	73.53	47.28	99.3267	58.9667	-0.752281	0.000135109	0.00720327
Ghir_A11G006610	Gbar_A11G006200	605	666	458	262	348	251	54.64	51.35	42.17	23.14	38.48	26.31	49.3867	29.31	-0.752729	0.000443933	0.0173002
Ghir_A07G013090	Gbar_A07G012990	817	820	748	486	365	371	73.79	63.22	68.88	42.93	40.36	38.89	68.63	40.7267	-0.752866	1.06273e-05	0.00100357
Ghir_A05G000340	Gbar_A05G000320	651	799	585	421	321	293	58.79	61.6	53.87	37.18	35.49	30.71	58.0867	34.46	-0.753284	2.12469e-05	0.00176593
Ghir_D09G009410	Gbar_D09G009570	17538	24415	13242	13357	7998	6827	1583.91	1882.38	1219.38	1179.74	884.36	715.67	1561.89	926.59	-0.75329	0.000617083	0.0218123
Ghir_D10G021900	Gbar_D10G021500	224	284	154	108	96	126	20.23	21.9	14.18	9.54	10.62	13.21	18.77	11.1233	-0.754839	0.000525745	0.0194025
Ghir_A02G017070	Gbar_D03G002450	651	867	845	479	389	336	58.79	66.85	77.81	42.31	43.01	35.22	67.8167	40.18	-0.755162	3.54914e-05	0.00260299
Ghir_D03G010730	Gbar_D03G010170	323	505	295	200	181	179	29.17	38.94	27.16	17.66	20.01	18.76	31.7567	18.81	-0.75556	8.57205e-05	0.00508107
Ghir_A01G020000	Gbar_A01G020460	219	296	220	135	122	112	19.78	22.82	20.26	11.92	13.49	11.74	20.9533	12.3833	-0.75878	5.55614e-05	0.00370792
Ghir_A02G010510	Gbar_A02G010290	161	194	171	110	91	66	14.54	14.96	15.75	9.72	10.06	6.92	15.0833	8.9	-0.761078	0.000480156	0.0181524
Ghir_D07G022590	Gbar_D07G022860	110	115	86	55	44	57	9.93	8.87	7.92	4.86	4.87	5.98	8.90667	5.23667	-0.766237	0.00142468	0.040086
Ghir_D10G009620	Gbar_D10G009360	365	483	433	256	228	161	32.96	37.24	39.87	22.61	25.21	16.88	36.69	21.5667	-0.766584	0.000105165	0.00596447
Ghir_A13G020750	Gbar_A13G021190	279	351	149	129	131	123	25.2	27.06	13.72	11.39	14.49	12.89	21.9933	12.9233	-0.767088	0.00165392	0.0441701
Ghir_A03G014060	Gbar_A03G014300	106	139	89	65	53	49	9.57	10.72	8.2	5.74	5.86	5.14	9.49667	5.58	-0.767156	0.001461	0.0408098
Ghir_A10G009640	Gbar_A10G010460	398	513	453	262	235	188	35.94	39.55	41.71	23.14	25.98	19.71	39.0667	22.9433	-0.767863	3.31306e-05	0.00249963
Ghir_A03G022740	Gbar_A03G022910	564	935	641	420	291	359	50.94	72.09	59.03	37.1	32.18	37.63	60.6867	35.6367	-0.768017	2.65932e-05	0.00209959
Ghir_D05G038250	Gbar_D05G038660	2948	3124	3606	2059	1576	1303	266.24	240.86	332.06	181.86	174.26	136.59	279.72	164.237	-0.768207	5.6081e-05	0.0037179
Ghir_D09G023990	Gbar_D09G024700	976	770	499	380	369	374	88.15	59.37	45.95	33.56	40.8	39.21	64.49	37.8567	-0.768528	0.000588421	0.0210959
Ghir_A01G004930	Gbar_A01G004760	133	146	162	73	74	74	12.01	11.26	14.92	6.45	8.18	7.76	12.73	7.46333	-0.77034	0.000471069	0.0178991
Ghir_A12G002900	Gbar_A12G002720	151	195	137	68	82	87	13.64	15.03	12.62	6.01	9.07	9.12	13.7633	8.06667	-0.770785	0.000582548	0.0209634
Ghir_A11G030220	Gbar_A11G029770	205	339	225	149	120	113	18.51	26.14	20.72	13.16	13.27	11.85	21.79	12.76	-0.772038	9.97685e-05	0.00574867
Ghir_A11G032130	Gbar_A11G031700	498	816	484	362	315	213	44.98	62.91	44.57	31.97	34.83	22.33	50.82	29.71	-0.774448	0.000362226	0.0148829
Ghir_D08G003300	Gbar_D08G003200	224	228	207	141	114	78	20.23	17.58	19.06	12.45	12.61	8.18	18.9567	11.08	-0.774747	0.000355959	0.0147103
Ghir_A06G017130	Gbar_A06G017190	2374	4058	2573	1828	1644	986	214.4	312.87	236.93	161.46	181.78	103.36	254.733	148.867	-0.774967	0.000689997	0.023554
Ghir_D08G017310	Gbar_D08G017820	120	176	136	63	87	61	10.84	13.57	12.52	5.56	9.62	6.39	12.31	7.19	-0.775767	0.00172455	0.045635
Ghir_D13G022130	Gbar_D13G022060	1296	1194	1392	869	640	471	117.05	92.06	128.18	76.75	70.77	49.37	112.43	65.63	-0.7766	0.000183076	0.00902006
Ghir_A06G008280	Gbar_A06G008260	632	1024	852	439	478	320	57.08	78.95	78.46	38.77	52.85	33.55	71.4967	41.7233	-0.777022	0.000241082	0.0109708
Ghir_A09G010140	Gbar_A09G010380	177	204	236	138	72	105	15.99	15.73	21.73	12.19	7.96	11.01	17.8167	10.3867	-0.778495	0.000337316	0.0140958
Ghir_D11G015720	Gbar_D11G016110	108	138	96	63	43	64	9.75	10.64	8.84	5.56	4.75	6.71	9.74333	5.67333	-0.780219	0.000933418	0.0297493
Ghir_D01G016110	Gbar_D01G016140	289	291	236	144	142	119	26.1	22.44	21.73	12.72	15.7	12.47	23.4233	13.63	-0.781161	5.58897e-05	0.00371696
Ghir_D10G026550	Gbar_D10G026370	756	798	561	476	377	208	68.28	61.53	51.66	42.04	41.69	21.8	60.49	35.1767	-0.782078	0.00113758	0.0341882
Ghir_A05G023910	Gbar_A05G023140	1517	1927	1957	982	709	1005	137.01	148.57	180.21	86.73	78.4	105.35	155.263	90.16	-0.784158	1.09863e-05	0.00103073
Ghir_A11G021020	Gbar_A11G020440	333	238	221	155	109	135	30.07	18.35	20.35	13.69	12.05	14.15	22.9233	13.2967	-0.785752	0.000250968	0.011358
Ghir_D02G009710	Gbar_D02G010190	452	611	397	320	222	185	40.82	47.11	36.56	28.26	24.55	19.39	41.4967	24.0667	-0.785959	8.48398e-05	0.00503403
Ghir_D06G006540	Gbar_D06G006590	287	318	320	194	176	93	25.92	24.52	29.47	17.13	19.46	9.75	26.6367	15.4467	-0.786118	0.000847996	0.0277353
Ghir_A08G017900	Gbar_A08G018450	114	164	97	71	62	51	10.3	12.64	8.93	6.27	6.86	5.35	10.6233	6.16	-0.786234	0.00123702	0.03629
Ghir_A05G003600	Gbar_A05G003080	1370	1959	1444	815	854	667	123.73	151.04	132.97	71.98	94.43	69.92	135.913	78.7767	-0.786847	3.29562e-05	0.00249625
Ghir_D04G001480	Gbar_D04G001390	129	167	133	103	62	51	11.65	12.88	12.25	9.1	6.86	5.35	12.26	7.10333	-0.787391	0.00107247	0.0327596
Ghir_D03G012940	Gbar_D03G012290	585	432	435	215	296	204	52.83	33.31	40.06	18.99	32.73	21.39	42.0667	24.37	-0.787571	0.000860373	0.0280047
Ghir_A02G009360	Gbar_A02G009080	114	133	96	62	56	51	10.3	10.25	8.84	5.48	6.19	5.35	9.79667	5.67333	-0.788094	0.000781111	0.0260339
Ghir_A13G000730	Gbar_A13G000960	288	448	547	235	206	197	26.01	34.54	50.37	20.76	22.78	20.65	36.9733	21.3967	-0.789099	0.000307838	0.0132226
Ghir_A05G005260	Gbar_A05G004740	325	441	277	196	168	148	29.35	34	25.51	17.31	18.58	15.51	29.62	17.1333	-0.789766	3.24912e-05	0.00246749
Ghir_A03G013760	Gbar_A03G013980	210	368	274	197	130	97	18.97	28.37	25.23	17.4	14.37	10.17	24.19	13.98	-0.791046	0.000548441	0.0200862
Ghir_A01G014180	Gbar_A01G014490	376	557	328	220	198	196	33.96	42.94	30.2	19.43	21.89	20.55	35.7	20.6233	-0.791647	3.35443e-05	0.00250845
Ghir_A07G008430	Gbar_A07G008280	565	449	443	251	255	215	51.03	34.62	40.79	22.17	28.2	22.54	42.1467	24.3033	-0.794264	8.00583e-05	0.00479959
Ghir_A03G018690	Gbar_A03G018770	2031	3417	2666	1154	1436	1319	183.43	263.45	245.5	101.93	158.78	138.27	230.793	132.993	-0.795248	0.000101593	0.00580747
Ghir_D02G013030	Gbar_D02G013560	549	888	782	251	392	419	49.58	68.46	72.01	22.17	43.34	43.92	63.35	36.4767	-0.796371	0.000777452	0.0259269
Ghir_A05G014430	Gbar_A05G013820	187	239	199	123	107	78	16.89	18.43	18.32	10.86	11.83	8.18	17.88	10.29	-0.797104	0.000141141	0.00746242
Ghir_D11G008210	Gbar_D11G008300	206	170	138	107	84	65	18.6	13.11	12.71	9.45	9.29	6.81	14.8067	8.51667	-0.797886	0.000887185	0.0287405
Ghir_D05G012500	Gbar_D05G012570	4579	6258	3755	2075	2023	2929	413.54	482.49	345.78	183.27	223.69	307.04	413.937	238	-0.798448	9.04083e-05	0.00532616
Ghir_D01G003060	Gbar_D01G002970	195	399	298	146	165	118	17.61	30.76	27.44	12.9	18.24	12.37	25.27	14.5033	-0.801041	0.000650171	0.0226357
Ghir_A13G024530	Gbar_A13G024760	240	264	227	118	123	115	21.68	20.35	20.9	10.42	13.6	12.06	20.9767	12.0267	-0.802549	2.46229e-05	0.00198233
Ghir_D13G021590	Gbar_D13G021570	340	210	237	147	146	98	30.71	16.19	21.82	12.98	16.14	10.27	22.9067	13.13	-0.802901	0.00133454	0.0382576
Ghir_D05G034880	Gbar_D05G034940	307	452	290	176	167	163	27.73	34.85	26.7	15.55	18.47	17.09	29.76	17.0367	-0.804731	1.80451e-05	0.0015496
Ghir_D01G023800	Gbar_D01G023750	118	139	127	59	65	62	10.66	10.72	11.69	5.21	7.19	6.5	11.0233	6.3	-0.807137	0.000398973	0.015946
Ghir_D03G005700	Gbar_D03G005520	151	153	156	77	73	75	13.64	11.8	14.37	6.8	8.07	7.86	13.27	7.57667	-0.808533	0.000144549	0.00756011
Ghir_D08G026850	Gbar_A08G026880	375	291	373	188	151	176	33.87	22.44	34.35	16.6	16.7	18.45	30.22	17.25	-0.808907	4.25589e-05	0.00301792
Ghir_A04G000970	Gbar_A04G000830	315	358	223	132	135	163	28.45	27.6	20.53	11.66	14.93	17.09	25.5267	14.56	-0.809995	7.80232e-05	0.00470688
Ghir_D06G003550	Gbar_D06G003630	150	179	191	92	67	96	13.55	13.8	17.59	8.13	7.41	10.06	14.98	8.53333	-0.811856	0.000121366	0.00664843
Ghir_D12G002150	Gbar_D12G002200	153	151	127	83	71	57	13.82	11.64	11.69	7.33	7.85	5.98	12.3833	7.05333	-0.812023	0.000331079	0.0138955
Ghir_A09G020570	Gbar_A09G020810	147	143	138	76	68	65	13.28	11.03	12.71	6.71	7.52	6.81	12.34	7.01333	-0.81517	0.00018881	0.00920126
Ghir_A08G011150	Gbar_A08G011530	123	105	115	73	55	42	11.11	8.1	10.59	6.45	6.08	4.4	9.93333	5.64333	-0.81573	0.00146996	0.0409415
Ghir_A05G014360	Gbar_A05G013750	662	755	654	428	349	237	59.79	58.21	60.22	37.8	38.59	24.84	59.4067	33.7433	-0.816022	5.01712e-05	0.00342736
Ghir_D08G026770	Gbar_D08G027500	1667	2184	1791	1102	1089	544	150.55	168.38	164.92	97.33	120.41	57.03	161.283	91.59	-0.816335	0.000643048	0.0224554
Ghir_A07G022510	Gbar_A07G022250	178	186	177	92	81	90	16.08	14.34	16.3	8.13	8.96	9.43	15.5733	8.84	-0.816959	4.39994e-05	0.0030935
Ghir_A13G011890	Gbar_A13G012650	1355	2069	1152	653	829	674	122.37	159.52	106.08	57.68	91.67	70.65	129.323	73.3333	-0.818442	0.000153063	0.00790523
Ghir_D11G000740	Gbar_D11G000660	284	432	201	111	155	162	25.65	33.31	18.51	9.8	17.14	16.98	25.8233	14.64	-0.81876	0.000996588	0.0310979
Ghir_A05G000800	Gbar_A05G000800	88	167	101	51	54	63	7.95	12.88	9.3	4.5	5.97	6.6	10.0433	5.69	-0.819738	0.00160832	0.0432927
Ghir_D09G012710	Gbar_D09G013030	151	270	156	87	99	86	13.64	20.82	14.37	7.68	10.95	9.02	16.2767	9.21667	-0.820488	0.000479139	0.0181445
Ghir_A02G010230	Gbar_A02G010020	182	220	232	81	117	104	16.44	16.96	21.36	7.15	12.94	10.9	18.2533	10.33	-0.82132	0.000366357	0.014993
Ghir_A02G008520	Gbar_A02G008270	291	356	215	126	141	142	26.28	27.45	19.8	11.13	15.59	14.89	24.51	13.87	-0.821403	7.17465e-05	0.00440175
Ghir_A10G004330	Gbar_A10G004950	273	361	232	127	137	147	24.66	27.83	21.36	11.22	15.15	15.41	24.6167	13.9267	-0.821785	3.47223e-05	0.00255958
Ghir_A05G028840	Gbar_A05G027870	85	99	80	54	34	41	7.68	7.63	7.37	4.77	3.76	4.3	7.56	4.27667	-0.821899	0.00116653	0.0348049
Ghir_D11G035770	Gbar_D11G036450	7871	8020	6475	4244	4346	2228	710.85	618.34	596.25	374.85	480.55	233.56	641.813	362.987	-0.822237	0.000548314	0.0200862
Ghir_A05G043180	Gbar_Scaffold3196G000010	298	416	231	118	173	151	26.91	32.07	21.27	10.42	19.13	15.83	26.75	15.1267	-0.822445	0.000427237	0.0167854
Ghir_A01G019700	Gbar_A01G020110	1383	2846	1767	875	1019	921	124.9	219.42	162.71	77.28	112.67	96.55	169.01	95.5	-0.823536	0.000176285	0.00881317
Ghir_A12G024640	Gbar_A12G024410	78	84	82	43	40	35	7.04	6.48	7.55	3.8	4.42	3.67	7.02333	3.96333	-0.825442	0.00157603	0.0427097
Ghir_A11G006900	Gbar_A11G006470	193	218	175	110	96	77	17.43	16.81	16.11	9.72	10.62	8.07	16.7833	9.47	-0.825593	5.64993e-05	0.003736
Ghir_D11G017800	Gbar_D11G018170	1029	1635	2034	611	850	773	92.93	126.06	187.3	53.97	93.99	81.03	135.43	76.33	-0.827225	0.000900469	0.0290083
Ghir_D13G022650	Gbar_D13G022670	533	756	528	348	279	246	48.14	58.29	48.62	30.74	30.85	25.79	51.6833	29.1267	-0.827359	6.73089e-06	0.00069713
Ghir_D11G015230	Gbar_D11G015600	101	90	96	50	45	44	9.12	6.94	8.84	4.42	4.98	4.61	8.3	4.67	-0.829689	0.00105182	0.0322653
Ghir_D11G019160	Gbar_D11G019450	121	194	106	74	70	55	10.93	14.96	9.76	6.54	7.74	5.77	11.8833	6.68333	-0.8303	0.000897382	0.0289832
Ghir_A11G003820	Gbar_A11G003390	253	228	156	95	91	118	22.85	17.58	14.37	8.39	10.06	12.37	18.2667	10.2733	-0.830309	0.000268085	0.0119364
Ghir_D02G023000	Gbar_D02G023530	170	172	180	93	73	87	15.35	13.26	16.58	8.21	8.07	9.12	15.0633	8.46667	-0.831175	4.80949e-05	0.00330724
Ghir_A12G016650	Gbar_A12G016810	493	456	394	208	186	249	44.52	35.16	36.28	18.37	20.57	26.1	38.6533	21.68	-0.834228	1.31951e-05	0.00118968
Ghir_D13G019220	Gbar_D13G019110	346	359	301	187	163	134	31.25	27.68	27.72	16.52	18.02	14.05	28.8833	16.1967	-0.83454	8.33564e-06	0.000831712
Ghir_A04G015980	Gbar_A04G015810	436	469	304	218	198	161	39.38	36.16	27.99	19.25	21.89	16.88	34.51	19.34	-0.835427	2.92645e-05	0.00225806
Ghir_D05G030220	Gbar_D05G030140	88	131	97	67	48	37	7.95	10.1	8.93	5.92	5.31	3.88	8.99333	5.03667	-0.836387	0.00125044	0.0364813
Ghir_A09G018580	Gbar_A09G018830	206	283	179	142	96	83	18.6	21.82	16.48	12.54	10.62	8.7	18.9667	10.62	-0.836682	0.000109073	0.00612008
Ghir_D11G036060	Gbar_D11G036190	157	149	146	83	72	63	14.18	11.49	13.44	7.33	7.96	6.6	13.0367	7.29667	-0.837266	0.00013868	0.00735298
Ghir_D01G001720	Gbar_D01G001670	375	576	537	268	219	225	33.87	44.41	49.45	23.67	24.22	23.59	42.5767	23.8267	-0.837486	8.14609e-06	0.000815922
Ghir_D08G027960	Gbar_D08G028180	106	120	149	89	48	48	9.57	9.25	13.72	7.86	5.31	5.03	10.8467	6.06667	-0.838276	0.00141163	0.0399129
Ghir_D06G008210	Gbar_D06G008270	186	288	136	112	80	96	16.8	22.2	12.52	9.89	8.85	10.06	17.1733	9.6	-0.839064	0.000288087	0.012586
Ghir_A05G017290	Gbar_A05G016710	135	205	151	56	74	98	12.19	15.81	13.9	4.95	8.18	10.27	13.9667	7.8	-0.840442	0.000787178	0.0262058
Ghir_A05G033770	Gbar_A05G032710	194	210	166	115	93	66	17.52	16.19	15.29	10.16	10.28	6.92	16.3333	9.12	-0.840714	0.000151234	0.00783178
Ghir_D11G008160	Gbar_D11G008250	194	354	222	127	98	137	17.52	27.29	20.44	11.22	10.84	14.36	21.75	12.14	-0.841247	6.87113e-05	0.00426534
Ghir_A08G024580	Gbar_A08G025480	91	130	102	68	51	36	8.22	10.02	9.39	6.01	5.64	3.77	9.21	5.14	-0.841433	0.00119674	0.035432
Ghir_D10G013100	Gbar_D10G012860	134	209	219	85	109	71	12.1	16.11	20.17	7.51	12.05	7.44	16.1267	9	-0.841451	0.00103284	0.0317673
Ghir_D03G011640	Gbar_D03G011050	182	148	116	93	51	73	16.44	11.41	10.68	8.21	5.64	7.65	12.8433	7.16667	-0.841646	0.000665224	0.0229524
Ghir_D13G020400	Gbar_D13G020370	219	305	263	130	104	140	19.78	23.52	24.22	11.48	11.5	14.68	22.5067	12.5533	-0.842282	8.22144e-06	0.000822044
Ghir_D10G019460	Gbar_D10G018960	256	414	381	169	155	173	23.12	31.92	35.08	14.93	17.14	18.14	30.04	16.7367	-0.843873	1.53377e-05	0.00135443
Ghir_D08G009520	Gbar_D08G009910	1596	2166	976	688	619	898	144.14	167	89.87	60.77	68.44	94.14	133.67	74.45	-0.844332	0.000244509	0.0110831
Ghir_A02G007590	Gbar_A02G007410	497	604	454	340	212	197	44.89	46.57	41.81	30.03	23.44	20.65	44.4233	24.7067	-0.846417	1.19963e-05	0.00110398
Ghir_A11G021960	Gbar_A11G021250	109	140	106	80	47	44	9.84	10.79	9.76	7.07	5.2	4.61	10.13	5.62667	-0.848282	0.000654108	0.0226772
Ghir_A12G006660	Gbar_A12G006640	110	125	109	62	64	37	9.93	9.64	10.04	5.48	7.08	3.88	9.87	5.48	-0.848874	0.00127203	0.036953
Ghir_A03G019700	Gbar_A03G019780	160	295	202	85	104	114	14.45	22.74	18.6	7.51	11.5	11.95	18.5967	10.32	-0.849601	0.000259478	0.0116429
Ghir_A06G020720	Gbar_A06G020720	120	134	126	92	52	41	10.84	10.33	11.6	8.13	5.75	4.3	10.9233	6.06	-0.850023	0.00102832	0.0317126
Ghir_A07G002920	Gbar_A07G002960	419	386	274	164	162	182	37.84	29.76	25.23	14.49	17.91	19.08	30.9433	17.16	-0.850579	2.78417e-05	0.0021744
Ghir_D05G032860	Gbar_D05G034050	282	409	303	218	163	93	25.47	31.53	27.9	19.25	18.02	9.75	28.3	15.6733	-0.85249	0.000356226	0.0147103
Ghir_D12G018320	Gbar_D12G018300	187	470	272	130	172	122	16.89	36.24	25.05	11.48	19.02	12.79	26.06	14.43	-0.852766	0.00142623	0.0401101
Ghir_A03G000840	Gbar_A03G000800	124	133	133	71	55	60	11.2	10.25	12.25	6.27	6.08	6.29	11.2333	6.21333	-0.854347	0.000119436	0.00658012
Ghir_D13G004600	Gbar_D13G004300	2685	2354	1782	709	1292	1141	242.49	181.49	164.09	62.62	142.86	119.61	196.023	108.363	-0.855149	0.00093371	0.0297493
Ghir_D05G033100	Gbar_D05G033780	316	264	280	163	152	96	28.54	20.35	25.78	14.4	16.81	10.06	24.89	13.7567	-0.855435	0.000147279	0.00766129
Ghir_D11G006790	Gbar_D11G006820	184	222	173	112	79	84	16.62	17.12	15.93	9.89	8.74	8.81	16.5567	9.14667	-0.856094	1.59662e-05	0.00139561
Ghir_A08G011270	Gbar_A08G011680	367	461	205	173	177	129	33.14	35.54	18.88	15.28	19.57	13.52	29.1867	16.1233	-0.856159	0.000483353	0.0182339
Ghir_A08G000870	Gbar_A08G000810	275	342	233	157	144	98	24.84	26.37	21.46	13.87	15.92	10.27	24.2233	13.3533	-0.859197	4.78959e-05	0.00329951
Ghir_A10G011300	Gbar_A10G012280	110	154	100	57	55	57	9.93	11.87	9.21	5.03	6.08	5.98	10.3367	5.69667	-0.859581	0.000285168	0.0125233
Ghir_D02G007070	Gbar_D02G007420	876	702	352	320	312	271	79.11	54.12	32.41	28.26	34.5	28.41	55.2133	30.39	-0.86142	0.000977478	0.0307687
Ghir_D12G018010	Gbar_D12G018010	451	437	526	266	202	207	40.73	33.69	48.44	23.49	22.34	21.7	40.9533	22.51	-0.863415	4.45499e-06	0.000489481
Ghir_A12G026770	Gbar_A12G026610	143	160	167	93	66	65	12.91	12.34	15.38	8.21	7.3	6.81	13.5433	7.44	-0.864208	6.38005e-05	0.0040833
Ghir_A08G006590	Gbar_A08G006680	104	159	136	90	59	41	9.39	12.26	12.52	7.95	6.52	4.3	11.39	6.25667	-0.864302	0.00109504	0.0332266
Ghir_A13G019720	Gbar_A13G020260	318	358	307	203	123	142	28.72	27.6	28.27	17.93	13.6	14.89	28.1967	15.4733	-0.865741	2.27635e-06	0.000279315
Ghir_A07G008610	Gbar_A07G008450	1198	914	747	626	474	267	108.2	70.47	68.79	55.29	52.41	27.99	82.4867	45.23	-0.866881	0.000893925	0.0289102
Ghir_A13G021260	Gbar_A13G021680	221	484	386	189	169	148	19.96	37.32	35.54	16.69	18.69	15.51	30.94	16.9633	-0.867054	0.000143285	0.00751398
Ghir_D08G002010	Gbar_D08G001950	301	253	311	235	100	90	27.18	19.51	28.64	20.76	11.06	9.43	25.11	13.75	-0.86883	0.00112921	0.033972
Ghir_D12G006530	Gbar_D12G006540	189	205	200	109	94	77	17.07	15.81	18.42	9.63	10.39	8.07	17.1	9.36333	-0.868902	2.19201e-05	0.00181234
Ghir_A09G006680	Gbar_A09G006840	140	258	186	124	91	59	12.64	19.89	17.13	10.95	10.06	6.18	16.5533	9.06333	-0.869008	0.000651311	0.0226484
Ghir_A13G010120	Gbar_A13G010740	146	175	175	83	82	67	13.19	13.49	16.11	7.33	9.07	7.02	14.2633	7.80667	-0.869533	6.7986e-05	0.00424443
Ghir_A08G006120	Gbar_A08G006190	488	686	314	248	241	194	44.07	52.89	28.91	21.9	26.65	20.34	41.9567	22.9633	-0.869568	0.000148509	0.00771139
Ghir_A07G008950	Gbar_A07G008750	1388	1398	1202	516	755	561	125.35	107.78	110.69	45.58	83.48	58.81	114.607	62.6233	-0.871919	6.15272e-05	0.00395533
Ghir_D06G002120	Gbar_D06G002310	1158	1292	716	436	621	384	104.58	99.61	65.93	38.51	68.67	40.25	90.04	49.1433	-0.87357	0.00047402	0.0179876
Ghir_A01G003070	Gbar_A01G002770	465	497	424	225	217	203	42	38.32	39.04	19.87	23.99	21.28	39.7867	21.7133	-0.873704	1.33432e-06	0.000178506
Ghir_A10G005510	Gbar_A10G006150	223	260	156	115	98	83	20.14	20.05	14.37	10.16	10.84	8.7	18.1867	9.9	-0.877381	6.43113e-05	0.00410237
Ghir_A06G002290	Gbar_A06G002220	367	522	363	157	258	150	33.14	40.25	33.43	13.87	28.53	15.72	35.6067	19.3733	-0.878075	0.000397479	0.0159193
Ghir_A01G012940	Gbar_A01G013260	335	460	332	181	223	112	30.25	35.47	30.57	15.99	24.66	11.74	32.0967	17.4633	-0.878095	0.000295543	0.0127847
Ghir_A06G004100	Gbar_A06G003890	155	286	142	116	95	57	14	22.05	13.08	10.25	10.5	5.98	16.3767	8.91	-0.878144	0.00122397	0.0360351
Ghir_D03G017440	Gbar_D03G016910	1002	1489	1126	572	516	575	90.49	114.8	103.69	50.52	57.06	60.28	102.993	55.9533	-0.880255	5.64949e-07	8.59213e-05
Ghir_A07G010940	Gbar_A07G010690	188	256	131	96	86	81	16.98	19.74	12.06	8.48	9.51	8.49	16.26	8.82667	-0.881387	0.000143987	0.00753752
Ghir_D06G004790	Gbar_D06G004760	601	1007	707	403	388	270	54.28	77.64	65.1	35.59	42.9	28.3	65.6733	35.5967	-0.883566	2.48363e-05	0.0019908
Ghir_D10G008840	Gbar_D10G008560	247	370	350	169	155	123	22.31	28.53	32.23	14.93	17.14	12.89	27.69	14.9867	-0.885686	1.26954e-05	0.00115411
Ghir_A08G010030	Gbar_A08G010180	252	322	291	182	122	102	22.76	24.83	26.8	16.07	13.49	10.69	24.7967	13.4167	-0.88612	1.11297e-05	0.00103871
Ghir_D05G003040	Gbar_D05G002850	590	809	502	320	288	262	53.28	62.37	46.23	28.26	31.85	27.47	53.96	29.1933	-0.886251	2.58536e-06	0.00031456
Ghir_D07G001020	Gbar_D07G001030	127	181	159	67	74	72	11.47	13.95	14.64	5.92	8.18	7.55	13.3533	7.21667	-0.887795	7.97452e-05	0.00478579
Ghir_D05G018520	Gbar_D05G018520	4465	4103	2425	1667	1503	1866	403.25	316.34	223.3	147.24	166.19	195.61	314.297	169.68	-0.88931	3.89994e-05	0.00281034
Ghir_A05G028000	Gbar_A05G027020	315	460	456	174	197	191	28.45	35.47	41.99	15.37	21.78	20.02	35.3033	19.0567	-0.889509	9.60563e-06	0.000926775
Ghir_A01G008680	Gbar_A01G008770	145	241	99	60	74	81	13.1	18.58	9.12	5.3	8.18	8.49	13.6	7.32333	-0.893034	0.00140892	0.0398949
Ghir_D08G009840	Gbar_D08G010220	141	131	124	77	53	55	12.73	10.1	11.42	6.8	5.86	5.77	11.4167	6.14333	-0.894048	9.49596e-05	0.00553784
Ghir_A04G013370	Gbar_A04G013220	170	223	87	66	62	87	15.35	17.19	8.01	5.83	6.86	9.12	13.5167	7.27	-0.894712	0.00150806	0.0415224
Ghir_A05G025340	Gbar_A05G024370	2990	2818	2488	1549	1422	866	270.04	217.27	229.11	136.81	157.23	90.78	238.807	128.273	-0.896622	4.05307e-05	0.00289184
Ghir_A09G015340	Gbar_A09G015510	268	322	189	108	115	128	24.2	24.83	17.4	9.54	12.72	13.42	22.1433	11.8933	-0.896719	2.95108e-05	0.00227403
Ghir_A02G008720	Gbar_A02G008460	4061	4275	2533	1308	2068	1478	366.76	329.6	233.25	115.53	228.67	154.94	309.87	166.38	-0.897181	0.00031811	0.013518
Ghir_D12G011280	Gbar_D12G011240	252	194	193	108	89	99	22.76	14.96	17.77	9.54	9.84	10.38	18.4967	9.92	-0.898853	2.91486e-05	0.00225212
Ghir_A04G012420	Gbar_A04G012330	392	564	503	329	158	194	35.4	43.48	46.32	29.06	17.47	20.34	41.7333	22.29	-0.904804	1.6407e-05	0.00142588
Ghir_A12G013570	Gbar_A12G013660	191	160	161	118	70	53	17.25	12.34	14.83	10.42	7.74	5.56	14.8067	7.90667	-0.905105	0.000426181	0.016761
Ghir_A02G017840	Gbar_A02G017440	213	261	130	124	101	50	19.24	20.12	11.97	10.95	11.17	5.24	17.11	9.12	-0.907734	0.00189584	0.0488699
Ghir_A06G002530	Gbar_A06G002460	54	69	62	35	25	25	4.88	5.32	5.71	3.09	2.76	2.62	5.30333	2.82333	-0.9095	0.00168551	0.0448691
Ghir_A11G016510	Gbar_A11G016160	380	600	346	199	269	119	34.32	46.26	31.86	17.58	29.74	12.47	37.48	19.93	-0.911179	0.000923098	0.029584
Ghir_A08G001940	Gbar_A08G001910	1116	791	961	635	392	319	100.79	60.99	88.49	56.09	43.34	33.44	83.4233	44.29	-0.91347	8.13905e-05	0.00486936
Ghir_A01G002160	Gbar_A01G001910	329	676	603	317	236	179	29.71	52.12	55.53	28	26.1	18.76	45.7867	24.2867	-0.914763	0.000141642	0.00747573
Ghir_D11G022000	Gbar_D11G022150	68	70	73	40	30	27	6.14	5.4	6.72	3.53	3.32	2.83	6.08667	3.22667	-0.915608	0.00121154	0.0357603
Ghir_D12G009610	Gbar_D12G009520	386	375	295	186	129	167	34.86	28.91	27.16	16.43	14.26	17.51	30.31	16.0667	-0.915723	9.42462e-07	0.000132848
Ghir_D02G019070	Gbar_D02G019680	169	145	127	79	77	45	15.26	11.18	11.69	6.98	8.51	4.72	12.71	6.73667	-0.915857	0.000494334	0.0184555
Ghir_A01G013470	Gbar_A01G013870	199	131	140	88	71	58	17.97	10.1	12.89	7.77	7.85	6.08	13.6533	7.23333	-0.916521	0.000379712	0.0153829
Ghir_A05G012730	Gbar_A05G012150	2783	3976	2142	1205	1107	1631	251.34	306.55	197.24	106.43	122.4	170.98	251.71	133.27	-0.91741	1.59324e-05	0.00139512
Ghir_A03G004270	Gbar_A03G004270	1153	1617	1569	577	929	419	104.13	124.67	144.48	50.96	102.72	43.92	124.427	65.8667	-0.917675	0.000907114	0.0291898
Ghir_A07G009290	Gbar_A07G009070	666	901	1225	330	475	445	60.15	69.47	112.8	29.15	52.52	46.65	80.8067	42.7733	-0.917763	0.000252593	0.0114048
Ghir_A11G027650	Gbar_A11G027040	746	1130	651	482	378	276	67.37	87.12	59.95	42.57	41.8	28.93	71.48	37.7667	-0.920426	1.79513e-05	0.00154384
Ghir_D05G030770	Gbar_D05G030750	361	491	282	187	160	159	32.6	37.86	25.97	16.52	17.69	16.67	32.1433	16.96	-0.922383	2.45986e-06	0.000301193
Ghir_D10G013390	Gbar_D10G013100	201	154	151	95	92	44	18.15	11.87	13.9	8.39	10.17	4.61	14.64	7.72333	-0.92262	0.00117034	0.0348108
Ghir_A03G000530	Gbar_A03G000500	206	162	196	85	98	72	18.6	12.49	18.05	7.51	10.84	7.55	16.38	8.63333	-0.923946	0.00012577	0.00685073
Ghir_D02G016840	Gbar_D02G017410	494	430	244	153	179	186	44.61	33.15	22.47	13.51	19.79	19.5	33.41	17.6	-0.924705	0.000158111	0.00809892
Ghir_A13G000340	Gbar_A13G000580	289	448	436	129	251	131	26.1	34.54	40.15	11.39	27.75	13.73	33.5967	17.6233	-0.930831	0.00110172	0.0333536
Ghir_D10G025300	Gbar_D10G024980	132	193	117	87	65	46	11.92	14.88	10.77	7.68	7.19	4.82	12.5233	6.56333	-0.932118	0.000233562	0.0107556
Ghir_D03G014550	Gbar_D03G014020	62	62	61	29	27	27	5.6	4.78	5.62	2.56	2.99	2.83	5.33333	2.79333	-0.93305	0.0013537	0.0387107
Ghir_D05G028990	Gbar_D05G028870	763	839	634	543	300	185	68.91	64.69	58.38	47.96	33.17	19.39	63.9933	33.5067	-0.933473	0.00035419	0.0146631
Ghir_A03G022120	Gbar_A03G022240	175	228	92	81	67	70	15.8	17.58	8.47	7.15	7.41	7.34	13.95	7.3	-0.934297	0.000516729	0.0191064
Ghir_D09G016720	Gbar_D09G017230	298	397	232	172	121	121	26.91	30.61	21.36	15.19	13.38	12.68	26.2933	13.75	-0.935265	3.85914e-06	0.000430562
Ghir_D02G021110	Gbar_D02G021690	735	854	806	374	354	341	66.38	65.84	74.22	33.03	39.14	35.75	68.8133	35.9733	-0.93576	8.89045e-08	1.6791e-05
Ghir_D09G022850	Gbar_D09G023480	440	624	497	248	260	183	39.74	48.11	45.77	21.9	28.75	19.18	44.54	23.2767	-0.936217	3.84251e-06	0.000429537
Ghir_A05G001800	Gbar_A05G001850	552	635	404	214	260	222	49.85	48.96	37.2	18.9	28.75	23.27	45.3367	23.64	-0.939448	7.30285e-06	0.000745677
Ghir_D05G016430	Gbar_Scaffold1554G000040	790	814	730	362	380	293	71.35	62.76	67.22	31.97	42.02	30.71	67.11	34.9	-0.943301	8.11716e-07	0.000117279
Ghir_A11G000090	Gbar_D11G035640	398	781	503	337	213	198	35.94	60.21	46.32	29.77	23.55	20.76	47.49	24.6933	-0.943502	1.87671e-05	0.00159267
Ghir_D01G012670	Gbar_D01G012600	523	566	555	309	178	256	47.23	43.64	51.11	27.29	19.68	26.84	47.3267	24.6033	-0.9438	3.54679e-07	5.58528e-05
Ghir_D11G029380	Gbar_D11G029250	214	256	188	91	107	90	19.33	19.74	17.31	8.04	11.83	9.43	18.7933	9.76667	-0.944283	8.66099e-06	0.000857097
Ghir_A11G009980	Gbar_A11G009610	99	123	63	43	31	51	8.94	9.48	5.8	3.8	3.43	5.35	8.07333	4.19333	-0.945067	0.000984753	0.0308821
Ghir_D10G015290	Gbar_D10G014950	301	231	187	138	126	59	27.18	17.81	17.22	12.19	13.93	6.18	20.7367	10.7667	-0.945612	0.000929264	0.029686
Ghir_D05G029330	Gbar_D05G029220	92	158	109	69	57	33	8.31	12.18	10.04	6.09	6.3	3.46	10.1767	5.28333	-0.945745	0.000813268	0.0267884
Ghir_A11G033940	Gbar_A11G033370	270	288	243	140	116	101	24.38	22.2	22.38	12.37	12.83	10.59	22.9867	11.93	-0.946203	8.55488e-07	0.000122683
Ghir_D12G012510	Gbar_D12G012440	226	253	251	94	122	104	20.41	19.51	23.11	8.3	13.49	10.9	21.01	10.8967	-0.947189	9.2969e-06	0.000903018
Ghir_A01G021200	Gbar_A01G021670	152	216	113	94	46	74	13.73	16.65	10.41	8.3	5.09	7.76	13.5967	7.05	-0.947558	0.000193021	0.00935843
Ghir_D01G011870	Gbar_D01G011800	164	234	142	80	83	72	14.81	18.04	13.08	7.07	9.18	7.55	15.31	7.93333	-0.948475	2.8064e-05	0.00218881
Ghir_D13G018150	Gbar_D13G018040	107	181	87	75	39	52	9.66	13.95	8.01	6.62	4.31	5.45	10.54	5.46	-0.948902	0.000609274	0.0216156
Ghir_D07G020020	Gbar_D07G020160	217	231	216	145	103	52	19.6	17.81	19.89	12.81	11.39	5.45	19.1	9.88333	-0.950503	0.000401594	0.0160396
Ghir_D01G015850	Gbar_D01G015890	513	524	477	285	228	164	46.33	40.4	43.92	25.17	25.21	17.19	43.55	22.5233	-0.951252	2.64568e-06	0.000319878
Ghir_A08G022220	Gbar_A08G022900	138	118	89	45	52	54	12.46	9.1	8.2	3.97	5.75	5.66	9.92	5.12667	-0.952319	0.00039001	0.0156636
Ghir_D08G018190	Gbar_D08G018700	60	88	52	25	31	30	5.42	6.78	4.79	2.21	3.43	3.14	5.66333	2.92667	-0.952393	0.0018527	0.047929
Ghir_D05G019300	Gbar_D05G019310	125	195	100	57	73	50	11.29	15.03	9.21	5.03	8.07	5.24	11.8433	6.11333	-0.954044	0.000530438	0.0195259
Ghir_A07G018110	Gbar_A07G018050	149	143	137	76	64	51	13.46	11.03	12.62	6.71	7.08	5.35	12.37	6.38	-0.955217	3.94146e-05	0.00283672
Ghir_A09G009440	Gbar_A09G009680	875	793	675	377	285	375	79.02	61.14	62.16	33.3	31.51	39.31	67.44	34.7067	-0.958392	2.29136e-07	3.82729e-05
Ghir_D04G020920	Gbar_D04G010530	359	609	382	249	191	151	32.42	46.95	35.18	21.99	21.12	15.83	38.1833	19.6467	-0.958658	5.75845e-06	0.000616293
Ghir_D08G012030	Gbar_D08G012540	214	294	168	123	96	77	19.33	22.67	15.47	10.86	10.62	8.07	19.1567	9.85	-0.959651	2.19046e-05	0.00181234
Ghir_D06G003420	Gbar_D06G003510	896	907	336	231	352	325	80.92	69.93	30.94	20.4	38.92	34.07	60.5967	31.13	-0.960933	0.00154068	0.0420599
Ghir_D07G024830	Gbar_D07G025190	267	450	392	139	214	122	24.11	34.69	36.1	12.28	23.66	12.79	31.6333	16.2433	-0.961598	0.000188388	0.00920126
Ghir_D02G021740	Gbar_D02G022330	301	376	299	186	166	78	27.18	28.99	27.53	16.43	18.36	8.18	27.9	14.3233	-0.961898	0.000152932	0.00790523
Ghir_D13G007150	Gbar_D13G007010	1664	2859	1579	1070	913	663	150.28	220.43	145.4	94.51	100.95	69.5	172.037	88.32	-0.961904	1.21027e-05	0.001112
Ghir_A12G014950	Gbar_A12G015040	167	247	213	86	66	121	15.08	19.04	19.61	7.6	7.3	12.68	17.91	9.19333	-0.962105	2.70564e-05	0.00212747
Ghir_D02G017710	Gbar_D02G018260	393	393	278	192	132	146	35.49	30.3	25.6	16.96	14.6	15.31	30.4633	15.6233	-0.963372	7.26943e-07	0.000107174
Ghir_D08G012590	Gbar_D08G012940	285	295	322	164	153	81	25.74	22.74	29.65	14.49	16.92	8.49	26.0433	13.3	-0.969488	6.12038e-05	0.00394179
Ghir_A02G016540	Gbar_A02G016200	240	391	341	168	126	131	21.68	30.15	31.4	14.84	13.93	13.73	27.7433	14.1667	-0.969641	7.98208e-07	0.000115907
Ghir_D07G009360	Gbar_D07G009420	172	168	143	83	67	62	15.53	12.95	13.17	7.33	7.41	6.5	13.8833	7.08	-0.971533	9.1591e-06	0.000892634
Ghir_D02G016690	Gbar_D02G017270	184	401	315	117	140	126	16.62	30.92	29.01	10.33	15.48	13.21	25.5167	13.0067	-0.972189	6.4755e-05	0.00412157
Ghir_A06G022260	Gbar_A06G022220	86	98	100	61	33	33	7.77	7.56	9.21	5.39	3.65	3.46	8.18	4.16667	-0.973207	0.000394294	0.0158027
Ghir_A05G022770	Gbar_A05G022050	119	339	171	124	72	75	10.75	26.14	15.75	10.95	7.96	7.86	17.5467	8.92333	-0.975542	0.000739687	0.0249701
Ghir_D05G031240	Gbar_D05G031240	276	274	311	152	130	97	24.93	21.13	28.64	13.43	14.37	10.17	24.9	12.6567	-0.976248	2.96538e-06	0.000349752
Ghir_A07G014690	Gbar_A07G014670	569	547	419	233	316	111	51.39	42.17	38.58	20.58	34.94	11.64	44.0467	22.3867	-0.976393	0.00123263	0.0361941
Ghir_D01G011810	Gbar_D01G011750	2038	2069	1069	631	986	571	184.06	159.52	98.44	55.73	109.03	59.86	147.34	74.8733	-0.976625	0.000480609	0.0181541
Ghir_D11G034680	Gbar_D11G034560	232	272	174	120	105	69	20.95	20.97	16.02	10.6	11.61	7.23	19.3133	9.81333	-0.976782	2.95956e-05	0.00227752
Ghir_A03G019050	Gbar_A03G019120	246	308	377	228	100	93	22.22	23.75	34.72	20.14	11.06	9.75	26.8967	13.65	-0.978526	0.000225582	0.0104715
Ghir_A01G001740	Gbar_A01G001490	242	570	334	166	130	190	21.86	43.95	30.76	14.66	14.37	19.92	32.19	16.3167	-0.980266	3.58322e-05	0.00262133
Ghir_A08G001380	Gbar_A08G001330	161	154	215	102	79	54	14.54	11.87	19.8	9.01	8.74	5.66	15.4033	7.80333	-0.98108	0.000145001	0.0075769
Ghir_A02G015280	Gbar_A02G015000	132	155	132	72	25	87	11.92	11.95	12.16	6.36	2.76	9.12	12.01	6.08	-0.982093	0.00108575	0.0330606
Ghir_D12G028080	Gbar_D12G027790	65	97	88	37	43	27	5.87	7.48	8.1	3.27	4.75	2.83	7.15	3.61667	-0.983283	0.000825787	0.0271009
Ghir_D09G021730	Gbar_D09G022310	151	140	108	73	71	29	13.64	10.79	9.95	6.45	7.85	3.04	11.46	5.78	-0.987466	0.00145267	0.0406164
Ghir_D10G026460	Gbar_D10G026270	67	72	52	26	32	23	6.05	5.55	4.79	2.3	3.54	2.41	5.46333	2.75	-0.99035	0.00147463	0.040953
Ghir_D10G006090	Gbar_D10G005810	135	134	96	78	51	31	12.19	10.33	8.84	6.89	5.64	3.25	10.4533	5.26	-0.990828	0.000639404	0.0223552
Ghir_D13G015680	Gbar_D13G015580	140	149	109	64	52	55	12.64	11.49	10.04	5.65	5.75	5.77	11.39	5.72333	-0.99284	1.84824e-05	0.0015749
Ghir_D09G025480	Gbar_D09G026180	91	117	123	57	53	33	8.22	9.02	11.33	5.03	5.86	3.46	9.52333	4.78333	-0.99345	0.000288555	0.012586
Ghir_A01G011690	Gbar_A01G012070	436	544	479	256	169	207	39.38	41.94	44.11	22.61	18.69	21.7	41.81	21	-0.993459	2.52841e-08	6.13969e-06
Ghir_A08G000860	Gbar_A08G000800	206	282	157	115	84	77	18.6	21.74	14.46	10.16	9.29	8.07	18.2667	9.17333	-0.993695	9.72934e-06	0.000937146
Ghir_A07G016680	Gbar_A07G016660	71	200	166	79	55	53	6.41	15.42	15.29	6.98	6.08	5.56	12.3733	6.20667	-0.995344	0.00107598	0.0328496
Ghir_A12G025790	Gbar_A12G025570	124	139	154	65	67	47	11.2	10.72	14.18	5.74	7.41	4.93	12.0333	6.02667	-0.997604	5.68927e-05	0.00375771
Ghir_A01G003090	Gbar_A01G002790	241	380	297	107	139	137	21.77	29.3	27.35	9.45	15.37	14.36	26.14	13.06	-1.0011	3.64739e-06	0.000411707
Ghir_A05G018520	Gbar_A05G017890	4294	3746	2447	1363	1312	1764	387.8	288.81	225.33	120.39	145.07	184.92	300.647	150.127	-1.00189	6.46481e-06	0.000674405
Ghir_D04G018760	Gbar_A04G014140	85	90	56	32	40	25	7.68	6.94	5.16	2.83	4.42	2.62	6.59333	3.29	-1.00292	0.00139733	0.0396967
Ghir_D11G019800	Gbar_D11G020080	124	132	87	52	56	37	11.2	10.18	8.01	4.59	6.19	3.88	9.79667	4.88667	-1.00344	0.000229726	0.0106414
Ghir_D03G014630	Gbar_D03G014110	785	1350	1318	446	643	356	70.9	104.08	121.37	39.39	71.1	37.32	98.7833	49.27	-1.00356	0.000135495	0.00721718
Ghir_A03G000050	Gbar_A03G001620	396	494	386	176	156	207	35.76	38.09	35.54	15.55	17.25	21.7	36.4633	18.1667	-1.00515	4.1788e-08	9.0114e-06
Ghir_A06G003810	Gbar_A06G003660	117	275	140	88	58	77	10.57	21.2	12.89	7.77	6.41	8.07	14.8867	7.41667	-1.00518	0.000168313	0.00847326
Ghir_A13G004670	Gbar_A13G004800	447	646	418	290	180	177	40.37	49.81	38.49	25.61	19.9	18.55	42.89	21.3533	-1.00618	5.61459e-07	8.56159e-05
Ghir_D12G022690	Gbar_D12G022500	1040	849	531	243	460	299	93.93	65.46	48.9	21.46	50.86	31.34	69.43	34.5533	-1.00673	0.000582982	0.020966
Ghir_D05G026510	Gbar_D05G026400	1029	1128	834	312	538	388	92.93	86.97	76.8	27.56	59.49	40.67	85.5667	42.5733	-1.0071	3.35904e-05	0.00250845
Ghir_D07G012040	Gbar_D07G012150	162	162	110	75	66	44	14.63	12.49	10.13	6.62	7.3	4.61	12.4167	6.17667	-1.00738	0.000100938	0.00578721
Ghir_D11G005400	Gbar_D11G005410	186	219	141	108	55	72	16.8	16.88	12.98	9.54	6.08	7.55	15.5533	7.72333	-1.00993	1.53505e-05	0.00135443
Ghir_D09G021700	Gbar_D09G022280	95	129	72	53	44	28	8.58	9.95	6.63	4.68	4.87	2.94	8.38667	4.16333	-1.01036	0.00059487	0.0212349
Ghir_D05G007040	Gbar_D05G006920	716	1514	1101	789	383	267	64.66	116.73	101.38	69.69	42.35	27.99	94.2567	46.6767	-1.01389	0.000486227	0.0182827
Ghir_D03G003110	Gbar_D03G002990	111	172	84	43	40	68	10.02	13.26	7.74	3.8	4.42	7.13	10.34	5.11667	-1.01496	0.000465144	0.0178251
Ghir_D08G021210	Gbar_Scaffold2212G000010	81	152	109	52	63	27	7.32	11.72	10.04	4.59	6.97	2.83	9.69333	4.79667	-1.01496	0.00166841	0.0444958
Ghir_D11G006520	Gbar_D11G006560	236	338	354	110	176	99	21.31	26.06	32.6	9.72	19.46	10.38	26.6567	13.1867	-1.01542	0.000119395	0.00658012
Ghir_D13G018990	Gbar_D13G018880	83	99	83	45	27	41	7.5	7.63	7.64	3.97	2.99	4.3	7.59	3.75333	-1.01593	0.000112362	0.00626807
Ghir_A11G000710	Gbar_A11G000300	150	206	130	54	69	77	13.55	15.88	11.97	4.77	7.63	8.07	13.8	6.82333	-1.01612	3.7181e-05	0.00268739
Ghir_D02G018530	Gbar_D02G019120	2264	2195	813	730	790	667	204.47	169.23	74.86	64.48	87.35	69.92	149.52	73.9167	-1.01637	0.000424984	0.016731
Ghir_D04G002810	Gbar_D04G002720	783	1323	764	575	415	224	70.72	102	70.35	50.79	45.89	23.48	81.0233	40.0533	-1.01642	0.000129263	0.00697526
Ghir_A05G014130	Gbar_A05G013530	76	83	56	29	26	35	6.86	6.4	5.16	2.56	2.87	3.67	6.14	3.03333	-1.01733	0.000463717	0.0178189
Ghir_D01G016510	Gbar_D01G016560	173	270	199	108	86	76	15.62	20.82	18.32	9.54	9.51	7.97	18.2533	9.00667	-1.01909	1.43212e-06	0.000190707
Ghir_A02G009260	Gbar_A02G008980	321	414	289	145	157	124	28.99	31.92	26.61	12.81	17.36	13	29.1733	14.39	-1.01958	3.36619e-07	5.35903e-05
Ghir_D01G002440	Gbar_D01G002390	393	546	287	204	189	117	35.49	42.1	26.43	18.02	20.9	12.26	34.6733	17.06	-1.02321	1.85571e-05	0.00157717
Ghir_A12G019030	Gbar_A12G019140	226	269	92	71	74	95	20.41	20.74	8.47	6.27	8.18	9.96	16.54	8.13667	-1.02345	0.000811177	0.0267577
Ghir_D13G010870	Gbar_D13G010720	333	184	161	119	95	75	30.07	14.19	14.83	10.51	10.5	7.86	19.6967	9.62333	-1.03334	0.000319165	0.0135231
Ghir_D05G009140	Gbar_D05G009080	122	180	195	71	54	83	11.02	13.88	17.96	6.27	5.97	8.7	14.2867	6.98	-1.03337	2.27382e-05	0.00186134
Ghir_A13G007360	Gbar_A13G007570	547	538	612	227	216	267	49.4	41.48	56.36	20.05	23.88	27.99	49.08	23.9733	-1.0337	8.5224e-08	1.63091e-05
Ghir_A05G026470	Gbar_A05G025500	870	1099	974	254	590	342	78.57	84.73	89.69	22.43	65.24	35.85	84.33	41.1733	-1.03434	0.000351374	0.0145839
Ghir_D05G029770	Gbar_D05G029630	232	308	104	109	99	56	20.95	23.75	9.58	9.63	10.95	5.87	18.0933	8.81667	-1.03715	0.00116922	0.0348108
Ghir_D05G011650	Gbar_D05G011740	98	161	274	94	67	66	8.85	12.41	25.23	8.3	7.41	6.92	15.4967	7.54333	-1.03868	0.00098499	0.0308821
Ghir_D08G002900	Gbar_D08G002820	91	219	137	64	57	61	8.22	16.88	12.62	5.65	6.3	6.39	12.5733	6.11333	-1.04034	0.00013294	0.00712709
Ghir_D06G016980	Gbar_D06G016820	430	330	145	103	147	118	38.83	25.44	13.35	9.1	16.25	12.37	25.8733	12.5733	-1.0411	0.00101919	0.0314816
Ghir_D04G016550	Gbar_D04G016730	267	173	200	111	116	43	24.11	13.34	18.42	9.8	12.83	4.51	18.6233	9.04667	-1.04165	0.00126943	0.0369036
Ghir_A04G012900	Gbar_A04G012740	339	480	378	176	161	156	30.62	37.01	34.81	15.55	17.8	16.35	34.1467	16.5667	-1.04346	1.10814e-08	2.99264e-06
Ghir_A03G015630	Gbar_A03G015670	100	109	133	60	46	38	9.03	8.4	12.25	5.3	5.09	3.98	9.89333	4.79	-1.04643	7.29224e-05	0.00445969
Ghir_D12G000840	Gbar_D12G000870	140	274	145	73	90	61	12.64	21.13	13.35	6.45	9.95	6.39	15.7067	7.59667	-1.04794	0.000105903	0.00598353
Ghir_D05G025790	Gbar_D05G025640	185	225	147	98	73	60	16.71	17.35	13.54	8.66	8.07	6.29	15.8667	7.67333	-1.04807	4.45448e-06	0.000489481
Ghir_A11G018160	Gbar_A11G017700	91	83	64	35	38	25	8.22	6.4	5.89	3.09	4.2	2.62	6.83667	3.30333	-1.04937	0.000466847	0.0178442
Ghir_D11G034690	Gbar_D11G034570	173	302	176	100	86	79	15.62	23.28	16.21	8.83	9.51	8.28	18.37	8.87333	-1.0498	3.0654e-06	0.000358621
Ghir_D13G000540	Gbar_D13G000380	382	516	436	157	270	110	34.5	39.78	40.15	13.87	29.85	11.53	38.1433	18.4167	-1.05042	0.000281541	0.0124017
Ghir_A04G002230	Gbar_A04G002010	885	925	716	356	426	251	79.93	71.32	65.93	31.44	47.1	26.31	72.3933	34.95	-1.05056	3.35005e-06	0.000385676
Ghir_A11G022630	Gbar_A11G021990	380	433	422	161	190	154	34.32	33.38	38.86	14.22	21.01	16.14	35.52	17.1233	-1.05267	9.85636e-08	1.84944e-05
Ghir_A08G011810	Gbar_A08G012170	603	748	394	278	267	166	54.46	57.67	36.28	24.55	29.52	17.4	49.47	23.8233	-1.05418	1.26653e-05	0.00115411
Ghir_A10G003800	Gbar_A10G004400	179	493	212	149	69	140	16.17	38.01	19.52	13.16	7.63	14.68	24.5667	11.8233	-1.05507	0.00039387	0.0157966
Ghir_A01G008860	Gbar_A01G008920	75	74	98	42	42	19	6.77	5.71	9.02	3.71	4.64	1.99	7.16667	3.44667	-1.0561	0.00157631	0.0427097
Ghir_D01G009300	Gbar_D01G009350	144	144	144	92	49	42	13.01	11.1	13.26	8.13	5.42	4.4	12.4567	5.98333	-1.0579	5.14005e-05	0.00348661
Ghir_A04G002700	Gbar_A04G002370	581	844	750	322	281	286	52.47	65.07	69.06	28.44	31.07	29.98	62.2	29.83	-1.06015	5.31841e-09	1.54456e-06
Ghir_A11G008160	Gbar_A11G007820	310	485	269	162	121	148	28	37.39	24.77	14.31	13.38	15.51	30.0533	14.4	-1.06146	1.89986e-07	3.31718e-05
Ghir_D05G013310	Gbar_D05G013350	146	141	102	81	47	35	13.19	10.87	9.39	7.15	5.2	3.67	11.15	5.34	-1.06213	0.000158438	0.00809892
Ghir_A01G019420	Gbar_D01G021000	1285	2122	1588	578	816	595	116.05	163.6	146.23	51.05	90.23	62.37	141.96	67.8833	-1.06436	2.86286e-06	0.000339044
Ghir_A02G015330	Gbar_A02G015040	183	197	138	76	65	70	16.53	15.19	12.71	6.71	7.19	7.34	14.81	7.08	-1.06475	1.39523e-06	0.000186223
Ghir_D09G016170	Gbar_D09G016610	86	96	87	25	48	34	7.77	7.4	8.01	2.21	5.31	3.56	7.72667	3.69333	-1.06492	0.000597076	0.0212874
Ghir_D02G023580	Gbar_D02G024130	256	308	102	85	99	80	23.12	23.75	9.39	7.51	10.95	8.39	18.7533	8.95	-1.06719	0.000538762	0.0197945
Ghir_A05G029040	Gbar_D05G028960	643	555	535	323	276	120	58.07	42.79	49.27	28.53	30.52	12.58	50.0433	23.8767	-1.06758	0.00012445	0.0067852
Ghir_A13G024720	Gbar_A13G024950	300	215	214	105	143	49	27.09	16.58	19.71	9.27	15.81	5.14	21.1267	10.0733	-1.06852	0.000992954	0.0310193
Ghir_A01G008600	Gbar_A01G008670	417	734	655	261	295	171	37.66	56.59	60.32	23.05	32.62	17.93	51.5233	24.5333	-1.07048	1.29669e-05	0.0011746
Ghir_A06G009080	Gbar_A06G009030	59	78	74	38	24	25	5.33	6.01	6.81	3.36	2.65	2.62	6.05	2.87667	-1.07254	0.00024168	0.0109893
Ghir_A03G020470	Gbar_A03G020540	89	79	91	45	40	22	8.04	6.09	8.38	3.97	4.42	2.31	7.50333	3.56667	-1.07296	0.000460936	0.0177774
Ghir_A03G020320	Gbar_A03G020390	358	511	339	209	172	109	32.33	39.4	31.22	18.46	19.02	11.43	34.3167	16.3033	-1.07374	1.51686e-06	0.000200604
Ghir_A09G012050	Gbar_A09G012070	502	1193	681	328	270	345	45.34	91.98	62.71	28.97	29.85	36.17	66.6767	31.6633	-1.07437	3.62644e-06	0.00041077
Ghir_D12G005490	Gbar_D12G005470	114	139	90	46	36	56	10.3	10.72	8.29	4.06	3.98	5.87	9.77	4.63667	-1.07527	3.21773e-05	0.00245038
Ghir_D08G000860	Gbar_D08G000810	332	430	260	155	129	127	29.98	33.15	23.94	13.69	14.26	13.31	29.0233	13.7533	-1.07743	5.23183e-08	1.08374e-05
Ghir_D12G002020	Gbar_D12G002080	349	265	167	112	127	76	31.52	20.43	15.38	9.89	14.04	7.97	22.4433	10.6333	-1.07769	0.000142175	0.00749593
Ghir_A05G026830	Gbar_A05G025870	69	168	164	81	50	34	6.23	12.95	15.1	7.15	5.53	3.56	11.4267	5.41333	-1.07782	0.00134502	0.0385197
Ghir_D02G021910	Gbar_D02G022470	104	106	126	64	49	26	9.39	8.17	11.6	5.65	5.42	2.73	9.72	4.6	-1.07932	0.000326508	0.013759
Ghir_A10G017490	Gbar_A10G018350	311	380	284	162	137	96	28.09	29.3	26.15	14.31	15.15	10.06	27.8467	13.1733	-1.07988	2.0946e-07	3.59209e-05
Ghir_A09G013500	Gbar_D09G013330	614	738	796	227	344	281	55.45	56.9	73.3	20.05	38.04	29.46	61.8833	29.1833	-1.08441	1.8233e-06	0.000233645
Ghir_D06G020220	Gbar_D06G019940	542	761	642	310	223	253	48.95	58.67	59.12	27.38	24.66	26.52	55.58	26.1867	-1.08573	1.27684e-09	4.34074e-07
Ghir_A03G005250	Gbar_A03G005280	132	201	268	105	84	57	11.92	15.5	24.68	9.27	9.29	5.98	17.3667	8.18	-1.08615	0.000104292	0.00592659
Ghir_A04G012550	Gbar_A12G002840	64	95	58	44	29	15	5.78	7.32	5.34	3.89	3.21	1.57	6.14667	2.89	-1.08873	0.0016872	0.0448933
Ghir_D12G019250	Gbar_D12G019340	126	165	64	45	48	46	11.38	12.72	5.89	3.97	5.31	4.82	9.99667	4.7	-1.08879	0.000408835	0.016239
Ghir_A03G003580	Gbar_A03G003560	129	155	102	52	58	43	11.65	11.95	9.39	4.59	6.41	4.51	10.9967	5.17	-1.08883	2.12399e-05	0.00176593
Ghir_A06G019640	Gbar_A06G019650	258	455	423	160	171	121	23.3	35.08	38.95	14.13	18.91	12.68	32.4433	15.24	-1.09006	2.13418e-06	0.000265249
Ghir_A13G021280	Gbar_A13G021700	321	287	312	178	116	85	28.99	22.13	28.73	15.72	12.83	8.91	26.6167	12.4867	-1.09194	1.93555e-06	0.000244772
Ghir_A12G008780	Gbar_A12G008790	422	638	895	253	259	273	38.11	49.19	82.42	22.35	28.64	28.62	56.5733	26.5367	-1.09214	8.77885e-06	0.00086432
Ghir_A03G006740	Gbar_A03G006750	46	44	61	22	22	17	4.15	3.39	5.62	1.94	2.43	1.78	4.38667	2.05	-1.0975	0.00148618	0.0411947
Ghir_D05G025200	Gbar_D05G025090	2305	2554	2443	907	1123	858	208.17	196.91	224.96	80.11	124.17	89.94	210.013	98.0733	-1.09855	5.38377e-08	1.10335e-05
Ghir_D05G005250	Gbar_D05G005120	178	429	349	108	164	98	16.08	33.08	32.14	9.54	18.13	10.27	27.1	12.6467	-1.09954	0.000179551	0.00888698
Ghir_D11G032630	Gbar_D11G032480	750	1010	910	589	340	166	67.73	77.87	83.8	52.02	37.59	17.4	76.4667	35.67	-1.10012	0.000184185	0.00904385
Ghir_D02G007160	Gbar_D02G007490	148	160	134	73	67	37	13.37	12.34	12.34	6.45	7.41	3.88	12.6833	5.91333	-1.10089	2.72406e-05	0.00213902
Ghir_A05G041180	Gbar_A05G040260	356	555	413	142	220	150	32.15	42.79	38.03	12.54	24.33	15.72	37.6567	17.53	-1.10308	3.37982e-06	0.00038756
Ghir_A05G035150	Gbar_A05G034190	46	68	46	30	21	13	4.15	5.24	4.24	2.65	2.32	1.36	4.54333	2.11	-1.10651	0.00132935	0.0381276
Ghir_A05G020480	Gbar_A05G019790	746	777	321	277	304	138	67.37	59.91	29.56	24.47	33.61	14.47	52.28	24.1833	-1.11225	0.0004586	0.0177283
Ghir_A13G014980	Gbar_A13G015860	214	229	191	77	70	102	19.33	17.66	17.59	6.8	7.74	10.69	18.1933	8.41	-1.11323	2.10393e-07	3.5974e-05
Ghir_D13G013360	Gbar_D13G013220	64	40	68	23	22	24	5.78	3.08	6.26	2.03	2.43	2.52	5.04	2.32667	-1.11516	0.00153979	0.0420554
Ghir_A11G001800	Gbar_A11G001360	308	353	296	148	123	107	27.82	27.22	27.26	13.07	13.6	11.22	27.4333	12.63	-1.11908	3.02952e-09	9.26375e-07
Ghir_D10G019470	Gbar_D10G018970	199	158	242	73	117	45	17.97	12.18	22.28	6.45	12.94	4.72	17.4767	8.03667	-1.12076	0.000721475	0.0244541
Ghir_A13G019660	Gbar_A13G020190	237	288	244	135	76	96	21.4	22.2	22.47	11.92	8.4	10.06	22.0233	10.1267	-1.12087	2.03984e-08	5.08141e-06
Ghir_D08G011570	Gbar_D08G012050	392	416	331	185	159	106	35.4	32.07	30.48	16.34	17.58	11.11	32.65	15.01	-1.12116	1.26724e-07	2.30307e-05
Ghir_D04G019890	Gbar_D04G019750	190	271	167	101	90	54	17.16	20.89	15.38	8.92	9.95	5.66	17.81	8.17667	-1.1231	6.92852e-06	0.000713761
Ghir_A09G024010	Gbar_A09G024200	445	588	632	296	220	147	40.19	45.33	58.2	26.14	24.33	15.41	47.9067	21.96	-1.12535	8.68072e-07	0.000124179
Ghir_D08G016660	Gbar_D08G017160	97	74	67	41	30	24	8.76	5.71	6.17	3.62	3.32	2.52	6.88	3.15333	-1.12553	0.0002647	0.0118588
Ghir_D09G018620	Gbar_D09G019130	342	443	291	179	163	78	30.89	34.16	26.8	15.81	18.02	8.18	30.6167	14.0033	-1.12855	1.28452e-05	0.0011654
Ghir_D10G001180	Gbar_D10G000930	751	1268	1458	247	533	537	67.83	97.76	134.26	21.82	58.94	56.29	99.95	45.6833	-1.12954	0.000273471	0.0121109
Ghir_D06G003790	Gbar_D06G003850	93	129	99	62	26	40	8.4	9.95	9.12	5.48	2.87	4.19	9.15667	4.18	-1.13132	4.51981e-05	0.00315475
Ghir_A07G000990	Gbar_A07G001020	268	340	338	118	138	110	24.2	26.21	31.12	10.42	15.26	11.53	27.1767	12.4033	-1.13164	5.4464e-08	1.11224e-05
Ghir_D06G008500	Gbar_D06G008560	306	530	321	162	184	96	27.64	40.86	29.56	14.31	20.35	10.06	32.6867	14.9067	-1.13274	9.05697e-06	0.000884171
Ghir_D05G021750	Gbar_D05G021820	57	100	99	44	27	30	5.15	7.71	9.12	3.89	2.99	3.14	7.32667	3.34	-1.13331	0.000155535	0.00799721
Ghir_A01G011090	Gbar_A01G011460	385	396	245	126	160	107	34.77	30.53	22.56	11.13	17.69	11.22	29.2867	13.3467	-1.13376	2.63249e-06	0.000319621
Ghir_D01G020920	Gbar_D01G021000	3009	4848	3598	1532	1729	1131	271.75	373.78	331.32	135.31	191.18	118.56	325.617	148.35	-1.13417	2.23363e-07	3.74168e-05
Ghir_D08G013100	Gbar_D08G013540	66	85	66	32	31	21	5.96	6.55	6.08	2.83	3.43	2.2	6.19667	2.82	-1.1358	0.000134999	0.00720327
Ghir_D12G022390	Gbar_D12G029640	41	133	123	45	33	37	3.7	10.25	11.33	3.97	3.65	3.88	8.42667	3.83333	-1.13636	0.0017445	0.0460558
Ghir_A08G019390	Gbar_A08G019920	43	47	39	17	14	19	3.88	3.62	3.59	1.5	1.55	1.99	3.69667	1.68	-1.13776	0.000695088	0.0236998
Ghir_A07G024770	Gbar_A07G024520	65	99	87	42	31	25	5.87	7.63	8.01	3.71	3.43	2.62	7.17	3.25333	-1.14005	7.91778e-05	0.00476163
Ghir_A05G015860	Gbar_Scaffold1740G000010	1075	920	631	347	387	277	97.09	70.93	58.11	30.65	42.79	29.04	75.3767	34.16	-1.14181	9.68621e-07	0.000135544
Ghir_A12G005700	Gbar_A12G005660	199	277	171	77	76	93	17.97	21.36	15.75	6.8	8.4	9.75	18.36	8.31667	-1.14249	2.21841e-07	3.72699e-05
Ghir_D04G001400	Gbar_D04G001320	307	291	139	71	106	100	27.73	22.44	12.8	6.27	11.72	10.48	20.99	9.49	-1.14522	8.79448e-05	0.00520602
Ghir_A05G013350	Gbar_A05G012760	189	218	200	92	82	61	17.07	16.81	18.42	8.13	9.07	6.39	17.4333	7.86333	-1.14864	1.32286e-07	2.39661e-05
Ghir_D02G014510	Gbar_D02G015060	98	107	70	45	38	23	8.85	8.25	6.45	3.97	4.2	2.41	7.85	3.52667	-1.15439	0.000133672	0.00714642
Ghir_D07G010720	Gbar_D07G010780	564	688	373	223	199	195	50.94	53.04	34.35	19.7	22	20.44	46.11	20.7133	-1.15452	4.0723e-08	8.88114e-06
Ghir_D05G010730	Gbar_D05G010990	150	182	96	56	66	39	13.55	14.03	8.84	4.95	7.3	4.09	12.14	5.44667	-1.15632	5.82011e-05	0.00380069
Ghir_D13G001430	Gbar_D13G001230	96	114	67	40	24	42	8.67	8.79	6.17	3.53	2.65	4.4	7.87667	3.52667	-1.15928	6.2279e-05	0.00399477
Ghir_D03G016690	Gbar_D03G016160	140	187	122	82	58	33	12.64	14.42	11.23	7.24	6.41	3.46	12.7633	5.70333	-1.16213	3.46118e-05	0.00255469
Ghir_D02G005410	Gbar_D02G005550	44	66	56	25	27	11	3.97	5.09	5.16	2.21	2.99	1.15	4.74	2.11667	-1.16309	0.00144867	0.0405861
Ghir_D13G016040	Gbar_D13G015950	49	34	42	16	17	15	4.43	2.62	3.87	1.41	1.88	1.57	3.64	1.62	-1.16794	0.00159556	0.043065
Ghir_A06G017260	Gbar_A06G017320	818	715	349	207	248	247	73.88	55.13	32.14	18.28	27.42	25.89	53.7167	23.8633	-1.17057	1.41961e-05	0.00126415
Ghir_A03G014650	Gbar_A03G014820	102	125	74	38	46	28	9.21	9.64	6.81	3.36	5.09	2.94	8.55333	3.79667	-1.17175	8.42456e-05	0.00501053
Ghir_A05G043270	Gbar_D05G034060	47	69	59	17	20	28	4.24	5.32	5.43	1.5	2.21	2.94	4.99667	2.21667	-1.17257	0.000339664	0.0141734
Ghir_D05G028360	Gbar_D05G028220	170	170	120	59	74	39	15.35	13.11	11.05	5.21	8.18	4.09	13.17	5.82667	-1.17651	2.85472e-05	0.00221751
Ghir_A07G013620	Gbar_A07G013530	486	396	212	127	150	131	43.89	30.53	19.52	11.22	16.59	13.73	31.3133	13.8467	-1.17724	1.25527e-05	0.00114815
Ghir_D01G015390	Gbar_D01G015430	299	455	237	127	120	120	27	35.08	21.82	11.22	13.27	12.58	27.9667	12.3567	-1.17842	5.57904e-08	1.12738e-05
Ghir_D07G008370	Gbar_D07G008480	33	40	47	14	13	18	2.98	3.08	4.33	1.24	1.44	1.89	3.46333	1.52333	-1.18493	0.00120401	0.0355743
Ghir_A08G020060	Gbar_A08G020590	141	61	112	41	48	31	12.73	4.7	10.31	3.62	5.31	3.25	9.24667	4.06	-1.18745	0.000963706	0.0304847
Ghir_D06G004410	Gbar_D06G004380	162	268	327	93	115	74	14.63	20.66	30.11	8.21	12.72	7.76	21.8	9.56333	-1.18874	1.62196e-05	0.00141383
Ghir_A10G019130	Gbar_A10G020060	153	213	86	47	75	41	13.82	16.42	7.92	4.15	8.29	4.3	12.72	5.58	-1.18876	0.00032035	0.0135534
Ghir_A08G006350	Gbar_A08G006420	204	199	90	78	73	33	18.42	15.34	8.29	6.89	8.07	3.46	14.0167	6.14	-1.19083	0.000451814	0.0175129
Ghir_A07G017950	Gbar_A07G017920	294	318	433	133	161	98	26.55	24.52	39.87	11.75	17.8	10.27	30.3133	13.2733	-1.19142	1.86676e-06	0.000238158
Ghir_D05G035530	Gbar_D05G035740	1585	1705	795	458	578	457	143.15	131.45	73.21	40.45	63.91	47.91	115.937	50.7567	-1.19167	3.77143e-06	0.000423228
Ghir_D06G006100	Gbar_D06G006090	69	69	42	30	21	17	6.23	5.32	3.87	2.65	2.32	1.78	5.14	2.25	-1.19184	0.000408342	0.0162306
Ghir_A01G005480	Gbar_A01G005450	140	64	107	37	42	39	12.64	4.93	9.85	3.27	4.64	4.09	9.14	4	-1.19219	0.000461727	0.0177801
Ghir_A07G021380	Gbar_A07G021120	766	1491	477	349	368	269	69.18	114.96	43.92	30.83	40.69	28.2	76.02	33.24	-1.19346	3.69284e-05	0.00267682
Ghir_D02G021850	Gbar_D02G022410	338	620	468	245	135	157	30.53	47.8	43.1	21.64	14.93	16.46	40.4767	17.6767	-1.19524	4.28482e-08	9.20567e-06
Ghir_A06G003400	Gbar_A06G003280	428	467	204	96	168	131	38.65	36.01	18.79	8.48	18.58	13.73	31.15	13.5967	-1.19598	6.0018e-05	0.00388859
Ghir_A08G020040	Gbar_A08G020570	72	123	59	35	34	23	6.5	9.48	5.43	3.09	3.76	2.41	7.13667	3.08667	-1.2092	0.0001875	0.00916768
Ghir_D13G025390	Gbar_D13G025440	143	215	98	64	72	29	12.91	16.58	9.02	5.65	7.96	3.04	12.8367	5.55	-1.20971	0.000278466	0.0122944
Ghir_A02G003980	Gbar_A02G003810	114	133	66	33	55	24	10.3	10.25	6.08	2.91	6.08	2.52	8.87667	3.83667	-1.21016	0.000647367	0.0225789
Ghir_A01G014020	Gbar_A01G023370	85	106	56	28	20	42	7.68	8.17	5.16	2.47	2.21	4.4	7.00333	3.02667	-1.21031	0.000208639	0.00988352
Ghir_A12G008300	Gbar_A12G008300	237	275	201	113	80	72	21.4	21.2	18.51	9.98	8.85	7.55	20.37	8.79333	-1.21196	8.44438e-09	2.34517e-06
Ghir_D07G013900	Gbar_D08G013900	162	191	114	80	46	48	14.63	14.73	10.5	7.07	5.09	5.03	13.2867	5.73	-1.21337	1.9898e-06	0.000249992
Ghir_A06G021240	Gbar_A06G021220	82	99	70	42	34	17	7.41	7.63	6.45	3.71	3.76	1.78	7.16333	3.08333	-1.21614	0.000152127	0.00787099
Ghir_A13G018260	Gbar_A13G018830	450	571	218	128	146	168	40.64	44.02	20.07	11.31	16.14	17.61	34.91	15.02	-1.21676	8.02041e-06	0.000806128
Ghir_A10G003990	Gbar_A10G004600	483	410	708	298	217	95	43.62	31.61	65.2	26.32	23.99	9.96	46.81	20.09	-1.22034	0.000153525	0.00792203
Ghir_A03G013830	Gbar_A03G014070	529	360	345	157	128	172	47.78	27.76	31.77	13.87	14.15	18.03	35.77	15.35	-1.22051	6.89483e-08	1.35998e-05
Ghir_D12G010780	Gbar_D12G010730	168	181	129	69	63	43	15.17	13.95	11.88	6.09	6.97	4.51	13.6667	5.85667	-1.22251	9.50325e-07	0.000133306
Ghir_A13G015990	Gbar_A13G016640	116	136	100	26	42	57	10.48	10.49	9.21	2.3	4.64	5.98	10.06	4.30667	-1.22399	4.87025e-05	0.00333887
Ghir_A12G011290	Gbar_A12G011310	169	211	134	50	91	41	15.26	16.27	12.34	4.42	10.06	4.3	14.6233	6.26	-1.22404	8.29016e-05	0.00494441
Ghir_D06G023080	Gbar_D06G022770	99	202	104	39	59	44	8.94	15.57	9.58	3.44	6.52	4.61	11.3633	4.85667	-1.22635	5.98259e-05	0.00388049
Ghir_D13G022120	Gbar_D13G022050	90	125	219	64	66	31	8.13	9.64	20.17	5.65	7.3	3.25	12.6467	5.4	-1.22773	0.000676665	0.0232224
Ghir_D06G000890	Gbar_D06G001000	39	70	69	19	21	24	3.52	5.4	6.35	1.68	2.32	2.52	5.09	2.17333	-1.22776	0.000326579	0.013759
Ghir_A03G001100	Gbar_A03G001060	68	57	79	47	16	16	6.14	4.39	7.27	4.15	1.77	1.68	5.93333	2.53333	-1.22781	0.001245	0.0364077
Ghir_A11G015030	Gbar_A11G014660	64	75	69	34	23	20	5.78	5.78	6.35	3	2.54	2.1	5.97	2.54667	-1.22912	4.25115e-05	0.00301792
Ghir_A05G016610	Gbar_A05G016050	515	541	510	213	196	162	46.51	41.71	46.96	18.81	21.67	16.98	45.06	19.1533	-1.23425	9.57375e-11	4.42637e-08
Ghir_A13G018590	Gbar_A13G019190	247	251	211	96	95	66	22.31	19.35	19.43	8.48	10.5	6.92	20.3633	8.63333	-1.23798	2.71906e-08	6.38435e-06
Ghir_A05G012900	Gbar_A05G012310	134	332	95	42	81	67	12.1	25.6	8.75	3.71	8.96	7.02	15.4833	6.56333	-1.23822	0.000965857	0.0305193
Ghir_D07G009390	Gbar_D07G009430	354	807	486	115	197	257	31.97	62.22	44.75	10.16	21.78	26.94	46.3133	19.6267	-1.23861	3.56987e-05	0.00261488
Ghir_A10G017920	Gbar_A10G018760	544	726	561	284	173	211	49.13	55.97	51.66	25.08	19.13	22.12	52.2533	22.11	-1.24082	2.77481e-11	1.52728e-08
Ghir_D09G016040	Gbar_D09G016470	79	91	98	46	30	23	7.13	7.02	9.02	4.06	3.32	2.41	7.72333	3.26333	-1.24288	2.07356e-05	0.00172926
Ghir_D02G015010	Gbar_D02G015610	371	164	237	106	98	81	33.51	12.64	21.82	9.36	10.84	8.49	22.6567	9.56333	-1.24435	2.55598e-05	0.0020403
Ghir_D11G021730	Gbar_D11G021880	151	220	150	71	66	49	13.64	16.96	13.81	6.27	7.3	5.14	14.8033	6.23667	-1.24708	1.55563e-07	2.79207e-05
Ghir_D13G012490	Gbar_D13G012340	318	765	301	186	195	100	28.72	58.98	27.72	16.43	21.56	10.48	38.4733	16.1567	-1.25173	5.39856e-05	0.00361948
Ghir_D03G018110	Gbar_D03G017400	88	126	113	61	33	26	7.95	9.71	10.41	5.39	3.65	2.73	9.35667	3.92333	-1.25391	1.8865e-05	0.00159863
Ghir_D01G015310	Gbar_D01G015330	45	83	43	17	22	20	4.06	6.4	3.96	1.5	2.43	2.1	4.80667	2.01	-1.25784	0.00036429	0.0149209
Ghir_D08G004250	Gbar_D08G004200	92	124	75	46	30	28	8.31	9.56	6.91	4.06	3.32	2.94	8.26	3.44	-1.26373	8.7187e-06	0.000859863
Ghir_A06G019070	Gbar_A06G019080	306	537	357	217	138	76	27.64	41.4	32.87	19.17	15.26	7.97	33.97	14.1333	-1.26516	4.57022e-06	0.00050024
Ghir_A08G007370	Gbar_A08G007470	81	95	49	27	21	31	7.32	7.32	4.51	2.38	2.32	3.25	6.38333	2.65	-1.26832	7.61876e-05	0.00460576
Ghir_D03G002880	Gbar_D03G002760	135	215	198	83	59	54	12.19	16.58	18.23	7.33	6.52	5.66	15.6667	6.50333	-1.26845	1.00659e-07	1.88266e-05
Ghir_D01G015410	Gbar_D01G015460	600	1137	484	325	242	208	54.19	87.66	44.57	28.71	26.76	21.8	62.14	25.7567	-1.27058	2.9941e-07	4.86062e-05
Ghir_A11G026230	Gbar_A11G025600	39	109	73	39	15	25	3.52	8.4	6.72	3.44	1.66	2.62	6.21333	2.57333	-1.27173	0.00074942	0.0252396
Ghir_A10G010640	Gbar_A10G011520	53	115	77	47	25	16	4.79	8.87	7.09	4.15	2.76	1.68	6.91667	2.86333	-1.27238	0.000479411	0.0181445
Ghir_A01G019440	Gbar_A01G019880	1435	2092	1332	608	691	383	129.6	161.29	122.66	53.7	76.41	40.15	137.85	56.7533	-1.28032	1.0131e-07	1.88872e-05
Ghir_A12G011670	Gbar_A12G011760	941	919	430	208	324	249	84.98	70.85	39.6	18.37	35.83	26.1	65.1433	26.7667	-1.28318	7.73387e-06	0.000782774
Ghir_A04G006410	Gbar_A04G006020	235	348	319	145	98	77	21.22	26.83	29.37	12.81	10.84	8.07	25.8067	10.5733	-1.28731	8.48098e-09	2.34517e-06
Ghir_D12G011840	Gbar_D12G011800	846	646	311	169	269	177	76.4	49.81	28.64	14.93	29.74	18.55	51.6167	21.0733	-1.29242	5.7699e-05	0.00378131
Ghir_D10G005130	Gbar_D10G004840	378	113	125	57	68	92	34.14	8.71	11.51	5.03	7.52	9.64	18.12	7.39667	-1.29264	0.00151008	0.0415582
Ghir_A12G020570	Gbar_A12G020680	59	36	57	26	19	10	5.33	2.78	5.25	2.3	2.1	1.05	4.45333	1.81667	-1.29359	0.00149804	0.0413646
Ghir_A08G014540	Gbar_A08G015080	337	527	258	148	131	106	30.44	40.63	23.76	13.07	14.49	11.11	31.61	12.89	-1.29413	2.12143e-08	5.26196e-06
Ghir_D02G021530	Gbar_D02G022130	1322	1205	911	258	517	387	119.39	92.9	83.89	22.79	57.17	40.57	98.7267	40.1767	-1.29708	2.69795e-06	0.000325517
Ghir_D04G009900	Gbar_D04G010340	562	733	514	279	217	136	50.76	56.51	47.33	24.64	23.99	14.26	51.5333	20.9633	-1.29764	1.20992e-08	3.23726e-06
Ghir_D09G010240	Gbar_D09G010470	43	85	38	20	21	15	3.88	6.55	3.5	1.77	2.32	1.57	4.64333	1.88667	-1.29932	0.000544014	0.019956
Ghir_D05G015650	Gbar_D05G015710	930	805	305	210	280	202	83.99	62.06	28.09	18.55	30.96	21.18	58.0467	23.5633	-1.30067	5.2538e-05	0.00354711
Ghir_D08G009650	Gbar_D08G010030	56	84	60	19	18	31	5.06	6.48	5.53	1.68	1.99	3.25	5.69	2.30667	-1.30262	6.03526e-05	0.00390152
Ghir_A07G008750	Gbar_A07G008580	159	111	75	49	54	17	14.36	8.56	6.91	4.33	5.97	1.78	9.94333	4.02667	-1.30414	0.000924575	0.0296033
Ghir_D08G005370	Gbar_D08G005440	490	662	426	249	165	134	44.25	51.04	39.23	21.99	18.24	14.05	44.84	18.0933	-1.30933	1.31414e-09	4.39006e-07
Ghir_A10G024050	Gbar_A10G025220	451	571	531	275	188	84	40.73	44.02	48.9	24.29	20.79	8.81	44.55	17.9633	-1.31037	5.55237e-06	0.000596446
Ghir_A05G030770	Gbar_A07G014240	32	31	26	12	8	11	2.89	2.39	2.39	1.06	0.88	1.15	2.55667	1.03	-1.31162	0.000970926	0.0306125
Ghir_A09G009700	Gbar_A09G009970	26	98	80	29	17	24	2.35	7.56	7.37	2.56	1.88	2.52	5.76	2.32	-1.31194	0.00156622	0.0425336
Ghir_D01G003610	Gbar_D01G003480	195	160	251	85	60	69	17.61	12.34	23.11	7.51	6.63	7.23	17.6867	7.12333	-1.31204	1.58511e-07	2.82869e-05
Ghir_D12G015380	Gbar_D12G015230	73	57	91	32	24	22	6.59	4.39	8.38	2.83	2.65	2.31	6.45333	2.59667	-1.31338	6.49633e-05	0.00412574
Ghir_D08G001810	Gbar_D08G001740	25	28	33	7	12	10	2.26	2.16	3.04	0.62	1.33	1.05	2.48667	1	-1.31421	0.00160611	0.0432711
Ghir_D06G001540	Gbar_D06G001740	96	117	142	48	38	37	8.67	9.02	13.08	4.24	4.2	3.88	10.2567	4.10667	-1.32052	9.95881e-07	0.000138687
Ghir_D07G015950	Gbar_D07G016110	27	40	25	17	9	6	2.44	3.08	2.3	1.5	1	0.63	2.60667	1.04333	-1.32101	0.00172919	0.0456742
Ghir_D10G003320	Gbar_D10G003000	52	92	28	21	23	13	4.7	7.09	2.58	1.85	2.54	1.36	4.79	1.91667	-1.32143	0.00179856	0.0469486
Ghir_A04G003630	Gbar_A04G003300	1797	2215	964	565	644	454	162.29	170.78	88.77	49.9	71.21	47.59	140.613	56.2333	-1.32224	3.79909e-07	5.93408e-05
Ghir_A06G003830	Gbar_A06G003680	35	62	35	9	19	15	3.16	4.78	3.22	0.79	2.1	1.57	3.72	1.48667	-1.32322	0.00108562	0.0330606
Ghir_D07G022020	Gbar_D07G022280	48	74	42	19	18	18	4.34	5.71	3.87	1.68	1.99	1.89	4.64	1.85333	-1.324	8.19314e-05	0.00489665
Ghir_A12G021270	Gbar_A12G021370	45	43	40	13	20	10	4.06	3.32	3.68	1.15	2.21	1.05	3.68667	1.47	-1.3265	0.000671146	0.0230741
Ghir_A01G002520	Gbar_A01G002220	393	526	267	140	158	98	35.49	40.55	24.59	12.37	17.47	10.27	33.5433	13.37	-1.32703	1.12675e-07	2.06725e-05
Ghir_D06G023380	Gbar_D06G023090	272	287	168	112	86	51	24.57	22.13	15.47	9.89	9.51	5.35	20.7233	8.25	-1.32879	9.48373e-07	0.000133306
Ghir_A13G009060	Gbar_A13G009400	91	105	65	27	35	25	8.22	8.1	5.99	2.38	3.87	2.62	7.43667	2.95667	-1.33068	1.37369e-05	0.00122705
Ghir_D12G026210	Gbar_D12G025910	27	48	47	13	12	16	2.44	3.7	4.33	1.15	1.33	1.68	3.49	1.38667	-1.33161	0.000576273	0.0207958
Ghir_A04G016380	Gbar_A04G005870	64	49	70	25	29	9	5.78	3.78	6.45	2.21	3.21	0.94	5.33667	2.12	-1.33187	0.00105285	0.0322799
Ghir_A10G002530	Gbar_A10G003090	102	139	61	30	41	28	9.21	10.72	5.62	2.65	4.53	2.94	8.51667	3.37333	-1.33611	5.05349e-05	0.00344292
Ghir_A13G006700	Gbar_A13G006890	183	269	89	68	53	58	16.53	20.74	8.2	6.01	5.86	6.08	15.1567	5.98333	-1.34093	1.14469e-05	0.00106359
Ghir_A05G024230	Gbar_A05G023450	51	40	41	22	10	14	4.61	3.08	3.78	1.94	1.11	1.47	3.82333	1.50667	-1.34347	0.00036065	0.0148455
Ghir_A03G021250	Gbar_A03G021310	70	260	235	70	44	75	6.32	20.05	21.64	6.18	4.87	7.86	16.0033	6.30333	-1.34419	0.000174541	0.00874343
Ghir_D08G019570	Gbar_D08G020130	181	160	162	74	60	38	16.35	12.34	14.92	6.54	6.63	3.98	14.5367	5.71667	-1.34645	2.19864e-07	3.71538e-05
Ghir_D12G003800	Gbar_D12G003810	218	327	312	161	81	55	19.69	25.21	28.73	14.22	8.96	5.77	24.5433	9.65	-1.34673	1.61157e-06	0.000210718
Ghir_A12G022720	Gbar_A12G022840	354	315	220	73	137	80	31.97	24.29	20.26	6.45	15.15	8.39	25.5067	9.99667	-1.35136	3.36767e-06	0.000386934
Ghir_D01G012090	Gbar_D01G012040	375	374	243	115	117	97	33.87	28.84	22.38	10.16	12.94	10.17	28.3633	11.09	-1.35477	1.10048e-09	3.87806e-07
Ghir_A07G002950	Gbar_A07G002980	125	121	100	43	33	40	11.29	9.33	9.21	3.8	3.65	4.19	9.94333	3.88	-1.35767	1.34478e-07	2.42872e-05
Ghir_A12G020870	Gbar_A12G020990	55	120	54	15	28	29	4.97	9.25	4.97	1.32	3.1	3.04	6.39667	2.48667	-1.36311	0.000351519	0.0145839
Ghir_A08G020080	Gbar_A08G020610	148	160	91	54	45	33	13.37	12.34	8.38	4.77	4.98	3.46	11.3633	4.40333	-1.36772	1.26949e-06	0.00017142
Ghir_A10G006090	Gbar_A10G006780	52	108	167	19	44	42	4.7	8.33	15.38	1.68	4.87	4.4	9.47	3.65	-1.37547	0.00132812	0.0381276
Ghir_D02G013300	Gbar_D02G013840	114	156	44	31	32	37	10.3	12.03	4.05	2.74	3.54	3.88	8.79333	3.38667	-1.37654	0.000209184	0.0098931
Ghir_D11G002850	Gbar_D11G002760	103	122	87	23	33	44	9.3	9.41	8.01	2.03	3.65	4.61	8.90667	3.43	-1.37668	4.80752e-06	0.000524228
Ghir_A13G014910	Gbar_A13G015790	144	345	291	47	108	90	13.01	26.6	26.8	4.15	11.94	9.43	22.1367	8.50667	-1.37977	4.41761e-05	0.00309838
Ghir_A12G005510	Gbar_A12G005460	67	72	42	32	12	17	6.05	5.55	3.87	2.83	1.33	1.78	5.15667	1.98	-1.38094	0.000174272	0.00874277
Ghir_A02G003990	Gbar_A02G003840	1049	2536	3425	1490	613	315	94.74	195.52	315.39	131.6	67.78	33.02	201.883	77.4667	-1.38187	0.00122995	0.0361488
Ghir_A13G006130	Gbar_A13G006300	35	53	25	11	12	13	3.16	4.09	2.3	0.97	1.33	1.36	3.18333	1.22	-1.38366	0.000473098	0.0179644
Ghir_A12G023250	Gbar_A12G023370	98	319	130	44	34	93	8.85	24.59	11.97	3.89	3.76	9.75	15.1367	5.8	-1.38392	0.00034538	0.0143808
Ghir_D07G009380	Gbar_D07G009430	81	217	170	22	44	80	7.32	16.73	15.65	1.94	4.87	8.39	13.2333	5.06667	-1.38507	0.000593756	0.0212165
Ghir_A10G008980	Gbar_A10G009800	226	267	158	76	103	30	20.41	20.59	14.55	6.71	11.39	3.14	18.5167	7.08	-1.387	6.67492e-05	0.00419764
Ghir_A11G002740	Gbar_A11G002270	42	68	52	11	20	20	3.79	5.24	4.79	0.97	2.21	2.1	4.60667	1.76	-1.38815	0.000131352	0.00706161
Ghir_D07G016940	Gbar_D07G017070	220	376	186	119	59	78	19.87	28.99	17.13	10.51	6.52	8.18	21.9967	8.40333	-1.38825	4.40825e-08	9.43577e-06
Ghir_D09G003700	Gbar_D09G003710	98	89	118	39	36	26	8.85	6.86	10.87	3.44	3.98	2.73	8.86	3.38333	-1.38886	2.27506e-06	0.000279315
Ghir_D01G013690	Gbar_D01G013700	844	2710	3332	958	969	324	76.22	208.94	306.83	84.61	107.15	33.96	197.33	75.24	-1.39104	0.00111593	0.0336777
Ghir_D03G013130	Gbar_D03G012530	25	110	58	21	15	25	2.26	8.48	5.34	1.85	1.66	2.62	5.36	2.04333	-1.39131	0.00144796	0.0405861
Ghir_D07G012970	Gbar_D07G013090	108	216	210	71	66	36	9.75	16.65	19.34	6.27	7.3	3.77	15.2467	5.78	-1.39935	4.23459e-06	0.000467934
Ghir_D13G014150	Gbar_D13G013950	61	106	98	36	29	21	5.51	8.17	9.02	3.18	3.21	2.2	7.56667	2.86333	-1.40196	7.37159e-06	0.000751369
Ghir_A10G024040	Gbar_A10G025210	147	147	122	34	68	29	13.28	11.33	11.23	3	7.52	3.04	11.9467	4.52	-1.40221	2.45612e-05	0.00198233
Ghir_D07G009110	Gbar_D07G009160	39	42	42	9	15	15	3.52	3.24	3.87	0.79	1.66	1.57	3.54333	1.34	-1.40287	0.000202381	0.00968438
Ghir_A03G018320	Gbar_A03G018420	84	140	209	35	76	26	7.59	10.79	19.25	3.09	8.4	2.73	12.5433	4.74	-1.40396	0.000748302	0.0252167
Ghir_D05G037290	Gbar_D05G037840	381	350	209	95	150	52	34.41	26.98	19.25	8.39	16.59	5.45	26.88	10.1433	-1.406	3.30687e-05	0.00249822
Ghir_A11G006280	Gbar_A11G005900	76	163	93	48	34	24	6.86	12.57	8.56	4.24	3.76	2.52	9.33	3.50667	-1.41178	9.27055e-06	0.000901975
Ghir_D05G011860	Gbar_D05G011940	37	23	24	13	6	9	3.34	1.77	2.21	1.15	0.66	0.94	2.44	0.916667	-1.41241	0.00161571	0.0434311
Ghir_D12G005550	Gbar_D12G005540	199	376	87	71	76	57	17.97	28.99	8.01	6.27	8.4	5.98	18.3233	6.88333	-1.4125	9.29875e-05	0.00543623
Ghir_A01G019430	Gbar_A01G019870	1033	1302	1002	322	412	317	93.29	100.38	92.27	28.44	45.56	33.23	95.3133	35.7433	-1.415	1.20322e-11	7.02401e-09
Ghir_D08G023310	Gbar_D08G023880	70	33	52	20	16	15	6.32	2.54	4.79	1.77	1.77	1.57	4.55	1.70333	-1.41751	0.000464788	0.0178251
Ghir_A05G005150	Gbar_A05G004620	118	373	265	66	104	62	10.66	28.76	24.4	5.83	11.5	6.5	21.2733	7.94333	-1.42123	3.16863e-05	0.00241908
Ghir_D12G028850	Gbar_D12G028570	673	1112	1054	342	295	268	60.78	85.73	97.06	30.21	32.62	28.09	81.19	30.3067	-1.42167	5.28145e-12	3.5492e-09
Ghir_A08G009000	Gbar_A08G009170	213	340	188	68	129	30	19.24	26.21	17.31	6.01	14.26	3.14	20.92	7.80333	-1.42272	0.000295033	0.0127807
Ghir_D05G036960	Gbar_D05G037490	1313	1393	1838	605	564	299	118.58	107.4	169.25	53.44	62.36	31.34	131.743	49.0467	-1.4255	4.17748e-08	9.0114e-06
Ghir_A08G001660	Gbar_A08G001620	27	23	24	9	6	9	2.44	1.77	2.21	0.79	0.66	0.94	2.14	0.796667	-1.42556	0.000838289	0.0274644
Ghir_D11G020530	Gbar_D11G020740	71	122	59	34	32	13	6.41	9.41	5.43	3	3.54	1.36	7.08333	2.63333	-1.42754	0.000126735	0.00689033
Ghir_D08G015530	Gbar_D08G016020	80	104	55	31	31	13	7.23	8.02	5.06	2.74	3.43	1.36	6.77	2.51	-1.43147	7.57646e-05	0.00459145
Ghir_D02G014980	Gbar_D02G015580	163	478	369	88	153	67	14.72	36.85	33.98	7.77	16.92	7.02	28.5167	10.57	-1.43183	6.12484e-05	0.00394179
Ghir_D08G020920	Gbar_D08G021530	135	206	127	54	53	39	12.19	15.88	11.69	4.77	5.86	4.09	13.2533	4.90667	-1.43354	2.60798e-08	6.28012e-06
Ghir_A09G014350	Gbar_A09G014400	71	74	62	23	23	19	6.41	5.71	5.71	2.03	2.54	1.99	5.94333	2.18667	-1.44254	2.71182e-06	0.000326509
Ghir_D10G006920	Gbar_D10G006700	30	59	83	17	18	19	2.71	4.55	7.64	1.5	1.99	1.99	4.96667	1.82667	-1.44306	0.000468315	0.0178885
Ghir_D08G017750	Gbar_D08G018270	76	108	64	36	26	16	6.86	8.33	5.89	3.18	2.87	1.68	7.02667	2.57667	-1.44733	9.4342e-06	0.000913284
Ghir_A05G033420	Gbar_A05G032390	37	70	28	14	13	14	3.34	5.4	2.58	1.24	1.44	1.47	3.77333	1.38333	-1.44769	0.000366569	0.014993
Ghir_A13G014420	Gbar_A13G015260	49	83	43	19	12	23	4.43	6.4	3.96	1.68	1.33	2.41	4.93	1.80667	-1.44826	5.61818e-05	0.00371926
Ghir_A08G005240	Gbar_A08G005240	340	445	337	176	105	76	30.71	34.31	31.03	15.55	11.61	7.97	32.0167	11.71	-1.45108	6.29587e-10	2.31756e-07
Ghir_A12G002500	Gbar_A12G002350	21	34	30	8	10	8	1.9	2.62	2.76	0.71	1.11	0.84	2.42667	0.886667	-1.45251	0.000615463	0.0217939
Ghir_A01G019920	Gbar_A01G020380	71	87	85	33	23	21	6.41	6.71	7.83	2.91	2.54	2.2	6.98333	2.55	-1.45342	8.08771e-07	0.000117146
Ghir_D03G014020	Gbar_D03G013500	140	104	109	46	37	29	12.64	8.02	10.04	4.06	4.09	3.04	10.2333	3.73	-1.45603	3.80989e-07	5.93491e-05
Ghir_A03G020170	Gbar_A03G020240	114	167	100	53	34	32	10.3	12.88	9.21	4.68	3.76	3.35	10.7967	3.93	-1.45798	8.51423e-08	1.63091e-05
Ghir_A05G041900	Gbar_A05G040950	196	286	330	72	122	54	17.7	22.05	30.39	6.36	13.49	5.66	23.38	8.50333	-1.45917	2.52903e-06	0.000308494
Ghir_D10G020700	Gbar_D10G020230	83	151	51	22	38	24	7.5	11.64	4.7	1.94	4.2	2.52	7.94667	2.88667	-1.46095	0.000159176	0.00811939
Ghir_D10G019300	Gbar_D09G007280	84	227	75	37	41	36	7.59	17.5	6.91	3.27	4.53	3.77	10.6667	3.85667	-1.46768	5.07056e-05	0.00344756
Ghir_D06G014280	Gbar_D06G014220	82	76	63	28	21	20	7.41	5.86	5.8	2.47	2.32	2.1	6.35667	2.29667	-1.46873	1.9287e-06	0.000244772
Ghir_D10G018980	Gbar_D07G016380	385	485	334	146	139	84	34.77	37.39	30.76	12.9	15.37	8.81	34.3067	12.36	-1.47281	8.99614e-11	4.19285e-08
Ghir_D07G018200	Gbar_D07G018340	375	324	370	94	138	94	33.87	24.98	34.07	8.3	15.26	9.85	30.9733	11.1367	-1.47571	1.46586e-09	4.81343e-07
Ghir_D08G013580	Gbar_D08G014040	82	75	60	13	39	12	7.41	5.78	5.53	1.15	4.31	1.26	6.24	2.24	-1.47805	0.000762988	0.0255182
Ghir_A07G000230	Gbar_A07G000250	82	108	149	44	32	30	7.41	8.33	13.72	3.89	3.54	3.14	9.82	3.52333	-1.47878	1.07147e-06	0.000147789
Ghir_A13G015310	Gbar_A13G016200	50	57	66	11	15	26	4.52	4.39	6.08	0.97	1.66	2.73	4.99667	1.78667	-1.4837	7.12084e-05	0.00437338
Ghir_D05G020430	Gbar_D05G020470	185	252	83	68	57	31	16.71	19.43	7.64	6.01	6.3	3.25	14.5933	5.18667	-1.49243	2.12671e-05	0.00176593
Ghir_D09G018980	Gbar_D09G019480	52	59	21	12	12	15	4.7	4.55	1.93	1.06	1.33	1.57	3.72667	1.32	-1.49735	0.000632533	0.022209
Ghir_A11G035820	Gbar_A11G019880	106	156	99	51	50	8	9.57	12.03	9.12	4.5	5.53	0.84	10.24	3.62333	-1.49883	0.000568939	0.0206019
Ghir_A08G003690	Gbar_A08G003710	342	622	330	168	145	74	30.89	47.96	30.39	14.84	16.03	7.76	36.4133	12.8767	-1.49971	5.91197e-08	1.19049e-05
Ghir_A10G016970	Gbar_A10G017910	24	28	21	8	7	7	2.17	2.16	1.93	0.71	0.77	0.73	2.08667	0.736667	-1.50212	0.000431987	0.016926
Ghir_D12G018790	Gbar_D12G018830	63	52	56	12	16	23	5.69	4.01	5.16	1.06	1.77	2.41	4.95333	1.74667	-1.5038	3.08971e-05	0.00236196
Ghir_D07G009180	Gbar_D07G009220	180	254	247	76	70	59	16.26	19.58	22.74	6.71	7.74	6.18	19.5267	6.87667	-1.50566	1.76465e-11	1.01984e-08
Ghir_D03G012720	Gbar_D03G012070	70	84	24	18	20	14	6.32	6.48	2.21	1.59	2.21	1.47	5.00333	1.75667	-1.51005	0.000598235	0.0213024
Ghir_A02G002100	Gbar_A02G001830	713	1626	1317	325	321	429	64.39	125.36	121.28	28.71	35.49	44.97	103.677	36.39	-1.51048	1.29068e-09	4.35425e-07
Ghir_D01G008500	Gbar_A01G008140	30	23	14	7	7	6	2.71	1.77	1.29	0.62	0.77	0.63	1.92333	0.673333	-1.51422	0.0018029	0.0470193
Ghir_A04G000730	Gbar_A04G000670	49	46	67	19	18	12	4.43	3.55	6.17	1.68	1.99	1.26	4.71667	1.64333	-1.52114	4.00404e-05	0.00286868
Ghir_A03G011640	Gbar_A03G011650	83	183	144	46	29	46	7.5	14.11	13.26	4.06	3.21	4.82	11.6233	4.03	-1.52817	2.3733e-07	3.94138e-05
Ghir_A05G007400	Gbar_A05G006870	101	57	61	31	19	17	9.12	4.39	5.62	2.74	2.1	1.78	6.37667	2.20667	-1.53093	3.36266e-05	0.00250845
Ghir_D08G018290	Gbar_D08G018800	302	389	137	127	95	23	27.27	29.99	12.62	11.22	10.5	2.41	23.2933	8.04333	-1.53405	0.000407624	0.0162132
Ghir_D11G004400	Gbar_D11G004390	103	94	29	24	27	14	9.3	7.25	2.67	2.12	2.99	1.47	6.40667	2.19333	-1.54645	0.000482084	0.018198
Ghir_A03G016860	Gbar_A03G016900	811	1215	926	263	355	227	73.24	93.68	85.27	23.23	39.25	23.8	84.0633	28.76	-1.54741	2.48198e-11	1.37924e-08
Ghir_A07G005600	Gbar_A07G005450	23	33	16	9	7	5	2.08	2.54	1.47	0.79	0.77	0.52	2.03	0.693333	-1.54986	0.000860594	0.0280047
Ghir_A11G032390	Gbar_A11G031940	42	44	42	17	11	10	3.79	3.39	3.87	1.5	1.22	1.05	3.68333	1.25667	-1.55141	2.25407e-05	0.00185305
Ghir_A09G014270	Gbar_A09G014310	78	57	56	15	24	16	7.04	4.39	5.16	1.32	2.65	1.68	5.53	1.88333	-1.55399	2.6033e-05	0.00206666
Ghir_A12G010400	Gbar_A12G010490	21	42	31	11	13	3	1.9	3.24	2.85	0.97	1.44	0.31	2.66333	0.906667	-1.55459	0.00145182	0.0406124
Ghir_A12G025270	Gbar_A12G025070	169	219	62	32	47	46	15.26	16.88	5.71	2.83	5.2	4.82	12.6167	4.28333	-1.55852	3.34361e-05	0.00250845
Ghir_D09G010010	Gbar_D09G010230	737	784	548	178	316	89	66.56	60.45	50.46	15.72	34.94	9.33	59.1567	19.9967	-1.56478	9.88644e-06	0.000949728
Ghir_D13G014100	Gbar_D13G013910	29	35	32	7	13	7	2.62	2.7	2.95	0.62	1.44	0.73	2.75667	0.93	-1.56762	0.000287779	0.012586
Ghir_D02G002290	Gbar_D02G002260	829	1683	1075	424	334	264	74.87	129.76	98.99	37.45	36.93	27.67	101.207	34.0167	-1.57299	8.20406e-12	5.26819e-09
Ghir_D02G012850	Gbar_D02G013350	30	39	18	6	10	8	2.71	3.01	1.66	0.53	1.11	0.84	2.46	0.826667	-1.57328	0.000581249	0.0209297
Ghir_A13G021270	Gbar_A13G021690	897	1197	926	401	262	214	81.01	92.29	85.27	35.42	28.97	22.43	86.19	28.94	-1.57446	3.67828e-14	3.93665e-11
Ghir_A06G002360	Gbar_A06G002290	42	66	70	13	17	20	3.79	5.09	6.45	1.15	1.88	2.1	5.11	1.71	-1.57933	1.26904e-05	0.00115411
Ghir_A05G009480	Gbar_A05G008950	37	46	32	10	18	4	3.34	3.55	2.95	0.88	1.99	0.42	3.28	1.09667	-1.58057	0.000665648	0.0229533
Ghir_A08G002800	Gbar_A08G002690	394	726	294	120	93	179	35.58	55.97	27.07	10.6	10.28	18.76	39.54	13.2133	-1.58132	1.75178e-08	4.49959e-06
Ghir_D04G001770	Gbar_D04G001710	94	167	92	11	47	36	8.49	12.88	8.47	0.97	5.2	3.77	9.94667	3.31333	-1.58593	0.000140245	0.00742914
Ghir_A11G003340	Gbar_A11G002870	45	123	206	24	37	44	4.06	9.48	18.97	2.12	4.09	4.61	10.8367	3.60667	-1.58718	0.000384144	0.0154804
Ghir_A06G005240	Gbar_A06G005020	32	38	38	13	11	7	2.89	2.93	3.5	1.15	1.22	0.73	3.10667	1.03333	-1.58806	5.86375e-05	0.00381997
Ghir_A02G006610	Gbar_A02G006430	46	96	50	20	24	9	4.15	7.4	4.6	1.77	2.65	0.94	5.38333	1.78667	-1.59123	9.53361e-05	0.00554302
Ghir_A06G000280	Gbar_A06G000100	223	1064	1005	211	232	192	20.14	82.03	92.54	18.64	25.65	20.13	64.9033	21.4733	-1.59575	3.42804e-05	0.00253996
Ghir_A06G016900	Gbar_A06G016910	111	54	35	15	22	19	10.02	4.16	3.22	1.32	2.43	1.99	5.8	1.91333	-1.59996	0.000380546	0.0154012
Ghir_A10G011270	Gbar_A10G012240	34	236	154	46	38	32	3.07	18.2	14.18	4.06	4.2	3.35	11.8167	3.87	-1.61042	0.000444274	0.0173018
Ghir_D06G000090	Gbar_D06G000170	453	1331	1100	191	293	293	40.91	102.62	101.29	16.87	32.4	30.71	81.6067	26.66	-1.61401	3.2554e-07	5.27001e-05
Ghir_D04G005900	Gbar_D04G005890	35	28	42	11	8	11	3.16	2.16	3.87	0.97	0.88	1.15	3.06333	1	-1.6151	0.000115779	0.00642765
Ghir_A02G017190	Gbar_A02G016900	137	220	137	67	56	15	12.37	16.96	12.62	5.92	6.19	1.57	13.9833	4.56	-1.6166	1.45784e-05	0.0012962
Ghir_D11G011090	Gbar_D11G011320	139	314	212	68	72	41	12.55	24.21	19.52	6.01	7.96	4.3	18.76	6.09	-1.62315	2.97977e-08	6.75334e-06
Ghir_A13G017850	Gbar_A13G018440	140	381	274	55	113	42	12.64	29.37	25.23	4.86	12.49	4.4	22.4133	7.25	-1.6283	1.96095e-05	0.00165271
Ghir_D07G020080	Gbar_D07G020210	196	403	367	133	108	28	17.7	31.07	33.79	11.75	11.94	2.94	27.52	8.87667	-1.63239	3.0661e-05	0.00235012
Ghir_D09G024540	Gbar_D09G025290	38	20	31	10	11	4	3.43	1.54	2.85	0.88	1.22	0.42	2.60667	0.84	-1.63374	0.0010927	0.0331848
Ghir_D08G019750	Gbar_D08G020340	61	108	110	39	33	6	5.51	8.33	10.13	3.44	3.65	0.63	7.99	2.57333	-1.63456	0.000293956	0.0127446
Ghir_D09G013740	Gbar_D09G014170	175	150	102	31	64	19	15.8	11.56	9.39	2.74	7.08	1.99	12.25	3.93667	-1.63774	3.33828e-05	0.00250845
Ghir_D03G004390	Gbar_D03G004280	97	123	25	11	31	21	8.76	9.48	2.3	0.97	3.43	2.2	6.84667	2.2	-1.6379	0.00123978	0.0363525
Ghir_D12G004290	Gbar_D12G004320	373	538	444	189	119	71	33.69	41.48	40.89	16.69	13.16	7.44	38.6867	12.43	-1.63801	1.70343e-10	7.51497e-08
Ghir_D04G009230	Gbar_D04G009360	32	30	48	9	18	3	2.89	2.31	4.42	0.79	1.99	0.31	3.20667	1.03	-1.63843	0.00187635	0.0484323
Ghir_A10G008110	Gbar_A12G009790	19	20	12	6	4	4	1.72	1.54	1.11	0.53	0.44	0.42	1.45667	0.463333	-1.65255	0.00177448	0.0466572
Ghir_A03G016610	Gbar_A03G016640	16	37	34	5	6	12	1.45	2.85	3.13	0.44	0.66	1.26	2.47667	0.786667	-1.65458	0.000816238	0.0268485
Ghir_A11G034370	Gbar_A11G033780	35	36	22	6	10	8	3.16	2.78	2.03	0.53	1.11	0.84	2.65667	0.826667	-1.68424	0.000138116	0.0073298
Ghir_A10G000070	Gbar_A10G000630	154	210	204	21	62	62	13.91	16.19	18.79	1.85	6.86	6.5	16.2967	5.07	-1.68452	1.05399e-06	0.000145726
[truncated: 262 more rows]

## Sheet: K9-72h-vs-T2-V991
Data S6. Differential expression analysis between TRV:00, TRV:GhMPK9 and TRV:GhWRKY40a plants under normal and V991 conditions (TRV:00 vs TRV:GhMPK9 at 72hpi)
Gh_id	Gb_id	T2-72h-1	T2-72h-2	T2-72h-3	K9-72h-1	K9-72h-3	K9-72h-4	T2-72h-1_CPM	T2-72h-2_CPM	T2-72h-3_CPM	K9-72h-1_CPM	K9-72h-3_CPM	K9-72h-4_CPM	T2-72h_mean	K9-72h_mean	log2(fc)	PValue	FDR
Ghir_A06G013900	Gbar_A06G013500.1	0	0	0	218	1	2	0	0	0	18.58	0.09	0.13	0.001	6.26667	12.6135	2.4497e-05	0.00862094
Ghir_D06G019420	Gbar_Scaffold2244G000010.1	0	0	0	166	3	11	0	0	0	14.15	0.28	0.7	0.001	5.04333	12.3002	9.69586e-07	0.000898529
Ghir_A12G015810	Gbar_A12G015930.1	0	0	0	115	3	2	0	0	0	9.8	0.28	0.13	0.001	3.40333	11.7327	3.14498e-05	0.009979
Ghir_A07G019460	Gbar_A07G019320.1	0	0	0	29	5	4	0	0	0	2.47	0.47	0.26	0.001	1.06667	10.0589	8.06472e-05	0.0187587
Ghir_A10G009160	Gbar_A10G009980.1	0	0	0	15	2	9	0	0	0	1.28	0.19	0.58	0.001	0.683333	9.41645	0.000186904	0.0339938
Ghir_D04G011990	Gbar_D04G011960.1	0	1	0	147	7	7	0	0.08	0	12.53	0.66	0.45	0.0266667	4.54667	7.41363	3.61749e-06	0.00232088
Ghir_D08G018810	Gbar_D08G019330.1	5	0	1	758	21	19	0.52	0	0.09	64.62	1.97	1.22	0.203333	22.6033	6.79654	1.35507e-06	0.00116343
Ghir_D05G026330	Gbar_D05G026210.1	0	1	0	61	26	14	0	0.08	0	5.2	2.45	0.9	0.0266667	2.85	6.73978	1.8835e-08	4.39858e-05
Ghir_A08G007820	Gbar_A08G027600.1	1	0	0	66	2	5	0.1	0	0	5.63	0.19	0.32	0.0333333	2.04667	5.94017	0.000211424	0.0370678
Ghir_A04G002290	Gbar_A04G002060.1	0	0	1	29	18	15	0	0	0.09	2.47	1.69	0.96	0.03	1.70667	5.83007	1.01991e-07	0.000148863
Ghir_D05G036360	Gbar_D05G036920.1	0	0	4	155	9	29	0	0	0.35	13.21	0.85	1.86	0.116667	5.30667	5.50734	6.62525e-06	0.00345359
Ghir_D10G019220	Gbar_D10G018740.1	0	1	1	59	24	5	0	0.08	0.09	5.03	2.26	0.32	0.0566667	2.53667	5.48429	6.5672e-06	0.00345359
Ghir_A10G014130	Gbar_A10G014960.1	5	4	10	719	20	23	0.52	0.32	0.89	61.29	1.88	1.47	0.576667	21.5467	5.22358	8.41552e-06	0.00396229
Ghir_D10G013420	Gbar_D10G013130.1	14	12	12	1349	50	65	1.46	0.96	1.06	115	4.7	4.16	1.16	41.2867	5.15348	6.4222e-07	0.000635503
Ghir_A11G029620	Gbar_A11G029200.1	1	0	2	74	10	29	0.1	0	0.18	6.31	0.94	1.86	0.0933333	3.03667	5.02395	1.45011e-06	0.00122699
Ghir_D07G009170	Gbar_D07G009210.1	49	101	52	5735	245	542	5.12	8.1	4.61	488.91	23.04	34.7	5.94333	182.217	4.93824	7.49577e-08	0.000115165
Ghir_D05G001680	Gbar_D05G001540.1	11	7	4	679	22	30	1.15	0.56	0.35	57.88	2.07	1.92	0.686667	20.6233	4.90852	9.38038e-06	0.00438124
Ghir_A05G001520	Gbar_A05G001510.1	6	1	0	216	5	19	0.63	0.08	0	18.41	0.47	1.22	0.236667	6.7	4.82323	0.000142287	0.0275167
Ghir_D07G019460	Gbar_D07G019690.1	6	3	2	320	13	11	0.63	0.24	0.18	27.28	1.22	0.7	0.35	9.73333	4.79751	5.0316e-05	0.0139223
Ghir_A01G010280	Gbar_A01G010680.1	1	0	4	83	24	46	0.1	0	0.35	7.08	2.26	2.94	0.15	4.09333	4.77024	1.37199e-08	3.48264e-05
Ghir_D01G023220	Gbar_D01G023220.1	0	1	0	11	7	8	0	0.08	0	0.94	0.66	0.51	0.0266667	0.703333	4.7211	0.00016378	0.0309448
Ghir_D06G014030	Gbar_D06G013960.1	1	8	4	266	9	24	0.1	0.64	0.35	22.68	0.85	1.54	0.363333	8.35667	4.52356	5.44063e-05	0.0146017
Ghir_D11G032430	Gbar_D11G032280.1	4	21	8	605	20	140	0.42	1.68	0.71	51.58	1.88	8.96	0.936667	20.8067	4.47337	1.83268e-06	0.00142659
Ghir_D05G024350	Gbar_D05G024300.1	1	8	3	183	37	49	0.1	0.64	0.27	15.6	3.48	3.14	0.336667	7.40667	4.45943	4.63338e-08	7.95619e-05
Ghir_D01G000800	Gbar_D01G000750.1	2	1	2	108	5	10	0.21	0.08	0.18	9.21	0.47	0.64	0.156667	3.44	4.45664	0.000190112	0.0341517
Ghir_A10G014120	Gbar_A10G014960.1	9	2	4	353	10	10	0.94	0.16	0.35	30.09	0.94	0.64	0.483333	10.5567	4.44899	0.000233983	0.0396776
Ghir_A12G018570	Gbar_A12G018680.1	5	7	26	625	90	174	0.52	0.56	2.31	53.28	8.46	11.14	1.13	24.2933	4.42617	4.48132e-09	1.53902e-05
Ghir_A10G021670	Gbar_A10G022840.1	1	2	0	50	4	10	0.1	0.16	0	4.26	0.38	0.64	0.0866667	1.76	4.34395	0.000308746	0.047311
Ghir_A08G022170	Gbar_A08G022840.1	2	3	1	72	30	31	0.21	0.24	0.09	6.14	2.82	1.98	0.18	3.64667	4.34051	2.97406e-08	6.20122e-05
Ghir_A07G023840	Gbar_A07G023500.1	10	3	10	253	112	171	1.05	0.24	0.89	21.57	10.53	10.95	0.726667	14.35	4.30361	5.57451e-16	1.62728e-11
Ghir_D11G012100	Gbar_D11G012410.1	6	4	9	280	43	81	0.63	0.32	0.8	23.87	4.04	5.19	0.583333	11.0333	4.2414	7.49524e-09	2.18797e-05
Ghir_A05G002800	Gbar_A05G002490.1	1	1	0	19	8	13	0.1	0.08	0	1.62	0.75	0.83	0.06	1.06667	4.152	2.80561e-05	0.00940159
Ghir_A05G037880	Gbar_A05G037100.1	39	10	22	670	296	445	4.08	0.8	1.95	57.12	27.84	28.49	2.27667	37.8167	4.05403	7.57793e-17	4.42422e-12
Ghir_D12G016070	Gbar_D12G015940.1	10	3	5	261	35	39	1.05	0.24	0.44	22.25	3.29	2.5	0.576667	9.34667	4.01864	2.65038e-06	0.00182453
Ghir_A07G009070	Gbar_A07G008880.1	45	92	76	3259	112	236	4.7	7.38	6.74	277.83	10.53	15.11	6.27333	101.157	4.01122	1.7866e-05	0.00695379
Ghir_A05G002500	Gbar_A05G042820.1	9	5	6	292	17	39	0.94	0.4	0.53	24.89	1.6	2.5	0.623333	9.66333	3.95445	1.92949e-05	0.0073167
Ghir_D02G020560	Gbar_D02G021160.1	0	0	4	26	11	32	0	0	0.35	2.22	1.03	2.05	0.116667	1.76667	3.92057	2.45119e-05	0.00862094
Ghir_D09G017560	Gbar_D09G018060.1	3	2	5	99	22	50	0.31	0.16	0.44	8.44	2.07	3.2	0.303333	4.57	3.91322	1.51115e-07	0.000200513
Ghir_D08G023710	Gbar_D08G024240.1	1	3	12	181	27	37	0.1	0.24	1.06	15.43	2.54	2.37	0.466667	6.78	3.86082	2.1975e-05	0.00822416
Ghir_D12G009450	Gbar_D12G007510.1	3	2	3	104	8	16	0.31	0.16	0.27	8.87	0.75	1.02	0.246667	3.54667	3.84583	0.00013161	0.0259517
Ghir_A11G030870	Gbar_A11G030310.1	0	2	1	25	5	14	0	0.16	0.09	2.13	0.47	0.9	0.0833333	1.16667	3.80735	0.000231679	0.0396776
Ghir_D02G014780	Gbar_D02G015380.1	4	2	2	93	10	25	0.42	0.16	0.18	7.93	0.94	1.6	0.253333	3.49	3.78412	3.48686e-05	0.0108133
Ghir_D03G004330	Gbar_D03G004220.1	3	1	1	15	24	42	0.31	0.08	0.09	1.28	2.26	2.69	0.16	2.07667	3.69813	2.65634e-06	0.00182453
Ghir_A05G026290	Gbar_A05G025330.1	4	2	5	93	31	15	0.42	0.16	0.44	7.93	2.92	0.96	0.34	3.93667	3.53337	3.59721e-05	0.0108256
Ghir_A02G010240	Gbar_A02G010030.1	1	3	1	37	7	18	0.1	0.24	0.09	3.15	0.66	1.15	0.143333	1.65333	3.52793	0.00025519	0.0418504
Ghir_A11G016850	Gbar_A11G016480.1	12	6	5	251	10	35	1.25	0.48	0.44	21.4	0.94	2.24	0.723333	8.19333	3.50172	0.000251317	0.0414636
Ghir_D08G024980	Gbar_D08G025580.1	13	84	36	991	189	367	1.36	6.73	3.19	84.48	17.77	23.5	3.76	41.9167	3.47872	4.00159e-08	7.07955e-05
Ghir_A01G020620	Gbar_A01G021130.1	9	10	17	186	116	112	0.94	0.8	1.51	15.86	10.91	7.17	1.08333	11.3133	3.38447	9.0073e-12	7.51247e-08
Ghir_A03G013280	Gbar_A03G013480.1	30	30	50	659	218	395	3.14	2.4	4.44	56.18	20.5	25.29	3.32667	33.99	3.35296	1.6057e-14	3.12484e-10
Ghir_D13G018340	Gbar_D13G018220.1	21	54	51	1034	97	237	2.2	4.33	4.52	88.15	9.12	15.17	3.68333	37.48	3.34704	1.63704e-06	0.00132744
Ghir_D04G005170	Gbar_D04G005120.1	12	21	25	319	136	181	1.25	1.68	2.22	27.19	12.79	11.59	1.71667	17.19	3.32389	7.99945e-13	9.34064e-09
Ghir_A05G016620	Gbar_A05G016060.1	23	8	32	547	66	88	2.4	0.64	2.84	46.63	6.21	5.63	1.96	19.49	3.31381	1.92997e-05	0.0073167
Ghir_A06G017320	Gbar_A06G017390.1	4	0	3	44	20	17	0.42	0	0.27	3.75	1.88	1.09	0.23	2.24	3.28379	6.71928e-05	0.0167305
Ghir_D10G010140	Gbar_D10G009850.1	10	9	5	192	25	37	1.05	0.72	0.44	16.37	2.35	2.37	0.736667	7.03	3.25444	4.15239e-05	0.0121253
Ghir_D09G024800	Gbar_D09G025480.1	5	9	2	93	23	32	0.52	0.72	0.18	7.93	2.16	2.05	0.473333	4.04667	3.09581	3.54203e-05	0.0108133
Ghir_D11G012490	Gbar_D11G012810.1	1	4	3	40	13	19	0.1	0.32	0.27	3.41	1.22	1.22	0.23	1.95	3.08377	0.000175755	0.032711
Ghir_A10G009110	Gbar_A10G009930.1	35	13	19	448	77	116	3.66	1.04	1.69	38.19	7.24	7.43	2.13	17.62	3.04829	3.73428e-06	0.00232093
Ghir_D11G002370	Gbar_D11G002270.1	10	3	5	77	47	51	1.05	0.24	0.44	6.56	4.42	3.27	0.576667	4.75	3.04212	6.59346e-07	0.000641576
Ghir_A10G005080	Gbar_A10G005700.1	2	4	1	30	8	28	0.21	0.32	0.09	2.56	0.75	1.79	0.206667	1.7	3.04016	0.000233924	0.0396776
Ghir_A08G016420	Gbar_A08G017060.1	7	8	11	143	36	56	0.73	0.64	0.98	12.19	3.39	3.59	0.783333	6.39	3.02812	2.54214e-06	0.00180628
Ghir_A12G018950	Gbar_A12G019040.1	21	21	35	171	278	253	2.2	1.68	3.1	14.58	26.14	16.2	2.32667	18.9733	3.02764	2.01526e-13	2.94142e-09
Ghir_A06G004750	Gbar_A06G004570.1	2	3	2	29	20	11	0.21	0.24	0.18	2.47	1.88	0.7	0.21	1.68333	3.00286	0.000270611	0.0435236
Ghir_D09G007680	Gbar_D09G007830.1	5	8	11	129	29	49	0.52	0.64	0.98	11	2.73	3.14	0.713333	5.62333	2.97878	1.02242e-05	0.00462728
Ghir_A03G013500	Gbar_A03G013720.1	9	27	8	262	31	62	0.94	2.16	0.71	22.34	2.92	3.97	1.27	9.74333	2.93959	0.000125321	0.0252298
Ghir_D01G011450	Gbar_D01G011400.1	51	58	77	911	262	380	5.33	4.65	6.83	77.66	24.64	24.33	5.60333	42.21	2.91323	1.39629e-10	8.15195e-07
Ghir_D05G016440	Gbar_D05G016470.1	89	19	66	1004	230	270	9.3	1.52	5.85	85.59	21.63	17.29	5.55667	41.5033	2.90094	5.54242e-06	0.00305911
Ghir_A09G017090	Gbar_A09G017370.1	9	7	15	140	41	81	0.94	0.56	1.33	11.93	3.86	5.19	0.943333	6.99333	2.89014	1.11263e-06	0.000984224
Ghir_A05G019700	Gbar_A05G019040.1	1	14	4	71	28	44	0.1	1.12	0.35	6.05	2.63	2.82	0.523333	3.83333	2.8728	8.89297e-05	0.0203445
Ghir_D01G018930	Gbar_D01G019040.1	3	4	5	50	22	23	0.31	0.32	0.44	4.26	2.07	1.47	0.356667	2.6	2.86586	4.26181e-05	0.0123177
Ghir_D06G020610	Gbar_D06G020330.1	4	6	8	82	29	31	0.42	0.48	0.71	6.99	2.73	1.98	0.536667	3.9	2.86138	2.80706e-05	0.00940159
Ghir_D03G000640	Gbar_D03G000660.1	19	10	25	273	87	68	1.99	0.8	2.22	23.27	8.18	4.35	1.67	11.9333	2.83708	5.60651e-06	0.00305911
Ghir_D11G019360	Gbar_D11G019650.1	8	6	6	100	24	30	0.84	0.48	0.53	8.52	2.26	1.92	0.616667	4.23333	2.77923	8.95558e-05	0.0203445
Ghir_D11G029770	Gbar_D11G029630.1	6	7	6	72	31	42	0.63	0.56	0.53	6.14	2.92	2.69	0.573333	3.91667	2.77218	4.87658e-06	0.00281891
Ghir_A01G000850	Gbar_A01G000640.1	20	8	13	210	30	90	2.09	0.64	1.15	17.9	2.82	5.76	1.29333	8.82667	2.77077	4.61737e-05	0.01315
Ghir_D05G005970	Gbar_D05G005880.1	24	50	19	423	106	156	2.51	4.01	1.69	36.06	9.97	9.99	2.73667	18.6733	2.77049	5.07968e-07	0.000570321
Ghir_A06G019520	Gbar_A06G019520.1	6	4	10	96	17	43	0.63	0.32	0.89	8.18	1.6	2.75	0.613333	4.17667	2.76761	0.00012788	0.0254814
Ghir_D12G008490	Gbar_D12G008450.1	19	11	20	186	78	126	1.99	0.88	1.77	15.86	7.34	8.07	1.54667	10.4233	2.75258	2.5581e-08	5.74422e-05
Ghir_D07G003570	Gbar_D07G003560.1	1	12	6	60	37	31	0.1	0.96	0.53	5.11	3.48	1.98	0.53	3.52333	2.73288	0.00010905	0.0231761
Ghir_D10G012480	Gbar_D10G012180.1	7	41	19	315	73	61	0.73	3.29	1.69	26.85	6.87	3.91	1.90333	12.5433	2.72032	0.000139923	0.0272305
Ghir_A08G020360	Gbar_A08G020930.1	20	7	14	182	56	75	2.09	0.56	1.24	15.52	5.27	4.8	1.29667	8.53	2.71774	8.07012e-06	0.00383096
Ghir_D10G027120	Gbar_D10G026930.1	3	3	6	44	22	19	0.31	0.24	0.53	3.75	2.07	1.22	0.36	2.34667	2.70454	0.000162825	0.0308643
Ghir_A06G014810	Gbar_A06G014760.1	4	8	4	56	27	22	0.42	0.64	0.35	4.77	2.54	1.41	0.47	2.90667	2.62863	0.000130119	0.0257517
Ghir_A05G005910	Gbar_A05G005410.1	12	23	6	166	37	74	1.25	1.84	0.53	14.15	3.48	4.74	1.20667	7.45667	2.6275	4.50067e-05	0.0128805
Ghir_D12G020110	Gbar_D12G020170.1	27	26	31	340	97	139	2.82	2.08	2.75	28.98	9.12	8.9	2.55	15.6667	2.61913	2.37509e-07	0.000295032
Ghir_A03G019210	Gbar_A03G019270.1	2	3	6	21	23	32	0.21	0.24	0.53	1.79	2.16	2.05	0.326667	2	2.61411	7.95856e-05	0.0185858
Ghir_D06G020660	Gbar_D06G020380.1	41	14	53	459	114	187	4.29	1.12	4.7	39.13	10.72	11.97	3.37	20.6067	2.61229	6.60504e-06	0.00345359
Ghir_D11G023120	Gbar_D11G023300.1	14	20	9	117	128	24	1.46	1.6	0.8	9.97	12.04	1.54	1.28667	7.85	2.60905	0.000142808	0.0275167
Ghir_A01G010980	Gbar_A01G011350.1	2	4	16	71	35	39	0.21	0.32	1.42	6.05	3.29	2.5	0.65	3.94667	2.60212	0.000266119	0.0430383
Ghir_D04G001730	Gbar_D04G001660.1	89	45	70	722	341	316	9.3	3.61	6.21	61.55	32.07	20.23	6.37333	37.95	2.57398	4.38854e-09	1.53902e-05
Ghir_D13G024940	Gbar_D13G024970.1	8	7	3	41	46	33	0.84	0.56	0.27	3.5	4.33	2.11	0.556667	3.31333	2.5734	3.11398e-05	0.009979
Ghir_D08G021190	Gbar_D08G021780.1	17	8	14	179	44	37	1.78	0.64	1.24	15.26	4.14	2.37	1.22	7.25667	2.57243	0.000219213	0.0382039
Ghir_A09G018110	Gbar_A09G018350.1	9	10	12	109	35	63	0.94	0.8	1.06	9.29	3.29	4.03	0.933333	5.53667	2.56855	7.67221e-06	0.00378732
Ghir_A10G004860	Gbar_A10G005520.1	79	41	55	854	101	191	8.26	3.29	4.88	72.8	9.5	12.23	5.47667	31.51	2.52444	0.000111577	0.0233484
Ghir_A12G019870	Gbar_A12G019970.1	21	23	12	181	79	100	2.2	1.84	1.06	15.43	7.43	6.4	1.7	9.75333	2.52036	5.33465e-07	0.000576765
Ghir_D07G014040	Gbar_D07G014170.1	7	7	6	71	31	20	0.73	0.56	0.53	6.05	2.92	1.28	0.606667	3.41667	2.49361	0.000322082	0.0485894
Ghir_D07G010740	Gbar_D07G010810.1	18	13	27	216	61	88	1.88	1.04	2.4	18.41	5.74	5.63	1.77333	9.92667	2.48485	1.50415e-05	0.00627262
Ghir_D08G017290	Gbar_D08G017800.1	9	5	7	60	33	43	0.94	0.4	0.62	5.11	3.1	2.75	0.653333	3.65333	2.48332	2.31992e-05	0.00846525
Ghir_D02G014750	Gbar_D02G015350.1	20	60	45	465	111	162	2.09	4.81	3.99	39.64	10.44	10.37	3.63	20.15	2.47274	7.29089e-06	0.00366952
Ghir_D08G017280	Gbar_D08G017790.1	7	10	9	92	26	40	0.73	0.8	0.8	7.84	2.45	2.56	0.776667	4.28333	2.46337	0.000135831	0.0265224
Ghir_A12G003060	Gbar_A12G002890.1	210	463	290	4051	606	903	21.95	37.12	25.73	345.35	56.99	57.81	28.2667	153.383	2.43997	3.91836e-05	0.0117316
Ghir_A09G016340	Gbar_A09G016580.1	49	11	30	353	93	118	5.12	0.88	2.66	30.09	8.75	7.55	2.88667	15.4633	2.42137	0.000105366	0.0226737
Ghir_A03G021620	Gbar_A03G021700.1	52	20	27	292	188	123	5.44	1.6	2.4	24.89	17.68	7.87	3.14667	16.8133	2.41771	2.12995e-06	0.00161497
Ghir_D07G023040	Gbar_D07G023300.1	23	42	42	287	140	192	2.4	3.37	3.73	24.47	13.17	12.29	3.16667	16.6433	2.39391	5.67901e-09	1.84199e-05
Ghir_A07G010680	Gbar_A07G010430.1	11	15	24	162	50	73	1.15	1.2	2.13	13.81	4.7	4.67	1.49333	7.72667	2.37131	3.59103e-05	0.0108256
Ghir_D03G011320	Gbar_D03G010750.1	40	56	40	411	144	219	4.18	4.49	3.55	35.04	13.54	14.02	4.07333	20.8667	2.35692	3.46372e-08	6.42055e-05
Ghir_A11G014850	Gbar_A11G014470.1	9	18	13	122	52	41	0.94	1.44	1.15	10.4	4.89	2.62	1.17667	5.97	2.34303	8.92474e-05	0.0203445
Ghir_D12G016730	Gbar_D12G016710.1	14	12	14	111	35	84	1.46	0.96	1.24	9.46	3.29	5.38	1.22	6.04333	2.30846	2.30016e-05	0.00844594
Ghir_A02G018930	Gbar_A02G018490.1	17	23	16	193	54	52	1.78	1.84	1.42	16.45	5.08	3.33	1.68	8.28667	2.30233	0.000149167	0.0284602
Ghir_D08G015350	Gbar_D08G015870.1	15	17	12	69	67	116	1.57	1.36	1.06	5.88	6.3	7.43	1.33	6.53667	2.29713	6.38832e-07	0.000635503
Ghir_D05G008910	Gbar_D05G008850.1	82	18	65	407	301	227	8.57	1.44	5.77	34.7	28.31	14.53	5.26	25.8467	2.29684	8.03932e-06	0.00383096
Ghir_A07G003550	Gbar_A07G003330.1	11	17	19	116	74	48	1.15	1.36	1.69	9.89	6.96	3.07	1.4	6.64	2.24576	4.04285e-05	0.0120425
Ghir_D06G015450	Gbar_D06G015340.1	36	21	25	149	152	143	3.76	1.68	2.22	12.7	14.29	9.16	2.55333	12.05	2.23858	1.15311e-07	0.000164199
Ghir_D10G021650	Gbar_D10G021200.1	8	30	17	73	84	128	0.84	2.4	1.51	6.22	7.9	8.19	1.58333	7.43667	2.23169	6.85952e-06	0.00354406
Ghir_A03G007430	Gbar_A03G007460.1	22	38	21	225	58	138	2.3	3.05	1.86	19.18	5.45	8.83	2.40333	11.1533	2.21437	1.64513e-05	0.00662396
Ghir_D09G004660	Gbar_D09G004770.1	49	74	65	254	393	295	5.12	5.93	5.77	21.65	36.96	18.89	5.60667	25.8333	2.20402	1.11078e-09	4.63218e-06
Ghir_D13G007130	Gbar_D13G006990.1	47	33	57	462	104	136	4.91	2.65	5.06	39.39	9.78	8.71	4.20667	19.2933	2.19735	7.53339e-05	0.0179231
Ghir_A08G015750	Gbar_A08G016350.1	398	374	189	1937	1779	1096	41.61	29.98	16.77	165.13	167.31	70.17	29.4533	134.203	2.18792	3.51914e-08	6.42055e-05
Ghir_A05G027280	Gbar_A05G026290.1	26	68	57	368	140	241	2.72	5.45	5.06	31.37	13.17	15.43	4.41	19.99	2.18043	5.54399e-07	0.0005885
Ghir_D10G000850	Gbar_D10G000560.1	45	17	31	223	113	159	4.7	1.36	2.75	19.01	10.63	10.18	2.93667	13.2733	2.17628	3.48582e-06	0.00231264
Ghir_A13G000870	Gbar_A13G001080.1	43	81	71	509	174	247	4.5	6.49	6.3	43.39	16.36	15.81	5.76333	25.1867	2.12768	1.00238e-06	0.000900341
Ghir_A10G003800	Gbar_A10G004400.1	42	115	62	652	160	200	4.39	9.22	5.5	55.58	15.05	12.8	6.37	27.81	2.12624	7.54628e-05	0.0179231
Ghir_D05G014050	Gbar_D05G014110.1	119	179	71	593	582	568	12.44	14.35	6.3	50.55	54.73	36.36	11.03	47.2133	2.09776	1.28111e-09	4.98633e-06
Ghir_A05G026200	Gbar_A05G025220.1	75	30	80	248	421	205	7.84	2.4	7.1	21.14	39.59	13.12	5.78	24.6167	2.09049	1.59942e-05	0.00653001
Ghir_D11G015100	Gbar_D11G015470.1	24	60	57	336	149	154	2.51	4.81	5.06	28.64	14.01	9.86	4.12667	17.5033	2.08458	7.71956e-06	0.00378732
Ghir_D02G014230	Gbar_D02G014780.1	9	17	18	86	46	72	0.94	1.36	1.6	7.33	4.33	4.61	1.3	5.42333	2.06067	4.87311e-05	0.0136128
Ghir_A01G008410	Gbar_A01G008490.1	103	97	122	726	369	404	10.77	7.78	10.82	61.89	34.7	25.86	9.79	40.8167	2.05978	7.94693e-09	2.20936e-05
Ghir_A09G019270	Gbar_A09G019490.1	12	31	17	116	48	106	1.25	2.49	1.51	9.89	4.51	6.79	1.75	7.06333	2.01299	6.47724e-05	0.016568
Ghir_A10G018560	Gbar_A10G019440.1	54	24	48	305	118	162	5.65	1.92	4.26	26	11.1	10.37	3.94333	15.8233	2.00457	2.84607e-05	0.00944104
Ghir_D07G024550	Gbar_D07G024930.1	269	261	182	516	985	1941	28.12	20.92	16.14	43.99	92.63	124.27	21.7267	86.9633	2.00094	1.58057e-07	0.000205063
Ghir_A13G012870	Gbar_A13G013670.1	65	82	32	454	115	234	6.8	6.57	2.84	38.7	10.82	14.98	5.40333	21.5	1.99242	5.68707e-05	0.0150922
Ghir_D07G014380	Gbar_D07G014530.1	112	92	79	619	325	320	11.71	7.38	7.01	52.77	30.56	20.49	8.7	34.6067	1.99196	1.35359e-07	0.000183782
Ghir_A02G005070	Gbar_A02G004990.1	154	58	181	396	749	648	16.1	4.65	16.06	33.76	70.44	41.49	12.27	48.5633	1.98473	7.0164e-06	0.00359332
Ghir_A13G002480	Gbar_A13G002680.1	12	27	12	97	48	76	1.25	2.16	1.06	8.27	4.51	4.87	1.49	5.88333	1.98132	0.000124862	0.0252242
Ghir_D05G001710	Gbar_D05G001570.1	16	11	19	99	49	55	1.67	0.88	1.69	8.44	4.61	3.52	1.41333	5.52333	1.96644	0.000238109	0.039947
Ghir_A03G017200	Gbar_A03G017230.1	32	44	28	258	88	98	3.35	3.53	2.48	21.99	8.28	6.27	3.12	12.18	1.9649	9.58609e-05	0.0215256
Ghir_A07G009730	Gbar_A07G009470.1	34	62	43	300	125	157	3.55	4.97	3.81	25.57	11.76	10.05	4.11	15.7933	1.94211	7.60339e-06	0.00378732
Ghir_A11G016210	Gbar_A11G015860.1	12	14	11	49	40	76	1.25	1.12	0.98	4.18	3.76	4.87	1.11667	4.27	1.93504	0.000101134	0.0222178
Ghir_D10G004560	Gbar_D10G004260.1	68	291	139	1158	344	507	7.11	23.33	12.33	98.72	32.35	32.46	14.2567	54.51	1.93488	0.000147963	0.0283229
Ghir_D08G016580	Gbar_D08G017080.1	490	257	172	1683	1530	655	51.23	20.6	15.26	143.48	143.89	41.93	29.03	109.767	1.91882	9.83482e-05	0.0219155
Ghir_D06G002400	Gbar_D06G002580.1	38	68	72	418	126	187	3.97	5.45	6.39	35.63	11.85	11.97	5.27	19.8167	1.91084	4.73816e-05	0.0134285
Ghir_A09G005740	Gbar_A09G005770.1	59	27	84	382	123	233	6.17	2.16	7.45	32.57	11.57	14.92	5.26	19.6867	1.90408	0.000116835	0.0241887
Ghir_D05G026230	Gbar_D05G026110.1	45	34	50	208	198	112	4.7	2.73	4.44	17.73	18.62	7.17	3.95667	14.5067	1.87436	2.37615e-05	0.00856338
Ghir_D06G000850	Gbar_D06G000960.1	29	30	19	169	71	78	3.03	2.4	1.69	14.41	6.68	4.99	2.37333	8.69333	1.87299	0.000223936	0.0386806
Ghir_D10G003890	Gbar_D10G003550.1	45	61	46	275	138	213	4.7	4.89	4.08	23.44	12.98	13.64	4.55667	16.6867	1.87265	5.1974e-07	0.000572528
Ghir_A05G015980	Gbar_A05G015410.1	13	27	25	126	65	64	1.36	2.16	2.22	10.74	6.11	4.1	1.91333	6.98333	1.86783	0.000289514	0.0448347
Ghir_D07G009800	Gbar_D07G009870.1	105	223	138	959	395	475	10.98	17.88	12.24	81.75	37.15	30.41	13.7	49.77	1.8611	2.69429e-06	0.00182908
Ghir_A05G013140	Gbar_A05G012540.1	29	38	29	160	133	80	3.03	3.05	2.57	13.64	12.51	5.12	2.88333	10.4233	1.85401	6.40021e-05	0.0164609
Ghir_A03G005140	Gbar_A03G005170.1	32	30	23	137	94	116	3.35	2.4	2.04	11.68	8.84	7.43	2.59667	9.31667	1.84315	1.30301e-05	0.00555283
Ghir_A07G022970	Gbar_A07G022750.1	26	19	29	121	79	98	2.72	1.52	2.57	10.32	7.43	6.27	2.27	8.00667	1.81851	5.35406e-05	0.0144716
Ghir_A06G016190	Gbar_A06G016180.1	39	52	29	97	242	108	4.08	4.17	2.57	8.27	22.76	6.91	3.60667	12.6467	1.81002	0.000333968	0.049754
Ghir_D02G022030	Gbar_D02G022590.1	94	61	57	440	175	228	9.83	4.89	5.06	37.51	16.46	14.6	6.59333	22.8567	1.79354	2.95402e-05	0.00968902
Ghir_D02G011830	Gbar_D02G012350.1	13	15	19	67	41	80	1.36	1.2	1.69	5.71	3.86	5.12	1.41667	4.89667	1.7893	0.000231424	0.0396776
Ghir_D05G020090	Gbar_D05G020100.1	18	13	31	85	76	79	1.88	1.04	2.75	7.25	7.15	5.06	1.89	6.48667	1.77909	0.000288932	0.0448347
Ghir_D05G008670	Gbar_D05G008620.1	73	156	177	354	513	645	7.63	12.51	15.7	30.18	48.24	41.29	11.9467	39.9033	1.7399	6.33837e-07	0.000635503
Ghir_D06G007270	Gbar_D06G007290.1	55	45	48	160	180	226	5.75	3.61	4.26	13.64	16.93	14.47	4.54	15.0133	1.72548	9.87948e-07	0.000900341
Ghir_A07G024510	Gbar_A07G024220.1	184	245	230	485	718	1333	19.24	19.64	20.4	41.35	67.52	85.34	19.76	64.7367	1.712	1.33847e-07	0.000183782
Ghir_D11G032540	Gbar_D11G032370.1	95	257	155	1005	301	482	9.93	20.6	13.75	85.68	28.31	30.86	14.76	48.2833	1.70983	0.000145578	0.0279582
Ghir_A05G021000	Gbar_A05G020310.1	53	37	42	236	113	142	5.54	2.97	3.73	20.12	10.63	9.09	4.08	13.28	1.70261	6.73426e-05	0.0167305
Ghir_A03G000060	Gbar_A03G001610.1	58	158	77	547	167	316	6.06	12.67	6.83	46.63	15.71	20.23	8.52	27.5233	1.69173	0.00018608	0.0339497
Ghir_A03G006840	Gbar_A03G006840.1	167	194	61	540	422	598	17.46	15.55	5.41	46.03	39.69	38.28	12.8067	41.3333	1.69041	8.07097e-06	0.00383096
Ghir_D03G009400	Gbar_D03G008850.1	40	31	79	102	190	273	4.18	2.49	7.01	8.7	17.87	17.48	4.56	14.6833	1.68707	0.000234218	0.0396776
Ghir_D04G001660	Gbar_D04G001580.1	107	132	99	372	507	290	11.19	10.58	8.78	31.71	47.68	18.57	10.1833	32.6533	1.68102	3.91793e-06	0.00238272
Ghir_A06G001350	Gbar_A06G001230.1	236	70	90	547	494	442	24.67	5.61	7.98	46.63	46.46	28.3	12.7533	40.4633	1.66574	0.000265858	0.0430383
Ghir_A11G014680	Gbar_A11G014300.1	47	43	50	238	112	151	4.91	3.45	4.44	20.29	10.53	9.67	4.26667	13.4967	1.66142	5.19006e-05	0.014293
Ghir_A05G010980	Gbar_A05G010380.1	119	134	175	522	492	490	12.44	10.74	15.52	44.5	46.27	31.37	12.9	40.7133	1.65813	5.16672e-08	8.37913e-05
Ghir_D07G002650	Gbar_D07G002620.1	50	47	84	301	142	197	5.23	3.77	7.45	25.66	13.35	12.61	5.48333	17.2067	1.64984	6.39397e-05	0.0164609
Ghir_A02G000810	Gbar_A02G000680.1	131	176	111	743	276	446	13.7	14.11	9.85	63.34	25.96	28.55	12.5533	39.2833	1.64585	1.00094e-05	0.00456547
Ghir_A08G020940	Gbar_A08G021550.1	45	23	53	141	104	206	4.7	1.84	4.7	12.02	9.78	13.19	3.74667	11.6633	1.6383	0.000127197	0.025432
Ghir_A01G011250	Gbar_A01G011690.1	154	77	142	525	431	344	16.1	6.17	12.6	44.76	40.53	22.02	11.6233	35.77	1.62173	2.43977e-05	0.00862094
Ghir_A05G014230	Gbar_A05G013620.1	46	41	27	184	96	114	4.81	3.29	2.4	15.69	9.03	7.3	3.5	10.6733	1.60858	0.00028323	0.0443466
Ghir_D03G013620	Gbar_D03G013130.1	39	51	23	126	119	139	4.08	4.09	2.04	10.74	11.19	8.9	3.40333	10.2767	1.59435	0.000110482	0.0232024
Ghir_D07G003590	Gbar_D07G003580.1	26	45	46	162	94	136	2.72	3.61	4.08	13.81	8.84	8.71	3.47	10.4533	1.59096	0.000120561	0.0247674
Ghir_A12G014930	Gbar_A12G015000.1	30	59	32	147	122	118	3.14	4.73	2.84	12.53	11.47	7.55	3.57	10.5167	1.55868	0.00019285	0.0345373
Ghir_A06G004830	Gbar_A06G004650.1	88	122	142	216	518	399	9.2	9.78	12.6	18.41	48.72	25.54	10.5267	30.89	1.55309	6.24729e-05	0.0162828
Ghir_D08G019030	Gbar_D08G019590.1	36	65	39	188	103	162	3.76	5.21	3.46	16.03	9.69	10.37	4.14333	12.03	1.53777	0.000110444	0.0232024
Ghir_D05G021870	Gbar_D05G021890.1	58	47	61	208	200	119	6.06	3.77	5.41	17.73	18.81	7.62	5.08	14.72	1.53488	0.000283324	0.0443466
Ghir_D03G017450	Gbar_D03G016920.1	62	146	102	389	209	399	6.48	11.7	9.05	33.16	19.66	25.54	9.07667	26.12	1.52492	1.46186e-05	0.00614013
Ghir_D05G028190	Gbar_D05G028030.1	41	78	33	203	97	192	4.29	6.25	2.93	17.31	9.12	12.29	4.49	12.9067	1.52333	0.000311042	0.0475381
Ghir_D06G015510	Gbar_D06G015400.1	42	43	52	165	140	128	4.39	3.45	4.61	14.07	13.17	8.19	4.15	11.81	1.50883	0.000120903	0.0247674
Ghir_D02G014480	Gbar_D02G015020.1	134	93	226	587	384	487	14.01	7.46	20.05	50.04	36.11	31.18	13.84	39.11	1.49869	5.22434e-05	0.0143198
Ghir_A10G014600	Gbar_A10G015480.1	233	414	255	1115	794	881	24.36	33.19	22.62	95.05	74.67	56.4	26.7233	75.3733	1.49595	1.50555e-06	0.0012557
Ghir_D11G004680	Gbar_D11G004670.1	31	42	31	95	91	151	3.24	3.37	2.75	8.1	8.56	9.67	3.12	8.77667	1.49213	0.000199408	0.0352789
Ghir_D12G019160	Gbar_D12G019250.1	202	357	286	707	887	1031	21.12	28.62	25.37	60.27	83.42	66.01	25.0367	69.9	1.48125	4.95465e-07	0.000567191
Ghir_D05G020340	Gbar_D05G020370.1	104	63	113	324	264	310	10.87	5.05	10.02	27.62	24.83	19.85	8.64667	24.1	1.47882	2.45005e-05	0.00862094
Ghir_A03G020600	Gbar_A03G020630.1	117	107	125	506	237	366	12.23	8.58	11.09	43.14	22.29	23.43	10.6333	29.62	1.47798	1.69995e-05	0.00666096
Ghir_D12G021000	Gbar_D12G029050.1	152	164	144	765	274	374	15.89	13.15	12.77	65.22	25.77	23.94	13.9367	38.31	1.45884	0.000173587	0.0326921
Ghir_D07G010500	Gbar_D07G010550.1	217	350	145	698	900	474	22.69	28.06	12.86	59.5	84.64	30.35	21.2033	58.1633	1.45582	0.000325074	0.0487887
Ghir_D04G010230	Gbar_D04G009990.1	94	119	174	272	514	355	9.83	9.54	15.44	23.19	48.34	22.73	11.6033	31.42	1.43714	0.000180947	0.0333256
Ghir_D02G000800	Gbar_D02G000800.1	157	135	108	612	251	367	16.41	10.82	9.58	52.17	23.61	23.5	12.27	33.0933	1.43141	0.00012325	0.0251598
Ghir_A04G009650	Gbar_A04G009410.1	60	76	77	271	147	231	6.27	6.09	6.83	23.1	13.82	14.79	6.39667	17.2367	1.43009	4.44617e-05	0.0127872
Ghir_D11G021170	Gbar_D11G021340.1	59	96	72	242	235	184	6.17	7.7	6.39	20.63	22.1	11.78	6.75333	18.17	1.42789	8.77254e-05	0.0202438
Ghir_D05G005030	Gbar_D05G004900.1	80	185	160	431	391	422	8.36	14.83	14.19	36.74	36.77	27.02	12.46	33.51	1.42729	1.59687e-05	0.00653001
Ghir_A11G030600	Gbar_A11G030580.1	43	58	81	160	190	189	4.5	4.65	7.19	13.64	17.87	12.1	5.44667	14.5367	1.41625	0.000176489	0.032711
Ghir_A05G005220	Gbar_A05G004690.1	153	207	162	699	370	471	16	16.59	14.37	59.59	34.8	30.15	15.6533	41.5133	1.4071	1.43243e-05	0.00606012
Ghir_D06G001190	Gbar_D06G001320.1	345	467	561	1266	1211	1544	36.07	37.44	49.76	107.93	113.89	98.85	41.09	106.89	1.37927	1.20214e-06	0.00104753
Ghir_D05G005310	Gbar_D05G005180.1	90	112	95	400	203	251	9.41	8.98	8.43	34.1	19.09	16.07	8.94	23.0867	1.36871	0.000124725	0.0252242
Ghir_A08G019350	Gbar_A08G019880.1	75	134	91	255	261	340	7.84	10.74	8.07	21.74	24.55	21.77	8.88333	22.6867	1.35267	1.98459e-05	0.00747524
Ghir_D07G024050	Gbar_D07G024400.1	1845	1288	1579	4574	4891	4111	192.89	103.25	140.07	389.93	459.97	263.19	145.403	371.03	1.35148	2.7869e-05	0.00940159
Ghir_D12G021450	Gbar_D12G021490.1	128	61	102	253	264	359	13.38	4.89	9.05	21.57	24.83	22.98	9.10667	23.1267	1.34456	0.000222736	0.0385875
Ghir_A11G025980	Gbar_A11G025370.1	110	127	168	395	345	374	11.5	10.18	14.9	33.67	32.45	23.94	12.1933	30.02	1.29983	2.98199e-05	0.00972613
Ghir_A02G013750	Gbar_A02G013440.1	69	71	67	190	166	221	7.21	5.69	5.94	16.2	15.61	14.15	6.28	15.32	1.28658	0.000105719	0.0226737
Ghir_A03G007930	Gbar_A03G007940.1	80	107	80	308	168	257	8.36	8.58	7.1	26.26	15.8	16.45	8.01333	19.5033	1.28325	0.000176302	0.032711
Ghir_A09G006610	Gbar_A09G006760.1	125	66	99	263	222	349	13.07	5.29	8.78	22.42	20.88	22.34	9.04667	21.88	1.27415	0.000304109	0.0468464
Ghir_A01G002230	Gbar_D01G002090.1	121	131	197	406	398	407	12.65	10.5	17.48	34.61	37.43	26.06	13.5433	32.7	1.27171	6.51808e-05	0.016568
Ghir_A07G002660	Gbar_A07G002680.1	88	103	119	338	237	252	9.2	8.26	10.56	28.81	22.29	16.13	9.34	22.41	1.26265	0.000176063	0.032711
Ghir_D10G012940	Gbar_D10G012690.1	132	204	143	491	362	413	13.8	16.35	12.69	41.86	34.04	26.44	14.28	34.1133	1.25634	3.54477e-05	0.0108133
Ghir_D11G018540	Gbar_D11G018910.1	63	81	63	185	158	217	6.59	6.49	5.59	15.77	14.86	13.89	6.22333	14.84	1.25373	0.000174918	0.032711
Ghir_D10G000720	Gbar_D10G000420.1	163	159	132	510	273	438	17.04	12.75	11.71	43.48	25.67	28.04	13.8333	32.3967	1.2277	0.000103558	0.0224759
Ghir_D12G000970	Gbar_D12G001020.1	63	138	97	247	234	285	6.59	11.06	8.6	21.06	22.01	18.25	8.75	20.44	1.22404	0.000315821	0.0480171
Ghir_A04G013010	Gbar_A04G012860.1	152	241	174	535	418	497	15.89	19.32	15.44	45.61	39.31	31.82	16.8833	38.9133	1.20466	4.113e-05	0.0121253
Ghir_D05G014880	Gbar_D05G014890.1	167	210	151	523	351	498	17.46	16.83	13.39	44.59	33.01	31.88	15.8933	36.4933	1.19921	4.22797e-05	0.0122807
Ghir_D05G014850	Gbar_D05G014870.1	101	96	102	289	185	318	10.56	7.7	9.05	24.64	17.4	20.36	9.10333	20.8	1.19212	0.000189869	0.0341517
Ghir_D10G000400	Gbar_D10G000420.1	155	148	154	520	254	407	16.2	11.86	13.66	44.33	23.89	26.06	13.9067	31.4267	1.17621	0.000318183	0.0482506
Ghir_D13G025080	Gbar_D13G025110.1	194	219	181	526	419	521	20.28	17.56	16.06	44.84	39.4	33.36	17.9667	39.2	1.12553	7.62451e-05	0.0179493
Ghir_D11G035000	Gbar_D11G034880.1	274	386	272	617	714	950	28.65	30.94	24.13	52.6	67.15	60.82	27.9067	60.19	1.10891	9.7606e-05	0.0218335
Ghir_A05G015730	Gbar_D05G015590.1	715	854	723	1681	2048	1712	74.75	68.46	64.14	143.3	192.6	109.6	69.1167	148.5	1.10336	0.000236403	0.0398899
Ghir_A13G012120	Gbar_A13G012870.1	560	926	899	403	425	637	58.55	74.23	79.75	34.36	39.97	40.78	70.8433	38.37	-0.884653	0.000280156	0.0442838
Ghir_D01G020300	Gbar_D01G020400.1	903	840	664	497	418	583	94.41	67.34	58.9	42.37	39.31	37.32	73.55	39.6667	-0.890798	0.000279717	0.0442838
Ghir_A05G023370	Gbar_A05G022620.1	776	865	752	379	447	643	81.13	69.34	66.71	32.31	42.04	41.17	72.3933	38.5067	-0.910749	0.000142633	0.0275167
Ghir_A10G017070	Gbar_A10G018010.1	590	687	534	389	241	467	61.68	55.07	47.37	33.16	22.66	29.9	54.7067	28.5733	-0.937047	0.000132019	0.0259517
Ghir_D09G023810	Gbar_D09G024520.1	227	428	434	212	165	254	23.73	34.31	38.5	18.07	15.52	16.26	32.18	16.6167	-0.953533	0.000265898	0.0430383
Ghir_D01G017750	Gbar_D01G017860.1	679	1095	683	552	301	590	70.99	87.78	60.59	47.06	28.31	37.77	73.12	37.7133	-0.955191	0.000234465	0.0396776
Ghir_A08G011430	Gbar_A08G011830.1	218	248	243	103	113	207	22.79	19.88	21.56	8.78	10.63	13.25	21.41	10.8867	-0.975723	0.000323202	0.0486327
Ghir_A09G024820	Gbar_A09G025050.1	292	499	379	171	199	302	30.53	40	33.62	14.58	18.71	19.33	34.7167	17.54	-0.98498	0.000106023	0.0226737
Ghir_D13G012700	Gbar_D13G012550.1	442	859	767	371	310	492	46.21	68.86	68.04	31.63	29.15	31.5	61.0367	30.76	-0.988621	8.88304e-05	0.0203445
Ghir_A12G026840	Gbar_A12G026690.1	277	474	498	179	246	263	28.96	38	44.18	15.26	23.13	16.84	37.0467	18.41	-1.00885	0.000210112	0.0369487
Ghir_A08G008740	Gbar_A08G008850.1	2117	3126	2290	1375	1266	1534	221.32	250.59	203.14	117.22	119.06	98.21	225.017	111.497	-1.01303	1.69823e-05	0.00666096
Ghir_A02G007610	Gbar_A02G007430.1	539	918	809	352	359	563	56.35	73.59	71.76	30.01	33.76	36.04	67.2333	33.27	-1.01495	3.55609e-05	0.0108133
Ghir_D10G012040	Gbar_D10G011750.1	339	852	617	252	308	423	35.44	68.3	54.73	21.48	28.97	27.08	52.8233	25.8433	-1.03138	0.000285096	0.0445046
Ghir_D12G022480	Gbar_D12G022290.1	156	224	163	99	92	104	16.31	17.96	14.46	8.44	8.65	6.66	16.2433	7.91667	-1.03688	0.000239433	0.040054
Ghir_A11G018690	Gbar_A11G018260.1	731	1604	1765	714	584	934	76.42	128.58	156.57	60.87	54.92	59.8	120.523	58.53	-1.04206	0.000185374	0.0339269
Ghir_A12G001530	Gbar_A12G001460.1	954	1416	812	450	524	787	99.74	113.51	72.03	38.36	49.28	50.38	95.0933	46.0067	-1.0475	5.29507e-05	0.0144459
Ghir_A04G012380	Gbar_A04G012290.1	836	1513	1447	666	539	868	87.4	121.29	128.36	56.78	50.69	55.57	112.35	54.3467	-1.04774	2.51387e-05	0.00873616
Ghir_A09G010580	Gbar_A09G010830.1	340	339	294	168	160	212	35.55	27.18	26.08	14.32	15.05	13.57	29.6033	14.3133	-1.0484	2.48659e-05	0.00869308
Ghir_D09G010620	Gbar_D09G010880.1	413	635	470	311	238	260	43.18	50.9	41.69	26.51	22.38	16.65	45.2567	21.8467	-1.05072	4.13813e-05	0.0121253
Ghir_D13G025870	Gbar_Scaffold255G000010.1	402	630	433	281	232	268	42.03	50.5	38.41	23.96	21.82	17.16	43.6467	20.98	-1.05686	2.68116e-05	0.00915404
Ghir_D05G007770	Gbar_D05G007690.1	214	527	345	187	123	284	22.37	42.25	30.6	15.94	11.57	18.18	31.74	15.23	-1.05939	0.00028086	0.0442838
Ghir_A01G020810	Gbar_A01G021300.1	131	248	242	118	83	133	13.7	19.88	21.47	10.06	7.81	8.51	18.35	8.79333	-1.0613	0.000275991	0.0441457
Ghir_D10G025200	Gbar_D10G024870.1	245	407	288	170	140	193	25.61	32.63	25.55	14.49	13.17	12.36	27.93	13.34	-1.06606	2.57535e-05	0.00889683
Ghir_D02G003230	Gbar_D02G003320.1	881	1193	1466	522	647	725	92.11	95.63	130.04	44.5	60.85	46.42	105.927	50.59	-1.06614	3.5491e-05	0.0108133
Ghir_D08G009520	Gbar_D08G009910.1	773	1997	1654	967	572	750	80.81	160.09	146.72	82.44	53.79	48.02	129.207	61.4167	-1.07298	0.000334063	0.049754
Ghir_D12G026930	Gbar_D12G026650.1	217	520	359	198	192	166	22.69	41.68	31.85	16.88	18.06	10.63	32.0733	15.19	-1.07825	0.000275149	0.0441319
Ghir_A03G020610	Gbar_A03G020640.1	220	267	226	116	94	184	23	21.4	20.05	9.89	8.84	11.78	21.4833	10.17	-1.0789	5.01133e-05	0.0139223
Ghir_A05G023910	Gbar_A05G023140.1	1346	1088	1305	638	486	974	140.72	87.22	115.76	54.39	45.71	62.36	114.567	54.1533	-1.08107	2.24812e-05	0.00836001
Ghir_A03G004100	Gbar_A03G004070.1	3738	8716	10287	3561	3667	4537	390.79	698.7	912.53	303.57	344.86	290.46	667.34	312.963	-1.09243	0.000238051	0.039947
Ghir_A12G013860	Gbar_A12G013950.1	603	500	393	306	175	345	63.04	40.08	34.86	26.09	16.46	22.09	45.9933	21.5467	-1.09396	9.29947e-05	0.0209626
Ghir_D01G006500	Gbar_D01G006560.1	184	279	193	127	89	125	19.24	22.37	17.12	10.83	8.37	8	19.5767	9.06667	-1.11049	6.2839e-05	0.0163055
Ghir_A11G016690	Gbar_A11G016340.1	1618	1581	1463	860	585	1070	169.16	126.74	129.78	73.31	55.02	68.5	141.893	65.61	-1.11282	4.29536e-06	0.00253719
Ghir_A09G012630	Gbar_A09G012640.1	439	845	786	365	235	492	45.9	67.74	69.72	31.12	22.1	31.5	61.12	28.24	-1.1139	3.12957e-05	0.009979
Ghir_D09G019990	Gbar_D09G020490.1	170	279	184	93	94	144	17.77	22.37	16.32	7.93	8.84	9.22	18.82	8.66333	-1.11927	6.52696e-05	0.016568
Ghir_A05G036150	Gbar_A05G035270.1	406	650	435	249	217	305	42.45	52.11	38.59	21.23	20.41	19.53	44.3833	20.39	-1.12216	5.5881e-06	0.00305911
Ghir_A01G006310	Gbar_A01G006320.1	1516	1785	2281	877	651	1492	158.49	143.09	202.34	74.76	61.22	95.52	167.973	77.1667	-1.12218	1.68579e-05	0.00666096
Ghir_A09G018560	Gbar_A09G018810.1	913	2462	2066	719	869	1180	95.45	197.36	183.27	61.29	81.72	75.55	158.693	72.8533	-1.12317	0.000135571	0.0265224
Ghir_D07G020020	Gbar_D07G020160.1	222	288	192	91	118	157	23.21	23.09	17.03	7.76	11.1	10.05	21.11	9.63667	-1.13132	6.5852e-05	0.0166435
Ghir_A09G017580	Gbar_A09G017810.1	252	332	357	149	89	273	26.35	26.61	31.67	12.7	8.37	17.48	28.21	12.85	-1.13444	0.000101227	0.0222178
Ghir_D08G014300	Gbar_D08G014790.1	184	467	398	186	134	210	19.24	37.44	35.31	15.86	12.6	13.44	30.6633	13.9667	-1.13453	0.000100776	0.0222178
Ghir_A11G035400	Gbar_A11G034810.1	1188	1062	1020	518	481	714	124.2	85.13	90.48	44.16	45.24	45.71	99.9367	45.0367	-1.14991	2.4038e-06	0.00173261
Ghir_A07G007560	Gbar_A07G007370.1	163	134	124	80	59	77	17.04	10.74	11	6.82	5.55	4.93	12.9267	5.76667	-1.16454	0.000281406	0.0442838
Ghir_D05G003400	Gbar_D05G003210.1	160	324	259	90	148	118	16.73	25.97	22.98	7.67	13.92	7.55	21.8933	9.71333	-1.17245	0.000251411	0.0414636
Ghir_A13G017410	Gbar_A13G017970.1	250	747	510	205	162	389	26.14	59.88	45.24	17.48	15.24	24.9	43.7533	19.2067	-1.18779	0.000193487	0.0345453
Ghir_A08G000260	Gbar_A08G000220.1	231	183	152	97	54	150	24.15	14.67	13.48	8.27	5.08	9.6	17.4333	7.65	-1.18832	0.000330026	0.0494049
Ghir_D07G020810	Gbar_D07G021030.1	104	285	183	86	71	123	10.87	22.85	16.23	7.33	6.68	7.87	16.65	7.29333	-1.19087	0.000254896	0.0418504
Ghir_A12G020640	Gbar_A12G020750.1	2313	4684	4129	1519	1534	2446	241.82	375.48	366.27	129.49	144.26	156.6	327.857	143.45	-1.19252	5.14546e-06	0.00291658
Ghir_A05G015140	Gbar_A05G014590.1	90	142	135	56	54	70	9.41	11.38	11.98	4.77	5.08	4.48	10.9233	4.77667	-1.19334	0.000198847	0.0352789
Ghir_A05G029870	Gbar_A05G029000.1	158	216	135	110	52	89	16.52	17.32	11.98	9.38	4.89	5.7	15.2733	6.65667	-1.19814	0.000218825	0.0382039
Ghir_D06G004410	Gbar_D06G004380.1	186	390	199	131	64	196	19.45	31.26	17.65	11.17	6.02	12.55	22.7867	9.91333	-1.20075	0.000285887	0.0445091
Ghir_D07G001290	Gbar_D07G001310.1	173	336	275	134	92	157	18.09	26.93	24.39	11.42	8.65	10.05	23.1367	10.04	-1.20442	1.80072e-05	0.00696236
Ghir_D11G005430	Gbar_D11G005440.1	127	127	131	50	48	99	13.28	10.18	11.62	4.26	4.51	6.34	11.6933	5.03667	-1.21515	0.000188941	0.0341517
Ghir_D02G002870	Gbar_D02G002980.1	335	795	626	346	176	317	35.02	63.73	55.53	29.5	16.55	20.29	51.4267	22.1133	-1.2176	4.15372e-05	0.0121253
Ghir_D12G001580	Gbar_D12G001620.1	588	1315	555	308	350	505	61.47	105.41	49.23	26.26	32.92	32.33	72.0367	30.5033	-1.23976	3.19959e-05	0.0100974
Ghir_A13G022330	Gbar_A13G022610.1	150	424	288	125	93	191	15.68	33.99	25.55	10.66	8.75	12.23	25.0733	10.5467	-1.24937	7.54939e-05	0.0179231
Ghir_D01G001230	Gbar_D01G001190.1	141	426	263	103	102	186	14.74	34.15	23.33	8.78	9.59	11.91	24.0733	10.0933	-1.25403	0.000126767	0.025432
Ghir_A12G012330	Gbar_A12G012400.1	119	191	90	52	53	87	12.44	15.31	7.98	4.43	4.98	5.57	11.91	4.99333	-1.2541	0.000281169	0.0442838
Ghir_D11G034910	Gbar_D11G034810.1	988	1193	1273	268	429	1038	103.29	95.63	112.92	22.85	40.35	66.45	103.947	43.2167	-1.26618	0.000115768	0.024053
Ghir_D02G015210	Gbar_D02G015810.1	190	635	546	235	151	238	19.86	50.9	48.43	20.03	14.2	15.24	39.73	16.49	-1.26864	0.000128553	0.0255282
Ghir_D10G001620	Gbar_D10G001370.1	100	272	257	76	87	127	10.45	21.8	22.8	6.48	8.18	8.13	18.35	7.59667	-1.27234	0.000180326	0.0333163
Ghir_D13G013200	Gbar_D13G013060.1	131	339	472	126	127	174	13.7	27.18	41.87	10.74	11.94	11.14	27.5833	11.2733	-1.29088	0.000233963	0.0396776
Ghir_D02G011850	Gbar_D02G012370.1	446	329	370	111	107	370	46.63	26.37	32.82	9.46	10.06	23.69	35.2733	14.4033	-1.29218	0.000243357	0.0404976
Ghir_A07G001950	Gbar_A07G001990.1	75	109	112	46	33	59	7.84	8.74	9.94	3.92	3.1	3.78	8.84	3.6	-1.29605	0.000201044	0.0354608
Ghir_D10G018800	Gbar_D10G027570.1	233	192	117	64	60	145	24.36	15.39	10.38	5.46	5.64	9.28	16.71	6.79333	-1.29852	0.000313649	0.0478114
Ghir_D02G023580	Gbar_D02G024130.1	131	348	368	124	98	156	13.7	27.9	32.64	10.57	9.22	9.99	24.7467	9.92667	-1.31785	5.4522e-05	0.0146017
Ghir_D10G018780	Gbar_D10G027570.1	326	1108	685	288	260	380	34.08	88.82	60.76	24.55	24.45	24.33	61.22	24.4433	-1.32456	2.88318e-05	0.00951009
Ghir_A13G004220	Gbar_A13G004370.1	103	322	215	97	93	80	10.77	25.81	19.07	8.27	8.75	5.12	18.55	7.38	-1.32973	0.000199106	0.0352789
Ghir_D10G003840	Gbar_D10G003500.1	65	205	165	57	51	83	6.8	16.43	14.64	4.86	4.8	5.31	12.6233	4.99	-1.33898	0.000302455	0.0467149
Ghir_A13G010120	Gbar_A13G010740.1	204	190	181	49	81	132	21.33	15.23	16.06	4.18	7.62	8.45	17.54	6.75	-1.37769	3.08001e-05	0.009979
Ghir_A01G010790	Gbar_A01G011190.1	89	148	86	38	45	55	9.3	11.86	7.63	3.24	4.23	3.52	9.59667	3.66333	-1.38938	0.00010094	0.0222178
Ghir_A08G006930	Gbar_A08G007020.1	220	231	401	105	138	117	23	18.52	35.57	8.95	12.98	7.49	25.6967	9.80667	-1.38975	1.67077e-05	0.00666096
Ghir_A07G016750	Gbar_A07G016750.1	119	306	319	109	78	128	12.44	24.53	28.3	9.29	7.34	8.19	21.7567	8.27333	-1.39492	2.63518e-05	0.00904997
Ghir_D02G018840	Gbar_D02G019440.1	1235	4646	3447	1889	787	1112	129.11	372.44	305.77	161.04	74.01	71.19	269.107	102.08	-1.39848	0.000261661	0.042672
Ghir_A07G008750	Gbar_A07G008580.1	97	119	173	41	47	80	10.14	9.54	15.35	3.5	4.42	5.12	11.6767	4.34667	-1.42565	5.32525e-05	0.0144607
Ghir_D05G009840	Gbar_D05G010050.1	205	451	430	146	94	222	21.43	36.15	38.14	12.45	8.84	14.21	31.9067	11.8333	-1.431	2.22854e-06	0.00162636
Ghir_D09G010340	Gbar_D09G010580.1	180	189	138	75	65	72	18.82	15.15	12.24	6.39	6.11	4.61	15.4033	5.70333	-1.43337	4.64873e-06	0.00271407
Ghir_A10G022750	Gbar_A10G023950.1	278	513	348	151	135	185	29.06	41.12	30.87	12.87	12.7	11.84	33.6833	12.47	-1.43357	5.00166e-08	8.3432e-05
Ghir_D10G018270	Gbar_D10G017890.1	474	1621	1947	444	412	835	49.55	129.94	172.71	37.85	38.75	53.46	117.4	43.3533	-1.43722	0.000102544	0.022339
Ghir_D02G009420	Gbar_D02G009890.1	147	358	299	66	72	208	15.37	28.7	26.52	5.63	6.77	13.32	23.53	8.57333	-1.45657	6.82739e-05	0.0168187
Ghir_A11G033560	Gbar_A11G033020.1	267	523	355	141	113	215	27.91	41.93	31.49	12.02	10.63	13.76	33.7767	12.1367	-1.47665	6.09436e-08	9.61641e-05
Ghir_A13G017270	Gbar_A13G017830.1	658	1465	960	580	183	445	68.79	117.44	85.16	49.44	17.21	28.49	90.4633	31.7133	-1.51224	9.90813e-06	0.00455485
Ghir_A08G007360	Gbar_A08G007460.1	114	77	65	36	29	40	11.92	6.17	5.77	3.07	2.73	2.56	7.95333	2.78667	-1.51302	0.00022082	0.0383694
Ghir_A12G027630	Gbar_A12G027500.1	86	138	85	38	22	66	8.99	11.06	7.54	3.24	2.07	4.23	9.19667	3.18	-1.53208	6.69363e-05	0.0167305
Ghir_D13G016730	Gbar_D13G016700.1	80	129	81	33	42	34	8.36	10.34	7.19	2.81	3.95	2.18	8.63	2.98	-1.53405	7.59405e-05	0.0179493
Ghir_D09G019870	Gbar_D09G020350.1	342	747	431	118	249	199	35.75	59.88	38.23	10.06	23.42	12.74	44.62	15.4067	-1.53414	6.13941e-06	0.00331886
Ghir_A13G000210	Gbar_A13G000460.1	444	303	199	191	69	120	46.42	24.29	17.65	16.28	6.49	7.68	29.4533	10.15	-1.53695	7.43335e-05	0.0179231
Ghir_A03G020130	Gbar_A03G020200.1	150	170	76	45	45	66	15.68	13.63	6.74	3.84	4.23	4.23	12.0167	4.1	-1.55134	3.47356e-05	0.0108133
Ghir_D08G018040	Gbar_D08G018550.1	627	1053	378	183	143	508	65.55	84.41	33.53	15.6	13.45	32.52	61.1633	20.5233	-1.5754	3.10145e-05	0.009979
Ghir_D07G002660	Gbar_D07G002630.1	169	760	259	156	63	232	17.67	60.92	22.98	13.3	5.92	14.85	33.8567	11.3567	-1.5759	0.00027839	0.0442838
Ghir_D07G014590	Gbar_D07G014730.1	101	128	133	38	33	70	10.56	10.26	11.8	3.24	3.1	4.48	10.8733	3.60667	-1.59206	3.91646e-06	0.00238272
Ghir_A05G023920	Gbar_A05G023150.1	682	982	443	163	223	430	71.3	78.72	39.3	13.9	20.97	27.53	63.1067	20.8	-1.60121	8.57961e-07	0.000821153
Ghir_D04G014510	Gbar_D04G014640.1	48	79	48	21	17	26	5.02	6.33	4.26	1.79	1.6	1.66	5.20333	1.68333	-1.62812	0.000109521	0.0231761
Ghir_D11G026420	Gbar_D11G026580.1	225	727	279	218	64	153	23.52	58.28	24.75	18.58	6.02	9.8	35.5167	11.4667	-1.63105	7.3822e-05	0.0178836
Ghir_D13G019630	Gbar_D13G019520.1	273	1468	425	259	143	371	28.54	117.68	37.7	22.08	13.45	23.75	61.3067	19.76	-1.63346	0.000182829	0.0335665
Ghir_D03G014020	Gbar_D03G013500.1	82	419	212	84	71	89	8.57	33.59	18.81	7.16	6.68	5.7	20.3233	6.51333	-1.64167	6.68685e-05	0.0167305
Ghir_D03G014440	Gbar_D03G013910.1	313	428	370	149	79	170	32.72	34.31	32.82	12.7	7.43	10.88	33.2833	10.3367	-1.68703	6.1814e-10	2.77607e-06
Ghir_D08G007010	Gbar_D08G007220.1	152	124	260	65	68	49	15.89	9.94	23.06	5.54	6.4	3.14	16.2967	5.02667	-1.6969	9.63138e-06	0.00446277
Ghir_A01G004630	Gbar_A01G004450.1	180	74	291	62	40	99	18.82	5.93	25.81	5.29	3.76	6.34	16.8533	5.13	-1.716	0.000124382	0.0252242
Ghir_D11G016450	Gbar_D11G016810.1	53	162	56	30	18	44	5.54	12.99	4.97	2.56	1.69	2.82	7.83333	2.35667	-1.73288	0.000189234	0.0341517
Ghir_D13G010570	Gbar_D13G010500.1	61	57	79	19	19	30	6.38	4.57	7.01	1.62	1.79	1.92	5.98667	1.77667	-1.75258	2.36231e-05	0.00856338
Ghir_A07G004540	Gbar_A07G004320.1	41	39	46	14	8	23	4.29	3.13	4.08	1.19	0.75	1.47	3.83333	1.13667	-1.75379	0.000246971	0.0409628
Ghir_D01G023120	Gbar_D01G023130.1	226	231	191	112	34	74	23.63	18.52	16.94	9.55	3.2	4.74	19.6967	5.83	-1.75638	1.77104e-06	0.00139728
Ghir_A06G016790	Gbar_A06G016810.1	96	305	158	49	55	78	10.04	24.45	14.02	4.18	5.17	4.99	16.17	4.78	-1.75824	2.56789e-06	0.00180628
Ghir_D12G001440	Gbar_D12G001480.1	154	209	84	42	33	81	16.1	16.75	7.45	3.58	3.1	5.19	13.4333	3.95667	-1.76346	6.28827e-06	0.00336815
Ghir_D06G023660	Gbar_D06G023370.1	77	67	126	26	26	40	8.05	5.37	11.18	2.22	2.45	2.56	8.2	2.41	-1.76659	1.8463e-05	0.00709163
Ghir_D06G005980	Gbar_D06G005980.1	252	142	163	32	38	140	26.35	11.38	14.46	2.73	3.57	8.96	17.3967	5.08667	-1.77402	7.55201e-05	0.0179231
Ghir_D07G005910	Gbar_D07G006010.1	42	110	99	25	16	43	4.39	8.82	8.78	2.13	1.5	2.75	7.33	2.12667	-1.78522	5.7538e-05	0.0151945
Ghir_A07G005920	Gbar_A07G005750.1	720	2859	988	455	244	805	75.27	229.19	87.64	38.79	22.95	51.54	130.7	37.76	-1.79133	1.10492e-05	0.0049243
Ghir_D08G013190	Gbar_D08G013620.1	85	198	269	47	43	92	8.89	15.87	23.86	4.01	4.04	5.89	16.2067	4.64667	-1.80232	4.30231e-06	0.00253719
Ghir_D13G017930	Gbar_D13G017800.1	331	1038	420	294	81	182	34.6	83.21	37.26	25.06	7.62	11.65	51.69	14.7767	-1.80656	1.6189e-05	0.00656361
Ghir_A13G024720	Gbar_A13G024950.1	325	754	512	146	144	212	33.98	60.44	45.42	12.45	13.54	13.57	46.6133	13.1867	-1.82166	2.57431e-10	1.31303e-06
Ghir_A09G020410	Gbar_A09G020650.1	244	651	303	86	166	100	25.51	52.19	26.88	7.33	15.61	6.4	34.86	9.78	-1.83367	1.74016e-06	0.00139172
Ghir_A05G023450	Gbar_A05G022690.1	196	401	282	110	48	123	20.49	32.15	25.02	9.38	4.51	7.87	25.8867	7.25333	-1.83549	1.74278e-08	4.23952e-05
Ghir_D10G011190	Gbar_D10G010910.1	56	31	34	13	10	17	5.85	2.49	3.02	1.11	0.94	1.09	3.78667	1.04667	-1.85513	0.000268647	0.0433272
Ghir_A13G018920	Gbar_A13G019480.1	374	1773	472	244	178	373	39.1	142.13	41.87	20.8	16.74	23.88	74.3667	20.4733	-1.86091	1.1759e-05	0.00516186
Ghir_A13G006250	Gbar_A13G006430.1	330	1468	745	238	212	309	34.5	117.68	66.09	20.29	19.94	19.78	72.7567	20.0033	-1.86284	4.03835e-07	0.000481165
Ghir_D05G036790	Gbar_D05G037310.1	120	109	61	35	15	41	12.55	8.74	5.41	2.98	1.41	2.62	8.9	2.33667	-1.92935	1.04846e-05	0.00470864
Ghir_D12G015270	Gbar_D12G015140.1	25	75	46	17	9	15	2.61	6.01	4.08	1.45	0.85	0.96	4.23333	1.08667	-1.96188	0.000118095	0.024363
Ghir_D11G034430	Gbar_D11G034340.1	24	53	67	15	9	16	2.51	4.25	5.94	1.28	0.85	1.02	4.23333	1.05	-2.0114	9.12726e-05	0.0206541
Ghir_D06G006100	Gbar_D06G006090.1	18	106	69	17	8	27	1.88	8.5	6.12	1.45	0.75	1.73	5.5	1.31	-2.06986	0.000319824	0.0483738
Ghir_A07G005930	Gbar_A07G005760.1	49	159	121	21	19	48	5.12	12.75	10.73	1.79	1.79	3.07	9.53333	2.21667	-2.10459	3.60227e-06	0.00232088
Ghir_A11G026280	Gbar_A11G025680.1	45	124	28	16	17	15	4.7	9.94	2.48	1.36	1.6	0.96	5.70667	1.30667	-2.12676	0.000102054	0.0223155
Ghir_A09G015150	Gbar_A09G015280.1	18	36	43	6	10	7	1.88	2.89	3.81	0.51	0.94	0.45	2.86	0.633333	-2.17498	0.000114045	0.0237797
Ghir_A11G026350	Gbar_A11G025720.1	29	148	56	14	19	22	3.03	11.86	4.97	1.19	1.79	1.41	6.62	1.46333	-2.17757	5.61666e-05	0.0149734
Ghir_D13G004360	Gbar_D13G004090.1	74	183	131	44	18	32	7.74	14.67	11.62	3.75	1.69	2.05	11.3433	2.49667	-2.18377	1.94519e-07	0.000246882
Ghir_D11G026410	Gbar_D11G026570.1	59	143	48	24	14	22	6.17	11.46	4.26	2.05	1.32	1.41	7.29667	1.59333	-2.19519	5.03143e-06	0.0028799
Ghir_D11G026480	Gbar_D11G026670.1	79	91	64	12	16	33	8.26	7.29	5.68	1.02	1.5	2.11	7.07667	1.54333	-2.19702	5.92679e-07	0.0006179
Ghir_A08G009920	Gbar_A08G027480.1	99	178	159	45	18	44	10.35	14.27	14.1	3.84	1.69	2.82	12.9067	2.78333	-2.21323	6.40425e-09	1.96789e-05
Ghir_D09G018710	Gbar_D09G019220.1	51	104	52	18	6	24	5.33	8.34	4.61	1.53	0.56	1.54	6.09333	1.21	-2.33222	2.19848e-06	0.00162473
Ghir_D11G026490	Gbar_D11G026680.1	61	202	59	23	24	20	6.38	16.19	5.23	1.96	2.26	1.28	9.26667	1.83333	-2.33758	3.15017e-06	0.00211398
Ghir_D03G018170	Gbar_D03G017460.1	363	4302	658	345	236	521	37.95	344.86	58.37	29.41	22.19	33.36	147.06	28.32	-2.37651	7.36164e-05	0.0178836
Ghir_A06G022620	Gbar_A06G022590.1	17	75	94	13	15	8	1.78	6.01	8.34	1.11	1.41	0.51	5.37667	1.01	-2.41236	7.0806e-05	0.0172965
Ghir_D11G026500	Gbar_D11G026580.1	55	121	47	17	8	23	5.75	9.7	4.17	1.45	0.75	1.47	6.54	1.22333	-2.41847	9.0398e-07	0.000851243
Ghir_A08G017220	Gbar_A08G017830.1	302	1207	173	66	68	224	31.57	96.76	15.35	5.63	6.4	14.34	47.8933	8.79	-2.44589	7.87831e-06	0.00383096
Ghir_D07G005900	Gbar_D07G006000.1	191	1070	415	67	38	257	19.97	85.77	36.81	5.71	3.57	16.45	47.5167	8.57667	-2.46994	7.10653e-06	0.00360783
Ghir_A12G025290	Gbar_A12G025090.1	89	189	48	26	5	38	9.3	15.15	4.26	2.22	0.47	2.43	9.57	1.70667	-2.48734	1.29036e-05	0.00553934
Ghir_D04G012740	Gbar_D04G012780.1	21	41	9	6	2	6	2.2	3.29	0.8	0.51	0.19	0.38	2.09667	0.36	-2.54203	0.000307672	0.0472706
Ghir_D10G018920	Gbar_D10G018450.1	77	633	230	45	9	138	8.05	50.74	20.4	3.84	0.85	8.83	26.3967	4.50667	-2.55022	0.000153789	0.0292465
Ghir_D12G025320	Gbar_D12G025010.1	281	1454	305	94	22	301	29.38	116.56	27.06	8.01	2.07	19.27	57.6667	9.78333	-2.55934	8.53963e-05	0.0197845
Ghir_D01G018720	Gbar_D01G018820.1	14	65	22	7	3	9	1.46	5.21	1.95	0.6	0.28	0.58	2.87333	0.486667	-2.56172	0.000105451	0.0226737
Ghir_D13G025490	Gbar_D13G025540.1	249	332	151	67	11	65	26.03	26.61	13.39	5.71	1.03	4.16	22.01	3.63333	-2.59879	2.76235e-08	5.97313e-05
Ghir_A04G015330	Gbar_A04G015170.1	62	107	26	8	13	15	6.48	8.58	2.31	0.68	1.22	0.96	5.79	0.953333	-2.60251	3.53053e-06	0.00231599
Ghir_A05G009480	Gbar_A05G008950.1	67	104	35	19	3	16	7	8.34	3.1	1.62	0.28	1.02	6.14667	0.973333	-2.6588	4.05057e-06	0.00243798
Ghir_D08G017520	Gbar_D08G018060.1	26	175	46	20	4	15	2.72	14.03	4.08	1.7	0.38	0.96	6.94333	1.01333	-2.77652	2.81808e-05	0.00940159
Ghir_D01G014920	Gbar_D01G014930.1	60	24	18	6	3	9	6.27	1.92	1.6	0.51	0.28	0.58	3.26333	0.456667	-2.83713	3.40062e-05	0.0106741
Ghir_D05G000090	Gbar_D05G009430.1	50	76	27	6	5	13	5.23	6.09	2.4	0.51	0.47	0.83	4.57333	0.603333	-2.92222	2.54966e-07	0.000310118
Ghir_A10G005710	Gbar_D10G006280.1	18	30	9	4	2	2	1.88	2.4	0.8	0.34	0.19	0.13	1.69333	0.22	-2.94429	6.06482e-05	0.0158781
Ghir_D03G000080	Gbar_D03G000070.1	33	172	27	13	1	20	3.45	13.79	2.4	1.11	0.09	1.28	6.54667	0.826667	-2.98538	7.84369e-05	0.0183911
Ghir_A07G014510	Gbar_A07G014490.1	201	413	145	45	16	48	21.01	33.11	12.86	3.84	1.5	3.07	22.3267	2.80333	-2.99355	2.41772e-12	2.35256e-08
Ghir_A10G015090	Gbar_A10G015980.1	159	546	132	48	26	37	16.62	43.77	11.71	4.09	2.45	2.37	24.0333	2.97	-3.0165	2.69879e-10	1.31303e-06
Ghir_D07G014780	Gbar_D07G014950.1	96	105	25	13	4	15	10.04	8.42	2.22	1.11	0.38	0.96	6.89333	0.816667	-3.07738	4.1465e-07	0.00048417
Ghir_A11G026290	Gbar_D11G026700.1	4	82	31	7	3	4	0.42	6.57	2.75	0.6	0.28	0.26	3.24667	0.38	-3.09489	0.000257195	0.0420611
Ghir_A10G005700	Gbar_A10G006390.1	51	91	28	8	6	8	5.33	7.29	2.48	0.68	0.56	0.51	5.03333	0.583333	-3.10912	7.70036e-08	0.000115274
Ghir_A10G017430	Gbar_A10G018290.1	107	930	222	72	6	86	11.19	74.55	19.69	6.14	0.56	5.51	35.1433	4.07	-3.11015	1.28683e-05	0.00553934
Ghir_A11G026320	Gbar_A11G025680.1	60	157	44	11	7	15	6.27	12.59	3.9	0.94	0.66	0.96	7.58667	0.853333	-3.15228	8.87606e-09	2.3555e-05
Ghir_A08G017180	Gbar_A08G017800.1	72	165	30	25	2	3	7.53	13.23	2.66	2.13	0.19	0.19	7.80667	0.836667	-3.22198	4.77979e-05	0.0134811
Ghir_A11G026300	Gbar_A11G025670.1	15	64	24	4	3	5	1.57	5.13	2.13	0.34	0.28	0.32	2.94333	0.313333	-3.23168	2.15796e-06	0.00161523
Ghir_D05G020680	Gbar_D05G020710.1	14	113	31	11	0	7	1.46	9.06	2.75	0.94	0	0.45	4.42333	0.463333	-3.25501	7.01958e-05	0.0172195
Ghir_A01G013670	Gbar_A01G014050.1	43	13	9	2	2	4	4.5	1.04	0.8	0.17	0.19	0.26	2.11333	0.206667	-3.35414	0.000109563	0.0231761
Ghir_D10G012470	Gbar_D10G012170.1	155	370	75	25	15	22	16.2	29.66	6.65	2.13	1.41	1.41	17.5033	1.65	-3.40709	2.61053e-11	1.90513e-07
Ghir_A10G016310	Gbar_A10G017240.1	50	29	21	0	3	9	5.23	2.32	1.86	0	0.28	0.58	3.13667	0.286667	-3.45179	5.39534e-06	0.00302881
Ghir_D10G009000	Gbar_D10G008720.1	58	25	32	1	2	11	6.06	2	2.84	0.09	0.19	0.7	3.63333	0.326667	-3.4754	1.85706e-06	0.00142659
Ghir_D01G014930	Gbar_D01G014940.1	56	30	15	2	4	4	5.85	2.4	1.33	0.17	0.38	0.26	3.19333	0.27	-3.56403	1.58003e-06	0.00129925
Ghir_D07G014790	Gbar_D07G014960.1	73	56	11	6	1	7	7.63	4.49	0.98	0.51	0.09	0.45	4.36667	0.35	-3.64111	3.73683e-06	0.00232093
Ghir_D10G006530	Gbar_D10G006270.1	7	19	7	1	0	2	0.73	1.52	0.62	0.09	0	0.13	0.956667	0.0733333	-3.70548	6.7703e-05	0.0167487
Ghir_D10G009920	Gbar_D10G009640.1	60	18	8	2	1	6	6.27	1.44	0.71	0.17	0.09	0.38	2.80667	0.213333	-3.71768	4.81845e-05	0.0135248
Ghir_A09G019200	Gbar_A09G019420.1	18	43	10	0	1	6	1.88	3.45	0.89	0	0.09	0.38	2.07333	0.156667	-3.72618	1.57951e-05	0.00653001
Ghir_A12G020430	Gbar_A12G020510.1	8	24	8	1	1	1	0.84	1.92	0.71	0.09	0.09	0.06	1.15667	0.08	-3.85383	5.77767e-05	0.0151945
Ghir_D08G018020	Gbar_D08G018530.1	82	373	87	18	4	16	8.57	29.9	7.72	1.53	0.38	1.02	15.3967	0.976667	-3.97861	6.59445e-11	4.27782e-07
Ghir_D01G001930	Gbar_D01G001870.1	14	11	11	2	0	0	1.46	0.88	0.98	0.17	0	0	1.10667	0.0566667	-4.28758	1.15522e-05	0.00510948
Ghir_A10G017890	Gbar_A10G018720.1	25	31	1	2	1	0	2.61	2.49	0.09	0.17	0.09	0	1.73	0.0866667	-4.31915	0.000243473	0.0404976
Ghir_D06G018730	Gbar_D06G018550.1	22	56	13	1	1	2	2.3	4.49	1.15	0.09	0.09	0.13	2.64667	0.103333	-4.6788	3.49889e-08	6.42055e-05
Ghir_D10G006540	Gbar_D10G006280.1	9	34	11	2	0	0	0.94	2.73	0.98	0.17	0	0	1.55	0.0566667	-4.77362	3.68014e-06	0.00232093
Ghir_A12G027100	Gbar_A12G026950.1	43	36	12	0	1	3	4.5	2.89	1.06	0	0.09	0.19	2.81667	0.0933333	-4.91545	3.31615e-08	6.42055e-05
Ghir_A05G037910	Gbar_A05G037120.1	6	21	7	1	0	0	0.63	1.68	0.62	0.09	0	0	0.976667	0.03	-5.02483	2.28792e-05	0.00844594
Ghir_A09G014780	Gbar_A09G014870.1	4	49	4	0	0	0	0.42	3.93	0.35	0	0	0	1.56667	0.001	-10.6135	1.2793e-05	0.00553934

## Sheet: W40-0h-vs-T2-CK
Data S6. Differential expression analysis between TRV:00, TRV:GhMPK9 and TRV:GhWRKY40a plants under normal and V991 conditions (TRV:00 vs TRV:GhWRKY40a at 0hpi)
Gh_id	Gb_id	T2-0h-1	T2-0h-2	T2-0h-3	W40-0h-1	W40-0h-2	W40-0h-3	T2-0h-1_CPM	T2-0h-2_CPM	T2-0h-3_CPM	W40-0h-1_CPM	W40-0h-2_CPM	W40-0h-3_CPM	T2-0h_mean	W40-0h_mean	log2(fc)	PValue	FDR
Ghir_D10G018790	Gbar_D10G018390	0	0	0	1	18	9	0	0	0	0.09	1.57	0.93	0.001	0.863333	9.75377	0.000156057	0.0255262
Ghir_D07G003660	Gbar_D07G003660	0	0	1	71	7	3	0	0	0.1	6.6	0.61	0.31	0.0333333	2.50667	6.23266	2.53879e-05	0.00730348
Ghir_A13G012100	Gbar_A13G012840	1	2	1	108	17	8	0.12	0.29	0.1	10.04	1.48	0.83	0.17	4.11667	4.59787	3.15149e-06	0.00154892
Ghir_D10G024000	Gbar_D10G023700	1	0	2	8	55	11	0.12	0	0.2	0.74	4.8	1.14	0.106667	2.22667	4.3837	7.8362e-06	0.00307742
Ghir_D05G026290	Gbar_D05G026170	1	0	0	6	9	11	0.12	0	0	0.56	0.79	1.14	0.04	0.83	4.37504	3.72291e-05	0.00954174
Ghir_A08G011600	Gbar_A08G011990	0	3	2	111	6	9	0	0.44	0.2	10.32	0.52	0.93	0.213333	3.92333	4.2009	0.000143143	0.0244094
Ghir_A07G015820	Gbar_A07G015850	0	0	3	41	4	11	0	0	0.29	3.81	0.35	1.14	0.0966667	1.76667	4.19187	0.000231953	0.0325045
Ghir_A10G004550	Gbar_A10G005200	2	0	1	7	38	10	0.24	0	0.1	0.65	3.32	1.04	0.113333	1.67	3.8812	2.71129e-05	0.00758116
Ghir_A07G003670	Gbar_A07G003450	0	2	4	79	4	15	0	0.29	0.39	7.35	0.35	1.56	0.226667	3.08667	3.76741	0.000389737	0.0480478
Ghir_D02G023930	Gbar_D02G024490	1	0	2	23	14	7	0.12	0	0.2	2.14	1.22	0.73	0.106667	1.36333	3.67596	1.02056e-05	0.00371187
Ghir_A03G003840	Gbar_A03G003800	2	4	5	4	165	18	0.24	0.59	0.49	0.37	14.41	1.87	0.44	5.55	3.65691	0.00018665	0.0289676
Ghir_A08G007900	Gbar_A08G007950	1	0	1	8	11	6	0.12	0	0.1	0.74	0.96	0.62	0.0733333	0.773333	3.39855	0.000180064	0.0282138
Ghir_A10G021910	Gbar_A10G026060	0	4	3	6	56	36	0	0.59	0.29	0.56	4.89	3.74	0.293333	3.06333	3.38449	4.16939e-05	0.0101942
Ghir_D12G005790	Gbar_D12G005790	1	1	2	10	7	30	0.12	0.15	0.2	0.93	0.61	3.12	0.156667	1.55333	3.3096	0.000270525	0.036509
Ghir_A09G011490	Gbar_A09G011580	4	1	4	8	20	63	0.47	0.15	0.39	0.74	1.75	6.54	0.336667	3.01	3.16037	0.000136594	0.023756
Ghir_D02G025020	Gbar_D02G025540	2	1	1	12	23	11	0.24	0.15	0.1	1.12	2.01	1.14	0.163333	1.42333	3.12338	1.18433e-05	0.00419438
Ghir_D07G005220	Gbar_D07G005310	6	4	2	39	36	49	0.71	0.59	0.2	3.63	3.14	5.09	0.5	3.95333	2.98307	9.14303e-10	3.8163e-06
Ghir_D10G025540	Gbar_D10G025190	0	1	3	8	17	12	0	0.15	0.29	0.74	1.48	1.25	0.146667	1.15667	2.97936	0.000188877	0.0289691
Ghir_D02G010840	Gbar_D02G011260	0	0	4	13	9	10	0	0	0.39	1.21	0.79	1.04	0.13	1.01333	2.96253	0.000348968	0.0440985
Ghir_A08G021950	Gbar_A08G022620	46	22	34	56	612	324	5.44	3.23	3.33	5.21	53.44	33.66	4	30.77	2.94345	2.07185e-07	0.000220128
Ghir_D07G013560	Gbar_D07G013660	1	1	5	14	21	25	0.12	0.15	0.49	1.3	1.83	2.6	0.253333	1.91	2.91446	8.8586e-06	0.00341585
Ghir_A05G041900	Gbar_A05G040950	2	1	2	7	17	21	0.24	0.15	0.2	0.65	1.48	2.18	0.196667	1.43667	2.8689	0.000135402	0.0236243
Ghir_A07G009280	Gbar_A07G009060	34	77	45	822	315	343	4.02	11.31	4.41	76.45	27.51	35.63	6.58	46.53	2.822	2.48554e-12	2.9049e-08
Ghir_D11G012060	Gbar_D11G012370	2	0	6	16	20	19	0.24	0	0.59	1.49	1.75	1.97	0.276667	1.73667	2.6501	1.76256e-05	0.00581902
Ghir_Scaffold2302G000010	Gbar_A10G011900	2	4	2	21	30	18	0.24	0.59	0.2	1.95	2.62	1.87	0.343333	2.14667	2.64442	1.49026e-06	0.00089778
Ghir_A07G003120	Gbar_A07G025000	11	13	9	24	183	50	1.3	1.91	0.88	2.23	15.98	5.19	1.36333	7.8	2.51634	2.55745e-05	0.00730348
Ghir_D06G020250	Gbar_D06G019970	13	2	11	9	83	73	1.54	0.29	1.08	0.84	7.25	7.58	0.97	5.22333	2.42891	0.000409831	0.0492718
Ghir_A05G022250	Gbar_A05G021540	3	4	4	28	19	26	0.36	0.59	0.39	2.6	1.66	2.7	0.446667	2.32	2.37685	4.29371e-06	0.0020399
Ghir_D12G001220	Gbar_D12G001260	1	2	5	17	21	10	0.12	0.29	0.49	1.58	1.83	1.04	0.3	1.48333	2.30581	0.000227999	0.0321044
Ghir_A08G002500	Gbar_A08G002380	15	24	19	88	212	69	1.78	3.53	1.86	8.18	18.51	7.17	2.39	11.2867	2.23954	3.0867e-08	4.7467e-05
Ghir_A06G008630	Gbar_A06G008630	2	2	5	15	14	20	0.24	0.29	0.49	1.4	1.22	2.08	0.34	1.56667	2.20409	0.000226959	0.0320351
Ghir_A10G014570	Gbar_A10G015450	8	6	8	12	60	52	0.95	0.88	0.78	1.12	5.24	5.4	0.87	3.92	2.17177	0.000191038	0.0291474
Ghir_D04G015520	Gbar_D04G015700	119	209	206	319	1440	1088	14.08	30.7	20.18	29.67	125.74	113.02	21.6533	89.4767	2.04692	9.21018e-07	0.000634899
Ghir_D07G024720	Gbar_D07G025080	3	12	23	49	67	71	0.36	1.76	2.25	4.56	5.85	7.38	1.45667	5.93	2.02536	7.16019e-06	0.00290564
Ghir_D02G019490	Gbar_D02G020090	7	1	17	30	36	43	0.83	0.15	1.67	2.79	3.14	4.47	0.883333	3.46667	1.97252	0.000180984	0.0282781
Ghir_A04G001950	Gbar_A04G015980	28	14	84	119	225	192	3.31	2.06	8.23	11.07	19.65	19.95	4.53333	16.89	1.89753	3.11956e-06	0.00154892
Ghir_A03G020420	Gbar_A03G020480	6	5	5	28	21	26	0.71	0.73	0.49	2.6	1.83	2.7	0.643333	2.37667	1.8853	6.16558e-05	0.013246
Ghir_D10G018830	Gbar_D10G018400	102	129	335	329	1410	784	12.07	18.95	32.81	30.6	123.12	81.44	21.2767	78.3867	1.88134	1.1723e-05	0.00417712
Ghir_A05G028890	Gbar_A05G027920	31	4	41	64	127	121	3.67	0.59	4.02	5.95	11.09	12.57	2.76	9.87	1.83838	5.39746e-05	0.012131
Ghir_D03G015870	Gbar_D03G015340	12	26	21	101	105	71	1.42	3.82	2.06	9.39	9.17	7.38	2.43333	8.64667	1.82921	1.81578e-08	3.4228e-05
Ghir_A10G009410	Gbar_A10G010250	8	3	16	31	50	27	0.95	0.44	1.57	2.88	4.37	2.8	0.986667	3.35	1.76353	0.000146396	0.0245816
Ghir_A02G019490	Gbar_A02G019140	7	8	5	42	19	28	0.83	1.18	0.49	3.91	1.66	2.91	0.833333	2.82667	1.76214	0.00025709	0.0354323
Ghir_A03G021580	Gbar_A03G021630	11	19	26	85	113	45	1.3	2.79	2.55	7.91	9.87	4.67	2.21333	7.48333	1.75746	3.15425e-06	0.00154892
Ghir_A13G002510	Gbar_A13G002710	4	24	25	78	50	98	0.47	3.53	2.45	7.25	4.37	10.18	2.15	7.26667	1.75696	0.000265931	0.0363083
Ghir_A10G002930	Gbar_A10G003490	45	15	35	62	155	165	5.33	2.2	3.43	5.77	13.53	17.14	3.65333	12.1467	1.73328	1.20789e-05	0.00425208
Ghir_A08G013680	Gbar_A08G014200	7	15	20	50	63	61	0.83	2.2	1.96	4.65	5.5	6.34	1.66333	5.49667	1.72448	3.25434e-06	0.00158475
Ghir_D12G000780	Gbar_D12G000790	33	17	55	141	144	127	3.91	2.5	5.39	13.11	12.57	13.19	3.93333	12.9567	1.71987	6.96979e-10	3.13297e-06
Ghir_D06G006270	Gbar_D06G006260	88	32	47	174	307	185	10.42	4.7	4.6	16.18	26.81	19.22	6.57333	20.7367	1.65749	5.51542e-08	7.67378e-05
Ghir_A01G019440	Gbar_A01G019880	111	93	99	333	413	461	13.14	13.66	9.7	30.97	36.06	47.89	12.1667	38.3067	1.65466	2.11024e-13	4.19626e-09
Ghir_A07G023240	Gbar_D07G023640	22	24	15	46	113	92	2.6	3.53	1.47	4.28	9.87	9.56	2.53333	7.90333	1.64142	2.64067e-05	0.00749078
Ghir_D11G034150	Gbar_D11G034100	17	16	23	73	111	39	2.01	2.35	2.25	6.79	9.69	4.05	2.20333	6.84333	1.63501	9.47219e-06	0.00355001
Ghir_D08G004440	Gbar_D08G004400	20	18	15	64	83	64	2.37	2.64	1.47	5.95	7.25	6.65	2.16	6.61667	1.61507	2.60963e-07	0.000254161
Ghir_A04G012550	Gbar_A12G002840	9	11	12	32	56	34	1.07	1.62	1.18	2.98	4.89	3.53	1.29	3.8	1.55863	5.60924e-05	0.0123819
Ghir_D03G013260	Gbar_D03G012670	39	17	43	85	175	97	4.62	2.5	4.21	7.91	15.28	10.08	3.77667	11.09	1.55407	1.43677e-06	0.000883778
Ghir_A01G019700	Gbar_A01G020110	62	50	81	190	205	296	7.34	7.34	7.93	17.67	17.9	30.75	7.53667	22.1067	1.55248	2.21163e-09	8.07744e-06
Ghir_D10G024720	Gbar_D10G024510	36	37	41	141	251	49	4.26	5.44	4.02	13.11	21.92	5.09	4.57333	13.3733	1.54804	0.000119631	0.0213785
Ghir_D12G004290	Gbar_D12G004320	5	10	9	28	30	32	0.59	1.47	0.88	2.6	2.62	3.32	0.98	2.84667	1.53842	0.000340184	0.0434988
Ghir_A05G026110	Gbar_A05G025120	27	7	25	57	90	59	3.2	1.03	2.45	5.3	7.86	6.13	2.22667	6.43	1.52993	2.998e-05	0.0081865
Ghir_A04G011170	Gbar_A04G011000	149	267	336	352	1432	955	17.63	39.22	32.91	32.74	125.04	99.21	29.92	85.6633	1.51757	0.000100562	0.0190176
Ghir_A06G006160	Gbar_A06G005980	101	83	128	301	499	318	11.95	12.19	12.54	27.99	43.57	33.03	12.2267	34.8633	1.51168	4.32853e-12	4.2157e-08
Ghir_A11G025730	Gbar_A11G025110	16	20	42	101	132	42	1.89	2.94	4.11	9.39	11.53	4.36	2.98	8.42667	1.49965	0.000144043	0.0244689
Ghir_A12G006950	Gbar_A12G006920	18	26	34	92	138	52	2.13	3.82	3.33	8.56	12.05	5.4	3.09333	8.67	1.48687	1.74416e-05	0.005791
Ghir_D02G007020	Gbar_D02G007370	10	8	8	25	37	31	1.18	1.18	0.78	2.33	3.23	3.22	1.04667	2.92667	1.48346	0.000346454	0.0440985
Ghir_D03G015230	Gbar_D03G014740	152	201	216	389	805	795	17.99	29.53	21.16	36.18	70.29	82.58	22.8933	63.0167	1.46081	2.41338e-07	0.00023926
Ghir_D01G020920	Gbar_D01G021000	111	90	36	215	291	354	13.14	13.22	3.53	20	25.41	36.77	9.96333	27.3933	1.45912	4.5126e-05	0.0107194
Ghir_D10G020810	Gbar_D10G020340	34	61	93	243	311	105	4.02	8.96	9.11	22.6	27.16	10.91	7.36333	20.2233	1.45759	2.53145e-05	0.00730348
Ghir_A06G019010	Gbar_A06G019010	19	20	58	86	99	125	2.25	2.94	5.68	8	8.64	12.99	3.62333	9.87667	1.44671	4.41702e-05	0.0106219
Ghir_D10G026070	Gbar_D10G025830	79	77	75	331	359	131	9.35	11.31	7.35	30.78	31.35	13.61	9.33667	25.2467	1.43511	6.42966e-07	0.000494374
Ghir_D07G009380	Gbar_D07G009430	142	102	87	586	253	286	16.81	14.98	8.52	54.5	22.09	29.71	13.4367	35.4333	1.39893	4.69256e-06	0.0021763
Ghir_A02G013960	Gbar_A02G013630	471	343	924	686	3194	1683	55.74	50.39	90.5	63.8	278.89	174.83	65.5433	172.507	1.39613	0.00041692	0.0497207
Ghir_D13G025870	Gbar_Scaffold255G000010	137	144	249	311	738	663	16.21	21.15	24.39	28.92	64.44	68.87	20.5833	54.0767	1.39353	2.0823e-06	0.00117001
Ghir_A10G010670	Gbar_A10G011540	194	114	237	572	715	428	22.96	16.75	23.21	53.2	62.43	44.46	20.9733	53.3633	1.34729	1.90427e-10	1.01162e-06
Ghir_D10G020800	Gbar_D10G020340	14	11	26	62	63	34	1.66	1.62	2.55	5.77	5.5	3.53	1.94333	4.93333	1.34403	0.00018009	0.0282138
Ghir_D11G006380	Gbar_D11G006420	30	42	62	119	218	93	3.55	6.17	6.07	11.07	19.04	9.66	5.26333	13.2567	1.33267	2.09971e-05	0.00660189
Ghir_D10G026550	Gbar_D10G026370	26	30	28	76	102	87	3.08	4.41	2.74	7.07	8.91	9.04	3.41	8.34	1.29028	4.94041e-06	0.00227321
Ghir_A02G013150	Gbar_A02G012850	63	64	83	192	268	183	7.46	9.4	8.13	17.86	23.4	19.01	8.33	20.09	1.27009	4.37416e-09	1.21185e-05
Ghir_A07G021380	Gbar_A07G021120	103	85	140	249	283	425	12.19	12.49	13.71	23.16	24.71	44.15	12.7967	30.6733	1.26122	8.0168e-07	0.000593
Ghir_D07G009390	Gbar_D07G009430	22	23	23	101	48	58	2.6	3.38	2.25	9.39	4.19	6.03	2.74333	6.53667	1.25263	0.000398283	0.0486905
Ghir_D05G003990	Gbar_D05G003820	34	33	52	133	167	57	4.02	4.85	5.09	12.37	14.58	5.92	4.65333	10.9567	1.23547	0.000126276	0.0223608
Ghir_A07G011330	Gbar_A07G011130	17	16	29	53	81	46	2.01	2.35	2.84	4.93	7.07	4.78	2.4	5.59333	1.22067	0.000225314	0.0320166
Ghir_A12G010940	Gbar_A12G011000	25	20	22	78	60	60	2.96	2.94	2.15	7.25	5.24	6.23	2.68333	6.24	1.21752	4.46509e-05	0.0106499
Ghir_A13G017850	Gbar_A13G018440	39	82	68	230	167	168	4.62	12.05	6.66	21.39	14.58	17.45	7.77667	17.8067	1.19519	3.62685e-05	0.00937782
Ghir_A10G000130	Gbar_A10G000700	32	26	18	63	73	87	3.79	3.82	1.76	5.86	6.37	9.04	3.12333	7.09	1.1827	0.00032235	0.041807
Ghir_A05G000710	Gbar_A05G000710	200	210	189	555	735	478	23.67	30.85	18.51	51.62	64.18	49.65	24.3433	55.15	1.17983	1.58205e-08	3.09954e-05
Ghir_D12G001240	Gbar_D12G001280	36	19	23	62	95	62	4.26	2.79	2.25	5.77	8.3	6.44	3.1	6.83667	1.14102	0.000262583	0.0360157
Ghir_D02G000860	Gbar_D02G000860	47	50	42	140	186	79	5.56	7.34	4.11	13.02	16.24	8.21	5.67	12.49	1.13935	8.51912e-05	0.0168184
Ghir_A11G008960	Gbar_A11G008550	78	81	117	250	370	156	9.23	11.9	11.46	23.25	32.31	16.21	10.8633	23.9233	1.13895	6.22491e-06	0.00263593
Ghir_D08G002600	Gbar_D08G002500	1918	1758	2257	4971	7458	4235	227	258.25	221.06	462.33	651.22	439.93	235.437	517.827	1.13713	7.41292e-09	1.73272e-05
Ghir_D10G006500	Gbar_D10G006240	155	128	281	457	526	509	18.34	18.8	27.52	42.5	45.93	52.88	21.5533	47.1033	1.12792	2.37293e-07	0.00023926
Ghir_D03G018950	Gbar_D03G018360	23	14	28	66	62	47	2.72	2.06	2.74	6.14	5.41	4.88	2.50667	5.47667	1.12753	0.000226813	0.0320351
Ghir_A01G016500	Gbar_A01G016920	106	100	148	267	315	374	12.55	14.69	14.5	24.83	27.51	38.85	13.9133	30.3967	1.12745	2.91736e-07	0.000262275
Ghir_A08G011890	Gbar_A08G012260	29	34	64	143	129	71	3.43	4.99	6.27	13.3	11.26	7.38	4.89667	10.6467	1.12053	0.000188353	0.0289676
Ghir_D04G013660	Gbar_D04G013780	42	24	42	67	123	100	4.97	3.53	4.11	6.23	10.74	10.39	4.20333	9.12	1.1175	0.000132785	0.0233718
Ghir_D12G011140	Gbar_D12G011090	76	56	36	190	165	122	8.99	8.23	3.53	17.67	14.41	12.67	6.91667	14.9167	1.10878	9.32842e-05	0.0181102
Ghir_A03G001560	Gbar_A03G001550	86	47	103	157	232	222	10.18	6.9	10.09	14.6	20.26	23.06	9.05667	19.3067	1.09205	9.15552e-06	0.0034741
Ghir_D06G021830	Gbar_D06G021510	40	41	28	107	102	95	4.73	6.02	2.74	9.95	8.91	9.87	4.49667	9.57667	1.09067	6.48114e-05	0.0136235
Ghir_D07G012720	Gbar_D07G012830	242	312	257	513	1051	675	28.64	45.83	25.17	47.71	91.77	70.12	33.2133	69.8667	1.07284	3.37783e-05	0.00898302
Ghir_A07G023250	Gbar_A07G025270	89	45	56	145	181	175	10.53	6.61	5.48	13.49	15.8	18.18	7.54	15.8233	1.06942	2.54175e-05	0.00730348
Ghir_D13G009820	Gbar_D13G009650	62	51	30	155	132	109	7.34	7.49	2.94	14.42	11.53	11.32	5.92333	12.4233	1.06857	0.000213218	0.0311575
Ghir_A10G005600	Gbar_A10G006280	48	29	48	74	144	108	5.68	4.26	4.7	6.88	12.57	11.22	4.88	10.2233	1.06691	0.000186988	0.0289676
Ghir_A08G017220	Gbar_A08G017830	188	289	190	761	462	585	22.25	42.45	18.61	70.78	40.34	60.77	27.77	57.2967	1.04492	0.000143275	0.0244094
Ghir_A04G016290	Gbar_A04G002140	755	734	1017	2056	2922	1575	89.36	107.82	99.61	191.22	255.14	163.61	98.93	203.323	1.0393	2.29886e-07	0.00023926
Ghir_D04G017650	Gbar_D12G002790	63	116	141	290	390	170	7.46	17.04	13.81	26.97	34.05	17.66	12.77	26.2267	1.03828	0.00032936	0.0425808
Ghir_D12G015820	Gbar_D12G015670	561	444	603	1252	1464	1414	66.4	65.22	59.06	116.44	127.83	146.89	63.56	130.387	1.03661	5.03137e-09	1.27832e-05
Ghir_A08G026500	Gbar_A13G009550	69	36	66	185	146	104	8.17	5.29	6.46	17.21	12.75	10.8	6.64	13.5867	1.03294	5.19757e-05	0.0118181
Ghir_D10G012050	Gbar_D10G011760	298	259	135	624	778	487	35.27	38.05	13.22	58.03	67.93	50.59	28.8467	58.85	1.02864	0.000273414	0.0368138
Ghir_D07G023420	Gbar_D07G023760	1257	1256	2035	3823	4627	3138	148.77	184.51	199.31	355.56	404.02	325.98	177.53	361.853	1.02734	6.5468e-08	8.69475e-05
Ghir_A04G004400	Gbar_A04G003960	138	149	152	346	393	394	16.33	21.89	14.89	32.18	34.32	40.93	17.7033	35.81	1.01634	4.56977e-07	0.000376111
Ghir_D10G017240	Gbar_D10G016870	57	45	93	211	135	132	6.75	6.61	9.11	19.62	11.79	13.71	7.49	15.04	1.00577	9.44443e-05	0.0182747
Ghir_D05G005710	Gbar_D05G005610	61	67	168	248	222	239	7.22	9.84	16.45	23.07	19.38	24.83	11.17	22.4267	1.00559	0.000253266	0.0349879
Ghir_D02G023580	Gbar_D02G024130	108	68	226	311	338	302	12.78	9.99	22.14	28.92	29.51	31.37	14.97	29.9333	0.999679	0.000146641	0.0245816
Ghir_D13G016870	Gbar_D13G016840	126	68	103	185	341	221	14.91	9.99	10.09	17.21	29.78	22.96	11.6633	23.3167	0.999381	3.99874e-05	0.0100288
Ghir_A04G014380	Gbar_A04G016220	677	494	1224	1176	2569	2031	80.13	72.57	119.88	109.37	224.32	210.98	90.86	181.557	0.998703	0.000311727	0.0408432
Ghir_A05G032290	Gbar_A05G031250	101	79	120	234	358	168	11.95	11.61	11.75	21.76	31.26	17.45	11.77	23.49	0.996932	1.65855e-05	0.00557005
Ghir_D09G002090	Gbar_D09G002130	60	51	70	151	139	160	7.1	7.49	6.86	14.04	12.14	16.62	7.15	14.2667	0.996633	9.50495e-06	0.00355001
Ghir_D07G020850	Gbar_D07G021070	87	83	91	199	235	227	10.3	12.19	8.91	18.51	20.52	23.58	10.4667	20.87	0.995629	1.24165e-06	0.000788664
Ghir_A10G020510	Gbar_A10G021610	303	254	631	1108	1112	660	35.86	37.31	61.8	103.05	97.1	68.56	44.99	89.57	0.993411	5.29363e-05	0.0119899
Ghir_D06G011920	Gbar_D06G011890	40	45	48	131	131	80	4.73	6.61	4.7	12.18	11.44	8.31	5.34667	10.6433	0.993238	9.70043e-05	0.0185854
Ghir_A12G000030	Gbar_A04G000020	53	57	56	179	169	82	6.27	8.37	5.48	16.65	14.76	8.52	6.70667	13.31	0.988843	0.000308986	0.040575
Ghir_A04G007680	Gbar_A04G007270	92	55	126	158	303	202	10.89	8.08	12.34	14.69	26.46	20.98	10.4367	20.71	0.988667	0.000113192	0.0206703
Ghir_A08G002490	Gbar_A08G002380	687	482	840	1310	2161	1487	81.31	70.81	82.27	121.84	188.69	154.47	78.13	155	0.98832	9.03628e-07	0.000634899
Ghir_D08G007190	Gbar_D08G007400	744	839	1007	1569	2553	2332	88.05	123.25	98.63	145.92	222.92	242.25	103.31	203.697	0.979442	7.8468e-06	0.00307742
Ghir_A01G008650	Gbar_A01G008750	103	84	139	292	295	214	12.19	12.34	13.61	27.16	25.76	22.23	12.7133	25.05	0.978468	3.0669e-07	0.000267489
Ghir_D05G036350	Gbar_D05G036910	105	62	122	294	228	180	12.43	9.11	11.95	27.34	19.91	18.7	11.1633	21.9833	0.977642	9.76614e-06	0.00361199
Ghir_A07G005840	Gbar_A07G005680	127	101	177	292	403	294	15.03	14.84	17.34	27.16	35.19	30.54	15.7367	30.9633	0.976431	8.13207e-07	0.000594007
Ghir_A01G019420	Gbar_D01G021000	107	75	74	175	200	260	12.66	11.02	7.25	16.28	17.46	27.01	10.31	20.25	0.973878	0.000119607	0.0213785
Ghir_A06G006100	Gbar_A06G005910	100	76	175	197	406	239	11.84	11.16	17.14	18.32	35.45	24.83	13.38	26.2	0.969489	0.000263172	0.0360157
Ghir_D10G018850	Gbar_D10G018410	211	176	321	347	605	699	24.97	25.85	31.44	32.27	52.83	72.61	27.42	52.57	0.939011	0.000308666	0.040575
Ghir_A11G006960	Gbar_A11G006560	85	52	51	137	180	144	10.06	7.64	5	12.74	15.72	14.96	7.56667	14.4733	0.935667	0.000153237	0.0252241
Ghir_D05G000870	Gbar_D05G000700	82	72	74	170	213	175	9.7	10.58	7.25	15.81	18.6	18.18	9.17667	17.53	0.933784	9.53782e-06	0.00355001
Ghir_A10G017630	Gbar_A10G018450	1708	1466	1911	4340	4181	3660	202.15	215.35	187.17	403.64	365.08	380.2	201.557	382.973	0.926058	2.05867e-08	3.75939e-05
Ghir_A11G009590	Gbar_A11G009190	146	155	235	488	562	243	17.28	22.77	23.02	45.39	49.07	25.24	21.0233	39.9	0.924397	0.000154755	0.0254023
Ghir_D04G005460	Gbar_D04G005410	168	79	145	276	359	283	19.88	11.61	14.2	25.67	31.35	29.4	15.23	28.8067	0.919487	2.10521e-05	0.00660189
Ghir_A08G007140	Gbar_A08G007230	673	520	713	914	1977	1617	79.65	76.39	69.83	85.01	172.63	167.97	75.29	141.87	0.914039	0.000149622	0.0249055
Ghir_D03G017510	Gbar_D03G016980	115	66	103	155	269	240	13.61	9.7	10.09	14.42	23.49	24.93	11.1333	20.9467	0.911835	0.000176988	0.0279527
Ghir_A03G010400	Gbar_A03G010360	271	277	405	780	957	530	32.07	40.69	39.67	72.54	83.56	55.06	37.4767	70.3867	0.90931	6.68845e-06	0.00277196
Ghir_A12G027620	Gbar_A12G027490	84	65	138	207	254	195	9.94	9.55	13.52	19.25	22.18	20.26	11.0033	20.5633	0.902134	2.66351e-05	0.00751908
Ghir_D02G020040	Gbar_D02G020670	139	87	138	225	290	318	16.45	12.78	13.52	20.93	25.32	33.03	14.25	26.4267	0.891033	4.07427e-05	0.0100649
Ghir_D07G000450	Gbar_D07G000460	654	461	1002	1616	1746	1406	77.4	67.72	98.14	150.3	152.46	146.06	81.0867	149.607	0.883638	4.64831e-06	0.00217303
Ghir_A13G021750	Gbar_Scaffold255G000010	984	939	1646	1862	3695	2574	116.46	137.94	161.21	173.17	322.64	267.39	138.537	254.4	0.876831	0.00019081	0.0291474
Ghir_D05G000880	Gbar_D05G000710	95	85	100	205	272	174	11.24	12.49	9.79	19.07	23.75	18.08	11.1733	20.3	0.86142	2.11272e-05	0.00660189
Ghir_A09G024010	Gbar_A09G024200	49	50	63	126	147	100	5.8	7.34	6.17	11.72	12.84	10.39	6.43667	11.65	0.855944	0.000158022	0.0255916
Ghir_D01G021140	Gbar_D01G021230	1005	850	1886	2155	3369	2686	118.95	124.86	184.72	200.42	294.18	279.02	142.843	257.873	0.852229	0.000192474	0.0292001
Ghir_D12G025730	Gbar_D12G025410	499	451	459	940	1426	915	59.06	66.25	44.96	87.42	124.52	95.05	56.7567	102.33	0.850367	1.95327e-05	0.00641243
Ghir_A12G015560	Gbar_A12G015650	765	734	919	1644	1820	1965	90.54	107.82	90.01	152.9	158.92	204.13	96.1233	171.983	0.83931	5.48688e-06	0.00244757
Ghir_A05G012730	Gbar_A05G012150	333	242	390	878	797	492	39.41	35.55	38.2	81.66	69.59	51.11	37.72	67.4533	0.83856	2.0557e-05	0.00660189
Ghir_D02G021560	Gbar_D02G022160	83	64	73	188	160	151	9.82	9.4	7.15	17.48	13.97	15.69	8.79	15.7133	0.838054	7.56384e-05	0.0154007
Ghir_D01G018040	Gbar_D01G018160	195	145	201	339	388	459	23.08	21.3	19.69	31.53	33.88	47.68	21.3567	37.6967	0.81975	5.86316e-05	0.0127368
Ghir_Scaffold423G000020	Gbar_D08G028460	85	94	106	215	246	179	10.06	13.81	10.38	20	21.48	18.59	11.4167	20.0233	0.810541	4.83172e-05	0.0112706
Ghir_D08G015620	Gbar_D08G016100	724	599	873	2039	1786	1046	85.69	87.99	85.5	189.64	155.95	108.66	86.3933	151.417	0.809532	6.41866e-05	0.0136235
Ghir_D02G012550	Gbar_D02G013040	218	267	382	571	852	499	25.8	39.22	37.41	53.11	74.4	51.84	34.1433	59.7833	0.808139	0.000202097	0.0300503
Ghir_D11G015800	Gbar_D11G016180	1034	608	1274	2092	1950	2149	122.38	89.31	124.78	194.57	170.27	223.24	112.157	196.027	0.805535	4.32344e-05	0.0104832
Ghir_D10G020730	Gbar_D10G020300	281	273	481	805	834	584	33.26	40.1	47.11	74.87	72.82	60.67	40.1567	69.4533	0.790404	4.83568e-05	0.0112706
Ghir_A08G016940	Gbar_A08G017550	152	105	177	338	368	227	17.99	15.42	17.34	31.44	32.13	23.58	16.9167	29.05	0.780093	6.51867e-05	0.0136532
Ghir_A06G007250	Gbar_A06G007210	233	232	346	534	714	501	27.58	34.08	33.89	49.66	62.35	52.04	31.85	54.6833	0.779808	3.44876e-05	0.00903729
Ghir_D03G005980	Gbar_D03G005820	102	76	119	210	245	182	12.07	11.16	11.66	19.53	21.39	18.91	11.63	19.9433	0.778055	4.02716e-05	0.0100569
Ghir_D12G014200	Gbar_D12G014080	313	251	500	634	854	741	37.04	36.87	48.97	58.96	74.57	76.98	40.96	70.17	0.776639	0.000109649	0.0201194
Ghir_A10G019160	Gbar_A10G020080	310	239	469	748	846	546	36.69	35.11	45.94	69.57	73.87	56.72	39.2467	66.72	0.765549	7.73977e-05	0.0156523
Ghir_A06G007040	Gbar_A06G007000	105	85	109	260	187	190	12.43	12.49	10.68	24.18	16.33	19.74	11.8667	20.0833	0.759084	0.000193688	0.0292001
Ghir_D05G020230	Gbar_D05G020260	348	195	399	613	733	609	41.19	28.65	39.08	57.01	64	63.26	36.3067	61.4233	0.758552	7.89266e-05	0.0158493
Ghir_D05G017610	Gbar_D05G017600	381	317	475	736	1143	626	45.09	46.57	46.52	68.45	99.8	65.03	46.06	77.76	0.755514	0.0001421	0.0244094
Ghir_D06G017450	Gbar_D06G017230	102	68	129	203	214	202	12.07	9.99	12.63	18.88	18.69	20.98	11.5633	19.5167	0.755149	0.000153169	0.0252241
Ghir_A04G014830	Gbar_A04G014680	1200	790	1471	1894	2608	2635	142.02	116.05	144.07	176.15	227.73	273.73	134.047	225.87	0.752757	0.000201282	0.0300053
Ghir_A11G032280	Gbar_A11G031820	758	608	812	1188	1814	1581	89.71	89.31	79.53	110.49	158.4	164.24	86.1833	144.377	0.744357	0.000104297	0.0194719
Ghir_A12G025720	Gbar_A12G025510	242	199	238	423	649	383	28.64	29.23	23.31	39.34	56.67	39.79	27.06	45.2667	0.742287	0.000193095	0.0292001
Ghir_D02G024120	Gbar_D02G024710	86	77	95	181	203	161	10.18	11.31	9.3	16.83	17.73	16.72	10.2633	17.0933	0.735934	0.000150023	0.0249055
Ghir_D05G021180	Gbar_D05G021230	145	99	187	285	342	259	17.16	14.54	18.32	26.51	29.86	26.91	16.6733	27.76	0.735465	0.000109831	0.0201194
Ghir_D09G020590	Gbar_D09G021140	137	112	111	274	243	242	16.21	16.45	10.87	25.48	21.22	25.14	14.51	23.9467	0.722777	0.000251341	0.0348042
Ghir_A11G004120	Gbar_A11G003690	123	124	126	287	281	222	14.56	18.22	12.34	26.69	24.54	23.06	15.04	24.7633	0.719401	0.000160398	0.025872
Ghir_D08G013070	Gbar_D08G013510	954	665	1218	2063	1876	1803	112.91	97.69	119.29	191.87	163.81	187.3	109.963	180.993	0.718914	4.38855e-05	0.0105971
Ghir_D10G016820	Gbar_D10G016480	130	131	232	334	370	298	15.39	19.24	22.72	31.06	32.31	30.96	19.1167	31.4433	0.717923	0.00032266	0.041807
Ghir_A09G006610	Gbar_A09G006760	686	516	779	998	1707	1353	81.19	75.8	76.3	92.82	149.05	140.55	77.7633	127.473	0.713034	0.000380583	0.0471181
Ghir_D12G021800	Gbar_D12G021980	257	234	341	599	639	475	30.42	34.37	33.4	55.71	55.8	49.34	32.73	53.6167	0.712068	4.08204e-05	0.0100649
Ghir_A11G018460	Gbar_A11G018030	98	82	110	195	244	163	11.6	12.05	10.77	18.14	21.31	16.93	11.4733	18.7933	0.711936	0.000250995	0.0348042
Ghir_D09G016370	Gbar_D09G016810	143	138	204	328	385	277	16.92	20.27	19.98	30.51	33.62	28.77	19.0567	30.9667	0.70042	0.000146466	0.0245816
Ghir_A07G005210	Gbar_A07G005020	328	185	263	535	535	503	38.82	27.18	25.76	49.76	46.72	52.25	30.5867	49.5767	0.696758	0.000267634	0.0363708
Ghir_A08G013010	Gbar_A08G013460	1843	1540	2492	4662	4513	2774	218.13	226.22	244.07	433.59	394.07	288.16	229.473	371.94	0.696743	0.000224794	0.0320166
Ghir_D10G019070	Gbar_D10G018610	933	764	993	1788	1976	1682	110.42	112.23	97.26	166.29	172.54	174.73	106.637	171.187	0.682867	2.94219e-05	0.00810989
Ghir_D13G001190	Gbar_D13G001020	1237	973	1231	1986	2493	2460	146.4	142.93	120.57	184.71	217.68	255.55	136.633	219.313	0.682684	0.000164551	0.0262842
Ghir_A11G005060	Gbar_A11G004620	115	104	124	260	257	184	13.61	15.28	12.14	24.18	22.44	19.11	13.6767	21.91	0.679873	0.000317761	0.041448
Ghir_D09G014620	Gbar_D09G015080	316	299	354	674	657	628	37.4	43.92	34.67	62.68	57.37	65.24	38.6633	61.7633	0.675785	9.30034e-05	0.0181102
Ghir_A09G002810	Gbar_A09G002990	1150	816	1349	2365	2280	1928	136.11	119.87	132.12	219.96	199.09	200.28	129.367	206.443	0.67428	5.19579e-05	0.0118181
Ghir_D11G018850	Gbar_D11G019140	2028	1598	2037	3706	3980	3680	240.02	234.75	199.51	344.67	347.53	382.28	224.76	358.16	0.672219	4.84108e-05	0.0112706
Ghir_A12G005080	Gbar_A12G005050	355	371	424	852	917	570	42.02	54.5	41.53	79.24	80.07	59.21	46.0167	72.84	0.662574	0.000416514	0.0497207
Ghir_D02G010170	Gbar_D02G010600	505	361	664	1046	1109	827	59.77	53.03	65.03	97.28	96.84	85.91	59.2767	93.3433	0.655083	0.000192207	0.0292001
Ghir_A12G006770	Gbar_A12G006750	298	209	380	550	672	505	35.27	30.7	37.22	51.15	58.68	52.46	34.3967	54.0967	0.653271	0.000269174	0.0364108
Ghir_A04G002370	Gbar_A04G002150	1720	1060	1891	3295	3181	2590	203.57	155.71	185.21	306.45	277.76	269.05	181.497	284.42	0.64808	0.000205664	0.0304257
Ghir_D13G025830	Gbar_D13G008800	450	421	458	923	999	744	53.26	61.84	44.86	85.84	87.23	77.29	53.32	83.4533	0.646293	0.000200512	0.0299687
Ghir_D12G019300	Gbar_D12G019390	262	217	344	541	639	432	31.01	31.88	33.69	50.32	55.8	44.88	32.1933	50.3333	0.644752	0.000281531	0.0376466
Ghir_A08G012400	Gbar_A08G012810	1101	928	1288	2373	2251	1877	130.31	136.32	126.15	220.7	196.55	194.98	130.927	204.077	0.640352	8.24181e-05	0.0164056
Ghir_D03G013770	Gbar_D03G013270	204	194	259	439	503	351	24.14	28.5	25.37	40.83	43.92	36.46	26.0033	40.4033	0.635778	0.000360902	0.0451313
Ghir_A04G002350	Gbar_A04G002110	1302	917	1046	2211	2264	1923	154.1	134.71	102.45	205.63	197.69	199.76	130.42	201.027	0.624222	0.000410626	0.0492718
Ghir_A11G018690	Gbar_A11G018260	1637	1248	1734	3104	2852	2717	193.74	183.33	169.83	288.69	249.03	282.24	182.3	273.32	0.584276	0.000336779	0.0432528
Ghir_A11G024670	Gbar_A11G023990	1087	724	1121	745	727	763	128.65	106.36	109.79	69.29	63.48	79.26	114.933	70.6767	-0.701491	0.000350156	0.0440985
Ghir_D01G015700	Gbar_D01G015740	706	477	805	539	460	487	83.56	70.07	78.84	50.13	40.17	50.59	77.49	46.9633	-0.722475	0.000259073	0.0356216
Ghir_D07G002330	Gbar_D07G002330	252	208	279	211	182	166	29.83	30.56	27.33	19.62	15.89	17.24	29.24	17.5833	-0.733735	0.000223903	0.0320071
Ghir_A12G006870	Gbar_A12G006860	323	243	400	273	232	214	38.23	35.7	39.18	25.39	20.26	22.23	37.7033	22.6267	-0.736668	0.000211713	0.0311103
Ghir_D04G017950	Gbar_D04G018070	391	338	369	306	270	259	46.28	49.65	36.14	28.46	23.58	26.91	44.0233	26.3167	-0.742292	0.000304398	0.0402439
Ghir_A01G004100	Gbar_A01G003890	424	387	567	359	382	290	50.18	56.85	55.53	33.39	33.36	30.13	54.1867	32.2933	-0.746702	9.48796e-05	0.0182983
Ghir_D05G020940	Gbar_D05G020980	453	390	509	387	318	305	53.61	57.29	49.85	35.99	27.77	31.68	53.5833	31.8133	-0.752153	0.000114587	0.0207951
Ghir_D03G004060	Gbar_D03G004020	380	335	402	293	276	268	44.97	49.21	39.37	27.25	24.1	27.84	44.5167	26.3967	-0.75399	0.000134973	0.0236243
Ghir_D11G003100	Gbar_D11G003020	818	500	663	512	517	448	96.81	73.45	64.94	47.62	45.14	46.54	78.4	46.4333	-0.755693	0.00023112	0.0324656
Ghir_D09G002550	Gbar_D09G002600	322	213	325	216	241	180	38.11	31.29	31.83	20.09	21.04	18.7	33.7433	19.9433	-0.758696	0.000151254	0.0250387
Ghir_A11G033360	Gbar_A11G032830	203	197	228	154	165	149	24.03	28.94	22.33	14.32	14.41	15.48	25.1	14.7367	-0.768277	0.000211888	0.0311103
Ghir_D01G018490	Gbar_D01G018570	245	216	288	182	204	167	29	31.73	28.21	16.93	17.81	17.35	29.6467	17.3633	-0.771826	8.88741e-05	0.0173694
Ghir_D09G011110	Gbar_D09G011360	283	233	243	209	195	162	33.49	34.23	23.8	19.44	17.03	16.83	30.5067	17.7667	-0.779952	0.000267143	0.0363708
Ghir_D12G005560	Gbar_D12G005550	747	642	1047	561	657	540	88.41	94.31	102.55	52.18	57.37	56.1	95.09	55.2167	-0.78419	4.07686e-05	0.0100649
Ghir_D05G028640	Gbar_D05G028500	266	236	313	207	168	206	31.48	34.67	30.66	19.25	14.67	21.4	32.27	18.44	-0.807355	0.000140872	0.0242832
Ghir_A09G002600	Gbar_A09G002780	279	186	318	153	238	164	33.02	27.32	31.15	14.23	20.78	17.04	30.4967	17.35	-0.813716	0.000224001	0.0320071
Ghir_D08G021700	Gbar_D08G022270	699	516	791	621	452	352	82.73	75.8	77.47	57.76	39.47	36.57	78.6667	44.6	-0.818709	0.000117669	0.0211573
Ghir_A08G009900	Gbar_A08G010010	285	232	390	214	213	206	33.73	34.08	38.2	19.9	18.6	21.4	35.3367	19.9667	-0.823572	3.59776e-05	0.00934393
Ghir_D06G020450	Gbar_D06G020170	412	314	310	295	225	222	48.76	46.13	30.36	27.44	19.65	23.06	41.75	23.3833	-0.836296	0.000282938	0.0377483
Ghir_D08G012520	Gbar_D08G012870	342	271	315	231	194	226	40.48	39.81	30.85	21.48	16.94	23.48	37.0467	20.6333	-0.844367	8.01455e-05	0.016039
Ghir_D05G007840	Gbar_D05G007760	150	144	167	117	117	93	17.75	21.15	16.36	10.88	10.22	9.66	18.42	10.2533	-0.84518	0.00010576	0.0196821
Ghir_A08G018790	Gbar_A08G019340	455	275	378	278	257	237	53.85	40.4	37.02	25.86	22.44	24.62	43.7567	24.3067	-0.848151	5.57664e-05	0.0123819
Ghir_D02G008950	Gbar_D02G009400	151	135	185	110	91	123	17.87	19.83	18.12	10.23	7.95	12.78	18.6067	10.32	-0.850377	0.000312705	0.0408797
Ghir_D07G021400	Gbar_D07G021610	144	86	137	85	96	73	17.04	12.63	13.42	7.91	8.38	7.58	14.3633	7.95667	-0.852155	0.000348965	0.0440985
Ghir_A06G005910	Gbar_A06G005720	195	150	179	113	134	118	23.08	22.03	17.53	10.51	11.7	12.26	20.88	11.49	-0.861743	6.92734e-05	0.0143548
Ghir_A03G010970	Gbar_A03G010930	874	663	641	567	494	472	103.44	97.39	62.78	52.73	43.14	49.03	87.87	48.3	-0.863348	8.60621e-05	0.0169331
Ghir_A04G013550	Gbar_A04G013410	347	296	280	249	204	197	41.07	43.48	27.42	23.16	17.81	20.46	37.3233	20.4767	-0.866097	0.00012018	0.0214111
Ghir_D09G017090	Gbar_D09G017580	343	276	580	306	241	252	40.6	40.54	56.81	28.46	21.04	26.18	45.9833	25.2267	-0.866161	0.000125397	0.0222726
Ghir_A09G024180	Gbar_A09G024360	138	113	134	98	88	81	16.33	16.6	13.12	9.11	7.68	8.41	15.35	8.4	-0.869777	0.000143207	0.0244094
Ghir_A12G024560	Gbar_A12G024330	167	165	197	121	103	138	19.77	24.24	19.29	11.25	8.99	14.34	21.1	11.5267	-0.872268	0.000220867	0.0320071
Ghir_D12G024880	Gbar_D12G024580	368	370	660	349	309	282	43.55	54.35	64.64	32.46	26.98	29.29	54.18	29.5767	-0.873301	5.46932e-05	0.0122454
Ghir_A05G023470	Gbar_A05G022710	155	105	147	88	94	95	18.34	15.42	14.4	8.18	8.21	9.87	16.0533	8.75333	-0.874968	0.00014681	0.0245816
Ghir_A01G001300	Gbar_A01G001020	583	512	877	456	400	463	69	75.21	85.9	42.41	34.93	48.1	76.7033	41.8133	-0.875326	2.52573e-05	0.00730348
Ghir_D12G003470	Gbar_D12G003510	142	167	191	136	92	115	16.81	24.53	18.71	12.65	8.03	11.95	20.0167	10.8767	-0.879965	0.000408358	0.0492718
Ghir_D02G011890	Gbar_D02G012410	445	275	264	221	252	211	52.67	40.4	25.86	20.55	22	21.92	39.6433	21.49	-0.883413	0.000406123	0.0492369
Ghir_D12G018100	Gbar_D12G018100	960	1253	1537	949	695	897	113.62	184.06	150.54	88.26	60.69	93.18	149.407	80.71	-0.888425	0.000197386	0.0296515
Ghir_D02G023000	Gbar_D02G023530	385	286	453	258	267	229	45.57	42.01	44.37	24	23.31	23.79	43.9833	23.7	-0.89207	3.00226e-06	0.00151241
Ghir_A01G011250	Gbar_A01G011690	446	297	312	295	236	196	52.79	43.63	30.56	27.44	20.61	20.36	42.3267	22.8033	-0.892322	0.000145255	0.0245816
Ghir_A05G026640	Gbar_A05G025680	247	177	201	181	116	129	29.23	26	19.69	16.83	10.13	13.4	24.9733	13.4533	-0.892425	0.000200523	0.0299687
Ghir_D06G011210	Gbar_D06G011210	219	176	228	180	136	108	25.92	25.85	22.33	16.74	11.88	11.22	24.7	13.28	-0.895256	3.94089e-05	0.00996927
Ghir_D11G032480	Gbar_D11G032330	315	234	247	183	198	165	37.28	34.37	24.19	17.02	17.29	17.14	31.9467	17.15	-0.897457	3.44688e-05	0.00903729
Ghir_D08G025010	Gbar_D08G025620	287	216	371	187	215	178	33.97	31.73	36.34	17.39	18.77	18.49	34.0133	18.2167	-0.900841	5.7625e-06	0.00250891
Ghir_D02G019190	Gbar_D02G019800	448	220	313	207	262	192	53.02	32.32	30.66	19.25	22.88	19.95	38.6667	20.6933	-0.901924	0.000206885	0.0305291
Ghir_A11G002290	Gbar_A11G001840	197	170	192	143	108	125	23.32	24.97	18.81	13.3	9.43	12.99	22.3667	11.9067	-0.909581	4.8872e-05	0.0113329
Ghir_D08G009500	Gbar_D08G009890	528	498	631	386	334	383	62.49	73.16	61.8	35.9	29.16	39.79	65.8167	34.95	-0.913161	5.6829e-06	0.00250891
Ghir_A12G018050	Gbar_A12G018220	460	551	903	435	372	439	54.44	80.94	88.44	40.46	32.48	45.6	74.6067	39.5133	-0.916965	0.000106503	0.0196908
Ghir_D11G036740	Gbar_D11G033600	241	313	343	184	204	213	28.52	45.98	33.59	17.11	17.81	22.13	36.03	19.0167	-0.921934	8.34313e-05	0.0165268
Ghir_A10G002440	Gbar_A10G003000	575	592	1009	512	445	454	68.05	86.96	98.82	47.62	38.86	47.16	84.61	44.5467	-0.925511	1.37942e-05	0.00475739
Ghir_A11G009980	Gbar_A11G009610	186	155	249	125	148	114	22.01	22.77	24.39	11.63	12.92	11.84	23.0567	12.13	-0.926604	6.20247e-06	0.00263593
Ghir_D13G015660	Gbar_D13G015560	135	96	180	91	82	91	15.98	14.1	17.63	8.46	7.16	9.45	15.9033	8.35667	-0.92833	8.2539e-05	0.0164056
Ghir_A06G010870	Gbar_A06G010750	470	594	782	567	356	301	55.63	87.26	76.59	52.73	31.09	31.27	73.16	38.3633	-0.931327	0.000225731	0.0320166
Ghir_D03G015960	Gbar_D03G015430	137	130	169	84	116	88	16.21	19.1	16.55	7.81	10.13	9.14	17.2867	9.02667	-0.937394	3.7217e-05	0.00954174
Ghir_A10G001760	Gbar_A10G002330	127	139	114	87	84	85	15.03	20.42	11.17	8.09	7.33	8.83	15.54	8.08333	-0.942964	0.000400293	0.0488341
Ghir_A06G017500	Gbar_A06G017550	647	1048	1053	598	677	549	76.57	153.95	103.13	55.62	59.11	57.03	111.217	57.2533	-0.957941	0.000103037	0.0194097
Ghir_A11G025410	Gbar_A11G024800	375	406	365	228	249	274	44.38	59.64	35.75	21.21	21.74	28.46	46.59	23.8033	-0.968857	3.96265e-05	0.00998111
Ghir_A05G028600	Gbar_D05G028500	321	278	250	258	142	157	37.99	40.84	24.49	24	12.4	16.31	34.44	17.57	-0.970971	0.000279865	0.0375958
Ghir_A13G020570	Gbar_A13G021020	1608	1103	1650	1028	796	931	190.31	162.03	161.61	95.61	69.51	96.71	171.317	87.2767	-0.972998	1.46098e-06	0.000889313
Ghir_D05G020930	Gbar_D05G020970	176	181	265	168	98	126	20.83	26.59	25.95	15.62	8.56	13.09	24.4567	12.4233	-0.977175	7.06934e-05	0.0144949
Ghir_A07G008430	Gbar_A07G008280	206	166	232	133	107	139	24.38	24.39	22.72	12.37	9.34	14.44	23.83	12.05	-0.983746	7.46896e-06	0.00301004
Ghir_A09G019960	Gbar_A09G020160	143	105	140	74	97	76	16.92	15.42	13.71	6.88	8.47	7.89	15.35	7.74667	-0.986591	2.2314e-05	0.00686284
Ghir_A08G020910	Gbar_A08G021520	870	651	1004	636	526	427	102.97	95.63	98.33	59.15	45.93	44.36	98.9767	49.8133	-0.990557	2.90838e-07	0.000262275
Ghir_D01G006500	Gbar_D01G006560	314	367	613	252	222	315	37.16	53.91	60.04	23.44	19.38	32.72	50.37	25.18	-1.00029	0.0001033	0.0194097
Ghir_D09G008460	Gbar_D09G008630	99	75	87	53	47	63	11.72	11.02	8.52	4.93	4.1	6.54	10.42	5.19	-1.00555	0.000332988	0.0428601
Ghir_D11G002280	Gbar_D11G002180	243	214	242	168	129	142	28.76	31.44	23.7	15.62	11.26	14.75	27.9667	13.8767	-1.01105	2.4065e-06	0.00129162
Ghir_D11G001650	Gbar_D11G001580	360	230	221	182	161	170	42.61	33.79	21.65	16.93	14.06	17.66	32.6833	16.2167	-1.01108	5.74574e-05	0.0126155
Ghir_A01G021580	Gbar_A01G022010	1253	664	1221	490	538	847	148.3	97.54	119.59	45.57	46.98	87.99	121.81	60.18	-1.01728	0.000250809	0.0348042
Ghir_A01G006590	Gbar_A09G016200	538	657	705	404	379	410	63.67	96.51	69.05	37.57	33.09	42.59	76.41	37.75	-1.01728	2.98309e-06	0.00151241
Ghir_A03G021620	Gbar_A03G021700	279	199	277	169	174	127	33.02	29.23	27.13	15.72	15.19	13.19	29.7933	14.7	-1.01917	3.55523e-07	0.000301092
Ghir_A09G017610	Gbar_A09G017840	527	414	711	391	287	323	62.37	60.82	69.64	36.36	25.06	33.55	64.2767	31.6567	-1.02179	7.57712e-07	0.000575034
Ghir_D05G015650	Gbar_D05G015710	275	354	614	278	208	260	32.55	52	60.14	25.86	18.16	27.01	48.23	23.6767	-1.02646	8.7924e-05	0.0172414
Ghir_A02G005350	Gbar_A02G005210	118	81	85	63	63	52	13.97	11.9	8.33	5.86	5.5	5.4	11.4	5.58667	-1.02897	0.000158097	0.0255916
Ghir_D10G002550	Gbar_D10G002220	134	155	126	101	68	91	15.86	22.77	12.34	9.39	5.94	9.45	16.99	8.26	-1.04047	0.000247058	0.034456
Ghir_A04G009650	Gbar_A04G009410	194	161	422	115	216	124	22.96	23.65	41.33	10.7	18.86	12.88	29.3133	14.1467	-1.05109	0.000368866	0.0459596
Ghir_D11G032650	Gbar_D11G032500	221	307	494	228	159	217	26.16	45.1	48.38	21.21	13.88	22.54	39.88	19.21	-1.05381	0.000114529	0.0207951
Ghir_A11G022630	Gbar_A11G021990	255	171	190	116	135	124	30.18	25.12	18.61	10.79	11.79	12.88	24.6367	11.82	-1.05958	4.26694e-06	0.0020399
Ghir_D09G024310	Gbar_D09G025060	366	417	698	306	250	314	43.32	61.26	68.36	28.46	21.83	32.62	57.6467	27.6367	-1.06065	8.94354e-06	0.00341585
Ghir_A11G018310	Gbar_A11G017860	178	193	202	145	105	101	21.07	28.35	19.78	13.49	9.17	10.49	23.0667	11.05	-1.06176	5.23868e-06	0.00239162
Ghir_A09G019490	Gbar_A09G019710	174	222	270	147	146	110	20.59	32.61	26.44	13.67	12.75	11.43	26.5467	12.6167	-1.0732	2.31244e-06	0.00127481
Ghir_D04G020210	Gbar_D04G020050	103	163	229	91	84	115	12.19	23.94	22.43	8.46	7.33	11.95	19.52	9.24667	-1.07795	0.000293134	0.0389457
Ghir_D01G009320	Gbar_D01G009370	106	57	89	48	62	40	12.55	8.37	8.72	4.46	5.41	4.16	9.88	4.67667	-1.07903	0.000137751	0.0238204
Ghir_A12G026790	Gbar_A12G026630	270	186	280	182	120	131	31.96	27.32	27.42	16.93	10.48	13.61	28.9	13.6733	-1.0797	9.34377e-07	0.000634899
Ghir_D12G024560	Gbar_D12G028700	255	141	234	111	142	117	30.18	20.71	22.92	10.32	12.4	12.15	24.6033	11.6233	-1.08183	1.56321e-06	0.000922706
Ghir_D07G010710	Gbar_D07G010770	90	80	77	56	38	54	10.65	11.75	7.54	5.21	3.32	5.61	9.98	4.71333	-1.08229	0.000281182	0.0376466
Ghir_D08G012560	Gbar_D08G012910	109	139	133	59	96	77	12.9	20.42	13.03	5.49	8.38	8	15.45	7.29	-1.08362	0.000103639	0.0194111
Ghir_D11G007600	Gbar_D11G007670	260	474	602	222	233	328	30.77	69.63	58.96	20.65	20.35	34.07	53.12	25.0233	-1.08598	0.000408561	0.0492718
Ghir_A05G020500	Gbar_A05G019810	153	256	306	129	151	145	18.11	37.61	29.97	12	13.19	15.06	28.5633	13.4167	-1.09014	4.90935e-05	0.0113392
Ghir_A09G020530	Gbar_A09G020770	387	475	1027	404	299	364	45.8	69.78	100.59	37.57	26.11	37.81	72.0567	33.83	-1.09083	0.000106793	0.0196908
Ghir_D02G014480	Gbar_D02G015020	377	378	756	251	240	360	44.62	55.53	74.04	23.34	20.96	37.4	58.0633	27.2333	-1.09225	5.81875e-05	0.0126875
Ghir_A05G006590	Gbar_A05G006160	125	123	204	86	91	85	14.79	18.07	19.98	8	7.95	8.83	17.6133	8.26	-1.09245	2.78906e-06	0.00145519
Ghir_A04G015390	Gbar_A04G015240	167	267	346	177	137	143	19.77	39.22	33.89	16.46	11.96	14.85	30.96	14.4233	-1.102	3.34087e-05	0.00895538
Ghir_A11G001660	Gbar_A11G001220	139	100	100	79	59	63	16.45	14.69	9.79	7.35	5.15	6.54	13.6433	6.34667	-1.10413	4.7318e-05	0.0111495
Ghir_D12G022750	Gbar_D12G022560	533	772	975	423	420	483	63.08	113.41	95.49	39.34	36.67	50.17	90.66	42.06	-1.10802	5.88092e-06	0.00252689
Ghir_A05G039480	Gbar_A05G038590	147	163	332	155	96	110	17.4	23.94	32.52	14.42	8.38	11.43	24.62	11.41	-1.10953	6.87144e-05	0.0142897
Ghir_D07G019660	Gbar_D07G019490	182	115	194	113	80	87	21.54	16.89	19	10.51	6.99	9.04	19.1433	8.84667	-1.11364	1.65875e-06	0.000969309
Ghir_A03G010320	Gbar_A03G010270	284	314	428	153	215	223	33.61	46.13	41.92	14.23	18.77	23.17	40.5533	18.7233	-1.11498	2.53684e-06	0.00133552
Ghir_A07G017110	Gbar_A07G017110	180	74	193	73	71	101	21.3	10.87	18.9	6.79	6.2	10.49	17.0233	7.82667	-1.12104	0.000222402	0.0320071
Ghir_D07G009050	Gbar_D07G009100	881	377	778	319	401	419	104.27	55.38	76.2	29.67	35.01	43.53	78.6167	36.07	-1.12404	1.02268e-05	0.00371187
Ghir_A11G005150	Gbar_A11G004710	332	158	199	104	144	147	39.29	23.21	19.49	9.67	12.57	15.27	27.33	12.5033	-1.12817	6.97127e-05	0.0143948
Ghir_D05G021370	Gbar_D05G021440	273	329	668	210	243	249	32.31	48.33	65.43	19.53	21.22	25.87	48.69	22.2067	-1.13263	2.31152e-05	0.00699586
Ghir_A07G008950	Gbar_A07G008750	591	400	658	325	298	306	69.95	58.76	64.45	30.23	26.02	31.79	64.3867	29.3467	-1.13357	5.68079e-09	1.38318e-05
Ghir_D09G010340	Gbar_D09G010580	350	322	638	226	209	284	41.42	47.3	62.49	21.02	18.25	29.5	50.4033	22.9233	-1.1367	4.62867e-06	0.00217303
Ghir_A02G014250	Gbar_A02G013920	60	64	83	46	34	38	7.1	9.4	8.13	4.28	2.97	3.95	8.21	3.73333	-1.13692	9.82301e-05	0.0186976
Ghir_A12G022760	Gbar_A12G022880	140	194	352	157	95	127	16.57	28.5	34.48	14.6	8.3	13.19	26.5167	12.03	-1.14026	0.000115148	0.0208321
Ghir_D05G020460	Gbar_D05G020500	332	486	632	272	242	306	39.29	71.39	61.9	25.3	21.13	31.79	57.5267	26.0733	-1.14166	7.65454e-06	0.0030637
Ghir_D02G018530	Gbar_D02G019120	577	675	1475	431	440	605	68.29	99.16	144.47	40.08	38.42	62.85	103.973	47.1167	-1.1419	9.59398e-05	0.0184419
Ghir_D01G005430	Gbar_D01G005380	324	312	666	211	214	281	38.35	45.83	65.23	19.62	18.69	29.19	49.8033	22.5	-1.14632	1.384e-05	0.00475739
Ghir_D13G011790	Gbar_D13G011610	207	102	286	88	128	106	24.5	14.98	28.01	8.18	11.18	11.01	22.4967	10.1233	-1.15203	2.12355e-05	0.00660189
Ghir_D02G018430	Gbar_D02G019000	258	218	449	121	167	212	30.54	32.02	43.98	11.25	14.58	22.02	35.5133	15.95	-1.1548	2.31639e-05	0.00699586
Ghir_A02G010560	Gbar_A02G010340	104	40	142	52	58	43	12.31	5.88	13.91	4.84	5.06	4.47	10.7	4.79	-1.15951	0.000414987	0.049693
Ghir_A03G012550	Gbar_A03G012730	146	96	107	90	52	56	17.28	14.1	10.48	8.37	4.54	5.82	13.9533	6.24333	-1.16022	4.95499e-05	0.0113996
Ghir_A13G018900	Gbar_A13G019470	124	63	120	58	46	62	14.68	9.25	11.75	5.39	4.02	6.44	11.8933	5.28333	-1.17063	3.75441e-05	0.00958048
Ghir_D05G010950	Gbar_D05G011200	68	67	88	46	40	38	8.05	9.84	8.62	4.28	3.49	3.95	8.83667	3.90667	-1.17756	1.72275e-05	0.0057526
Ghir_A02G008130	Gbar_A02G007900	350	153	367	138	186	145	41.42	22.48	35.95	12.83	16.24	15.06	33.2833	14.71	-1.178	2.91054e-06	0.00149193
Ghir_D04G009080	Gbar_D04G009210	417	460	691	245	258	346	49.35	67.57	67.68	22.79	22.53	35.94	61.5333	27.0867	-1.18379	1.1773e-06	0.000768877
Ghir_A09G007820	Gbar_A09G008090	98	81	112	40	52	66	11.6	11.9	10.97	3.72	4.54	6.86	11.49	5.04	-1.18888	2.0686e-05	0.00660189
Ghir_D08G017220	Gbar_D08G017730	71	53	60	38	37	28	8.4	7.79	5.88	3.53	3.23	2.91	7.35667	3.22333	-1.1905	6.48039e-05	0.0136235
Ghir_A02G008720	Gbar_A02G008460	587	913	1202	500	429	547	69.47	134.12	117.73	46.5	37.46	56.82	107.107	46.9267	-1.19057	5.79614e-06	0.00250891
Ghir_D07G011720	Gbar_D07G011820	172	302	272	177	103	139	20.36	44.36	26.64	16.46	8.99	14.44	30.4533	13.2967	-1.19554	7.09762e-05	0.014502
Ghir_A08G024100	Gbar_A08G024980	115	94	93	64	44	59	13.61	13.81	9.11	5.95	3.84	6.13	12.1767	5.30667	-1.19824	2.32253e-05	0.00699586
Ghir_A04G012160	Gbar_A04G012070	430	129	213	117	187	111	50.89	18.95	20.86	10.88	16.33	11.53	30.2333	12.9133	-1.22728	0.000361446	0.0451313
Ghir_D11G025590	Gbar_D11G025760	460	425	457	201	237	284	54.44	62.43	44.76	18.69	20.69	29.5	53.8767	22.96	-1.23054	9.17454e-08	0.000113144
Ghir_A03G001170	Gbar_A03G001160	315	610	660	231	245	373	37.28	89.61	64.64	21.48	21.39	38.75	63.8433	27.2067	-1.23058	0.000129523	0.0228664
Ghir_A01G010960	Gbar_A01G011330	68	52	72	41	29	32	8.05	7.64	7.05	3.81	2.53	3.32	7.58	3.22	-1.23514	2.43601e-05	0.00722594
Ghir_A05G010680	Gbar_A05G010090	50	38	56	25	20	30	5.92	5.58	5.48	2.33	1.75	3.12	5.66	2.4	-1.23777	0.000213276	0.0311575
Ghir_D05G006660	Gbar_D05G006570	119	101	177	78	58	69	14.08	14.84	17.34	7.25	5.06	7.17	15.42	6.49333	-1.24777	4.46672e-07	0.000372882
Ghir_D04G000160	Gbar_D04G000060	68	49	94	23	41	44	8.05	7.2	9.21	2.14	3.58	4.57	8.15333	3.43	-1.24918	0.000148836	0.0248496
Ghir_A03G020190	Gbar_A03G020270	348	533	610	268	221	299	41.19	78.3	59.75	24.93	19.3	31.06	59.7467	25.0967	-1.25136	1.99677e-06	0.00113284
Ghir_D02G013630	Gbar_D02G014220	76	66	53	37	29	39	8.99	9.7	5.19	3.44	2.53	4.05	7.96	3.34	-1.25292	0.000220664	0.0320071
Ghir_D05G015230	Gbar_D05G015270	112	98	144	59	66	60	13.26	14.4	14.1	5.49	5.76	6.23	13.92	5.82667	-1.25642	8.34655e-08	0.000108386
Ghir_D13G022130	Gbar_D13G022060	748	378	504	245	286	307	88.53	55.53	49.36	22.79	24.97	31.89	64.4733	26.55	-1.27999	2.868e-07	0.000262275
Ghir_A13G018660	Gbar_A13G019260	297	220	264	131	151	125	35.15	32.32	25.86	12.18	13.19	12.99	31.11	12.7867	-1.28274	4.41518e-10	2.15005e-06
Ghir_A07G025180	Gbar_A07G010030	168	278	463	132	200	131	19.88	40.84	45.35	12.28	17.46	13.61	35.3567	14.45	-1.29091	1.40834e-05	0.00479454
Ghir_D03G018040	Gbar_D03G017340	383	755	807	282	313	407	45.33	110.91	79.04	26.23	27.33	42.28	78.4267	31.9467	-1.29568	2.25753e-05	0.00690686
Ghir_A07G013780	Gbar_A07G013700	52	30	85	26	23	31	6.15	4.41	8.33	2.42	2.01	3.22	6.29667	2.55	-1.30409	0.00029715	0.0393747
Ghir_D01G011810	Gbar_D01G011750	171	391	625	193	197	201	20.24	57.44	61.21	17.95	17.2	20.88	46.2967	18.6767	-1.30967	9.92741e-05	0.018835
Ghir_D10G003220	Gbar_D10G002900	322	395	544	236	188	210	38.11	58.03	53.28	21.95	16.42	21.81	49.8067	20.06	-1.31202	8.77e-09	1.89809e-05
Ghir_D01G012320	Gbar_D01G012240	571	366	239	257	208	152	67.58	53.77	23.41	23.9	18.16	15.79	48.2533	19.2833	-1.32327	3.02789e-05	0.00822966
Ghir_D11G033320	Gbar_D11G033040	44	39	33	21	22	17	5.21	5.73	3.23	1.95	1.92	1.77	4.72333	1.88	-1.32907	0.000343425	0.0438175
Ghir_D05G022890	Gbar_D05G022930	376	177	343	116	170	150	44.5	26	33.59	10.79	14.84	15.58	34.6967	13.7367	-1.33677	9.18603e-08	0.000113144
Ghir_D10G026110	Gbar_D10G025870	230	148	646	117	191	162	27.22	21.74	63.27	10.88	16.68	16.83	37.41	14.7967	-1.33815	0.000205307	0.0304257
Ghir_D02G012430	Gbar_D02G012920	322	455	586	195	225	254	38.11	66.84	57.39	18.14	19.65	26.39	54.1133	21.3933	-1.33882	1.07778e-07	0.000128533
Ghir_D08G011790	Gbar_D08G012290	173	243	394	189	73	129	20.48	35.7	38.59	17.58	6.37	13.4	31.59	12.45	-1.34332	5.53406e-05	0.0123431
Ghir_D06G014500	Gbar_D06G014420	463	570	966	361	327	286	54.8	83.73	94.61	33.57	28.55	29.71	77.7133	30.61	-1.34416	8.65922e-09	1.89809e-05
Ghir_A12G017470	Gbar_A12G017590	62	32	66	25	22	29	7.34	4.7	6.46	2.33	1.92	3.01	6.16667	2.42	-1.34948	6.47947e-05	0.0136235
Ghir_D10G001530	Gbar_D10G001280	64	45	74	50	19	20	7.57	6.61	7.25	4.65	1.66	2.08	7.14333	2.79667	-1.35289	0.000293246	0.0389457
Ghir_A08G010800	Gbar_A08G011180	135	72	110	58	40	55	15.98	10.58	10.77	5.39	3.49	5.71	12.4433	4.86333	-1.35536	2.43136e-06	0.00129162
Ghir_A12G005560	Gbar_A12G005510	144	115	293	69	106	83	17.04	16.89	28.7	6.42	9.26	8.62	20.8767	8.1	-1.3659	1.23463e-06	0.000788664
Ghir_D02G007240	Gbar_D02G007580	180	258	303	103	109	148	21.3	37.9	29.68	9.58	9.52	15.37	29.6267	11.49	-1.36652	5.10241e-07	0.000408444
Ghir_D05G010080	Gbar_D05G010290	93	66	129	27	32	73	11.01	9.7	12.63	2.51	2.79	7.58	11.1133	4.29333	-1.37212	0.00039228	0.0482595
Ghir_D12G011840	Gbar_D12G011800	134	229	400	136	89	132	15.86	33.64	39.18	12.65	7.77	13.71	29.56	11.3767	-1.37757	2.12396e-05	0.00660189
Ghir_D06G003420	Gbar_D06G003510	102	139	204	46	70	94	12.07	20.42	19.98	4.28	6.11	9.76	17.49	6.71667	-1.38071	1.97254e-05	0.00643953
Ghir_Scaffold2662G000010	Gbar_D02G010640	54	36	51	18	28	22	6.39	5.29	5	1.67	2.44	2.29	5.56	2.13333	-1.38198	3.38193e-05	0.00898302
Ghir_A12G024510	Gbar_A12G024270	89	99	268	55	88	66	10.53	14.54	26.25	5.12	7.68	6.86	17.1067	6.55333	-1.38426	4.68733e-05	0.0110894
Ghir_D01G017660	Gbar_D01G017750	250	172	300	118	109	113	29.59	25.27	29.38	10.97	9.52	11.74	28.08	10.7433	-1.3861	1.99169e-11	1.66266e-07
Ghir_A06G022970	Gbar_A06G013180	314	534	857	227	296	282	37.16	78.44	83.94	21.11	25.85	29.29	66.5133	25.4167	-1.38787	1.91315e-06	0.00109605
Ghir_A05G037950	Gbar_A05G037160	328	415	429	244	130	192	38.82	60.96	42.02	22.69	11.35	19.95	47.2667	17.9967	-1.39309	2.02713e-07	0.000219365
Ghir_D07G003490	Gbar_D07G003480	109	188	382	99	89	121	12.9	27.62	37.41	9.21	7.77	12.57	25.9767	9.85	-1.39902	4.43653e-05	0.0106251
Ghir_A09G010580	Gbar_A09G010830	450	621	978	246	316	391	53.26	91.22	95.79	22.88	27.59	40.62	80.09	30.3633	-1.39929	5.77576e-07	0.000456098
Ghir_A05G033920	Gbar_A05G032880	566	987	1116	392	400	482	66.99	144.99	109.3	36.46	34.93	50.07	107.093	40.4867	-1.40335	3.32732e-07	0.000285935
Ghir_A11G005930	Gbar_A11G005540	317	545	546	209	179	277	37.52	80.06	53.48	19.44	15.63	28.77	57.02	21.28	-1.42197	1.55962e-06	0.000922706
Ghir_D11G009260	Gbar_D11G009450	219	328	298	165	94	144	25.92	48.18	29.19	15.35	8.21	14.96	34.43	12.84	-1.42302	8.34427e-07	0.000601982
Ghir_D12G022730	Gbar_D12G022540	153	193	510	132	96	146	18.11	28.35	49.95	12.28	8.38	15.17	32.1367	11.9433	-1.42801	3.19845e-05	0.008653
Ghir_D09G021170	Gbar_D09G021770	52	53	83	35	16	34	6.15	7.79	8.13	3.26	1.4	3.53	7.35667	2.73	-1.43015	6.02877e-05	0.0129999
Ghir_D12G011520	Gbar_D12G011470	57	100	241	59	44	71	6.75	14.69	23.6	5.49	3.84	7.38	15.0133	5.57	-1.4305	0.000397097	0.0486473
Ghir_D03G014390	Gbar_D03G013860	91	107	185	43	70	62	10.77	15.72	18.12	4	6.11	6.44	14.87	5.51667	-1.43054	1.06535e-06	0.000707442
Ghir_D05G020430	Gbar_D05G020470	53	49	85	21	26	37	6.27	7.2	8.33	1.95	2.27	3.84	7.26667	2.68667	-1.43548	2.71145e-05	0.00758116
Ghir_A02G003860	Gbar_A02G003700	38	46	77	20	19	33	4.5	6.76	7.54	1.86	1.66	3.43	6.26667	2.31667	-1.43565	0.000188371	0.0289676
Ghir_A08G017450	Gbar_A08G018120	740	928	852	390	346	451	87.58	136.32	83.45	36.27	30.21	46.85	102.45	37.7767	-1.43935	3.35032e-09	1.03157e-05
Ghir_A12G009070	Gbar_A12G009100	102	40	48	39	24	25	12.07	5.88	4.7	3.63	2.1	2.6	7.55	2.77667	-1.44312	0.000371354	0.0461711
Ghir_A01G016080	Gbar_A01G016510	26	27	41	17	13	13	3.08	3.97	4.02	1.58	1.14	1.35	3.69	1.35667	-1.44355	0.000164306	0.0262842
Ghir_A12G013700	Gbar_A12G013780	49	105	115	47	33	45	5.8	15.42	11.26	4.37	2.88	4.67	10.8267	3.97333	-1.44617	7.74096e-05	0.0156523
Ghir_A13G001400	Gbar_A13G001640	724	892	861	388	380	388	85.69	131.03	84.33	36.09	33.18	40.31	100.35	36.5267	-1.45802	3.23508e-11	2.36307e-07
Ghir_A07G022520	Gbar_A07G022260	39	67	86	20	24	42	4.62	9.84	8.42	1.86	2.1	4.36	7.62667	2.77333	-1.45943	0.000373247	0.046308
Ghir_D02G004220	Gbar_D02G004300	81	93	119	33	43	56	9.59	13.66	11.66	3.07	3.75	5.82	11.6367	4.21333	-1.46564	1.18418e-06	0.000768877
Ghir_A05G022970	Gbar_A05G022250	332	129	244	69	120	123	39.29	18.95	23.9	6.42	10.48	12.78	27.38	9.89333	-1.46859	2.19015e-06	0.00121889
Ghir_A03G004220	Gbar_A03G004210	498	345	517	154	186	260	58.94	50.68	50.64	14.32	16.24	27.01	53.42	19.19	-1.47703	3.35407e-09	1.03157e-05
Ghir_D13G001690	Gbar_D13G001490	1142	1213	1164	560	587	482	135.16	178.19	114.01	52.08	51.26	50.07	142.453	51.1367	-1.47806	5.54271e-13	8.09734e-09
Ghir_D08G021710	Gbar_A08G021520	98	82	120	43	33	56	11.6	12.05	11.75	4	2.88	5.82	11.8	4.23333	-1.47892	2.41569e-07	0.00023926
Ghir_A13G012200	Gbar_A13G012950	23	21	45	14	15	10	2.72	3.08	4.41	1.3	1.31	1.04	3.40333	1.21667	-1.48401	0.00030557	0.0403076
Ghir_D10G024050	Gbar_D10G023760	100	53	137	35	40	48	11.84	7.79	13.42	3.26	3.49	4.99	11.0167	3.91333	-1.49322	1.37418e-06	0.000863456
Ghir_D05G010400	Gbar_D05G010660	43	20	65	19	18	17	5.09	2.94	6.37	1.77	1.57	1.77	4.8	1.70333	-1.49467	0.000160715	0.025872
Ghir_D02G021610	Gbar_D02G022210	207	400	459	207	123	148	24.5	58.76	44.96	19.25	10.74	15.37	42.74	15.12	-1.49913	1.02663e-06	0.000689565
Ghir_A05G041970	Gbar_A05G041020	52	40	36	23	17	18	6.15	5.88	3.53	2.14	1.48	1.87	5.18667	1.83	-1.50296	6.28686e-05	0.0134571
Ghir_D13G024910	Gbar_D13G024940	64	74	151	34	34	53	7.57	10.87	14.79	3.16	2.97	5.51	11.0767	3.88	-1.5134	1.12853e-05	0.00407079
Ghir_A05G009660	Gbar_A05G009110	139	81	169	71	61	36	16.45	11.9	16.55	6.6	5.33	3.74	14.9667	5.22333	-1.51871	2.66345e-08	4.4469e-05
Ghir_A07G011830	Gbar_A07G011620	40	24	27	12	20	9	4.73	3.53	2.64	1.12	1.75	0.93	3.63333	1.26667	-1.52026	0.000404824	0.0491815
Ghir_A08G011570	Gbar_A08G011970	176	272	341	144	79	120	20.83	39.96	33.4	13.39	6.9	12.47	31.3967	10.92	-1.52364	1.8453e-07	0.000207369
Ghir_D12G013840	Gbar_D12G013730	26	51	69	26	15	22	3.08	7.49	6.76	2.42	1.31	2.29	5.77667	2.00667	-1.52544	0.00033233	0.0428601
Ghir_A08G002820	Gbar_D08G002820	923	225	273	218	161	234	109.24	33.05	26.74	20.27	14.06	24.31	56.3433	19.5467	-1.52732	0.00036009	0.0451313
Ghir_D13G025380	Gbar_D13G025430	86	82	138	19	37	71	10.18	12.05	13.52	1.77	3.23	7.38	11.9167	4.12667	-1.52993	0.000179424	0.0282138
Ghir_A03G007060	Gbar_A03G007080	553	793	1278	379	281	448	65.45	116.49	125.17	35.25	24.54	46.54	102.37	35.4433	-1.53021	1.13098e-07	0.00013218
Ghir_A11G012960	Gbar_A11G012550	27	24	67	16	22	11	3.2	3.53	6.56	1.49	1.92	1.14	4.43	1.51667	-1.5464	0.000338246	0.0433459
Ghir_D02G022050	Gbar_D02G022620	167	138	129	78	65	49	19.77	20.27	12.63	7.25	5.68	5.09	17.5567	6.00667	-1.54738	3.67487e-09	1.07372e-05
Ghir_A08G001150	Gbar_A08G001080	341	641	704	231	175	313	40.36	94.16	68.95	21.48	15.28	32.51	67.8233	23.09	-1.55451	1.39964e-06	0.0008701
Ghir_D05G000780	Gbar_D05G000620	51	41	41	19	23	16	6.04	6.02	4.02	1.77	2.01	1.66	5.36	1.81333	-1.56359	8.92349e-06	0.00341585
Ghir_D12G024500	Gbar_D12G024220	47	42	64	33	13	18	5.56	6.17	6.27	3.07	1.14	1.87	6	2.02667	-1.56585	2.49407e-05	0.00730348
Ghir_D09G022780	Gbar_D09G023400	146	225	309	91	82	111	17.28	33.05	30.26	8.46	7.16	11.53	26.8633	9.05	-1.56965	3.08641e-08	4.7467e-05
Ghir_D13G001820	Gbar_D13G001610	56	30	53	16	30	13	6.63	4.41	5.19	1.49	2.62	1.35	5.41	1.82	-1.57169	3.59614e-05	0.00934393
Ghir_A12G013590	Gbar_A12G013670	23	15	37	11	8	11	2.72	2.2	3.62	1.02	0.7	1.14	2.84667	0.953333	-1.57822	0.000403028	0.0490653
Ghir_D08G001160	Gbar_D08G001070	570	863	1152	373	307	396	67.46	126.77	112.83	34.69	26.81	41.14	102.353	34.2133	-1.58093	1.29383e-09	5.04042e-06
Ghir_D12G010730	Gbar_D12G010680	60	25	45	10	20	23	7.1	3.67	4.41	0.93	1.75	2.39	5.06	1.69	-1.58211	0.000224021	0.0320071
Ghir_A01G022550	Gbar_A01G009650	81	54	52	20	16	41	9.59	7.93	5.09	1.86	1.4	4.26	7.53667	2.50667	-1.58816	0.00015682	0.0255262
Ghir_D01G015990	Gbar_D01G016030	77	52	127	29	33	38	9.11	7.64	12.44	2.7	2.88	3.95	9.73	3.17667	-1.61493	2.67912e-07	0.000256651
Ghir_D08G018310	Gbar_D08G018820	187	360	280	108	92	148	22.13	52.88	27.42	10.04	8.03	15.37	34.1433	11.1467	-1.61499	9.10123e-07	0.000634899
Ghir_A05G000640	Gbar_A05G000630	145	65	134	38	49	50	17.16	9.55	13.12	3.53	4.28	5.19	13.2767	4.33333	-1.61534	4.37046e-08	6.22908e-05
Ghir_A13G000530	Gbar_A13G000770	21	22	56	16	15	8	2.49	3.23	5.48	1.49	1.31	0.83	3.73333	1.21	-1.62546	0.000349172	0.0440985
Ghir_D05G022880	Gbar_D05G022920	447	178	306	110	130	132	52.9	26.15	29.97	10.23	11.35	13.71	36.34	11.7633	-1.62726	3.35203e-09	1.03157e-05
Ghir_D05G032870	Gbar_D05G034040	375	717	847	209	239	331	44.38	105.33	82.96	19.44	20.87	34.38	77.5567	24.8967	-1.6393	1.90402e-07	0.000209931
Ghir_D09G019990	Gbar_D09G020490	101	77	226	55	37	58	11.95	11.31	22.14	5.12	3.23	6.03	15.1333	4.79333	-1.65863	7.86576e-07	0.000589286
Ghir_D03G015710	#N/A	18	19	26	8	9	8	2.13	2.79	2.55	0.74	0.79	0.83	2.49	0.786667	-1.66232	0.000171893	0.0272216
Ghir_D02G024580	Gbar_D02G025200	39	44	25	13	16	16	4.62	6.46	2.45	1.21	1.4	1.66	4.51	1.42333	-1.66385	0.000164625	0.0262842
Ghir_D11G005890	Gbar_D11G005900	195	360	374	123	107	142	23.08	52.88	36.63	11.44	9.34	14.75	37.53	11.8433	-1.66397	1.59125e-08	3.09954e-05
Ghir_A10G024000	Gbar_A10G025170	31	43	65	17	16	21	3.67	6.32	6.37	1.58	1.4	2.18	5.45333	1.72	-1.66473	1.41122e-05	0.00479454
Ghir_A11G005470	Gbar_A11G005110	60	55	76	22	28	25	7.1	8.08	7.44	2.05	2.44	2.6	7.54	2.36333	-1.67374	2.89586e-08	4.70062e-05
Ghir_A01G019460	Gbar_A01G019890	89	254	227	71	71	88	10.53	37.31	22.23	6.6	6.2	9.14	23.3567	7.31333	-1.67523	7.05991e-06	0.00288499
Ghir_A08G015050	Gbar_A08G015580	46	97	119	26	40	37	5.44	14.25	11.66	2.42	3.49	3.84	10.45	3.25	-1.68499	7.95389e-06	0.00309863
Ghir_A08G006730	Gbar_A08G006820	41	48	84	17	27	22	4.85	7.05	8.23	1.58	2.36	2.29	6.71	2.07667	-1.69204	2.37885e-06	0.00129162
Ghir_A13G016590	Gbar_D13G017240	63	37	29	17	22	13	7.46	5.44	2.84	1.58	1.92	1.35	5.24667	1.61667	-1.69838	7.86817e-05	0.0158493
Ghir_D05G009400	Gbar_D05G009570	19	19	29	9	11	6	2.25	2.79	2.84	0.84	0.96	0.62	2.62667	0.806667	-1.70319	0.000135433	0.0236243
Ghir_A07G003470	Gbar_A07G003250	73	116	274	41	54	73	8.64	17.04	26.84	3.81	4.72	7.58	17.5067	5.37	-1.70491	1.35998e-05	0.00473046
Ghir_D13G014630	Gbar_D13G014510	27	25	61	20	10	11	3.2	3.67	5.97	1.86	0.87	1.14	4.28	1.29	-1.73024	6.99718e-05	0.0143974
Ghir_D02G016010	Gbar_D02G016560	27	107	109	31	21	40	3.2	15.72	10.68	2.88	1.83	4.16	9.86667	2.95667	-1.73859	0.000383397	0.0473662
Ghir_D13G022910	Gbar_D13G022980	152	207	144	58	55	81	17.99	30.41	14.1	5.39	4.8	8.41	20.8333	6.2	-1.74855	3.8233e-08	5.58547e-05
Ghir_A10G004270	Gbar_A10G004890	64	165	250	40	60	75	7.57	24.24	24.49	3.72	5.24	7.79	18.7667	5.58333	-1.74897	2.17985e-05	0.00673978
Ghir_A01G010790	Gbar_A01G011190	172	386	616	157	107	161	20.36	56.7	60.33	14.6	9.34	16.72	45.7967	13.5533	-1.75659	9.3382e-07	0.000634899
Ghir_A13G000010	Gbar_A13G000260	79	45	76	31	17	24	9.35	6.61	7.44	2.88	1.48	2.49	7.8	2.28333	-1.77233	9.29377e-08	0.000113144
Ghir_D12G026740	Gbar_D12G026450	46	31	25	16	14	9	5.44	4.55	2.45	1.49	1.22	0.93	4.14667	1.21333	-1.77298	5.10938e-05	0.0117087
Ghir_D06G007990	Gbar_D06G008030	314	789	1632	283	244	416	37.16	115.9	159.84	26.32	21.31	43.21	104.3	30.28	-1.7843	2.34356e-05	0.00702299
Ghir_A11G013820	Gbar_A11G013490	118	78	168	57	27	43	13.97	11.46	16.45	5.3	2.36	4.47	13.96	4.04333	-1.78768	4.56239e-09	1.21185e-05
Ghir_A07G003550	Gbar_A07G003330	40	21	41	16	9	11	4.73	3.08	4.02	1.49	0.79	1.14	3.94333	1.14	-1.79038	9.8458e-06	0.00361855
Ghir_A05G002210	Gbar_A05G002250	38	52	87	17	18	27	4.5	7.64	8.52	1.58	1.57	2.8	6.88667	1.98333	-1.79588	3.59242e-06	0.00173493
Ghir_A03G019420	Gbar_A03G019520	59	117	252	49	30	65	6.98	17.19	24.68	4.56	2.62	6.75	16.2833	4.64333	-1.81016	2.74971e-05	0.00765153
Ghir_D12G017690	Gbar_D12G017710	47	26	56	20	20	6	5.56	3.82	5.48	1.86	1.75	0.62	4.95333	1.41	-1.8127	1.16556e-05	0.00417712
Ghir_A09G011900	Gbar_A09G011940	36	67	115	25	21	29	4.26	9.84	11.26	2.33	1.83	3.01	8.45333	2.39	-1.82251	6.8969e-06	0.00283822
Ghir_A06G016830	Gbar_A06G016850	20	13	15	6	6	5	2.37	1.91	1.47	0.56	0.52	0.52	1.91667	0.533333	-1.84549	0.000409883	0.0492718
Ghir_A11G016010	Gbar_A11G015640	40	11	46	9	7	15	4.73	1.62	4.51	0.84	0.61	1.56	3.62	1.00333	-1.85119	0.000319074	0.0415266
Ghir_A06G007750	Gbar_A06G007720	361	974	1745	349	255	424	42.73	143.08	170.91	32.46	22.27	44.05	118.907	32.9267	-1.8525	5.75331e-06	0.00250891
Ghir_A09G018540	Gbar_A09G018780	177	85	91	30	46	46	20.95	12.49	8.91	2.79	4.02	4.78	14.1167	3.86333	-1.86948	6.3727e-08	8.66035e-05
Ghir_A07G003310	Gbar_A07G003080	24	95	97	32	28	17	2.84	13.96	9.5	2.98	2.44	1.77	8.76667	2.39667	-1.871	0.000106818	0.0196908
Ghir_A12G027420	Gbar_A12G027270	73	186	189	48	46	61	8.64	27.32	18.51	4.46	4.02	6.34	18.1567	4.94	-1.87792	4.76252e-07	0.000386531
Ghir_A07G010750	Gbar_A07G010500	174	338	487	89	101	144	20.59	49.65	47.7	8.28	8.82	14.96	39.3133	10.6867	-1.87921	2.64221e-08	4.4469e-05
Ghir_A09G023540	Gbar_A09G023720	22	43	58	10	11	19	2.6	6.32	5.68	0.93	0.96	1.97	4.86667	1.28667	-1.9193	3.9219e-05	0.00996435
Ghir_D01G018080	Gbar_D01G018210	548	81	123	71	93	82	64.86	11.9	12.05	6.6	8.12	8.52	29.6033	7.74667	-1.93411	0.000193881	0.0292001
Ghir_D02G020840	Gbar_D02G021430	46	102	200	37	17	53	5.44	14.98	19.59	3.44	1.48	5.51	13.3367	3.47667	-1.93962	5.61505e-05	0.0123819
Ghir_D01G020940	Gbar_D01G021020	109	253	231	76	51	71	12.9	37.17	22.62	7.07	4.45	7.38	24.23	6.3	-1.94337	2.36627e-08	4.19016e-05
Ghir_A11G000910	Gbar_A11G000490	57	39	53	8	18	21	6.75	5.73	5.19	0.74	1.57	2.18	5.89	1.49667	-1.97651	3.01799e-07	0.000267211
Ghir_A07G001690	Gbar_A07G001730	38	105	218	21	27	59	4.5	15.42	21.35	1.95	2.36	6.13	13.7567	3.48	-1.98297	0.000169526	0.0269929
Ghir_D11G000960	Gbar_D11G000880	19	19	32	7	9	6	2.25	2.79	3.13	0.65	0.79	0.62	2.72333	0.686667	-1.98769	1.27066e-05	0.00444626
Ghir_A13G003810	Gbar_A13G004000	60	221	297	53	34	90	7.1	32.46	29.09	4.93	2.97	9.35	22.8833	5.75	-1.99266	5.34316e-05	0.0120553
Ghir_D12G027460	Gbar_D12G027190	32	66	87	8	25	25	3.79	9.7	8.52	0.74	2.18	2.6	7.33667	1.84	-1.99542	2.06364e-05	0.00660189
Ghir_D11G013860	Gbar_D11G014260	76	63	99	36	22	16	8.99	9.25	9.7	3.35	1.92	1.66	9.31333	2.31	-2.0114	1.72418e-10	1.00754e-06
Ghir_A11G000920	Gbar_A11G000500	19	57	78	12	7	26	2.25	8.37	7.64	1.12	0.61	2.7	6.08667	1.47667	-2.04331	0.000349679	0.0440985
Ghir_A03G014580	Gbar_A03G014740	28	85	78	20	19	20	3.31	12.49	7.64	1.86	1.66	2.08	7.81333	1.86667	-2.06547	5.33142e-06	0.00239651
Ghir_D12G005730	Gbar_D12G005730	13	12	16	3	3	6	1.54	1.76	1.57	0.28	0.26	0.62	1.62333	0.386667	-2.0698	0.000268802	0.0364108
Ghir_A01G016520	Gbar_A01G016950	438	65	141	47	76	66	51.84	9.55	13.81	4.37	6.64	6.86	25.0667	5.95667	-2.07319	2.56214e-05	0.00730348
Ghir_A04G011460	Gbar_A04G011300	14	60	78	11	15	19	1.66	8.81	7.64	1.02	1.31	1.97	6.03667	1.43333	-2.07438	0.000187594	0.0289676
Ghir_D06G008570	Gbar_D06G008630	183	407	793	108	70	193	21.66	59.79	77.67	10.04	6.11	20.05	53.04	12.0667	-2.13605	2.41271e-06	0.00129162
Ghir_A06G008330	Gbar_A06G008320	100	263	581	75	54	121	11.84	38.63	56.9	6.98	4.72	12.57	35.79	8.09	-2.14534	5.33101e-06	0.00239651
Ghir_D07G010810	Gbar_D07G010880	74	195	295	43	39	67	8.76	28.65	28.89	4	3.41	6.96	22.1	4.79	-2.20595	1.38686e-07	0.000158908
Ghir_A09G020390	Gbar_D09G020330	10	16	30	4	4	6	1.18	2.35	2.94	0.37	0.35	0.62	2.15667	0.446667	-2.27153	6.71786e-05	0.0140202
Ghir_A05G032460	Gbar_A05G031430	77	28	37	8	15	12	9.11	4.11	3.62	0.74	1.31	1.25	5.61333	1.1	-2.35135	5.85526e-07	0.000456211
Ghir_A08G025830	Gbar_A08G026730	120	392	409	53	55	117	14.2	57.58	40.06	4.93	4.8	12.15	37.28	7.29333	-2.35375	2.7303e-07	0.000257335
Ghir_A03G015720	Gbar_A03G015740	52	33	67	12	12	12	6.15	4.85	6.56	1.12	1.05	1.25	5.85333	1.14	-2.36022	7.39606e-11	4.80218e-07
Ghir_D13G003990	Gbar_D13G003740	51	197	289	23	46	59	6.04	28.94	28.31	2.14	4.02	6.13	21.0967	4.09667	-2.36449	2.83697e-06	0.00146709
Ghir_D05G032440	Gbar_D05G032460	97	95	98	20	23	25	11.48	13.96	9.6	1.86	2.01	2.6	11.68	2.15667	-2.43717	2.86743e-16	1.67561e-11
Ghir_D11G000970	Gbar_D11G000890	15	58	82	10	4	20	1.78	8.52	8.03	0.93	0.35	2.08	6.11	1.12	-2.44767	0.000116939	0.0210908
Ghir_A05G036120	Gbar_A05G035240	230	26	33	25	25	17	27.22	3.82	3.23	2.33	2.18	1.77	11.4233	2.09333	-2.44811	0.000170601	0.0270904
Ghir_D07G001730	Gbar_D07G001730	50	106	242	25	22	36	5.92	15.57	23.7	2.33	1.92	3.74	15.0633	2.66333	-2.49974	3.67913e-08	5.51266e-05
Ghir_D07G013830	Gbar_D07G013970	7	18	20	6	2	2	0.83	2.64	1.96	0.56	0.17	0.21	1.81	0.313333	-2.53022	0.000216852	0.0316009
Ghir_D05G020510	Gbar_D05G020550	69	9	26	8	7	7	8.17	1.32	2.55	0.74	0.61	0.73	4.01333	0.693333	-2.53318	6.34935e-05	0.0135413
Ghir_D11G027410	Gbar_D11G027600	13	15	32	1	6	5	1.54	2.2	3.13	0.09	0.52	0.52	2.29	0.376667	-2.60399	7.77304e-06	0.00307742
Ghir_A08G011710	Gbar_A08G012090	10	11	26	2	5	2	1.18	1.62	2.55	0.19	0.44	0.21	1.78333	0.28	-2.67108	3.42362e-05	0.00903729
Ghir_A06G008580	Gbar_A06G008580	3	26	58	6	6	4	0.36	3.82	5.68	0.56	0.52	0.42	3.28667	0.5	-2.71663	0.000393604	0.0483207
Ghir_A09G005620	Gbar_A09G005670	64	41	91	17	10	9	7.57	6.02	8.91	1.58	0.87	0.93	7.5	1.12667	-2.73483	2.15428e-13	4.19626e-09
Ghir_D08G026680	Gbar_D08G027410	107	362	438	48	30	85	12.66	53.18	42.9	4.46	2.62	8.83	36.2467	5.30333	-2.77288	1.2679e-08	2.64611e-05
Ghir_A05G020570	Gbar_A05G019850	218	18	43	20	18	12	25.8	2.64	4.21	1.86	1.57	1.25	10.8833	1.56	-2.8025	2.84761e-05	0.00788639
Ghir_D04G004190	Gbar_A05G038050	9	6	41	3	3	3	1.07	0.88	4.02	0.28	0.26	0.31	1.99	0.283333	-2.8122	0.000222461	0.0320071
Ghir_D06G008810	Gbar_D06G008860	14	39	102	4	7	13	1.66	5.73	9.99	0.37	0.61	1.35	5.79333	0.776667	-2.89903	6.48476e-06	0.00270674
Ghir_Scaffold423G000200	Gbar_A13G000180	56	47	44	24	0	1	6.63	6.9	4.31	2.23	0	0.1	5.94667	0.776667	-2.93671	0.000187918	0.0289676
Ghir_D06G018590	Gbar_D06G018400	236	6	16	7	12	10	27.93	0.88	1.57	0.65	1.05	1.04	10.1267	0.913333	-3.47087	0.000246373	0.0344427
Ghir_A09G014270	Gbar_A09G014310	7	9	28	0	1	3	0.83	1.32	2.74	0	0.09	0.31	1.63	0.133333	-3.61176	2.39855e-05	0.00715112
Ghir_A13G024920	Gbar_A09G001640	376	16	18	15	17	8	44.5	2.35	1.76	1.4	1.48	0.83	16.2033	1.23667	-3.71176	5.92065e-05	0.012814
Ghir_D06G002670	Gbar_D06G002480	398	13	17	13	18	10	47.1	1.91	1.67	1.21	1.57	1.04	16.8933	1.27333	-3.72977	9.78243e-05	0.0186813
Ghir_D07G021130	Gbar_D13G015740	96	6	3	2	2	1	11.36	0.88	0.29	0.19	0.17	0.1	4.17667	0.153333	-4.76761	4.26568e-05	0.0103862
Ghir_A11G034650	Gbar_D11G036690	99	4	1	3	1	0	11.72	0.59	0.1	0.28	0.09	0	4.13667	0.123333	-5.06783	0.000223783	0.0320071
Ghir_D10G022060	Gbar_D10G021660	790	7	12	6	2	1	93.5	1.03	1.18	0.56	0.17	0.1	31.9033	0.276667	-6.84941	1.67665e-06	0.000970068
Ghir_D09G011270	Gbar_D09G011540	427	0	1	1	2	0	50.54	0	0.1	0.09	0.17	0	16.88	0.0866667	-7.60562	2.99537e-05	0.0081865
Ghir_A12G023820	Gbar_A12G023940	2	5	7	0	0	0	0.24	0.73	0.69	0	0	0	0.553333	0.001	-9.11201	0.000360882	0.0451313
Ghir_D06G002590	Gbar_D06G002790	95	0	0	0	0	0	11.24	0	0	0	0	0	3.74667	0.001	-11.8714	0.000156593	0.0255262
Ghir_D02G007120	Gbar_D02G007450	98	0	1	0	0	0	11.6	0	0.1	0	0	0	3.9	0.001	-11.9293	5.76415e-05	0.0126155
Ghir_D07G019250	Gbar_D07G019920	99	0	0	0	0	0	11.72	0	0	0	0	0	3.90667	0.001	-11.9317	0.00013778	0.0238204
Ghir_D06G002690	Gbar_D06G002790	170	0	0	0	0	0	20.12	0	0	0	0	0	6.70667	0.001	-12.7114	4.11575e-05	0.0101054
Ghir_A07G008500	#N/A	193	0	0	0	0	0	22.84	0	0	0	0	0	7.61333	0.001	-12.8943	3.24319e-05	0.00873358
Ghir_D07G019260	Gbar_D07G019920	227	0	0	0	0	0	26.87	0	0	0	0	0	8.95667	0.001	-13.1287	2.51085e-05	0.00730348
Ghir_A01G022820	Gbar_A01G014240	259	0	0	0	0	0	30.65	0	0	0	0	0	10.2167	0.001	-13.3186	2.0702e-05	0.00660189
Ghir_D06G002630	Gbar_D06G002790	336	0	0	0	0	0	39.77	0	0	0	0	0	13.2567	0.001	-13.6944	1.48011e-05	0.00499953
Ghir_A11G026000	Gbar_D11G026300	1176	0	0	0	0	0	139.18	0	0	0	0	0	46.3933	0.001	-15.5016	6.47762e-06	0.00270674

## Sheet: W40-72h-vs-T2-V991
Data S6. Differential expression analysis between TRV:00, TRV:GhMPK9 and TRV:GhWRKY40a plants under normal and V991 conditions (TRV:00 vs TRV:GhWRKY40a at 72hpi)
Gh_id	Gb_id	T2-72h-10	T2-72h-8	T2-72h-9	W40-72h-10	W40-72h-8	W40-72h-9	T2-72h-10_CPM	T2-72h-8_CPM	T2-72h-9_CPM	W40-72h-10_CPM	W40-72h-8_CPM	W40-72h-9_CPM	T2-72h_mean	W40-72h_mean	log2(fc)	PValue	FDR
Ghir_D03G008020	Gbar_A12G004590	0	0	0	6	8	2	0	0	0	0.49	0.7	0.17	0.001	0.453333	8.82443	0.000281158	0.0363752
Ghir_A09G010770	Gbar_A09G011020	0	0	1	57	5	1	0	0	0.1	4.68	0.44	0.09	0.0333333	1.73667	5.70321	0.000229836	0.0316156
Ghir_D01G023290	Gbar_A01G022200	0	0	2	24	6	57	0	0	0.19	1.97	0.53	4.88	0.0633333	2.46	5.27955	2.55776e-07	0.000163021
Ghir_D13G019520	Gbar_D13G019410	1	0	1	1	33	46	0.1	0	0.1	0.08	2.9	3.94	0.0666667	2.30667	5.1127	1.62059e-05	0.00451131
Ghir_A09G007990	Gbar_A09G008290	0	7	3	257	25	11	0	0.63	0.29	21.08	2.2	0.94	0.306667	8.07333	4.71842	6.00782e-06	0.00207907
Ghir_D05G036310	Gbar_D05G036850	0	0	1	13	2	16	0	0	0.1	1.07	0.18	1.37	0.0333333	0.873333	4.71149	7.96474e-05	0.014574
Ghir_D09G007810	Gbar_D09G007960	1	5	2	178	42	7	0.1	0.45	0.19	14.6	3.69	0.6	0.246667	6.29667	4.67395	6.4046e-07	0.000348321
Ghir_D03G015080	Gbar_D03G014600	0	3	5	28	174	16	0	0.27	0.48	2.3	15.3	1.37	0.25	6.32333	4.66069	3.53202e-07	0.000218379
Ghir_D05G009670	Gbar_D05G009870	1	1	1	40	2	40	0.1	0.09	0.1	3.28	0.18	3.42	0.0966667	2.29333	4.56828	5.47504e-06	0.00191421
Ghir_D07G002520	Gbar_D07G002510	0	0	3	59	17	4	0	0	0.29	4.84	1.5	0.34	0.0966667	2.22667	4.52572	2.32831e-05	0.00613265
Ghir_D05G036610	Gbar_D05G037130	0	0	2	8	2	34	0	0	0.19	0.66	0.18	2.91	0.0633333	1.25	4.30282	0.000410077	0.0465832
Ghir_A03G009340	Gbar_A03G009360	2	7	8	313	46	18	0.19	0.63	0.77	25.68	4.05	1.54	0.53	10.4233	4.29768	4.81484e-07	0.000266801
Ghir_A12G006280	Gbar_A12G006220	0	0	1	7	4	10	0	0	0.1	0.57	0.35	0.86	0.0333333	0.593333	4.15381	0.000201096	0.0286693
Ghir_D05G020370	Gbar_D05G020400	0	0	2	10	4	23	0	0	0.19	0.82	0.35	1.97	0.0633333	1.04667	4.04669	8.06129e-05	0.0147048
Ghir_D10G018920	Gbar_D10G018450	21	98	115	4073	247	76	2.02	8.86	11.06	334.14	21.73	6.51	7.31333	120.793	4.04587	8.20272e-05	0.0148247
Ghir_A03G012240	Gbar_A03G012390	18	52	131	3148	346	108	1.73	4.7	12.6	258.26	30.43	9.24	6.34333	99.31	3.96863	1.90816e-05	0.005213
Ghir_A04G010850	Gbar_A04G010610	1	1	0	20	7	6	0.1	0.09	0	1.64	0.62	0.51	0.0633333	0.923333	3.86581	6.48438e-05	0.0126536
Ghir_A08G007400	Gbar_A08G007500	0	2	2	45	15	3	0	0.18	0.19	3.69	1.32	0.26	0.123333	1.75667	3.83221	0.000125404	0.0202916
Ghir_D07G010090	Gbar_D07G010160	1	0	1	19	4	9	0.1	0	0.1	1.56	0.35	0.77	0.0666667	0.893333	3.74416	0.000105714	0.0178429
Ghir_D09G000800	Gbar_D09G000830	0	1	1	8	3	18	0	0.09	0.1	0.66	0.26	1.54	0.0633333	0.82	3.69459	0.000307506	0.0389247
Ghir_A12G025290	Gbar_A12G025090	4	57	37	1092	158	62	0.38	5.15	3.56	89.59	13.9	5.31	3.03	36.2667	3.58125	4.34288e-05	0.00962596
Ghir_A12G023980	Gbar_A12G024090	1	10	14	269	38	16	0.1	0.9	1.35	22.07	3.34	1.37	0.783333	8.92667	3.51042	5.99612e-05	0.0121029
Ghir_D13G025140	Gbar_D13G025160	0	0	4	30	5	12	0	0	0.38	2.46	0.44	1.03	0.126667	1.31	3.37046	0.000308198	0.0389247
Ghir_D13G023210	Gbar_D13G023260	10	0	3	18	92	35	0.96	0	0.29	1.48	8.09	3	0.416667	4.19	3.32998	1.26783e-05	0.003644
Ghir_A02G016980	Gbar_A02G016690	2	0	4	6	48	11	0.19	0	0.38	0.49	4.22	0.94	0.19	1.88333	3.30922	0.00034121	0.0414941
Ghir_A12G006000	Gbar_A12G005970	17	52	20	869	94	21	1.63	4.7	1.92	71.29	8.27	1.8	2.75	27.12	3.30185	0.000215809	0.0301809
Ghir_D06G001910	Gbar_D06G002090	19	59	26	939	153	49	1.83	5.33	2.5	77.03	13.46	4.19	3.22	31.56	3.29296	1.27801e-05	0.003644
Ghir_D05G029780	Gbar_D05G029640	1	1	2	16	2	24	0.1	0.09	0.19	1.31	0.18	2.05	0.126667	1.18	3.21968	0.000426495	0.0478073
Ghir_A05G020320	Gbar_A05G019630	3	5	5	12	83	35	0.29	0.45	0.48	0.98	7.3	3	0.406667	3.76	3.20881	4.9022e-06	0.00175574
Ghir_A12G011250	Gbar_A12G011270	3	22	20	333	87	18	0.29	1.99	1.92	27.32	7.65	1.54	1.4	12.17	3.11983	7.66592e-05	0.0143289
Ghir_D13G017130	Gbar_D13G017080	10	1	3	28	77	28	0.96	0.09	0.29	2.3	6.77	2.4	0.446667	3.82333	3.09756	1.70288e-06	0.000781424
Ghir_D09G018490	Gbar_D09G019000	3	0	5	7	35	27	0.29	0	0.48	0.57	3.08	2.31	0.256667	1.98667	2.95238	0.000152155	0.0233956
Ghir_D04G002580	Gbar_D04G002490	4	32	43	394	244	35	0.38	2.89	4.14	32.32	21.46	3	2.47	18.9267	2.93784	4.12705e-05	0.00928776
Ghir_D04G004190	Gbar_A05G038050	6	17	18	287	30	30	0.58	1.54	1.73	23.54	2.64	2.57	1.28333	9.58333	2.90063	8.94524e-05	0.0159701
Ghir_D11G000810	Gbar_D11G000730	5	3	3	17	64	8	0.48	0.27	0.29	1.39	5.63	0.68	0.346667	2.56667	2.88827	0.00025597	0.0343263
Ghir_D12G016240	Gbar_D12G016200	0	35	10	186	141	28	0	3.16	0.96	15.26	12.4	2.4	1.37333	10.02	2.86713	0.000457574	0.0499563
Ghir_D12G025320	Gbar_D12G025010	47	47	69	1115	132	93	4.51	4.25	6.64	91.47	11.61	7.96	5.13333	37.0133	2.85008	2.074e-05	0.00556258
Ghir_A05G029590	Gbar_A05G028690	1	1	2	14	12	6	0.1	0.09	0.19	1.15	1.06	0.51	0.126667	0.906667	2.83954	0.00014526	0.0228518
Ghir_D13G018780	Gbar_D13G018640	0	0	5	19	11	10	0	0	0.48	1.56	0.97	0.86	0.16	1.13	2.82018	0.000165859	0.0247321
Ghir_D10G006530	Gbar_D10G006270	1	3	1	16	15	6	0.1	0.27	0.1	1.31	1.32	0.51	0.156667	1.04667	2.74003	0.000153469	0.0234748
Ghir_D05G020680	Gbar_D05G020710	10	22	34	301	136	50	0.96	1.99	3.27	24.69	11.96	4.28	2.07333	13.6433	2.71817	4.03229e-07	0.000236845
Ghir_A09G024960	Gbar_A09G025220	33	101	164	1821	230	121	3.17	9.13	15.78	149.39	20.23	10.36	9.36	59.9933	2.68022	0.000358091	0.0425773
Ghir_A05G038920	Gbar_A05G038050	8	19	54	426	90	64	0.77	1.72	5.2	34.95	7.92	5.48	2.56333	16.1167	2.65246	6.25974e-05	0.0123658
Ghir_D01G019800	Gbar_D01G019920	17	32	87	501	250	207	1.63	2.89	8.37	41.1	21.99	17.72	4.29667	26.9367	2.64828	5.38306e-09	6.3237e-06
Ghir_D10G025490	Gbar_D10G025160	9	1	12	18	108	25	0.86	0.09	1.15	1.48	9.5	2.14	0.7	4.37333	2.64331	0.000363072	0.0429955
Ghir_A08G024260	Gbar_A08G025130	16	21	29	335	86	30	1.54	1.9	2.79	27.48	7.56	2.57	2.07667	12.5367	2.59381	2.75516e-05	0.0068572
Ghir_A13G016390	Gbar_A13G017070	38	2	7	93	179	44	3.65	0.18	0.67	7.63	15.74	3.77	1.5	9.04667	2.59242	0.000210931	0.0297109
Ghir_D07G005900	Gbar_D07G006000	15	146	75	996	307	153	1.44	13.2	7.22	81.71	27	13.1	7.28667	40.6033	2.47827	0.000131517	0.0208781
Ghir_A05G040120	Gbar_A05G039180	3	1	2	19	7	11	0.29	0.09	0.19	1.56	0.62	0.94	0.19	1.04	2.45251	0.000384271	0.0448346
Ghir_A06G019900	Gbar_A06G019900	56	66	76	591	59	566	5.38	5.97	7.31	48.48	5.19	48.45	6.22	34.04	2.45224	5.18614e-06	0.00183505
Ghir_A10G010570	Gbar_A10G011410	5	1	4	34	19	8	0.48	0.09	0.38	2.79	1.67	0.68	0.316667	1.71333	2.43577	0.000440373	0.0488964
Ghir_A10G005710	Gbar_D10G006280	4	3	10	44	47	10	0.38	0.27	0.96	3.61	4.13	0.86	0.536667	2.86667	2.41728	0.000178478	0.0262081
Ghir_A11G006820	Gbar_A11G006390	10	6	7	22	84	28	0.96	0.54	0.67	1.8	7.39	2.4	0.723333	3.86333	2.41711	2.92441e-05	0.00714851
Ghir_D11G006730	Gbar_D11G006770	9	3	11	15	90	29	0.86	0.27	1.06	1.23	7.92	2.48	0.73	3.87667	2.40885	0.000278396	0.0361874
Ghir_A03G000040	Gbar_A03G001640	7	24	70	169	66	359	0.67	2.17	6.73	13.86	5.81	30.73	3.19	16.8	2.39683	0.000127665	0.0205442
Ghir_A12G010940	Gbar_A12G011000	8	11	24	49	126	58	0.77	0.99	2.31	4.02	11.08	4.96	1.35667	6.68667	2.30122	1.3305e-06	0.000630238
Ghir_A06G019110	Gbar_A06G019120	1	4	3	15	12	16	0.1	0.36	0.29	1.23	1.06	1.37	0.25	1.22	2.28688	0.000198384	0.0286302
Ghir_A12G005540	Gbar_A12G005490	5	21	9	132	26	31	0.48	1.9	0.87	10.83	2.29	2.65	1.08333	5.25667	2.27867	0.000343884	0.0416469
Ghir_A06G001320	Gbar_A06G001210	4	5	10	44	22	36	0.38	0.45	0.96	3.61	1.94	3.08	0.596667	2.87667	2.2694	1.88183e-06	0.000843764
Ghir_D09G024160	Gbar_D09G024880	62	94	109	1070	222	142	5.96	8.5	10.49	87.78	19.53	12.16	8.31667	39.8233	2.25954	2.53493e-05	0.00647759
Ghir_D10G018780	Gbar_D10G027570	1	18	17	80	71	33	0.1	1.63	1.64	6.56	6.24	2.82	1.12333	5.20667	2.21257	7.68441e-05	0.0143289
Ghir_A08G021950	Gbar_A08G022620	16	18	28	66	137	102	1.54	1.63	2.69	5.41	12.05	8.73	1.95333	8.73	2.16004	2.57175e-09	3.35682e-06
Ghir_D12G011440	Gbar_D12G011410	21	50	37	417	75	48	2.02	4.52	3.56	34.21	6.6	4.11	3.36667	14.9733	2.153	0.000385778	0.0448702
Ghir_A12G019240	Gbar_A12G019380	9	5	4	35	30	23	0.86	0.45	0.38	2.87	2.64	1.97	0.563333	2.49333	2.14602	3.82164e-06	0.00149141
Ghir_A07G002520	Gbar_A07G002540	21	23	26	220	87	39	2.02	2.08	2.5	18.05	7.65	3.34	2.2	9.68	2.1375	1.0069e-05	0.00308032
Ghir_A09G016990	Gbar_A09G017270	18	19	16	77	97	73	1.73	1.72	1.54	6.32	8.53	6.25	1.66333	7.03333	2.08013	3.61155e-11	7.97602e-08
Ghir_D12G019150	Gbar_D12G019240	9	15	10	99	42	19	0.86	1.36	0.96	8.12	3.69	1.63	1.06	4.48	2.07943	0.00015839	0.0239777
Ghir_A06G016640	Gbar_A06G016620	36	111	73	687	248	98	3.46	10.04	7.02	56.36	21.81	8.39	6.84	28.8533	2.07667	6.86335e-05	0.0133047
Ghir_A02G013400	Gbar_A02G013090	10	17	31	36	162	67	0.96	1.54	2.98	2.95	14.25	5.74	1.82667	7.64667	2.06562	0.000107605	0.0180582
Ghir_D10G024010	Gbar_D10G023730	51	14	159	468	360	224	4.9	1.27	15.3	38.39	31.66	19.17	7.15667	29.74	2.05504	0.000159066	0.0240181
Ghir_D03G004500	Gbar_D03G004380	12	6	7	33	65	16	1.15	0.54	0.67	2.71	5.72	1.37	0.786667	3.26667	2.05399	0.00023209	0.0316294
Ghir_A01G021780	Gbar_A01G022200	5	5	6	20	22	30	0.48	0.45	0.58	1.64	1.94	2.57	0.503333	2.05	2.02604	1.94848e-05	0.00529852
Ghir_D13G017120	Gbar_D13G017060	8	10	2	36	33	20	0.77	0.9	0.19	2.95	2.9	1.71	0.62	2.52	2.02308	5.92076e-05	0.0119966
Ghir_D05G024840	Gbar_D05G024760	6	20	15	100	60	23	0.58	1.81	1.44	8.2	5.28	1.97	1.27667	5.15	2.01219	0.000137406	0.0216958
Ghir_D12G011140	Gbar_D12G011090	23	34	53	82	282	116	2.21	3.07	5.1	6.73	24.8	9.93	3.46	13.82	1.99791	4.88652e-06	0.00175574
Ghir_A06G018960	Gbar_A06G018960	15	14	9	67	52	49	1.44	1.27	0.87	5.5	4.57	4.19	1.19333	4.75333	1.99394	1.59026e-08	1.55679e-05
Ghir_A13G019070	Gbar_A13G019590	15	32	33	208	95	50	1.44	2.89	3.17	17.06	8.36	4.28	2.5	9.9	1.9855	1.29116e-05	0.0036637
Ghir_A08G002870	Gbar_A08G002760	51	50	94	125	589	128	4.9	4.52	9.04	10.25	51.81	10.96	6.15333	24.34	1.98389	9.83369e-05	0.0170788
Ghir_A05G026240	Gbar_A05G025260	32	111	89	586	257	163	3.07	10.04	8.56	48.07	22.6	13.95	7.22333	28.2067	1.9653	6.01737e-06	0.00207907
Ghir_A13G022880	Gbar_D13G023580	8	5	14	34	51	32	0.77	0.45	1.35	2.79	4.49	2.74	0.856667	3.34	1.96304	1.19485e-05	0.00349164
Ghir_A10G009410	Gbar_A10G010250	9	6	11	13	47	51	0.86	0.54	1.06	1.07	4.13	4.37	0.82	3.19	1.95986	0.000338891	0.0414556
Ghir_D08G009280	Gbar_D08G009580	5	6	15	35	36	40	0.48	0.54	1.44	2.87	3.17	3.42	0.82	3.15333	1.94318	9.208e-06	0.00289225
Ghir_A03G002100	Gbar_A03G002090	5	17	13	48	57	38	0.48	1.54	1.25	3.94	5.01	3.25	1.09	4.06667	1.89952	4.95538e-06	0.00176402
Ghir_D05G000750	Gbar_D05G000590	44	40	76	144	358	148	4.23	3.62	7.31	11.81	31.49	12.67	5.05333	18.6567	1.88438	4.80104e-07	0.000266801
Ghir_D08G023680	Gbar_D08G024220	47	28	57	167	250	112	4.51	2.53	5.48	13.7	21.99	9.59	4.17333	15.0933	1.85464	3.07972e-08	2.6602e-05
Ghir_D03G016880	Gbar_D03G016340	4	16	14	56	40	39	0.38	1.45	1.35	4.59	3.52	3.34	1.06	3.81667	1.84825	1.33346e-05	0.00376556
Ghir_A07G008870	Gbar_A07G008660	136	264	196	1665	417	322	13.06	23.87	18.86	136.59	36.68	27.56	18.5967	66.9433	1.8479	6.39955e-05	0.0125297
Ghir_D03G015090	Gbar_D03G014610	38	29	53	136	258	71	3.65	2.62	5.1	11.16	22.69	6.08	3.79	13.31	1.81224	9.74316e-06	0.00301202
Ghir_D06G020250	Gbar_D06G019970	8	12	11	50	49	21	0.77	1.09	1.06	4.1	4.31	1.8	0.973333	3.40333	1.80594	7.59987e-05	0.0143009
Ghir_D13G001340	Gbar_D13G001160	48	11	50	166	204	56	4.61	0.99	4.81	13.62	17.94	4.79	3.47	12.1167	1.80399	0.000261038	0.0348467
Ghir_D05G026280	Gbar_D05G026160	12	23	27	119	68	40	1.15	2.08	2.6	9.76	5.98	3.42	1.94333	6.38667	1.71653	5.11879e-05	0.0107379
Ghir_A12G008000	Gbar_A12G008010	8	10	7	49	20	22	0.77	0.9	0.67	4.02	1.76	1.88	0.78	2.55333	1.71084	0.000387329	0.0449615
Ghir_D12G015860	Gbar_D12G015710	122	139	299	501	1087	399	11.72	12.57	28.77	41.1	95.61	34.15	17.6867	56.9533	1.68712	1.14644e-05	0.00341819
Ghir_D10G018800	Gbar_D10G027570	51	96	68	361	259	141	4.9	8.68	6.54	29.62	22.78	12.07	6.70667	21.49	1.68	1.09954e-07	8.49782e-05
Ghir_A11G009820	Gbar_A11G009430	22	71	43	71	261	136	2.11	6.42	4.14	5.82	22.96	11.64	4.22333	13.4733	1.67365	0.000228489	0.0315041
Ghir_D03G000080	Gbar_D03G000070	9	14	23	75	51	36	0.86	1.27	2.21	6.15	4.49	3.08	1.44667	4.57333	1.66051	4.98378e-05	0.0105865
Ghir_D01G003480	Gbar_D01G003350	31	40	44	126	173	98	2.98	3.62	4.23	10.34	15.22	8.39	3.61	11.3167	1.64838	1.88845e-08	1.79249e-05
Ghir_A10G015090	Gbar_A10G015980	14	45	46	152	159	51	1.34	4.07	4.43	12.47	13.99	4.37	3.28	10.2767	1.6476	0.000249453	0.0336058
Ghir_A05G001630	Gbar_A05G001650	71	15	78	197	134	236	6.82	1.36	7.5	16.16	11.79	20.2	5.22667	16.05	1.61861	6.62906e-05	0.0128931
Ghir_A01G016550	Gbar_A01G016980	81	290	218	1071	585	324	7.78	26.22	20.97	87.86	51.45	27.73	18.3233	55.68	1.60348	0.000105491	0.0178429
Ghir_A11G011140	Gbar_A11G010820	33	28	33	197	65	57	3.17	2.53	3.17	16.16	5.72	4.88	2.95667	8.92	1.59307	0.000153049	0.0234717
Ghir_D03G013260	Gbar_D03G012670	10	19	22	49	77	42	0.96	1.72	2.12	4.02	6.77	3.6	1.6	4.79667	1.58396	7.06683e-05	0.0136093
Ghir_A13G010300	Gbar_D13G010780	8	9	7	28	18	33	0.77	0.81	0.67	2.3	1.58	2.82	0.75	2.23333	1.57424	0.000364873	0.0431218
Ghir_A01G018310	Gbar_A01G018760	338	355	725	2453	1095	1179	32.47	32.1	69.75	201.24	96.31	100.92	44.7733	132.823	1.5688	1.48233e-06	0.000691012
Ghir_A13G000890	Gbar_Scaffold255G000010	451	523	731	1901	2574	1031	43.32	47.29	70.33	155.95	226.4	88.25	53.6467	156.867	1.54798	1.83204e-07	0.000126508
Ghir_A07G002460	Gbar_A07G002480	62	125	103	521	254	156	5.96	11.3	9.91	42.74	22.34	13.35	9.05667	26.1433	1.52939	2.01726e-05	0.00546026
Ghir_D07G020490	Gbar_D07G020660	554	322	849	2182	2265	1085	53.22	29.12	81.68	179.01	199.22	92.88	54.6733	157.037	1.52219	4.05032e-06	0.00155492
Ghir_A12G010870	Gbar_A12G010930	17	39	31	128	69	76	1.63	3.53	2.98	10.5	6.07	6.51	2.71333	7.69333	1.50354	1.24714e-05	0.00362641
Ghir_A13G021790	Gbar_Scaffold255G000010	404	465	881	1473	3063	924	38.81	42.05	84.76	120.84	269.41	79.09	55.2067	156.447	1.50276	9.6756e-05	0.0169646
Ghir_D05G014390	Gbar_D05G014430	381	566	423	2842	986	512	36.6	51.18	40.7	233.15	86.73	43.83	42.8267	121.237	1.50124	0.000400395	0.0457686
Ghir_A12G015590	Gbar_A12G015690	115	58	170	318	549	207	11.05	5.24	16.36	26.09	48.29	17.72	10.8833	30.7	1.49612	6.29481e-05	0.0123658
Ghir_D01G014050	Gbar_D01G014060	60	132	204	662	367	217	5.76	11.94	19.63	54.31	32.28	18.58	12.4433	35.0567	1.49432	0.000147662	0.022945
Ghir_A02G003990	Gbar_A02G003840	399	378	739	1726	2123	890	38.33	34.18	71.1	141.6	186.73	76.18	47.87	134.837	1.49402	2.46733e-06	0.00106374
Ghir_A12G003060	Gbar_A12G002890	86	82	108	511	100	263	8.26	7.41	10.39	41.92	8.8	22.51	8.68667	24.41	1.4906	0.000154208	0.0235265
Ghir_D08G007460	Gbar_D08G007680	26	89	70	317	154	103	2.5	8.05	6.73	26.01	13.55	8.82	5.76	16.1267	1.48531	0.000319902	0.0401486
Ghir_A01G019680	Gbar_A01G020100	11	35	36	110	79	64	1.06	3.16	3.46	9.02	6.95	5.48	2.56	7.15	1.4818	8.83429e-05	0.0158201
Ghir_D04G018730	Gbar_D04G018770	52	21	48	144	145	78	5	1.9	4.62	11.81	12.75	6.68	3.84	10.4133	1.43925	3.0771e-05	0.00746859
Ghir_D05G036860	Gbar_D05G037370	43	33	36	127	148	60	4.13	2.98	3.46	10.42	13.02	5.14	3.52333	9.52667	1.43503	2.69566e-05	0.00676644
Ghir_D11G003320	Gbar_D11G003250	63	83	80	375	199	104	6.05	7.5	7.7	30.76	17.5	8.9	7.08333	19.0533	1.42754	4.65684e-05	0.0100933
Ghir_D11G011090	Gbar_D11G011320	9	23	22	53	48	57	0.86	2.08	2.12	4.35	4.22	4.88	1.68667	4.48333	1.4104	9.82475e-05	0.0170788
Ghir_D01G017820	Gbar_D01G017940	15	54	41	148	99	72	1.44	4.88	3.94	12.14	8.71	6.16	3.42	9.00333	1.39646	0.000308815	0.0389247
Ghir_A13G001050	Gbar_A13G001260	297	109	215	898	666	268	28.53	9.86	20.68	73.67	58.58	22.94	19.69	51.73	1.39354	0.000274861	0.035963
Ghir_A10G014130	Gbar_A10G014960	17	10	25	61	38	54	1.63	0.9	2.41	5	3.34	4.62	1.64667	4.32	1.39148	0.000212186	0.0298162
Ghir_A07G020370	Gbar_A07G020120	845	486	993	2882	2520	1330	81.17	43.94	95.53	236.43	221.65	113.85	73.5467	190.643	1.37414	3.60214e-06	0.00143647
Ghir_A12G000110	Gbar_A12G000030	23	21	26	62	55	84	2.21	1.9	2.5	5.09	4.84	7.19	2.20333	5.70667	1.37296	1.1639e-05	0.00343538
Ghir_D12G005600	Gbar_D12G005620	162	122	287	826	207	633	15.56	11.03	27.61	67.76	18.21	54.18	18.0667	46.7167	1.37061	0.000438727	0.04885
Ghir_A13G002510	Gbar_A13G002710	34	26	45	108	107	86	3.27	2.35	4.33	8.86	9.41	7.36	3.31667	8.54333	1.36507	1.20396e-06	0.000584439
Ghir_D10G026110	Gbar_D10G025870	72	110	71	357	105	258	6.92	9.95	6.83	29.29	9.24	22.08	7.9	20.2033	1.35467	6.22339e-05	0.0123658
Ghir_A10G010670	Gbar_A10G011540	129	219	277	642	539	586	12.39	19.8	26.65	52.67	47.41	50.16	19.6133	50.08	1.3524	1.13918e-08	1.19486e-05
Ghir_A01G002010	Gbar_A01G001760	14	11	12	37	37	30	1.34	0.99	1.15	3.04	3.25	2.57	1.16	2.95333	1.34822	0.000281864	0.0363864
Ghir_D02G022040	Gbar_D02G022600	60	91	78	224	291	120	5.76	8.23	7.5	18.38	25.6	10.27	7.16333	18.0833	1.33596	1.0169e-05	0.00309479
Ghir_D13G005320	Gbar_D13G005080	21	10	28	69	40	58	2.02	0.9	2.69	5.66	3.52	4.96	1.87	4.71333	1.33371	0.000446437	0.0493007
Ghir_A06G005390	Gbar_A06G005180	34	51	46	211	85	72	3.27	4.61	4.43	17.31	7.48	6.16	4.10333	10.3167	1.33011	0.000320576	0.0401486
Ghir_A12G017470	Gbar_A12G017590	46	97	80	300	198	114	4.42	8.77	7.7	24.61	17.42	9.76	6.96333	17.2633	1.30986	7.16052e-05	0.0136999
Ghir_D09G021170	Gbar_D09G021770	17	29	28	83	50	67	1.63	2.62	2.69	6.81	4.4	5.74	2.31333	5.65	1.28828	7.89991e-05	0.0145156
Ghir_A03G002300	Gbar_A03G002290	64	54	134	305	211	165	6.15	4.88	12.89	25.02	18.56	14.12	7.97333	19.2333	1.27035	5.92305e-05	0.0119966
Ghir_D04G016640	Gbar_D04G016810	66	70	87	185	234	174	6.34	6.33	8.37	15.18	20.58	14.89	7.01333	16.8833	1.26743	2.57995e-08	2.33136e-05
Ghir_A01G021050	Gbar_A01G021530	101	98	235	430	422	305	9.7	8.86	22.61	35.28	37.12	26.11	13.7233	32.8367	1.25868	2.15396e-05	0.00575079
Ghir_D12G005130	Gbar_D12G005150	139	160	163	747	294	197	13.35	14.47	15.68	61.28	25.86	16.86	14.5	34.6667	1.2575	0.00034537	0.0417407
Ghir_D08G015160	Gbar_D08G015660	35	118	89	192	261	177	3.36	10.67	8.56	15.75	22.96	15.15	7.53	17.9533	1.25353	0.000146917	0.0229407
Ghir_D10G017770	Gbar_D10G017410	358	491	422	1918	812	615	34.39	44.4	40.6	157.35	71.42	52.64	39.7967	93.8033	1.23699	0.000101224	0.0173725
Ghir_A01G021060	Gbar_A01G021530	47	36	89	140	161	141	4.51	3.26	8.56	11.49	14.16	12.07	5.44333	12.5733	1.2078	4.69642e-05	0.0101417
Ghir_A02G004660	Gbar_A02G004560	77	97	121	407	221	133	7.4	8.77	11.64	33.39	19.44	11.38	9.27	21.4033	1.20719	0.000188561	0.027347
Ghir_D12G011080	Gbar_D12G011030	43	71	57	174	165	95	4.13	6.42	5.48	14.27	14.51	8.13	5.34333	12.3033	1.20324	2.48004e-05	0.00641718
Ghir_A12G019780	Gbar_A12G019880	70	185	172	487	295	297	6.72	16.73	16.55	39.95	25.95	25.42	13.3333	30.44	1.19093	7.10698e-05	0.0136419
Ghir_A03G002770	Gbar_A03G002760	97	56	154	274	214	290	9.32	5.06	14.82	22.48	18.82	24.82	9.73333	22.04	1.17912	3.58048e-05	0.00834549
Ghir_D06G001120	Gbar_D06G001250	105	188	84	416	294	218	10.09	17	8.08	34.13	25.86	18.66	11.7233	26.2167	1.1611	5.44083e-05	0.0111351
Ghir_A12G027250	Gbar_A12G027100	35	65	50	100	138	124	3.36	5.88	4.81	8.2	12.14	10.61	4.68333	10.3167	1.13937	3.21338e-05	0.00776724
Ghir_A01G017290	Gbar_A01G017770	40	20	51	93	86	90	3.84	1.81	4.91	7.63	7.56	7.7	3.52	7.63	1.11611	0.000326858	0.0405035
Ghir_A03G013800	Gbar_A03G014030	46	31	69	153	93	107	4.42	2.8	6.64	12.55	8.18	9.16	4.62	9.96333	1.10874	0.000267496	0.0354671
Ghir_A04G013670	Gbar_A04G013540	538	507	1005	1627	1061	2234	51.68	45.84	96.69	133.48	93.32	191.23	64.7367	139.343	1.10599	0.000120259	0.0197862
Ghir_A11G011610	Gbar_A11G011310	31	63	54	139	121	91	2.98	5.7	5.2	11.4	10.64	7.79	4.62667	9.94333	1.10376	0.00012311	0.0200864
Ghir_D10G021650	Gbar_D10G021200	74	71	52	166	171	126	7.11	6.42	5	13.62	15.04	10.79	6.17667	13.15	1.09016	4.83903e-06	0.00175451
Ghir_D03G000900	Gbar_D03G000940	168	236	305	524	695	437	16.14	21.34	29.34	42.99	61.13	37.41	22.2733	47.1767	1.08276	9.47653e-06	0.00296076
Ghir_D06G006270	Gbar_D06G006260	45	68	92	147	186	143	4.32	6.15	8.85	12.06	16.36	12.24	6.44	13.5533	1.07352	5.37367e-05	0.0111127
Ghir_D05G015290	Gbar_D05G015340	60	48	101	171	188	118	5.76	4.34	9.72	14.03	16.54	10.1	6.60667	13.5567	1.03701	0.000335736	0.0412555
Ghir_A07G004950	Gbar_A07G004760	72	43	99	185	175	128	6.92	3.89	9.52	15.18	15.39	10.96	6.77667	13.8433	1.03054	0.000243002	0.0328583
Ghir_A05G003250	Gbar_A05G002790	189	139	214	428	341	464	18.16	12.57	20.59	35.11	29.99	39.72	17.1067	34.94	1.03032	4.31403e-07	0.000248425
Ghir_A05G024230	Gbar_A05G023450	53	31	69	108	134	105	5.09	2.8	6.64	8.86	11.79	8.99	4.84333	9.88	1.02851	0.000420541	0.0473206
Ghir_A11G033070	Gbar_A11G032550	49	30	40	116	83	72	4.71	2.71	3.85	9.52	7.3	6.16	3.75667	7.66	1.02789	0.000383039	0.0448179
Ghir_D02G014980	Gbar_D02G015580	62	155	92	278	220	184	5.96	14.02	8.85	22.81	19.35	15.75	9.61	19.3033	1.00624	0.00032174	0.0401935
Ghir_A07G024540	Gbar_A07G024260	47	51	89	151	130	136	4.51	4.61	8.56	12.39	11.43	11.64	5.89333	11.82	1.00407	0.000116607	0.0193479
Ghir_A05G024220	Gbar_A05G023440	115	145	175	251	442	261	11.05	13.11	16.84	20.59	38.88	22.34	13.6667	27.27	0.996653	9.91692e-05	0.0171321
Ghir_A06G002750	Gbar_A06G002680	91	59	106	239	124	207	8.74	5.33	10.2	19.61	10.91	17.72	8.09	16.08	0.991056	0.000237246	0.0322572
Ghir_Scaffold910G000010	Gbar_D12G018820	58	65	86	125	207	124	5.57	5.88	8.27	10.25	18.21	10.61	6.57333	13.0233	0.986402	0.000322303	0.0401935
Ghir_D07G006210	Gbar_D07G006310	1037	1839	2270	3649	4864	2681	99.61	166.28	218.39	299.36	427.82	229.49	161.427	318.89	0.98218	0.000448211	0.0493007
[truncated: 372 more rows]
