# Supplementary material for: GhMPK9‐GhRAF39_1‐GhWRKY40a Regulates the GhERF1b‐ and GhABF2‐Mediated Pathways to Increase Cotton Disease Resistance
Source: Adv Sci (Weinh). 2024 Jun 6;11(29):2404400. doi: 10.1002/advs.202404400 (PMC11304259; doi:10.1002/advs.202404400)
Supplement: Supplementary file 8 — Supplemental Data 7 [file ADVS-11-2404400-s006.xlsx]

## Sheet: CK_M9_downregulated_GO
Data S7. GO enrichment analysis of the down-regulated DEGs in TRV:GhMPK9 and TRV:GhWRKY40a under normal and V991 conditions (TRV:GhMPK9 under normal condition).
ID	Description	GeneRatio	BgRatio	pvalue	p.adjust	qvalue	geneID	Count	Term
GO:0009611	response to wounding	23/618	225/39400	1.67e-12	1.26e-09	9.87e-10	Ghir_A03G003580/Ghir_A03G004270/Ghir_A03G015480/Ghir_A03G018320/Ghir_A05G014360/Ghir_A05G026470/Ghir_A06G001250/Ghir_A06G011150/Ghir_A11G009980/Ghir_A11G010790/Ghir_A13G020700/Ghir_D02G009520/Ghir_D02G015710/Ghir_D02G016840/Ghir_D03G014630/Ghir_D04G015850/Ghir_D05G026510/Ghir_D06G001100/Ghir_D06G002160/Ghir_D06G004790/Ghir_D06G008210/Ghir_D06G011380/Ghir_D10G006780	23	biological_process
GO:0010200	response to chitin	20/618	263/39400	8.57e-09	1.62e-06	1.27e-06	Ghir_A03G004270/Ghir_A03G015480/Ghir_A03G018320/Ghir_A04G003630/Ghir_A06G001250/Ghir_A07G008950/Ghir_A10G009270/Ghir_A11G008220/Ghir_A12G010400/Ghir_A12G011670/Ghir_A12G020870/Ghir_A13G024530/Ghir_D02G016840/Ghir_D03G014630/Ghir_D05G035530/Ghir_D06G001100/Ghir_D07G009050/Ghir_D08G015540/Ghir_D12G011840/Ghir_D13G025300	20	biological_process
GO:0009620	response to fungus	11/618	83/39400	7.53e-08	9.51e-06	7.42e-06	Ghir_A03G018320/Ghir_A05G026470/Ghir_A06G011150/Ghir_A08G004040/Ghir_A13G020700/Ghir_D02G009520/Ghir_D05G026510/Ghir_D06G004790/Ghir_D06G011380/Ghir_D08G004240/Ghir_D08G004270	11	biological_process
GO:0031408	oxylipin biosynthetic process	8/618	46/39400	5.41e-07	5.12e-05	4e-05	Ghir_A06G001250/Ghir_A08G021950/Ghir_A10G005240/Ghir_A11G000090/Ghir_D02G015710/Ghir_D06G001100/Ghir_D10G006080/Ghir_D13G011930	8	biological_process
GO:0009867	jasmonic acid mediated signaling pathway	14/618	182/39400	1.27e-06	9.62e-05	7.51e-05	Ghir_A01G002160/Ghir_A03G004270/Ghir_A03G016860/Ghir_A03G018320/Ghir_A06G001250/Ghir_A11G008220/Ghir_A12G010400/Ghir_A13G020700/Ghir_D02G018110/Ghir_D02G018140/Ghir_D03G014630/Ghir_D06G001100/Ghir_D06G008210/Ghir_D08G015540	14	biological_process
GO:0009695	jasmonic acid biosynthetic process	10/618	94/39400	2.33e-06	0.000135602	0.00010583	Ghir_A03G018320/Ghir_A06G001250/Ghir_A06G011150/Ghir_A11G000090/Ghir_A13G020700/Ghir_D02G015710/Ghir_D06G001100/Ghir_D06G004790/Ghir_D06G008210/Ghir_D06G011380	10	biological_process
GO:0016114	terpenoid biosynthetic process	8/618	63/39400	6.35e-06	0.000343896	0.000268392	Ghir_A01G019420/Ghir_A01G019430/Ghir_A01G019440/Ghir_A08G002800/Ghir_A08G002830/Ghir_A13G014910/Ghir_D01G020920/Ghir_D08G002910	8	biological_process
GO:1901700	response to oxygen-containing compound	11/618	130/39400	6.98e-06	0.000352783	0.000275329	Ghir_A03G002540/Ghir_A05G035940/Ghir_A06G002290/Ghir_A10G002530/Ghir_D01G002440/Ghir_D01G011810/Ghir_D04G017850/Ghir_D05G012020/Ghir_D06G002120/Ghir_D10G003320/Ghir_D10G019470	11	biological_process
GO:0009863	salicylic acid mediated signaling pathway	8/618	78/39400	3.13e-05	0.00131816	0.00102875	Ghir_A03G018320/Ghir_A11G008220/Ghir_A12G010400/Ghir_A13G020700/Ghir_A13G024530/Ghir_D02G018110/Ghir_D08G015540/Ghir_D13G025300	8	biological_process
GO:0009753	response to jasmonic acid	9/618	102/39400	3.4e-05	0.00135738	0.00105936	Ghir_A05G014360/Ghir_A05G026470/Ghir_A06G011150/Ghir_D02G009520/Ghir_D04G015850/Ghir_D05G026510/Ghir_D06G000520/Ghir_D06G004790/Ghir_D06G011380	9	biological_process
GO:0032940	secretion by cell	6/618	41/39400	4.1e-05	0.00142269	0.00111034	Ghir_A03G020320/Ghir_A13G015990/Ghir_D02G021740/Ghir_D04G007650/Ghir_D06G000520/Ghir_D13G016670	6	biological_process
GO:0006612	protein targeting to membrane	14/618	248/39400	4.33e-05	0.00142269	0.00111034	Ghir_A03G004270/Ghir_A03G018320/Ghir_A06G001250/Ghir_A10G009270/Ghir_A11G008220/Ghir_A12G010400/Ghir_A13G020700/Ghir_D02G018110/Ghir_D03G014630/Ghir_D04G002160/Ghir_D04G008430/Ghir_D06G001100/Ghir_D08G015540/Ghir_D08G026850	14	biological_process
GO:0009628	response to abiotic stimulus	10/618	131/39400	4.42e-05	0.00142269	0.00111034	Ghir_A01G002160/Ghir_A02G017190/Ghir_A03G016860/Ghir_A06G002290/Ghir_A08G004030/Ghir_D01G011810/Ghir_D02G018140/Ghir_D03G002430/Ghir_D06G002120/Ghir_D08G004250	10	biological_process
GO:0051707	response to other organism	8/618	82/39400	4.5e-05	0.00142269	0.00111034	Ghir_A01G002160/Ghir_A03G016860/Ghir_D02G018140/Ghir_D03G014020/Ghir_D05G012020/Ghir_D06G000890/Ghir_D07G018200/Ghir_D10G022840	8	biological_process
GO:0009693	ethylene biosynthetic process	8/618	86/39400	6.35e-05	0.00192498	0.00150234	Ghir_A10G017920/Ghir_A11G002850/Ghir_A12G022720/Ghir_D07G009390/Ghir_D08G018240/Ghir_D10G019460/Ghir_D11G002850/Ghir_D12G022690	8	biological_process
GO:0010363	regulation of plant-type hypersensitive response	13/618	242/39400	0.00013224	0.00363422	0.00283632	Ghir_A03G004270/Ghir_A03G018320/Ghir_A06G001250/Ghir_A10G009270/Ghir_A11G008220/Ghir_A12G010400/Ghir_A13G020700/Ghir_D03G014630/Ghir_D04G002160/Ghir_D04G008430/Ghir_D06G001100/Ghir_D08G015540/Ghir_D08G026850	13	biological_process
GO:0080167	response to karrikin	11/618	181/39400	0.000147384	0.00385232	0.00300653	Ghir_A01G002520/Ghir_A01G022110/Ghir_A03G015480/Ghir_A05G034190/Ghir_D01G002440/Ghir_D01G023650/Ghir_D02G016840/Ghir_D04G007300/Ghir_D04G008430/Ghir_D09G016880/Ghir_D10G026550	11	biological_process
GO:0019458	methionine catabolic process via 2-oxobutanoate	2/618	2/39400	0.000245636	0.00564219	0.00440343	Ghir_A09G019710/Ghir_D09G019200	2	biological_process
GO:0031407	oxylipin metabolic process	3/618	10/39400	0.000424484	0.00784778	0.00612477	Ghir_A05G026470/Ghir_D02G009520/Ghir_D05G026510	3	biological_process
GO:0048583	regulation of response to stimulus	3/618	10/39400	0.000424484	0.00784778	0.00612477	Ghir_A01G002160/Ghir_A03G016860/Ghir_D02G018140	3	biological_process
GO:0009081	branched-chain amino acid metabolic process	3/618	11/39400	0.000576869	0.0104111	0.00812532	Ghir_A05G026830/Ghir_A11G022520/Ghir_D05G026820	3	biological_process
GO:0002679	respiratory burst involved in defense response	7/618	93/39400	0.000667804	0.0117158	0.00914358	Ghir_A03G015480/Ghir_A04G003630/Ghir_A11G008220/Ghir_A12G010400/Ghir_D02G016840/Ghir_D05G035530/Ghir_D08G015540	7	biological_process
GO:0006629	lipid metabolic process	14/618	324/39400	0.000680074	0.0117158	0.00914358	Ghir_A09G012130/Ghir_A11G002850/Ghir_A12G019930/Ghir_A12G022720/Ghir_A13G019660/Ghir_D02G009420/Ghir_D05G020540/Ghir_D07G024970/Ghir_D08G018240/Ghir_D09G011640/Ghir_D10G022840/Ghir_D11G002850/Ghir_D12G022690/Ghir_D13G020400	14	biological_process
GO:0080027	response to herbivore	2/618	3/39400	0.000729227	0.0120164	0.00937816	Ghir_D04G015850/Ghir_D11G027450	2	biological_process
GO:0006950	response to stress	17/618	449/39400	0.000847978	0.013391	0.010451	Ghir_A01G002160/Ghir_A01G002520/Ghir_A02G017190/Ghir_A03G016860/Ghir_A06G002290/Ghir_A08G004030/Ghir_A11G021960/Ghir_A12G020870/Ghir_A13G024720/Ghir_D01G002440/Ghir_D01G011810/Ghir_D02G018140/Ghir_D03G002430/Ghir_D05G018520/Ghir_D06G002120/Ghir_D08G004250/Ghir_D08G015530	17	biological_process
GO:0009864	induced systemic resistance, jasmonic acid mediated signaling pathway	3/618	13/39400	0.000976783	0.0151102	0.0117927	Ghir_A04G003630/Ghir_A11G010250/Ghir_D05G035530	3	biological_process
GO:0009269	response to desiccation	6/618	75/39400	0.00117112	0.0177542	0.0138562	Ghir_A08G004040/Ghir_A11G009980/Ghir_A12G002900/Ghir_D08G001050/Ghir_D08G004240/Ghir_D08G004270	6	biological_process
GO:0009646	response to absence of light	4/618	31/39400	0.00134745	0.0185424	0.0144713	Ghir_A09G009700/Ghir_D02G018110/Ghir_D09G009410/Ghir_D09G025480	4	biological_process
GO:0000169	activation of MAPK activity involved in osmosensory signaling pathway	2/618	4/39400	0.00144327	0.0185424	0.0144713	Ghir_A03G004270/Ghir_D03G014630	2	biological_process
GO:0007530	sex determination	2/618	4/39400	0.00144327	0.0185424	0.0144713	Ghir_A11G008160/Ghir_D11G008160	2	biological_process
GO:0010120	camalexin biosynthetic process	2/618	4/39400	0.00144327	0.0185424	0.0144713	Ghir_A03G004270/Ghir_D03G014630	2	biological_process
GO:0019373	epoxygenase P450 pathway	2/618	4/39400	0.00144327	0.0185424	0.0144713	Ghir_A06G001250/Ghir_D06G001100	2	biological_process
GO:0080136	priming of cellular response to stress	2/618	4/39400	0.00144327	0.0185424	0.0144713	Ghir_A03G004270/Ghir_D03G014630	2	biological_process
GO:0009738	abscisic acid-activated signaling pathway	9/618	173/39400	0.00173182	0.0211729	0.0165243	Ghir_A03G003580/Ghir_A03G004270/Ghir_A03G011640/Ghir_A11G008220/Ghir_A12G010400/Ghir_D03G014630/Ghir_D06G008210/Ghir_D08G015540/Ghir_D09G012710	9	biological_process
GO:0045087	innate immune response	5/618	56/39400	0.00184579	0.0222081	0.0173323	Ghir_A13G024530/Ghir_D02G022800/Ghir_D06G000890/Ghir_D07G018200/Ghir_D13G025300	5	biological_process
GO:1901701	cellular response to oxygen-containing compound	4/618	36/39400	0.00237143	0.0257768	0.0201174	Ghir_A11G006610/Ghir_D06G000890/Ghir_D08G015530/Ghir_D11G006520	4	biological_process
GO:0051289	protein homotetramerization	2/618	5/39400	0.00238045	0.0257768	0.0201174	Ghir_A09G019710/Ghir_D09G019200	2	biological_process
GO:0009873	ethylene-activated signaling pathway	5/618	60/39400	0.00250748	0.0263982	0.0206024	Ghir_A03G015480/Ghir_A11G008220/Ghir_A12G010400/Ghir_D02G016840/Ghir_D08G015540	5	biological_process
GO:0035556	intracellular signal transduction	9/618	192/39400	0.00348696	0.0347852	0.027148	Ghir_A01G002900/Ghir_A03G015480/Ghir_A04G003630/Ghir_A11G008220/Ghir_A12G010400/Ghir_D02G013900/Ghir_D02G016840/Ghir_D05G035530/Ghir_D08G015540	9	biological_process
GO:0010112	regulation of systemic acquired resistance	2/618	6/39400	0.00353359	0.0347852	0.027148	Ghir_D06G004790/Ghir_D10G006780	2	biological_process
GO:0010033	response to organic substance	5/618	69/39400	0.00460027	0.0441393	0.0344484	Ghir_A05G035940/Ghir_A10G002530/Ghir_D05G012020/Ghir_D06G005720/Ghir_D10G003320	5	biological_process
GO:0006541	glutamine metabolic process	2/618	7/39400	0.00489573	0.0458144	0.0357557	Ghir_A12G005540/Ghir_D12G005540	2	biological_process
GO:0009725	response to hormone	6/618	101/39400	0.00524522	0.0484863	0.037841	Ghir_A03G002540/Ghir_A09G025610/Ghir_A11G006610/Ghir_D04G017850/Ghir_D10G019470/Ghir_D11G006520	6	biological_process
GO:0009694	jasmonic acid metabolic process	3/618	23/39400	0.00538381	0.0491678	0.0383729	Ghir_A05G014360/Ghir_A11G010250/Ghir_D06G000520	3	biological_process
GO:0022627	cytosolic small ribosomal subunit	12/618	138/39400	2.02e-06	0.000127652	9.96e-05	Ghir_A03G020170/Ghir_A04G012900/Ghir_A05G002890/Ghir_A05G013350/Ghir_A05G024970/Ghir_A10G004330/Ghir_A13G020750/Ghir_D04G017240/Ghir_D05G003040/Ghir_D07G014130/Ghir_D09G015520/Ghir_D10G021900	12	cellular_component
GO:0005840	ribosome	19/618	457/39400	0.000134246	0.00363422	0.00283632	Ghir_A04G000970/Ghir_A05G000340/Ghir_A07G010340/Ghir_A07G018110/Ghir_A10G010060/Ghir_A12G025650/Ghir_A13G009060/Ghir_A13G018260/Ghir_A13G018590/Ghir_D03G001020/Ghir_D04G005210/Ghir_D05G000500/Ghir_D07G009360/Ghir_D08G000880/Ghir_D08G009650/Ghir_D08G022660/Ghir_D13G000780/Ghir_D13G016630/Ghir_D13G019220	19	cellular_component
GO:0000220	vacuolar proton-transporting V-type ATPase, V0 domain	4/618	23/39400	0.000418746	0.00784778	0.00612477	Ghir_A02G018560/Ghir_A04G013450/Ghir_A11G004690/Ghir_D03G001060	4	cellular_component
GO:0005746	mitochondrial respirasome	3/618	10/39400	0.000424484	0.00784778	0.00612477	Ghir_A08G000860/Ghir_A08G000870/Ghir_D08G000860	3	cellular_component
GO:0022625	cytosolic large ribosomal subunit	11/618	254/39400	0.00242558	0.0258956	0.0202102	Ghir_A02G009360/Ghir_A04G015980/Ghir_A05G005260/Ghir_A07G002950/Ghir_A08G017020/Ghir_A10G017490/Ghir_D01G016590/Ghir_D04G020800/Ghir_D07G002930/Ghir_D10G018980/Ghir_D11G005400	11	cellular_component
GO:0009526	plastid envelope	2/618	7/39400	0.00489573	0.0458144	0.0357557	Ghir_A08G004030/Ghir_D08G004250	2	cellular_component
GO:0046423	allene-oxide cyclase activity	6/618	7/39400	1e-10	3.81e-08	2.97e-08	Ghir_A08G004040/Ghir_A08G004050/Ghir_D08G004240/Ghir_D08G004250/Ghir_D08G004260/Ghir_D08G004270	6	molecular_function
GO:0008970	phospholipase A1 activity	7/618	12/39400	1.67e-10	4.22e-08	3.29e-08	Ghir_A09G012130/Ghir_A11G002850/Ghir_A12G022720/Ghir_D08G018240/Ghir_D09G011640/Ghir_D11G002850/Ghir_D12G022690	7	molecular_function
GO:0009978	allene oxide synthase activity	5/618	8/39400	5.03e-08	7.63e-06	5.95e-06	Ghir_A05G026470/Ghir_A06G001250/Ghir_D02G009520/Ghir_D05G026510/Ghir_D06G001100	5	molecular_function
GO:0047714	galactolipase activity	7/618	27/39400	1.53e-07	1.65e-05	1.29e-05	Ghir_A09G012130/Ghir_A11G002850/Ghir_A12G022720/Ghir_D08G018240/Ghir_D09G011640/Ghir_D11G002850/Ghir_D12G022690	7	molecular_function
GO:0018826	methionine gamma-lyase activity	4/618	6/39400	8.77e-07	7.39e-05	5.76e-05	Ghir_A09G019680/Ghir_A09G019700/Ghir_A09G019710/Ghir_D09G019200	4	molecular_function
GO:0047987	hydroperoxide dehydratase activity	4/618	7/39400	2.02e-06	0.000127652	9.96e-05	Ghir_A06G001250/Ghir_D02G009520/Ghir_D05G026510/Ghir_D06G001100	4	molecular_function
GO:0003962	cystathionine gamma-synthase activity	4/618	10/39400	1.17e-05	0.000553257	0.000431788	Ghir_A09G019680/Ghir_A09G019700/Ghir_A09G019710/Ghir_D09G019200	4	molecular_function
GO:0016165	linoleate 13S-lipoxygenase activity	5/618	21/39400	1.54e-05	0.000688403	0.000537262	Ghir_A08G021950/Ghir_A10G005240/Ghir_D02G015710/Ghir_D10G006080/Ghir_D13G011930	5	molecular_function
GO:0004806	triglyceride lipase activity	7/618	60/39400	4.24e-05	0.00142269	0.00111034	Ghir_A09G012130/Ghir_A11G002850/Ghir_A12G022720/Ghir_D08G018240/Ghir_D09G011640/Ghir_D11G002850/Ghir_D12G022690	7	molecular_function
GO:0047461	(+)-delta-cadinene synthase activity	5/618	29/39400	8.12e-05	0.00236812	0.00184819	Ghir_A01G019420/Ghir_A01G019430/Ghir_A01G019440/Ghir_A13G014910/Ghir_D01G020920	5	molecular_function
GO:0004168	dolichol kinase activity	2/618	2/39400	0.000245636	0.00564219	0.00440343	Ghir_A13G024530/Ghir_D13G025300	2	molecular_function
GO:0047705	bilirubin oxidase activity	2/618	2/39400	0.000245636	0.00564219	0.00440343	Ghir_A03G013830/Ghir_D02G015010	2	molecular_function
GO:0070696	transmembrane receptor protein serine/threonine kinase binding	2/618	2/39400	0.000245636	0.00564219	0.00440343	Ghir_A10G020720/Ghir_D10G022550	2	molecular_function
GO:0050598	taxane 13-alpha-hydroxylase activity	3/618	9/39400	0.000300642	0.00670255	0.00523099	Ghir_A08G001940/Ghir_A10G000100/Ghir_D08G002010	3	molecular_function
GO:0052654	L-leucine transaminase activity	3/618	10/39400	0.000424484	0.00784778	0.00612477	Ghir_A05G026830/Ghir_A11G022520/Ghir_D05G026820	3	molecular_function
GO:0052655	L-valine transaminase activity	3/618	10/39400	0.000424484	0.00784778	0.00612477	Ghir_A05G026830/Ghir_A11G022520/Ghir_D05G026820	3	molecular_function
GO:0052656	L-isoleucine transaminase activity	3/618	10/39400	0.000424484	0.00784778	0.00612477	Ghir_A05G026830/Ghir_A11G022520/Ghir_D05G026820	3	molecular_function
GO:0045485	omega-6 fatty acid desaturase activity	2/618	3/39400	0.000729227	0.0120164	0.00937816	Ghir_A13G019660/Ghir_D13G020400	2	molecular_function
GO:0008661	1-deoxy-D-xylulose-5-phosphate synthase activity	3/618	12/39400	0.00076021	0.0122604	0.0095686	Ghir_A08G002800/Ghir_A08G002830/Ghir_D08G002910	3	molecular_function
GO:0004793	threonine aldolase activity	2/618	4/39400	0.00144327	0.0185424	0.0144713	Ghir_A13G017850/Ghir_D13G018580	2	molecular_function
GO:0008809	carnitine racemase activity	2/618	4/39400	0.00144327	0.0185424	0.0144713	Ghir_A01G002520/Ghir_D01G002440	2	molecular_function
GO:0046509	1,2-diacylglycerol 3-beta-galactosyltransferase activity	2/618	4/39400	0.00144327	0.0185424	0.0144713	Ghir_A06G011150/Ghir_D06G011380	2	molecular_function
GO:0050589	leucocyanidin oxygenase activity	3/618	15/39400	0.00151809	0.0191786	0.0149679	Ghir_A01G022110/Ghir_D01G023650/Ghir_D09G016880	3	molecular_function
GO:0004497	monooxygenase activity	11/618	240/39400	0.00155836	0.0193646	0.015113	Ghir_A05G026470/Ghir_A06G001250/Ghir_A07G008610/Ghir_A09G018960/Ghir_D02G009520/Ghir_D03G017180/Ghir_D05G026510/Ghir_D06G001100/Ghir_D09G018470/Ghir_D11G015160/Ghir_D12G004290	11	molecular_function
GO:0004129	cytochrome-c oxidase activity	4/618	35/39400	0.00213411	0.0251575	0.0196341	Ghir_A08G000860/Ghir_A08G000870/Ghir_D07G013900/Ghir_D08G000860	4	molecular_function
GO:0016706	2-oxoglutarate-dependent dioxygenase activity	9/618	179/39400	0.00218423	0.0251575	0.0196341	Ghir_A05G034190/Ghir_A07G009280/Ghir_A07G009290/Ghir_A09G017430/Ghir_A09G024010/Ghir_D04G007300/Ghir_D07G009380/Ghir_D07G009390/Ghir_D10G026550	9	molecular_function
GO:0016702	oxidoreductase activity, acting on single donors with incorporation of molecular oxygen, incorporation of two atoms of oxygen	7/618	114/39400	0.00219049	0.0251575	0.0196341	Ghir_A01G022110/Ghir_A10G003990/Ghir_D01G023650/Ghir_D05G007040/Ghir_D06G022820/Ghir_D09G016880/Ghir_D10G026550	7	molecular_function
GO:0004165	dodecenoyl-CoA delta-isomerase activity	2/618	5/39400	0.00238045	0.0257768	0.0201174	Ghir_A01G002520/Ghir_D01G002440	2	molecular_function
GO:0042389	omega-3 fatty acid desaturase activity	2/618	5/39400	0.00238045	0.0257768	0.0201174	Ghir_A04G009960/Ghir_D04G014170	2	molecular_function
GO:0018858	benzoate-CoA ligase activity	2/618	6/39400	0.00353359	0.0347852	0.027148	Ghir_A11G017990/Ghir_D11G018040	2	molecular_function
GO:0019894	kinesin binding	2/618	6/39400	0.00353359	0.0347852	0.027148	Ghir_A10G020720/Ghir_D10G022550	2	molecular_function
GO:0051745	4-hydroxy-3-methylbut-2-en-1-yl diphosphate reductase activity	2/618	6/39400	0.00353359	0.0347852	0.027148	Ghir_A13G004670/Ghir_D13G004780	2	molecular_function
GO:0005507	copper ion binding	16/618	477/39400	0.00394963	0.0383823	0.0299554	Ghir_A03G013830/Ghir_A04G009460/Ghir_A05G025340/Ghir_A08G020630/Ghir_A13G015310/Ghir_A13G021260/Ghir_A13G021270/Ghir_D02G012850/Ghir_D02G015010/Ghir_D04G013670/Ghir_D05G025200/Ghir_D05G025220/Ghir_D12G003800/Ghir_D13G016040/Ghir_D13G022120/Ghir_D13G022130	16	molecular_function

## Sheet: V991_M9_downregulated_GO
Data S7. GO enrichment analysis of the down-regulated DEGs in TRV:GhMPK9 and TRV:GhWRKY40a under normal and V991 conditions (TRV:GhMPK9 under V991 condition)..
ID	Description	GeneRatio	BgRatio	pvalue	p.adjust	qvalue	geneID	Count	Term
GO:0006097	glyoxylate cycle	3/120	21/39400	3.52e-05	0.000962248	0.00066085	Ghir_A07G005920/Ghir_D01G018720/Ghir_D07G005900	3	biological_process
GO:0009699	phenylpropanoid biosynthetic process	2/120	15/39400	0.000941169	0.0110251	0.00757181	Ghir_A06G022620/Ghir_D06G023660	2	biological_process
GO:0019953	sexual reproduction	2/120	16/39400	0.00107348	0.0117367	0.00806052	Ghir_A08G017220/Ghir_D08G018040	2	biological_process
GO:0009607	response to biotic stimulus	3/120	79/39400	0.00184068	0.018867	0.0129574	Ghir_D05G007770/Ghir_D10G018780/Ghir_D10G018800	3	biological_process
GO:0006099	tricarboxylic acid cycle	3/120	88/39400	0.00250405	0.0241567	0.0165903	Ghir_A07G005920/Ghir_D01G018720/Ghir_D07G005900	3	biological_process
GO:0006952	defense response	4/120	196/39400	0.00311308	0.0283636	0.0194795	Ghir_D01G001230/Ghir_D05G007770/Ghir_D10G018780/Ghir_D10G018800	4	biological_process
GO:0046482	para-aminobenzoic acid metabolic process	2/120	35/39400	0.00512537	0.0382073	0.0262399	Ghir_A12G001530/Ghir_D12G001580	2	biological_process
GO:0009610	response to symbiotic fungus	2/120	37/39400	0.00571426	0.0407452	0.0279829	Ghir_A12G001530/Ghir_D12G001580	2	biological_process
GO:0005985	sucrose metabolic process	2/120	39/39400	0.0063326	0.0432728	0.0297188	Ghir_A09G020410/Ghir_D09G019870	2	biological_process
GO:0009514	glyoxysome	3/120	14/39400	9.79e-06	0.000320985	0.000220445	Ghir_A07G005920/Ghir_D01G018720/Ghir_D07G005900	3	cellular_component
GO:0031982	vesicle	2/120	8/39400	0.000254507	0.00347826	0.00238879	Ghir_A09G014780/Ghir_D10G011190	2	cellular_component
GO:0000325	plant-type vacuole	2/120	33/39400	0.00456631	0.0374438	0.0257155	Ghir_A09G020410/Ghir_D09G019870	2	cellular_component
GO:0045735	nutrient reservoir activity	12/120	99/39400	2.68e-16	4.4e-14	3.02e-14	Ghir_A07G014510/Ghir_A11G026280/Ghir_A11G026290/Ghir_A11G026300/Ghir_A11G026320/Ghir_A11G026350/Ghir_D07G014790/Ghir_D11G026410/Ghir_D11G026420/Ghir_D11G026480/Ghir_D11G026490/Ghir_D11G026500	12	molecular_function
GO:0030145	manganese ion binding	12/120	112/39400	1.24e-15	1.02e-13	6.98e-14	Ghir_A07G014510/Ghir_A11G026280/Ghir_A11G026290/Ghir_A11G026300/Ghir_A11G026320/Ghir_A11G026350/Ghir_D07G014790/Ghir_D11G026410/Ghir_D11G026420/Ghir_D11G026480/Ghir_D11G026490/Ghir_D11G026500	12	molecular_function
GO:0050162	oxalate oxidase activity	5/120	14/39400	4.72e-10	2.58e-08	1.77e-08	Ghir_A11G026290/Ghir_A11G026300/Ghir_A11G026350/Ghir_D11G026410/Ghir_D11G026490	5	molecular_function
GO:0004474	malate synthase activity	2/120	2/39400	9.2e-06	0.000320985	0.000220445	Ghir_A07G005920/Ghir_D07G005900	2	molecular_function
GO:0018580	nitronate monooxygenase activity	2/120	4/39400	5.5e-05	0.00128798	0.000884554	Ghir_A12G001530/Ghir_D12G001580	2	molecular_function
GO:0050306	sucrose 1F-fructosyltransferase activity	2/120	5/39400	9.14e-05	0.00166627	0.00114436	Ghir_A09G020410/Ghir_D09G019870	2	molecular_function
GO:0051669	fructan beta-fructosidase activity	2/120	5/39400	9.14e-05	0.00166627	0.00114436	Ghir_A09G020410/Ghir_D09G019870	2	molecular_function
GO:0018826	methionine gamma-lyase activity	2/120	6/39400	0.000136889	0.00224497	0.0015418	Ghir_A12G025290/Ghir_D12G025320	2	molecular_function
GO:0047526	2'-hydroxyisoflavone reductase activity	2/120	7/39400	0.000191262	0.00285154	0.00195837	Ghir_A06G022620/Ghir_D06G023660	2	molecular_function
GO:0003962	cystathionine gamma-synthase activity	2/120	10/39400	0.0004074	0.0051395	0.0035297	Ghir_A12G025290/Ghir_D12G025320	2	molecular_function
GO:0004575	sucrose alpha-glucosidase activity	2/120	31/39400	0.00403746	0.0348497	0.023934	Ghir_A09G020410/Ghir_D09G019870	2	molecular_function
GO:0046982	protein heterodimerization activity	4/120	223/39400	0.00491851	0.0382073	0.0262399	Ghir_A08G000260/Ghir_D05G009840/Ghir_D07G020810/Ghir_D08G013190	4	molecular_function

## Sheet: CK_W40_downregulated_GO
Data S7. GO enrichment analysis of the down-regulated DEGs in TRV:GhMPK9 and TRV:GhWRKY40a under normal and V991 conditions (TRV:GhWRKY40a under normal condition).
ID	Description	GeneRatio	BgRatio	pvalue	p.adjust	qvalue	geneID	Count	Term
GO:0006073	cellular glucan metabolic process	6/164	69/39400	4.58e-07	3.64e-05	2.55e-05	Ghir_A08G002820/Ghir_D05G032440/Ghir_Scaffold2662G000010/Ghir_A05G000640/Ghir_A05G032460/Ghir_D05G000780	6	biological_process
GO:0009741	response to brassinosteroid	6/164	72/39400	5.91e-07	3.64e-05	2.55e-05	Ghir_D12G011840/Ghir_A02G008130/Ghir_A05G022970/Ghir_D05G022880/Ghir_D05G022890/Ghir_A12G018050	6	biological_process
GO:0010200	response to chitin	9/164	263/39400	1.76e-06	8.16e-05	5.71e-05	Ghir_A03G007060/Ghir_A03G020190/Ghir_D02G021610/Ghir_A07G008950/Ghir_D07G009050/Ghir_A12G024510/Ghir_D12G024500/Ghir_D09G024310/Ghir_D12G011840	9	biological_process
GO:0009628	response to abiotic stimulus	5/164	131/39400	0.000229245	0.00706838	0.00494686	Ghir_D12G003470/Ghir_D11G032650/Ghir_A01G010790/Ghir_D01G011810/Ghir_D05G021370	5	biological_process
GO:0006351	transcription, DNA-templated	8/164	399/39400	0.000285455	0.00754417	0.00527984	Ghir_A06G008330/Ghir_D06G008570/Ghir_D07G001730/Ghir_A03G007060/Ghir_A12G023820/Ghir_D11G000960/Ghir_D11G027410/Ghir_A08G017450	8	biological_process
GO:0006835	dicarboxylic acid transport	2/164	7/39400	0.000356708	0.00824886	0.00577303	Ghir_A03G019420/Ghir_D02G020840	2	biological_process
GO:0019953	sexual reproduction	2/164	16/39400	0.00198873	0.0334469	0.0234081	Ghir_A01G016520/Ghir_D01G018080	2	biological_process
GO:1901700	response to oxygen-containing compound	4/164	130/39400	0.00218795	0.0337309	0.0236068	Ghir_D02G018430/Ghir_D07G010710/Ghir_D01G011810/Ghir_D05G021370	4	biological_process
GO:0009611	response to wounding	5/164	225/39400	0.00259038	0.0368631	0.0257989	Ghir_A03G007060/Ghir_D13G025380/Ghir_A05G039480/Ghir_D09G024310/Ghir_A11G009980	5	biological_process
GO:0006950	response to stress	7/164	449/39400	0.00286689	0.0371136	0.0259742	Ghir_D02G011890/Ghir_D12G003470/Ghir_D07G010710/Ghir_D11G032650/Ghir_A01G010790/Ghir_D01G011810/Ghir_D05G021370	7	biological_process
GO:0043069	negative regulation of programmed cell death	4/164	142/39400	0.00300921	0.0371136	0.0259742	Ghir_A03G020190/Ghir_D02G021610/Ghir_A05G006590/Ghir_D05G006660	4	biological_process
GO:0010363	regulation of plant-type hypersensitive response	5/164	242/39400	0.00353592	0.0408841	0.028613	Ghir_A03G020190/Ghir_D02G021610/Ghir_A05G006590/Ghir_D05G006660/Ghir_D09G024310	5	biological_process
GO:0006612	protein targeting to membrane	5/164	248/39400	0.00392213	0.042682	0.0298713	Ghir_A03G020190/Ghir_D02G021610/Ghir_A05G006590/Ghir_D05G006660/Ghir_D09G024310	5	biological_process
GO:0009505	plant-type cell wall	7/164	346/39400	0.000649896	0.013359	0.00934938	Ghir_A01G016520/Ghir_D01G018080/Ghir_A02G008130/Ghir_A05G022970/Ghir_D05G022880/Ghir_D05G022890/Ghir_A11G005150	7	cellular_component
GO:0016762	xyloglucan:xyloglucosyl transferase activity	6/164	69/39400	4.58e-07	3.64e-05	2.55e-05	Ghir_A08G002820/Ghir_D05G032440/Ghir_Scaffold2662G000010/Ghir_A05G000640/Ghir_A05G032460/Ghir_D05G000780	6	molecular_function
GO:0005310	dicarboxylic acid transmembrane transporter activity	2/164	5/39400	0.000170795	0.00631941	0.00442269	Ghir_A03G019420/Ghir_D02G020840	2	molecular_function
GO:0004553	hydrolase activity, hydrolyzing O-glycosyl compounds	6/164	264/39400	0.00087169	0.0161263	0.0112861	Ghir_A08G002820/Ghir_D05G032440/Ghir_Scaffold2662G000010/Ghir_A05G000640/Ghir_A05G032460/Ghir_D05G000780	6	molecular_function

## Sheet: V991_W40_downregulated_GO
Data S7. GO enrichment analysis of the down-regulated DEGs in TRV:GhMPK9 and TRV:GhWRKY40a under normal and V991 conditions (TRV:GhWRKY40a under V991 condition).
ID	Description	GeneRatio	BgRatio	pvalue	p.adjust	qvalue	geneID	Count	Term
GO:0006073	cellular glucan metabolic process	11/183	69/39400	2.31e-14	2.86e-12	1.75e-12	Ghir_A08G002820/Ghir_D03G005180/Ghir_D05G032440/Ghir_Scaffold2662G000010/Ghir_A02G009660/Ghir_A02G015550/Ghir_A05G000640/Ghir_A05G032460/Ghir_A08G002810/Ghir_D05G000780/Ghir_D08G002900	11	biological_process
GO:0010200	response to chitin	12/183	263/39400	4.52e-09	3.72e-07	2.28e-07	Ghir_A07G021320/Ghir_A03G018320/Ghir_D02G019700/Ghir_A07G002280/Ghir_D07G002300/Ghir_D13G004500/Ghir_D08G016010/Ghir_A12G010400/Ghir_A12G010410/Ghir_D08G015540/Ghir_A03G004270/Ghir_D06G013630	12	biological_process
GO:0009863	salicylic acid mediated signaling pathway	7/183	78/39400	8.31e-08	4.11e-06	2.52e-06	Ghir_A03G018320/Ghir_D02G019700/Ghir_A04G012640/Ghir_A12G010400/Ghir_A12G010410/Ghir_D08G015540/Ghir_D06G013630	7	biological_process
GO:0009741	response to brassinosteroid	6/183	72/39400	1.12e-06	4.61e-05	2.83e-05	Ghir_A02G008130/Ghir_A05G022970/Ghir_A05G022980/Ghir_D02G008510/Ghir_D05G022880/Ghir_D05G022890	6	biological_process
GO:0010363	regulation of plant-type hypersensitive response	9/183	242/39400	2.2e-06	7.78e-05	4.77e-05	Ghir_A03G018320/Ghir_D02G019700/Ghir_D13G004500/Ghir_A05G039420/Ghir_A12G010400/Ghir_A12G010410/Ghir_D08G015540/Ghir_A03G004270/Ghir_D06G013630	9	biological_process
GO:0006612	protein targeting to membrane	9/183	248/39400	2.69e-06	8.31e-05	5.1e-05	Ghir_A03G018320/Ghir_D02G019700/Ghir_D13G004500/Ghir_A05G039420/Ghir_A12G010400/Ghir_A12G010410/Ghir_D08G015540/Ghir_A03G004270/Ghir_D06G013630	9	biological_process
GO:0009733	response to auxin	8/183	258/39400	3.02e-05	0.000746645	0.000458201	Ghir_A13G005750/Ghir_A12G010400/Ghir_A12G010410/Ghir_D08G015540/Ghir_D06G004490/Ghir_A12G014650/Ghir_D12G014800/Ghir_D13G006600	8	biological_process
GO:0080090	regulation of primary metabolic process	4/183	40/39400	3.61e-05	0.00081088	0.000497621	Ghir_A12G023820/Ghir_D12G023820/Ghir_A05G023870/Ghir_D05G023730	4	biological_process
GO:0043069	negative regulation of programmed cell death	6/183	142/39400	5.61e-05	0.00115453	0.000708515	Ghir_D13G004500/Ghir_A12G010400/Ghir_A12G010410/Ghir_D08G015540/Ghir_A03G004270/Ghir_D06G013630	6	biological_process
GO:0009611	response to wounding	7/183	225/39400	9.36e-05	0.00165146	0.00101347	Ghir_A07G021320/Ghir_A03G018320/Ghir_D02G019700/Ghir_D08G016010/Ghir_A05G026470/Ghir_A03G004270/Ghir_D06G013630	7	biological_process
GO:0009867	jasmonic acid mediated signaling pathway	6/183	182/39400	0.000218547	0.00359873	0.00220847	Ghir_A03G018320/Ghir_D02G019700/Ghir_A12G010400/Ghir_A12G010410/Ghir_D08G015540/Ghir_A03G004270	6	biological_process
GO:0035556	intracellular signal transduction	6/183	192/39400	0.000291248	0.00413285	0.00253625	Ghir_D08G016010/Ghir_A12G010400/Ghir_A12G010410/Ghir_D08G015540/Ghir_A13G000270/Ghir_D04G001660	6	biological_process
GO:0031326	regulation of cellular biosynthetic process	2/183	6/39400	0.000317912	0.00413285	0.00253625	Ghir_A12G023820/Ghir_D12G023820	2	biological_process
GO:0042538	hyperosmotic salinity response	5/183	136/39400	0.000450629	0.00556527	0.00341529	Ghir_A03G018320/Ghir_D02G019700/Ghir_A12G010400/Ghir_A12G010410/Ghir_D08G015540	5	biological_process
GO:0010483	pollen tube reception	2/183	8/39400	0.000589812	0.00693731	0.00425729	Ghir_A09G022710/Ghir_D09G021950	2	biological_process
GO:0009620	response to fungus	4/183	83/39400	0.000621626	0.00697916	0.00428297	Ghir_A03G018320/Ghir_D02G019700/Ghir_D08G016010/Ghir_A05G026470	4	biological_process
GO:0002679	respiratory burst involved in defense response	4/183	93/39400	0.000952757	0.0102318	0.00627904	Ghir_A12G010400/Ghir_A12G010410/Ghir_D08G015540/Ghir_D06G013630	4	biological_process
GO:0009738	abscisic acid-activated signaling pathway	5/183	173/39400	0.00132908	0.0130469	0.00800665	Ghir_D08G016010/Ghir_A12G010400/Ghir_A12G010410/Ghir_D08G015540/Ghir_A03G004270	5	biological_process
GO:0080167	response to karrikin	5/183	181/39400	0.00162161	0.014515	0.00890759	Ghir_A13G005750/Ghir_A12G014650/Ghir_D12G014800/Ghir_D13G006600/Ghir_A11G005150	5	biological_process
GO:0052542	defense response by callose deposition	3/183	50/39400	0.00164543	0.014515	0.00890759	Ghir_A03G018320/Ghir_D02G019700/Ghir_D13G004500	3	biological_process
GO:0009791	post-embryonic development	4/183	120/39400	0.0024329	0.0200309	0.0122926	Ghir_D04G016860/Ghir_D04G016870/Ghir_A09G022710/Ghir_D09G021950	4	biological_process
GO:0006351	transcription, DNA-templated	7/183	399/39400	0.00274863	0.0211024	0.0129501	Ghir_D08G015540/Ghir_A12G023820/Ghir_D12G023820/Ghir_A09G004700/Ghir_D11G000960/Ghir_A05G023870/Ghir_D05G023730	7	biological_process
GO:0009873	ethylene-activated signaling pathway	3/183	60/39400	0.0027769	0.0211024	0.0129501	Ghir_A12G010400/Ghir_A12G010410/Ghir_D08G015540	3	biological_process
GO:0007034	vacuolar transport	2/183	18/39400	0.00312591	0.0227088	0.0139359	Ghir_A05G036670/Ghir_D04G006400	2	biological_process
GO:1901700	response to oxygen-containing compound	4/183	130/39400	0.00324583	0.0228848	0.014044	Ghir_A08G021590/Ghir_D08G022360/Ghir_A03G020430/Ghir_D02G021860	4	biological_process
GO:0071577	zinc ion transmembrane transport	2/183	19/39400	0.00348302	0.0232515	0.014269	Ghir_A07G002280/Ghir_D07G002300	2	biological_process
GO:0042545	cell wall modification	4/183	135/39400	0.00371431	0.0238247	0.0146207	Ghir_D12G014060/Ghir_A11G001480/Ghir_D08G001120/Ghir_A03G021360	4	biological_process
GO:2000112	regulation of cellular macromolecule biosynthetic process	2/183	20/39400	0.00385825	0.0238247	0.0146207	Ghir_A05G023870/Ghir_D05G023730	2	biological_process
GO:0010345	suberin biosynthetic process	2/183	23/39400	0.00509083	0.0306691	0.018821	Ghir_A05G036290/Ghir_D04G015950	2	biological_process
GO:0019761	glucosinolate biosynthetic process	4/183	150/39400	0.00539024	0.0316997	0.0194535	Ghir_A04G008780/Ghir_A09G016740/Ghir_D04G012890/Ghir_D09G016210	4	biological_process
GO:0046777	protein autophosphorylation	4/183	155/39400	0.00604501	0.0339345	0.0208249	Ghir_A07G021320/Ghir_D07G015200/Ghir_A09G022710/Ghir_D09G021950	4	biological_process
GO:0009814	defense response, incompatible interaction	2/183	27/39400	0.00697735	0.0359043	0.0220337	Ghir_A08G021590/Ghir_D08G022360	2	biological_process
GO:0010197	polar nucleus fusion	2/183	27/39400	0.00697735	0.0359043	0.0220337	Ghir_A07G002280/Ghir_D07G002300	2	biological_process
GO:1901599	(-)-pinoresinol biosynthetic process	1/183	2/39400	0.00926788	0.0448856	0.0275454	Ghir_A12G024630	1	biological_process
GO:0009695	jasmonic acid biosynthetic process	3/183	94/39400	0.00969727	0.0460621	0.0282674	Ghir_A03G018320/Ghir_D02G019700/Ghir_D08G016010	3	biological_process
GO:0009505	plant-type cell wall	10/183	346/39400	5.66e-06	0.000155329	9.53e-05	Ghir_A01G016520/Ghir_A02G008130/Ghir_A05G022970/Ghir_A05G022980/Ghir_D02G008510/Ghir_D05G022880/Ghir_D05G022890/Ghir_A11G005150/Ghir_A12G003520/Ghir_D12G003800	10	cellular_component
GO:0005775	vacuolar lumen	2/183	6/39400	0.000317912	0.00413285	0.00253625	Ghir_A05G036670/Ghir_D04G006400	2	cellular_component
GO:0043680	filiform apparatus	2/183	6/39400	0.000317912	0.00413285	0.00253625	Ghir_A09G022710/Ghir_D09G021950	2	cellular_component
GO:0016762	xyloglucan:xyloglucosyl transferase activity	11/183	69/39400	2.31e-14	2.86e-12	1.75e-12	Ghir_A08G002820/Ghir_D03G005180/Ghir_D05G032440/Ghir_Scaffold2662G000010/Ghir_A02G009660/Ghir_A02G015550/Ghir_A05G000640/Ghir_A05G032460/Ghir_A08G002810/Ghir_D05G000780/Ghir_D08G002900	11	molecular_function
GO:0004553	hydrolase activity, hydrolyzing O-glycosyl compounds	11/183	264/39400	5.11e-08	3.16e-06	1.94e-06	Ghir_A08G002820/Ghir_D03G005180/Ghir_D05G032440/Ghir_Scaffold2662G000010/Ghir_A02G009660/Ghir_A02G015550/Ghir_A05G000640/Ghir_A05G032460/Ghir_A08G002810/Ghir_D05G000780/Ghir_D08G002900	11	molecular_function
GO:0008447	L-ascorbate oxidase activity	5/183	90/39400	6.53e-05	0.00124143	0.000761843	Ghir_A11G035350/Ghir_A10G024200/Ghir_A11G005150/Ghir_A12G003520/Ghir_D12G003800	5	molecular_function
GO:0004045	aminoacyl-tRNA hydrolase activity	2/183	12/39400	0.00137336	0.0130469	0.00800665	Ghir_A12G027850/Ghir_D12G027960	2	molecular_function
GO:0010295	(+)-abscisic acid 8'-hydroxylase activity	2/183	12/39400	0.00137336	0.0130469	0.00800665	Ghir_A08G015750/Ghir_D08G016580	2	molecular_function
GO:0033843	xyloglucan 6-xylosyltransferase activity	2/183	15/39400	0.00216496	0.0184395	0.0113159	Ghir_A03G007910/Ghir_D03G010400	2	molecular_function
GO:0042626	ATPase activity, coupled to transmembrane movement of substances	4/183	125/39400	0.00281934	0.0211024	0.0129501	Ghir_A11G030090/Ghir_D11G030160/Ghir_D11G030170/Ghir_D11G030180	4	molecular_function
GO:0070330	aromatase activity	3/183	64/39400	0.00333544	0.0228848	0.014044	Ghir_D04G015950/Ghir_A09G010250/Ghir_D09G010010	3	molecular_function
GO:0005385	zinc ion transmembrane transporter activity	2/183	20/39400	0.00385825	0.0238247	0.0146207	Ghir_A07G002280/Ghir_D07G002300	2	molecular_function
GO:0004316	3-oxoacyl-[acyl-carrier-protein] reductase (NADPH) activity	2/183	24/39400	0.00553675	0.0318041	0.0195176	Ghir_A01G022450/Ghir_D01G024010	2	molecular_function
GO:0018685	alkane 1-monooxygenase activity	2/183	26/39400	0.00648018	0.035569	0.021828	Ghir_A09G010250/Ghir_D09G010010	2	molecular_function
GO:0004197	cysteine-type endopeptidase activity	2/183	27/39400	0.00697735	0.0359043	0.0220337	Ghir_A12G020770/Ghir_D12G029460	2	molecular_function
GO:0045330	aspartyl esterase activity	3/183	84/39400	0.00712939	0.0359379	0.0220544	Ghir_D12G014060/Ghir_A11G001480/Ghir_A03G021360	3	molecular_function
GO:0042349	guiding stereospecific synthesis activity	1/183	2/39400	0.00926788	0.0448856	0.0275454	Ghir_A12G024630	1	molecular_function
