# Supplementary material for: GhMPK9‐GhRAF39_1‐GhWRKY40a Regulates the GhERF1b‐ and GhABF2‐Mediated Pathways to Increase Cotton Disease Resistance
Source: Adv Sci (Weinh). 2024 Jun 6;11(29):2404400. doi: 10.1002/advs.202404400 (PMC11304259; doi:10.1002/advs.202404400)
Supplement: Supplementary file 9 — Supplemental Data 8 [file ADVS-11-2404400-s005.xlsx]

## Sheet: 51
Data S8. Expression profiles of 51 ethylene-related genes in WT, OE2 and OE10 under normal and V991 conditions
Gene ID	Annotation	CK_WT	CK_OE2	CK_OE10	V991_WT	V991_OE2	V991_OE10
Ghir_D06G008570	AP2/ERF domain-containing transcription factor [Theobroma cacao]	0.0510583	0.459798	2.00564	5.87267	4.53291	3.61661
Ghir_A06G008330	AP2/ERF domain-containing transcription factor [Theobroma cacao]	0.149433	2.03411	4.28016	6.60933	5.36523	5.85637
Ghir_D07G001730	AP2/ERF domain-containing transcription factor [Theobroma cacao]	0.178366	0.288989	0.570323	1.9403	0.833083	1.62111
Ghir_A07G001690	AP2/ERF domain-containing transcription factor [Theobroma cacao]	0.277008	0.16454	0.49187	0.734303	0.445025	1.12448
Ghir_D06G008810	Integrase-type DNA-binding superfamily protein, putative [Theobroma cacao]	0.163252	0.111851	0.469822	1.87691	0.589014	1.86
Ghir_A06G008580	Integrase-type DNA-binding superfamily protein, putative [Theobroma cacao]	0	0	0.460942	2.47502	0.628089	1.793
Ghir_A08G025930	AP2/ERF domain-containing transcription factor [Theobroma cacao]	0	0	0	0	0	0
Ghir_A02G006610	Ethylene-responsive transcription factor ABR1 -like protein [Gossypium arboreum]	0.149752	0.303408	0.307818	0	0.0333267	0.0511693
Ghir_A09G020530	AP2/ERF domain-containing transcription factor, putative [Theobroma cacao]	18.9056	53.5199	83.6088	10.3911	18.6566	20.3046
Ghir_D12G022730	AP2/EREBP transcription factor [Gossypium hirsutum]	0.507155	2.36998	5.40306	0.460493	0.569423	1.94887
Ghir_A12G022760	AP2/EREBP transcription factor [Gossypium hirsutum]	0.701778	4.16543	11.55	1.45835	1.59977	2.91652
Ghir_D09G019990	AP2/ERF domain-containing transcription factor, putative [Theobroma cacao]	9.02547	59.2019	82.2979	3.0301	12.528	12.0497
Ghir_A07G004950	AP2/ERF domain-containing transcription factor, putative [Theobroma cacao]	0.655104	7.43129	7.60613	1.78476	2.23705	2.99949
Ghir_D08G018290	AP2/ERF domain-containing transcription factor, putative [Theobroma cacao]	0	0	0	0	0	0
Ghir_D11G004400	ERF8 [Gossypium hirsutum]	46.7185	92.8848	129.593	18.1748	27.6873	25.5284
Ghir_A08G006350	Ethylene-responsive element binding factor 13, putative [Theobroma cacao]	0.10763	0	0	0.0645637	0	0
Ghir_A12G010400	ethylene-responsive element-binding protein 5 [Gossypium barbadense]	0.0857107	0	0	0	0.0525393	0
Ghir_D08G015530	ethylene-responsive element-binding protein 5 [Gossypium barbadense]	0	0	0	0	0	0
Ghir_D08G015540	Ethylene-responsive element binding factor 13, putative [Theobroma cacao]	0	0.030773	0	0	0	0
Ghir_D12G010620	Ethylene-responsive element binding factor 13, putative [Theobroma cacao]	0	0	0	0	0	0
Ghir_A12G010420	Ethylene-responsive element binding factor 13, putative [Theobroma cacao]	0	0	0	0	0	0
Ghir_A11G008220	Ethylene-responsive element binding factor 13, putative [Theobroma cacao]	1.76954	1.75719	1.67882	0.626317	1.65616	0.76752
Ghir_A12G010410	Ethylene-responsive element binding factor 13, putative [Theobroma cacao]	0	0	0	0	0	0
Ghir_D11G008220	Ethylene-responsive element binding factor 13, putative [Theobroma cacao]	1.22008	2.00352	1.28843	0.615306	0.571147	0.710451
Ghir_A08G006380	Ethylene-responsive element binding factor 13, putative [Theobroma cacao]	0	0	0	0	0	0
Ghir_A04G003630	AP2/EREBP transcription factor ERF-1 [Gossypium hirsutum]	35.0064	75.4357	118.262	65.9286	91.7156	178.085
Ghir_D05G035530	AP2/EREBP transcription factor ERF-1 [Gossypium hirsutum]	15.5438	41.02	62.2801	40.6032	45.7406	94.3843
Ghir_D01G005430	AP2/EREBP transcription factor ERF-1 [Gossypium hirsutum]	5.20003	18.8283	30.6244	10.7447	10.8544	34.0134
Ghir_D01G007790	Ethylene responsive element binding factor 3, putative [Theobroma cacao]	21.3731	25.6574	29.1122	29.8086	27.434	33.4717
Ghir_A11G013820	transcription factor ERF10 [Gossypium hirsutum]	0	0	0	0	0	0
Ghir_D11G013860	transcription factor ERF10 [Gossypium hirsutum]	0.118104	0.074996	0.177096	0.0473763	0.0490747	0
Ghir_A02G003980	Ethylene-responsive transcription factor 1B [Theobroma cacao]	1.63559	3.90289	10.5097	2.4109	4.42987	7.2438
Ghir_D10G016460	Ethylene-responsive transcription factor 1B [Theobroma cacao]	0.330399	0.189402	1.62522	0.92434	1.51002	1.08121
Ghir_D11G027410	Ethylene-responsive transcription factor [Theobroma cacao]	0.0597103	0.109821	0.187562	0.819938	0.556257	1.45587
Ghir_D05G024840	Integrase-type DNA-binding superfamily protein, putative [Theobroma cacao]	0.532414	0.521658	0.670836	0.167858	0.240149	0.392162
Ghir_D02G007020	Ethylene-responsive transcription factor ABR1 -like protein [Gossypium arboreum]	0.127566	0.342076	0.338042	0.104205	0.0304487	0.0954153
Ghir_D06G012430	Integrase-type DNA-binding superfamily protein, putative [Theobroma cacao]	0.20422	0.148476	0.241406	0.0508753	0.0585243	0.115189
Ghir_A02G015170	Integrase-type DNA-binding superfamily protein, putative [Theobroma cacao]	1.28909	6.27778	20.0901	0.185731	0.531202	1.20172
Ghir_A11G030220	ERF transcription factor [Gossypium barbadense]	7.14493	6.93323	7.8359	6.15656	8.7355	8.99914
Ghir_D12G022750	ethylene-responsive transcription factor 11 [Gossypium hirsutum]	6.28272	30.0132	60.6647	32.6916	28.0007	28.3465
Ghir_A08G017450	Ethylene response factor 5, putative [Theobroma cacao]	1.06984	9.08106	21.0503	7.35171	7.82063	11.3221
Ghir_D03G018040	ethylene-responsive transcription factor [Gossypium hirsutum]	2.81697	21.9526	35.4363	17.222	26.0574	24.8103
Ghir_A03G001170	ethylene-responsive transcription factor [Gossypium hirsutum]	1.6197	10.6556	18.8992	15.3965	12.3388	15.0701
Ghir_D08G018310	Ethylene response factor 5, putative [Theobroma cacao]	1.19569	2.98037	4.32801	3.69155	4.88945	7.34319
Ghir_D02G018530	ethylene-responsive element binding protein [Gossypium barbadense]	7.6881	13.0473	15.211	17.73	15.7709	32.2297
Ghir_D10G003220	ethylene-responsive element-binding protein 3 [Gossypium barbadense]	17.1448	24.1132	27.4884	29.7811	33.0258	38.6124
Ghir_A10G002440	ethylene-responsive transcription factor, partial [Gossypium hirsutum]	20.2138	33.5931	37.5514	32.0396	36.1023	44.8382
Ghir_A09G025040	putative ethylene responsive element binding protein 3 [Gossypium hirsutum]	61.4707	131.268	207.415	134.209	156.546	153.531
Ghir_A04G010920	AP2 6l, putative [Theobroma cacao]	0.288089	0.773698	1.27082	0.997326	1.39577	1.53264
Ghir_D12G002490	ethylene-responsive transcription factor 10 [Gossypium hirsutum]	0.19202	2.20778	4.74526	0	0.0448137	0.787307
Ghir_D10G010990	PREDICTED: ethylene-responsive transcription factor ERF023-like [Populus euphratica]	60.1433	84.7363	146.859	23.0435	18.8465	38.0871
